# Supplementary material for: Characterization of the Free and Membrane-Associated Fractions of the Thylakoid Lumen Proteome in Arabidopsis thaliana
Source: Int J Mol Sci. 2021 Jul 29;22(15):8126. doi: 10.3390/ijms22158126 (PMC8346976; doi:10.3390/ijms22158126)
Supplement: Supplementary file 1 [file ijms-22-08126-s001.zip]

Archive with 6 entries (6 files):
- Supplementary Figure S1.pdf
- Supplementary Figure S2.pdf
- Supplementary Table S1.xlsx
- Supplementary Table S2.xlsx
- Supplementary Table S3.xlsx
- Supplementary Table S4.xlsx
