# Supplementary material for: Characterization of the Free and Membrane-Associated Fractions of the Thylakoid Lumen Proteome in Arabidopsis thaliana
Source: Int J Mol Sci. 2021 Jul 29;22(15):8126. doi: 10.3390/ijms22158126 (PMC8346976; doi:10.3390/ijms22158126)
Supplement: Supplementary file 1 [file ijms-22-08126-s001.zip › Supplementary Table S1.xlsx]

## Sheet: FL rep1
Protein FDR Confidence: Combined	Accession	Description	Coverage [%]	# Peptides	# PSMs	# Unique Peptides	# Protein Groups	# AAs	MW [kDa]	calc. pI	Score Mascot: A6 Mascot	Modifications
High	AT5G23120.1	photosystem II stability/assembly factor, chloroplast (HCF136)	73	31	710	31	1	403	44.1	7.34	32308
	Percolator q-Value	Percolator PEP	Confidence	PSM Ambiguity	Annotated Sequence	Modifications	# Proteins	Protein Accessions	Ions Score	# Missed Cleavages	Charge	Expectation Value	m/z [Da]	MH+ [Da]	Theo. MH+ [Da]	DeltaM [ppm]	Deltam/z [Da]	Identity Strict	Identity Relaxed	ptmRS: Best Site Probabilities	ptmRS: Binomial Peptide Score	ptmRS: Isoform Confidence Probability [Probability]	Sequences in Protein	Positions in Protein	PSM Modification Positions in Protein
	0	1.765e-05	High	Unambiguous	[R].IPLSSQLPGDmVFIK.[A]	M11(Oxidation)	1	AT5G23120.1	36	0	2	0.00528651	830.953	1660.9	1660.9	0.16	0.00013	32	25				R.IPLSSQLPGDMVFIK.A	[179-193]
	0	5.284e-08	High	Unambiguous	[R].VFLPIDPGVVLLDIAFVPDEPSR.[G]		1	AT5G23120.1	73	0	2	5.87595e-07	1254.69	2508.37	2508.37	-0.11	-0.00014	30	23				R.VFLPIDPGVVLLDIAFVPDEPSR.G	[88-110]
	0	5.159e-07	High	Unambiguous	[R].SEEEAWAAGGSGILLR.[T]		1	AT5G23120.1	71	0	2	2.93205e-06	823.412	1645.82	1645.82	-0.29	-0.00024	35	28				R.SEEEAWAAGGSGILLR.T	[342-357]
	0	3.638e-07	High	Unambiguous	[R].SEEEAWAAGGSGILLR.[T]		1	AT5G23120.1	89	0	2	4.45158e-08	823.412	1645.82	1645.82	-0.36	-0.0003	35	28				R.SEEEAWAAGGSGILLR.T	[342-357]
	0	2.169e-07	High	Unambiguous	[R].SEEEAWAAGGSGILLR.[T]		1	AT5G23120.1	73	0	2	1.68556e-06	823.411	1645.82	1645.82	-1.47	-0.00121	35	28				R.SEEEAWAAGGSGILLR.T	[342-357]
	0	2.755e-05	High	Unambiguous	[R].IPLSSQLPGDMVFIK.[A]		1	AT5G23120.1	60	0	2	1.71051e-05	822.956	1644.9	1644.9	0.63	0.00052	31	24				R.IPLSSQLPGDMVFIK.A	[179-193]
	0	2.544e-05	High	Unambiguous	[R].IPLSSQLPGDMVFIK.[A]		1	AT5G23120.1	47	0	2	0.000349	822.955	1644.9	1644.9	0.33	0.00027	32	25				R.IPLSSQLPGDMVFIK.A	[179-193]
	0	5.016e-07	High	Unambiguous	[R].VFLPIDPGVVLLDIAFVPDEPSR.[G]		1	AT5G23120.1	58	0	3	1.63234e-05	836.8	2508.39	2508.37	4.07	0.0034	29	22				R.VFLPIDPGVVLLDIAFVPDEPSR.G	[88-110]
	0	1.708e-07	High	Unambiguous	[R].SEEEAWAAGGSGILLR.[T]		1	AT5G23120.1	76	0	2	7.81936e-07	823.412	1645.82	1645.82	-0.21	-0.00018	35	28				R.SEEEAWAAGGSGILLR.T	[342-357]
	0	1.134e-06	High	Unambiguous	[R].SEEEAWAAGGSGILLR.[T]		1	AT5G23120.1	76	0	2	8.36534e-07	823.413	1645.82	1645.82	-0.06	-5e-05	35	28				R.SEEEAWAAGGSGILLR.T	[342-357]
	0	2.625e-08	High	Unambiguous	[R].SEEEAWAAGGSGILLR.[T]		1	AT5G23120.1	77	0	2	6.9265e-07	823.413	1645.82	1645.82	0.01	1e-05	35	28				R.SEEEAWAAGGSGILLR.T	[342-357]
	0	2.109e-07	High	Unambiguous	[R].SEEEAWAAGGSGILLR.[T]		1	AT5G23120.1	81	0	2	2.29711e-07	823.414	1645.82	1645.82	1.34	0.00111	35	28				R.SEEEAWAAGGSGILLR.T	[342-357]
	0	8.087e-06	High	Unambiguous	[R].SEEEAWAAGGSGILLR.[T]		1	AT5G23120.1	64	0	3	1.38096e-05	549.278	1645.82	1645.82	1.34	0.00073	35	28				R.SEEEAWAAGGSGILLR.T	[342-357]
	0	1.138e-05	High	Unambiguous	[R].SEEEAWAAGGSGILLR.[T]		1	AT5G23120.1	53	0	3	0.000179548	549.278	1645.82	1645.82	1.34	0.00073	35	28				R.SEEEAWAAGGSGILLR.T	[342-357]
	0	8.417e-07	High	Unambiguous	[R].SEEEAWAAGGSGILLR.[T]		1	AT5G23120.1	77	0	2	6.15787e-07	823.414	1645.82	1645.82	1.27	0.00105	34	27				R.SEEEAWAAGGSGILLR.T	[342-357]
	0	1.972e-06	High	Unambiguous	[R].SEEEAWAAGGSGILLR.[T]		1	AT5G23120.1	61	0	3	2.24828e-05	549.278	1645.82	1645.82	1.23	0.00067	34	27				R.SEEEAWAAGGSGILLR.T	[342-357]
	0	6.359e-06	High	Unambiguous	[R].SEEEAWAAGGSGILLR.[T]		1	AT5G23120.1	59	0	3	3.61285e-05	549.278	1645.82	1645.82	1.23	0.00067	34	27				R.SEEEAWAAGGSGILLR.T	[342-357]
	0	1.679e-06	High	Unambiguous	[R].SEEEAWAAGGSGILLR.[T]		1	AT5G23120.1	65	0	3	1.09358e-05	549.278	1645.82	1645.82	1.23	0.00067	34	27				R.SEEEAWAAGGSGILLR.T	[342-357]
	0	2.369e-07	High	Unambiguous	[R].SEEEAWAAGGSGILLR.[T]		1	AT5G23120.1	79	0	3	4.09119e-07	549.278	1645.82	1645.82	1.23	0.00067	34	27				R.SEEEAWAAGGSGILLR.T	[342-357]
	0	4.536e-07	High	Unambiguous	[R].SEEEAWAAGGSGILLR.[T]		1	AT5G23120.1	68	0	3	5.51887e-06	549.278	1645.82	1645.82	1.23	0.00067	34	27				R.SEEEAWAAGGSGILLR.T	[342-357]
	0	1.155e-07	High	Unambiguous	[R].SEEEAWAAGGSGILLR.[T]		1	AT5G23120.1	82	0	3	2.13118e-07	549.278	1645.82	1645.82	1.11	0.00061	34	27				R.SEEEAWAAGGSGILLR.T	[342-357]
	0	1.09e-05	High	Unambiguous	[R].SEEEAWAAGGSGILLR.[T]		1	AT5G23120.1	64	0	3	1.13141e-05	549.278	1645.82	1645.82	1.11	0.00061	34	27				R.SEEEAWAAGGSGILLR.T	[342-357]
	0	5.291e-07	High	Unambiguous	[R].SEEEAWAAGGSGILLR.[T]		1	AT5G23120.1	76	0	3	8.5432e-07	549.278	1645.82	1645.82	1.11	0.00061	34	27				R.SEEEAWAAGGSGILLR.T	[342-357]
	0	2.352e-08	High	Unambiguous	[R].SEEEAWAAGGSGILLR.[T]		1	AT5G23120.1	85	0	2	9.65207e-08	823.414	1645.82	1645.82	1.12	0.00092	34	27				R.SEEEAWAAGGSGILLR.T	[342-357]
	0	1.788e-08	High	Unambiguous	[R].SEEEAWAAGGSGILLR.[T]		1	AT5G23120.1	88	0	2	4.54591e-08	823.414	1645.82	1645.82	1.12	0.00092	34	27				R.SEEEAWAAGGSGILLR.T	[342-357]
	0	1.976e-08	High	Unambiguous	[R].SEEEAWAAGGSGILLR.[T]		1	AT5G23120.1	78	0	2	4.9161e-07	823.414	1645.82	1645.82	1.12	0.00092	34	27				R.SEEEAWAAGGSGILLR.T	[342-357]
	0	5.332e-07	High	Unambiguous	[R].SEEEAWAAGGSGILLR.[T]		1	AT5G23120.1	77	0	2	6.48068e-07	823.414	1645.82	1645.82	1.12	0.00092	34	27				R.SEEEAWAAGGSGILLR.T	[342-357]
	0	2.215e-07	High	Unambiguous	[R].SEEEAWAAGGSGILLR.[T]		1	AT5G23120.1	86	0	2	7.27144e-08	823.414	1645.82	1645.82	1.12	0.00092	34	27				R.SEEEAWAAGGSGILLR.T	[342-357]
	0	1.434e-07	High	Unambiguous	[R].SEEEAWAAGGSGILLR.[T]		1	AT5G23120.1	84	0	2	1.36122e-07	823.414	1645.82	1645.82	1.05	0.00086	34	27				R.SEEEAWAAGGSGILLR.T	[342-357]
	0	1.3e-06	High	Unambiguous	[R].SEEEAWAAGGSGILLR.[T]		1	AT5G23120.1	64	0	3	1.14715e-05	549.278	1645.82	1645.82	1	0.00055	34	27				R.SEEEAWAAGGSGILLR.T	[342-357]
	0	5.045e-07	High	Unambiguous	[R].SEEEAWAAGGSGILLR.[T]		1	AT5G23120.1	72	0	3	2.18585e-06	549.278	1645.82	1645.82	1	0.00055	34	27				R.SEEEAWAAGGSGILLR.T	[342-357]
	0	2.349e-06	High	Unambiguous	[R].SEEEAWAAGGSGILLR.[T]		1	AT5G23120.1	68	0	3	5.47798e-06	549.278	1645.82	1645.82	1	0.00055	34	27				R.SEEEAWAAGGSGILLR.T	[342-357]
	0	3.481e-06	High	Unambiguous	[R].SEEEAWAAGGSGILLR.[T]		1	AT5G23120.1	73	0	2	1.44211e-06	823.413	1645.82	1645.82	0.97	0.0008	34	28				R.SEEEAWAAGGSGILLR.T	[342-357]
	0	3.041e-06	High	Unambiguous	[R].SEEEAWAAGGSGILLR.[T]		1	AT5G23120.1	71	0	2	2.74904e-06	823.414	1645.82	1645.82	1.34	0.00111	35	28				R.SEEEAWAAGGSGILLR.T	[342-357]
	0	2.274e-08	High	Unambiguous	[R].SEEEAWAAGGSGILLR.[T]		1	AT5G23120.1	79	0	2	3.8815e-07	823.413	1645.82	1645.82	0.97	0.0008	34	28				R.SEEEAWAAGGSGILLR.T	[342-357]
	0	2.368e-05	High	Unambiguous	[R].SEEEAWAAGGSGILLR.[T]		1	AT5G23120.1	62	0	2	1.95515e-05	823.414	1645.82	1645.82	1.42	0.00117	35	28				R.SEEEAWAAGGSGILLR.T	[342-357]
	0	3.967e-07	High	Unambiguous	[R].SEEEAWAAGGSGILLR.[T]		1	AT5G23120.1	80	0	2	3.23729e-07	823.414	1645.82	1645.82	1.49	0.00123	35	28				R.SEEEAWAAGGSGILLR.T	[342-357]
	0	4.34e-07	High	Unambiguous	[R].SEEEAWAAGGSGILLR.[T]		1	AT5G23120.1	76	0	2	7.60589e-07	823.414	1645.82	1645.82	2.09	0.00172	35	28				R.SEEEAWAAGGSGILLR.T	[342-357]
	0	2.609e-09	High	Unambiguous	[R].SEEEAWAAGGSGILLR.[T]		1	AT5G23120.1	90	0	2	2.93649e-08	823.414	1645.82	1645.82	1.79	0.00147	35	28				R.SEEEAWAAGGSGILLR.T	[342-357]
	0	1.014e-06	High	Unambiguous	[R].SEEEAWAAGGSGILLR.[T]		1	AT5G23120.1	70	0	2	3.01155e-06	823.414	1645.82	1645.82	1.64	0.00135	35	28				R.SEEEAWAAGGSGILLR.T	[342-357]
	0	2.004e-07	High	Unambiguous	[R].SEEEAWAAGGSGILLR.[T]		1	AT5G23120.1	80	0	2	3.17089e-07	823.414	1645.82	1645.82	1.49	0.00123	35	28				R.SEEEAWAAGGSGILLR.T	[342-357]
	0	2.223e-06	High	Unambiguous	[R].SEEEAWAAGGSGILLR.[T]		1	AT5G23120.1	65	0	3	1.0794e-05	549.278	1645.82	1645.82	1.45	0.00079	35	28				R.SEEEAWAAGGSGILLR.T	[342-357]
	0	1.572e-06	High	Unambiguous	[R].SEEEAWAAGGSGILLR.[T]		1	AT5G23120.1	64	0	3	1.16681e-05	549.278	1645.82	1645.82	0.89	0.00049	34	28				R.SEEEAWAAGGSGILLR.T	[342-357]
	0	5.203e-06	High	Unambiguous	[R].SEEEAWAAGGSGILLR.[T]		1	AT5G23120.1	54	0	3	0.000139315	549.278	1645.82	1645.82	0.89	0.00049	34	28				R.SEEEAWAAGGSGILLR.T	[342-357]
	0	5.149e-06	High	Unambiguous	[R].SEEEAWAAGGSGILLR.[T]		1	AT5G23120.1	72	0	3	2.22331e-06	549.278	1645.82	1645.82	0.89	0.00049	34	28				R.SEEEAWAAGGSGILLR.T	[342-357]
	0	1.359e-06	High	Unambiguous	[R].SEEEAWAAGGSGILLR.[T]		1	AT5G23120.1	64	0	3	1.42949e-05	549.278	1645.82	1645.82	0.67	0.00037	35	28				R.SEEEAWAAGGSGILLR.T	[342-357]
	0	2.789e-06	High	Unambiguous	[R].SEEEAWAAGGSGILLR.[T]		1	AT5G23120.1	71	0	3	2.71757e-06	549.278	1645.82	1645.82	0.67	0.00037	35	28				R.SEEEAWAAGGSGILLR.T	[342-357]
	0	3.685e-06	High	Unambiguous	[R].SEEEAWAAGGSGILLR.[T]		1	AT5G23120.1	65	0	3	1.04035e-05	549.278	1645.82	1645.82	0.67	0.00037	35	28				R.SEEEAWAAGGSGILLR.T	[342-357]
	0	8.167e-06	High	Unambiguous	[R].SEEEAWAAGGSGILLR.[T]		1	AT5G23120.1	61	0	2	2.40162e-05	823.413	1645.82	1645.82	0.6	0.0005	35	28				R.SEEEAWAAGGSGILLR.T	[342-357]
	0	4.658e-08	High	Unambiguous	[R].SEEEAWAAGGSGILLR.[T]		1	AT5G23120.1	85	0	2	9.27908e-08	823.413	1645.82	1645.82	0.6	0.0005	35	28				R.SEEEAWAAGGSGILLR.T	[342-357]
	0	4.446e-07	High	Unambiguous	[R].SEEEAWAAGGSGILLR.[T]		1	AT5G23120.1	78	0	2	4.94886e-07	823.413	1645.82	1645.82	0.6	0.0005	35	28				R.SEEEAWAAGGSGILLR.T	[342-357]
	0	4.712e-07	High	Unambiguous	[R].SEEEAWAAGGSGILLR.[T]		1	AT5G23120.1	77	0	2	6.18735e-07	823.413	1645.82	1645.82	0.53	0.00044	35	28				R.SEEEAWAAGGSGILLR.T	[342-357]
	0	2.502e-08	High	Unambiguous	[R].SEEEAWAAGGSGILLR.[T]		1	AT5G23120.1	76	0	2	7.37064e-07	823.413	1645.82	1645.82	0.53	0.00044	35	28				R.SEEEAWAAGGSGILLR.T	[342-357]
	0	3.534e-08	High	Unambiguous	[R].SEEEAWAAGGSGILLR.[T]		1	AT5G23120.1	78	0	2	5.31898e-07	823.413	1645.82	1645.82	0.45	0.00037	35	28				R.SEEEAWAAGGSGILLR.T	[342-357]
	0	1.653e-08	High	Unambiguous	[R].SEEEAWAAGGSGILLR.[T]		1	AT5G23120.1	82	0	2	2.24299e-07	823.413	1645.82	1645.82	0.45	0.00037	35	28				R.SEEEAWAAGGSGILLR.T	[342-357]
	0	2.83e-07	High	Unambiguous	[R].SEEEAWAAGGSGILLR.[T]		1	AT5G23120.1	73	0	2	1.70148e-06	823.413	1645.82	1645.82	0.45	0.00037	35	28				R.SEEEAWAAGGSGILLR.T	[342-357]
	0	1.033e-06	High	Unambiguous	[R].SEEEAWAAGGSGILLR.[T]		1	AT5G23120.1	60	0	2	3.07488e-05	823.413	1645.82	1645.82	0.38	0.00031	35	28				R.SEEEAWAAGGSGILLR.T	[342-357]
	0	2.513e-06	High	Unambiguous	[R].SEEEAWAAGGSGILLR.[T]		1	AT5G23120.1	65	0	3	9.1165e-06	549.278	1645.82	1645.82	0.34	0.00018	35	28				R.SEEEAWAAGGSGILLR.T	[342-357]
	0	6.61e-09	High	Unambiguous	[R].SEEEAWAAGGSGILLR.[T]		1	AT5G23120.1	90	0	2	3.24959e-08	823.413	1645.82	1645.82	0.31	0.00025	35	28				R.SEEEAWAAGGSGILLR.T	[342-357]
	0	1.393e-08	High	Unambiguous	[R].SEEEAWAAGGSGILLR.[T]		1	AT5G23120.1	82	0	2	2.15193e-07	823.413	1645.82	1645.82	0.31	0.00025	35	28				R.SEEEAWAAGGSGILLR.T	[342-357]
	0	1.111e-05	High	Unambiguous	[R].SEEEAWAAGGSGILLR.[T]		1	AT5G23120.1	60	0	2	2.8962e-05	823.413	1645.82	1645.82	0.31	0.00025	35	28				R.SEEEAWAAGGSGILLR.T	[342-357]
	0	7.999e-06	High	Unambiguous	[R].SEEEAWAAGGSGILLR.[T]		1	AT5G23120.1	63	0	2	1.54109e-05	823.413	1645.82	1645.82	0.31	0.00025	35	28				R.SEEEAWAAGGSGILLR.T	[342-357]
	0	1.652e-06	High	Unambiguous	[R].SEEEAWAAGGSGILLR.[T]		1	AT5G23120.1	81	0	2	2.35918e-07	823.413	1645.82	1645.82	0.23	0.00019	34	27				R.SEEEAWAAGGSGILLR.T	[342-357]
	0	7.842e-06	High	Unambiguous	[R].SEEEAWAAGGSGILLR.[T]		1	AT5G23120.1	65	0	2	1.05138e-05	823.413	1645.82	1645.82	0.23	0.00019	34	27				R.SEEEAWAAGGSGILLR.T	[342-357]
	0	1.462e-07	High	Unambiguous	[R].SEEEAWAAGGSGILLR.[T]		1	AT5G23120.1	82	0	2	2.18153e-07	823.413	1645.82	1645.82	0.23	0.00019	34	27				R.SEEEAWAAGGSGILLR.T	[342-357]
	0	3.935e-07	High	Unambiguous	[R].SEEEAWAAGGSGILLR.[T]		1	AT5G23120.1	65	0	2	9.94856e-06	823.413	1645.82	1645.82	0.23	0.00019	34	27				R.SEEEAWAAGGSGILLR.T	[342-357]
	0	2.578e-07	High	Unambiguous	[R].SEEEAWAAGGSGILLR.[T]		1	AT5G23120.1	82	0	2	2.30948e-07	823.413	1645.82	1645.82	0.16	0.00013	35	28				R.SEEEAWAAGGSGILLR.T	[342-357]
	0	4.477e-06	High	Unambiguous	[R].SEEEAWAAGGSGILLR.[T]		1	AT5G23120.1	65	0	3	9.71659e-06	549.278	1645.82	1645.82	0.11	6e-05	35	28				R.SEEEAWAAGGSGILLR.T	[342-357]
	0	3.173e-06	High	Unambiguous	[R].SEEEAWAAGGSGILLR.[T]		1	AT5G23120.1	57	0	3	6.19699e-05	549.278	1645.82	1645.82	0.67	0.00037	35	28				R.SEEEAWAAGGSGILLR.T	[342-357]
	0	2.725e-06	High	Unambiguous	[R].SEEEAWAAGGSGILLR.[T]		1	AT5G23120.1	73	0	2	1.72664e-06	823.413	1645.82	1645.82	0.68	0.00056	35	28				R.SEEEAWAAGGSGILLR.T	[342-357]
	0	9.309e-07	High	Unambiguous	[R].SEEEAWAAGGSGILLR.[T]		1	AT5G23120.1	79	0	2	3.97377e-07	823.413	1645.82	1645.82	0.68	0.00056	35	28				R.SEEEAWAAGGSGILLR.T	[342-357]
	0	3.775e-07	High	Unambiguous	[R].SEEEAWAAGGSGILLR.[T]		1	AT5G23120.1	79	0	2	3.64085e-07	823.413	1645.82	1645.82	0.68	0.00056	35	28				R.SEEEAWAAGGSGILLR.T	[342-357]
	0	4.377e-06	High	Unambiguous	[R].SEEEAWAAGGSGILLR.[T]		1	AT5G23120.1	64	0	3	1.22461e-05	549.278	1645.82	1645.82	0.89	0.00049	34	28				R.SEEEAWAAGGSGILLR.T	[342-357]
	0	4.542e-07	High	Unambiguous	[R].SEEEAWAAGGSGILLR.[T]		1	AT5G23120.1	67	0	3	6.90239e-06	549.278	1645.82	1645.82	0.89	0.00049	34	28				R.SEEEAWAAGGSGILLR.T	[342-357]
	0	6.412e-06	High	Unambiguous	[R].SEEEAWAAGGSGILLR.[T]		1	AT5G23120.1	61	0	3	2.77971e-05	549.278	1645.82	1645.82	0.89	0.00049	34	28				R.SEEEAWAAGGSGILLR.T	[342-357]
	0	2.604e-06	High	Unambiguous	[R].SEEEAWAAGGSGILLR.[T]		1	AT5G23120.1	65	0	3	9.28965e-06	549.278	1645.82	1645.82	0.89	0.00049	34	28				R.SEEEAWAAGGSGILLR.T	[342-357]
	0	7.344e-06	High	Unambiguous	[R].SEEEAWAAGGSGILLR.[T]		1	AT5G23120.1	51	0	3	0.000234423	549.278	1645.82	1645.82	0.89	0.00049	34	28				R.SEEEAWAAGGSGILLR.T	[342-357]
	0	2.218e-07	High	Unambiguous	[R].SEEEAWAAGGSGILLR.[T]		1	AT5G23120.1	60	0	2	2.95801e-05	823.413	1645.82	1645.82	0.9	0.00074	34	28				R.SEEEAWAAGGSGILLR.T	[342-357]
	0	2.842e-07	High	Unambiguous	[R].SEEEAWAAGGSGILLR.[T]		1	AT5G23120.1	88	0	2	5.04661e-08	823.413	1645.82	1645.82	0.9	0.00074	34	28				R.SEEEAWAAGGSGILLR.T	[342-357]
	0	2.621e-07	High	Unambiguous	[R].SEEEAWAAGGSGILLR.[T]		1	AT5G23120.1	82	0	2	2.1928e-07	823.413	1645.82	1645.82	0.9	0.00074	34	28				R.SEEEAWAAGGSGILLR.T	[342-357]
	0	1.339e-06	High	Unambiguous	[R].SEEEAWAAGGSGILLR.[T]		1	AT5G23120.1	71	0	2	2.27346e-06	823.413	1645.82	1645.82	0.83	0.00068	34	28				R.SEEEAWAAGGSGILLR.T	[342-357]
	0	1.463e-06	High	Unambiguous	[R].SEEEAWAAGGSGILLR.[T]		1	AT5G23120.1	84	0	2	1.37939e-07	823.413	1645.82	1645.82	0.83	0.00068	34	28				R.SEEEAWAAGGSGILLR.T	[342-357]
	0	1.371e-06	High	Unambiguous	[R].SEEEAWAAGGSGILLR.[T]		1	AT5G23120.1	83	0	2	1.76883e-07	823.413	1645.82	1645.82	0.83	0.00068	34	28				R.SEEEAWAAGGSGILLR.T	[342-357]
	0	7.468e-06	High	Unambiguous	[R].SEEEAWAAGGSGILLR.[T]		1	AT5G23120.1	60	0	2	2.98892e-05	823.413	1645.82	1645.82	0.01	1e-05	35	28				R.SEEEAWAAGGSGILLR.T	[342-357]
	0	2.285e-05	High	Unambiguous	[R].SEEEAWAAGGSGILLR.[T]		1	AT5G23120.1	53	0	3	0.000156923	549.278	1645.82	1645.82	0.78	0.00043	34	28				R.SEEEAWAAGGSGILLR.T	[342-357]
	0	5.829e-06	High	Unambiguous	[R].SEEEAWAAGGSGILLR.[T]		1	AT5G23120.1	67	0	3	5.87066e-06	549.278	1645.82	1645.82	0.78	0.00043	34	28				R.SEEEAWAAGGSGILLR.T	[342-357]
	0	5.867e-07	High	Unambiguous	[R].SEEEAWAAGGSGILLR.[T]		1	AT5G23120.1	72	0	3	2.2115e-06	549.278	1645.82	1645.82	0.78	0.00043	34	28				R.SEEEAWAAGGSGILLR.T	[342-357]
	0	8.383e-07	High	Unambiguous	[R].SEEEAWAAGGSGILLR.[T]		1	AT5G23120.1	73	0	3	1.56202e-06	549.278	1645.82	1645.82	0.78	0.00043	34	28				R.SEEEAWAAGGSGILLR.T	[342-357]
	0	5.193e-07	High	Unambiguous	[R].SEEEAWAAGGSGILLR.[T]		1	AT5G23120.1	71	0	3	2.66494e-06	549.278	1645.82	1645.82	0.78	0.00043	34	28				R.SEEEAWAAGGSGILLR.T	[342-357]
	0	2.343e-06	High	Unambiguous	[R].SEEEAWAAGGSGILLR.[T]		1	AT5G23120.1	78	0	2	5.20819e-07	823.413	1645.82	1645.82	0.75	0.00062	34	28				R.SEEEAWAAGGSGILLR.T	[342-357]
	0	7.358e-07	High	Unambiguous	[R].SEEEAWAAGGSGILLR.[T]		1	AT5G23120.1	73	0	2	1.43776e-06	823.413	1645.82	1645.82	0.75	0.00062	34	28				R.SEEEAWAAGGSGILLR.T	[342-357]
	0	3.558e-07	High	Unambiguous	[R].SEEEAWAAGGSGILLR.[T]		1	AT5G23120.1	81	0	2	2.33715e-07	823.413	1645.82	1645.82	0.75	0.00062	34	28				R.SEEEAWAAGGSGILLR.T	[342-357]
	0	1.351e-07	High	Unambiguous	[R].SEEEAWAAGGSGILLR.[T]		1	AT5G23120.1	79	0	2	3.84315e-07	823.413	1645.82	1645.82	0.75	0.00062	34	28				R.SEEEAWAAGGSGILLR.T	[342-357]
	0	1.406e-08	High	Unambiguous	[R].SEEEAWAAGGSGILLR.[T]		1	AT5G23120.1	95	0	2	9.65355e-09	823.413	1645.82	1645.82	0.75	0.00062	34	28				R.SEEEAWAAGGSGILLR.T	[342-357]
	0	2.279e-07	High	Unambiguous	[R].SEEEAWAAGGSGILLR.[T]		1	AT5G23120.1	79	0	2	3.68712e-07	823.413	1645.82	1645.82	0.75	0.00062	34	28				R.SEEEAWAAGGSGILLR.T	[342-357]
	0	3.515e-06	High	Unambiguous	[R].SEEEAWAAGGSGILLR.[T]		1	AT5G23120.1	57	0	3	5.85716e-05	549.278	1645.82	1645.82	0.78	0.00043	34	28				R.SEEEAWAAGGSGILLR.T	[342-357]
	0	2.941e-10	High	Unambiguous	[K].SAEMVTDEGAIYVTSNR.[G]		1	AT5G23120.1	100	0	2	4.13877e-09	921.931	1842.85	1842.85	0.06	6e-05	35	28				K.SAEMVTDEGAIYVTSNR.G	[199-215]
	0	7.649e-08	High	Unambiguous	[K].SAEMVTDEGAIYVTSNR.[G]		1	AT5G23120.1	53	0	2	0.000186154	921.931	1842.85	1842.85	-0.01	-1e-05	35	28				K.SAEMVTDEGAIYVTSNR.G	[199-215]
	0	9.033e-10	High	Unambiguous	[K].SAEMVTDEGAIYVTSNR.[G]		1	AT5G23120.1	82	0	2	2.59939e-07	921.931	1842.85	1842.85	-0.01	-1e-05	35	28				K.SAEMVTDEGAIYVTSNR.G	[199-215]
	0	1.619e-09	High	Unambiguous	[K].SAEMVTDEGAIYVTSNR.[G]		1	AT5G23120.1	107	0	2	7.34297e-10	921.931	1842.85	1842.85	-0.01	-1e-05	35	28				K.SAEMVTDEGAIYVTSNR.G	[199-215]
	0	1.47e-09	High	Unambiguous	[K].SAEMVTDEGAIYVTSNR.[G]		1	AT5G23120.1	114	0	2	1.5699e-10	921.93	1842.85	1842.85	-0.07	-7e-05	35	28				K.SAEMVTDEGAIYVTSNR.G	[199-215]
	0	1.524e-11	High	Unambiguous	[K].SAEMVTDEGAIYVTSNR.[G]		1	AT5G23120.1	121	0	2	3.21271e-11	921.93	1842.85	1842.85	-0.07	-7e-05	35	28				K.SAEMVTDEGAIYVTSNR.G	[199-215]
	0	4.092e-09	High	Unambiguous	[K].SAEMVTDEGAIYVTSNR.[G]		1	AT5G23120.1	88	0	2	6.46951e-08	921.93	1842.85	1842.85	-0.07	-7e-05	35	28				K.SAEMVTDEGAIYVTSNR.G	[199-215]
	0	4.981e-09	High	Unambiguous	[K].SAEMVTDEGAIYVTSNR.[G]		1	AT5G23120.1	82	0	2	2.24971e-07	921.93	1842.85	1842.85	-0.14	-0.00013	35	28				K.SAEMVTDEGAIYVTSNR.G	[199-215]
	0	5.38e-09	High	Unambiguous	[K].SAEMVTDEGAIYVTSNR.[G]		1	AT5G23120.1	87	0	2	7.98227e-08	921.93	1842.85	1842.85	-0.14	-0.00013	35	28				K.SAEMVTDEGAIYVTSNR.G	[199-215]
	0	2.994e-10	High	Unambiguous	[K].SAEMVTDEGAIYVTSNR.[G]		1	AT5G23120.1	107	0	2	7.68615e-10	921.93	1842.85	1842.85	-0.2	-0.00019	35	28				K.SAEMVTDEGAIYVTSNR.G	[199-215]
	0	6.596e-06	High	Unambiguous	[K].SAEMVTDEGAIYVTSNR.[G]		1	AT5G23120.1	73	0	2	1.87806e-06	921.93	1842.85	1842.85	-0.2	-0.00019	35	28				K.SAEMVTDEGAIYVTSNR.G	[199-215]
	0	2.226e-09	High	Unambiguous	[K].SAEMVTDEGAIYVTSNR.[G]		1	AT5G23120.1	82	0	2	2.4212e-07	921.93	1842.85	1842.85	-0.34	-0.00031	35	28				K.SAEMVTDEGAIYVTSNR.G	[199-215]
	0	8.351e-11	High	Unambiguous	[K].SAEMVTDEGAIYVTSNR.[G]		1	AT5G23120.1	106	0	2	8.75047e-10	921.93	1842.85	1842.85	-0.34	-0.00031	35	28				K.SAEMVTDEGAIYVTSNR.G	[199-215]
	0	5.422e-11	High	Unambiguous	[K].SAEMVTDEGAIYVTSNR.[G]		1	AT5G23120.1	120	0	2	3.42792e-11	921.93	1842.85	1842.85	-0.34	-0.00031	35	28				K.SAEMVTDEGAIYVTSNR.G	[199-215]
	0	8.858e-10	High	Unambiguous	[K].SAEMVTDEGAIYVTSNR.[G]		1	AT5G23120.1	100	0	2	3.6103e-09	921.93	1842.85	1842.85	-0.4	-0.00037	35	28				K.SAEMVTDEGAIYVTSNR.G	[199-215]
	0	1.838e-08	High	Unambiguous	[K].SAEMVTDEGAIYVTSNR.[G]		1	AT5G23120.1	94	0	2	1.40726e-08	921.93	1842.85	1842.85	-0.47	-0.00043	35	28				K.SAEMVTDEGAIYVTSNR.G	[199-215]
	0	5.376e-09	High	Unambiguous	[K].SAEMVTDEGAIYVTSNR.[G]		1	AT5G23120.1	87	0	2	7.18413e-08	921.93	1842.85	1842.85	-0.47	-0.00043	35	28				K.SAEMVTDEGAIYVTSNR.G	[199-215]
	0	2.494e-10	High	Unambiguous	[K].SAEMVTDEGAIYVTSNR.[G]		1	AT5G23120.1	93	0	2	1.70755e-08	921.93	1842.85	1842.85	-0.47	-0.00043	35	28				K.SAEMVTDEGAIYVTSNR.G	[199-215]
	0	2.186e-06	High	Unambiguous	[K].SAEMVTDEGAIYVTSNR.[G]		1	AT5G23120.1	68	0	3	6.26308e-06	614.956	1842.85	1842.85	-0.51	-0.00031	35	28				K.SAEMVTDEGAIYVTSNR.G	[199-215]
	0	1.916e-09	High	Unambiguous	[K].SAEMVTDEGAIYVTSNR.[G]		1	AT5G23120.1	86	0	2	9.76761e-08	921.93	1842.85	1842.85	-0.54	-0.00049	35	28				K.SAEMVTDEGAIYVTSNR.G	[199-215]
	0	1.796e-11	High	Unambiguous	[K].SAEMVTDEGAIYVTSNR.[G]		1	AT5G23120.1	114	0	2	1.56001e-10	921.93	1842.85	1842.85	-0.87	-0.0008	35	28				K.SAEMVTDEGAIYVTSNR.G	[199-215]
	0	4.086e-08	High	Unambiguous	[K].SAEMVTDEGAIYVTSNR.[G]		1	AT5G23120.1	87	0	2	7.79557e-08	921.929	1842.85	1842.85	-1.13	-0.00104	35	28				K.SAEMVTDEGAIYVTSNR.G	[199-215]
	0	5.308e-10	High	Unambiguous	[K].SAEMVTDEGAIYVTSNR.[G]		1	AT5G23120.1	89	0	2	4.48951e-08	921.931	1842.85	1842.85	0.13	0.00012	35	28				K.SAEMVTDEGAIYVTSNR.G	[199-215]
	0	1.443e-07	High	Unambiguous	[K].SAEMVTDEGAIYVTSNR.[G]		1	AT5G23120.1	57	0	2	8.22619e-05	921.931	1842.85	1842.85	0.13	0.00012	35	28				K.SAEMVTDEGAIYVTSNR.G	[199-215]
	0	9.051e-11	High	Unambiguous	[K].SAEMVTDEGAIYVTSNR.[G]		1	AT5G23120.1	107	0	2	7.851e-10	921.931	1842.85	1842.85	0.19	0.00018	35	28				K.SAEMVTDEGAIYVTSNR.G	[199-215]
	0	8.612e-06	High	Unambiguous	[K].SAEMVTDEGAIYVTSNR.[G]		1	AT5G23120.1	36	0	3	0.0103069	614.957	1842.86	1842.85	0.78	0.00048	35	28				K.SAEMVTDEGAIYVTSNR.G	[199-215]
	0	3.434e-05	High	Unambiguous	[K].SAEMVTDEGAIYVTSNR.[G]		1	AT5G23120.1	39	0	3	0.00495594	614.957	1842.86	1842.85	0.78	0.00048	35	28				K.SAEMVTDEGAIYVTSNR.G	[199-215]
	0	9.323e-10	High	Unambiguous	[K].SAEMVTDEGAIYVTSNR.[G]		1	AT5G23120.1	94	0	2	1.56118e-08	921.931	1842.86	1842.85	0.72	0.00067	35	28				K.SAEMVTDEGAIYVTSNR.G	[199-215]
	0	1.422e-05	High	Unambiguous	[K].SAEMVTDEGAIYVTSNR.[G]		1	AT5G23120.1	42	0	3	0.00266022	614.957	1842.86	1842.85	0.68	0.00042	35	28				K.SAEMVTDEGAIYVTSNR.G	[199-215]
	0	3.169e-10	High	Unambiguous	[K].SAEMVTDEGAIYVTSNR.[G]		1	AT5G23120.1	100	0	2	3.95291e-09	921.931	1842.86	1842.85	0.66	0.00061	35	28				K.SAEMVTDEGAIYVTSNR.G	[199-215]
	0	7.476e-11	High	Unambiguous	[K].SAEMVTDEGAIYVTSNR.[G]		1	AT5G23120.1	106	0	2	8.76833e-10	921.931	1842.86	1842.85	0.66	0.00061	35	28				K.SAEMVTDEGAIYVTSNR.G	[199-215]
	0	3.336e-10	High	Unambiguous	[K].SAEMVTDEGAIYVTSNR.[G]		1	AT5G23120.1	99	0	2	4.52966e-09	921.931	1842.85	1842.85	0.59	0.00054	35	28				K.SAEMVTDEGAIYVTSNR.G	[199-215]
	0	3.754e-10	High	Unambiguous	[K].SAEMVTDEGAIYVTSNR.[G]		1	AT5G23120.1	100	0	2	3.97252e-09	921.931	1842.85	1842.85	0.59	0.00054	35	28				K.SAEMVTDEGAIYVTSNR.G	[199-215]
	0	5.941e-09	High	Unambiguous	[K].SAEMVTDEGAIYVTSNR.[G]		1	AT5G23120.1	66	0	2	1.04452e-05	921.931	1842.85	1842.85	0.52	0.00048	35	28				K.SAEMVTDEGAIYVTSNR.G	[199-215]
	0	5.77e-09	High	Unambiguous	[K].SAEMVTDEGAIYVTSNR.[G]		1	AT5G23120.1	94	0	2	1.51327e-08	921.931	1842.85	1842.85	0.52	0.00048	35	28				K.SAEMVTDEGAIYVTSNR.G	[199-215]
	0	1.19e-09	High	Unambiguous	[K].SAEMVTDEGAIYVTSNR.[G]		1	AT5G23120.1	121	0	2	3.22045e-11	921.931	1842.85	1842.85	0.52	0.00048	35	28				K.SAEMVTDEGAIYVTSNR.G	[199-215]
	0	1.484e-09	High	Unambiguous	[K].SAEMVTDEGAIYVTSNR.[G]		1	AT5G23120.1	94	0	2	1.6215e-08	921.931	1842.85	1842.85	0.52	0.00048	35	28				K.SAEMVTDEGAIYVTSNR.G	[199-215]
	0	3.977e-06	High	Unambiguous	[K].SAEMVTDEGAIYVTSNR.[G]		1	AT5G23120.1	41	0	3	0.00312024	614.956	1842.85	1842.85	0.48	0.0003	35	28				K.SAEMVTDEGAIYVTSNR.G	[199-215]
	0	8.595e-07	High	Unambiguous	[K].SAEMVTDEGAIYVTSNR.[G]		1	AT5G23120.1	45	0	3	0.00116731	614.956	1842.85	1842.85	0.48	0.0003	35	28				K.SAEMVTDEGAIYVTSNR.G	[199-215]
	0	1.936e-08	High	Unambiguous	[K].SAEMVTDEGAIYVTSNR.[G]		1	AT5G23120.1	89	0	2	5.07703e-08	921.931	1842.85	1842.85	0.46	0.00042	35	28				K.SAEMVTDEGAIYVTSNR.G	[199-215]
	0	1.566e-10	High	Unambiguous	[K].SAEMVTDEGAIYVTSNR.[G]		1	AT5G23120.1	100	0	2	3.73775e-09	921.931	1842.85	1842.85	0.46	0.00042	35	28				K.SAEMVTDEGAIYVTSNR.G	[199-215]
	0	7.629e-10	High	Unambiguous	[K].SAEMVTDEGAIYVTSNR.[G]		1	AT5G23120.1	100	0	2	3.80354e-09	921.931	1842.85	1842.85	0.33	0.0003	35	28				K.SAEMVTDEGAIYVTSNR.G	[199-215]
	0	4.568e-09	High	Unambiguous	[K].SAEMVTDEGAIYVTSNR.[G]		1	AT5G23120.1	107	0	2	8.07584e-10	921.931	1842.85	1842.85	0.33	0.0003	35	28				K.SAEMVTDEGAIYVTSNR.G	[199-215]
	0	5.136e-10	High	Unambiguous	[K].SAEMVTDEGAIYVTSNR.[G]		1	AT5G23120.1	87	0	2	7.14805e-08	921.931	1842.85	1842.85	0.33	0.0003	35	28				K.SAEMVTDEGAIYVTSNR.G	[199-215]
	0	2.122e-08	High	Unambiguous	[K].SAEMVTDEGAIYVTSNR.[G]		1	AT5G23120.1	87	0	2	7.34387e-08	921.931	1842.85	1842.85	0.26	0.00024	35	28				K.SAEMVTDEGAIYVTSNR.G	[199-215]
	0	1.514e-10	High	Unambiguous	[K].SAEMVTDEGAIYVTSNR.[G]		1	AT5G23120.1	106	0	2	9.88382e-10	921.931	1842.85	1842.85	0.19	0.00018	35	28				K.SAEMVTDEGAIYVTSNR.G	[199-215]
	0	1.762e-08	High	Unambiguous	[K].SAEMVTDEGAIYVTSNR.[G]		1	AT5G23120.1	87	0	2	7.20983e-08	921.931	1842.85	1842.85	0.19	0.00018	35	28				K.SAEMVTDEGAIYVTSNR.G	[199-215]
	0	8.18e-10	High	Unambiguous	[K].SAEMVTDEGAIYVTSNR.[G]		1	AT5G23120.1	94	0	2	1.42865e-08	921.931	1842.85	1842.85	0.19	0.00018	35	28				K.SAEMVTDEGAIYVTSNR.G	[199-215]
	0	2.015e-08	High	Unambiguous	[K].SAEMVTDEGAIYVTSNR.[G]		1	AT5G23120.1	94	0	2	1.62153e-08	921.931	1842.85	1842.85	0.19	0.00018	35	28				K.SAEMVTDEGAIYVTSNR.G	[199-215]
	0	3.896e-06	High	Unambiguous	[K].SAEMVTDEGAIYVTSNR.[G]		1	AT5G23120.1	37	0	3	0.00743235	614.957	1842.86	1842.85	0.78	0.00048	35	28				K.SAEMVTDEGAIYVTSNR.G	[199-215]
	0	3.088e-07	High	Unambiguous	[K].SAEMVTDEGAIYVTSNR.[G]		1	AT5G23120.1	52	0	3	0.000261292	614.957	1842.86	1842.85	0.78	0.00048	35	28				K.SAEMVTDEGAIYVTSNR.G	[199-215]
	0	8.397e-10	High	Unambiguous	[K].SAEMVTDEGAIYVTSNR.[G]		1	AT5G23120.1	101	0	2	3.34219e-09	921.931	1842.86	1842.85	0.86	0.00079	35	28				K.SAEMVTDEGAIYVTSNR.G	[199-215]
	0	7.135e-07	High	Unambiguous	[K].SAEmVTDEGAIYVTSNR.[G]	M4(Oxidation)	1	AT5G23120.1	63	0	2	1.7033e-05	929.926	1858.85	1858.85	-2	-0.00186	35	28				K.SAEMVTDEGAIYVTSNR.G	[199-215]
	0	2.493e-06	High	Unambiguous	[K].SAEmVTDEGAIYVTSNR.[G]	M4(Oxidation)	1	AT5G23120.1	61	0	2	3.31384e-05	929.925	1858.84	1858.85	-2.98	-0.00277	35	28				K.SAEMVTDEGAIYVTSNR.G	[199-215]
	0	7.368e-09	High	Unambiguous	[K].SAEMVTDEGAIYVTSNR.[G]		1	AT5G23120.1	107	0	2	8.18747e-10	921.932	1842.86	1842.85	1.32	0.00122	35	28				K.SAEMVTDEGAIYVTSNR.G	[199-215]
	0	2.885e-05	High	Unambiguous	[K].SAEMVTDEGAIYVTSNR.[G]		1	AT5G23120.1	45	0	3	0.00124747	614.957	1842.86	1842.85	1.18	0.00072	35	28				K.SAEMVTDEGAIYVTSNR.G	[199-215]
	0	6.578e-09	High	Unambiguous	[K].SAEMVTDEGAIYVTSNR.[G]		1	AT5G23120.1	86	0	2	8.41456e-08	921.932	1842.86	1842.85	1.12	0.00103	35	28				K.SAEMVTDEGAIYVTSNR.G	[199-215]
	0	7.534e-10	High	Unambiguous	[K].SAEMVTDEGAIYVTSNR.[G]		1	AT5G23120.1	99	0	2	4.39573e-09	921.932	1842.86	1842.85	1.12	0.00103	35	28				K.SAEMVTDEGAIYVTSNR.G	[199-215]
	0	1.347e-09	High	Unambiguous	[K].SAEMVTDEGAIYVTSNR.[G]		1	AT5G23120.1	87	0	2	7.21159e-08	921.932	1842.86	1842.85	1.12	0.00103	35	28				K.SAEMVTDEGAIYVTSNR.G	[199-215]
	0	1.593e-05	High	Unambiguous	[K].SAEMVTDEGAIYVTSNR.[G]		1	AT5G23120.1	44	0	3	0.00139191	614.957	1842.86	1842.85	1.08	0.00066	35	28				K.SAEMVTDEGAIYVTSNR.G	[199-215]
	0	1.2e-10	High	Unambiguous	[K].SAEMVTDEGAIYVTSNR.[G]		1	AT5G23120.1	100	0	2	3.80354e-09	921.931	1842.86	1842.85	0.99	0.00091	35	28				K.SAEMVTDEGAIYVTSNR.G	[199-215]
	0	9.451e-08	High	Unambiguous	[K].SAEMVTDEGAIYVTSNR.[G]		1	AT5G23120.1	75	0	2	1.29774e-06	921.931	1842.86	1842.85	0.99	0.00091	35	28				K.SAEMVTDEGAIYVTSNR.G	[199-215]
	0	1.113e-06	High	Unambiguous	[K].SAEMVTDEGAIYVTSNR.[G]		1	AT5G23120.1	53	0	3	0.000174024	614.957	1842.86	1842.85	0.98	0.0006	35	28				K.SAEMVTDEGAIYVTSNR.G	[199-215]
	0	2.356e-10	High	Unambiguous	[K].SAEMVTDEGAIYVTSNR.[G]		1	AT5G23120.1	106	0	2	8.9337e-10	921.931	1842.86	1842.85	0.92	0.00085	35	28				K.SAEMVTDEGAIYVTSNR.G	[199-215]
	0	7.096e-09	High	Unambiguous	[K].SAEMVTDEGAIYVTSNR.[G]		1	AT5G23120.1	95	0	2	1.22189e-08	921.931	1842.86	1842.85	0.92	0.00085	35	28				K.SAEMVTDEGAIYVTSNR.G	[199-215]
	0	1.837e-08	High	Unambiguous	[K].SAEMVTDEGAIYVTSNR.[G]		1	AT5G23120.1	93	0	2	1.74997e-08	921.931	1842.86	1842.85	0.92	0.00085	35	28				K.SAEMVTDEGAIYVTSNR.G	[199-215]
	0	3.176e-05	High	Unambiguous	[K].SAEMVTDEGAIYVTSNR.[G]		1	AT5G23120.1	39	0	3	0.00503537	614.957	1842.86	1842.85	0.88	0.00054	35	28				K.SAEMVTDEGAIYVTSNR.G	[199-215]
	0	2.072e-05	High	Unambiguous	[K].SAEMVTDEGAIYVTSNR.[G]		1	AT5G23120.1	43	0	3	0.00179073	614.957	1842.86	1842.85	0.88	0.00054	35	28				K.SAEMVTDEGAIYVTSNR.G	[199-215]
	0	1.168e-05	High	Unambiguous	[K].SAEMVTDEGAIYVTSNR.[G]		1	AT5G23120.1	41	0	3	0.0028121	614.957	1842.86	1842.85	0.88	0.00054	35	28				K.SAEMVTDEGAIYVTSNR.G	[199-215]
	0	2.754e-06	High	Unambiguous	[K].SAEMVTDEGAIYVTSNR.[G]		1	AT5G23120.1	49	0	3	0.000509368	614.957	1842.86	1842.85	0.88	0.00054	35	28				K.SAEMVTDEGAIYVTSNR.G	[199-215]
	0	1.855e-05	High	Unambiguous	[K].SAEMVTDEGAIYVTSNR.[G]		1	AT5G23120.1	38	0	3	0.00608179	614.957	1842.86	1842.85	0.88	0.00054	35	28				K.SAEMVTDEGAIYVTSNR.G	[199-215]
	0	1.141e-10	High	Unambiguous	[K].SAEMVTDEGAIYVTSNR.[G]		1	AT5G23120.1	107	0	2	8.03584e-10	921.931	1842.86	1842.85	0.86	0.00079	35	28				K.SAEMVTDEGAIYVTSNR.G	[199-215]
	0	6.602e-10	High	Unambiguous	[K].SAEMVTDEGAIYVTSNR.[G]		1	AT5G23120.1	95	0	2	1.23604e-08	921.931	1842.86	1842.85	0.86	0.00079	35	28				K.SAEMVTDEGAIYVTSNR.G	[199-215]
	0	4.185e-09	High	Unambiguous	[K].SAEMVTDEGAIYVTSNR.[G]		1	AT5G23120.1	87	0	2	7.12904e-08	921.931	1842.86	1842.85	0.86	0.00079	35	28				K.SAEMVTDEGAIYVTSNR.G	[199-215]
	0	2.366e-10	High	Unambiguous	[K].SAEMVTDEGAIYVTSNR.[G]		1	AT5G23120.1	100	0	2	3.55657e-09	921.931	1842.86	1842.85	0.86	0.00079	35	28				K.SAEMVTDEGAIYVTSNR.G	[199-215]
	0	2.768e-11	High	Unambiguous	[K].SAEMVTDEGAIYVTSNR.[G]		1	AT5G23120.1	121	0	2	3.16251e-11	921.931	1842.86	1842.85	0.86	0.00079	35	28				K.SAEMVTDEGAIYVTSNR.G	[199-215]
	0	3.535e-09	High	Unambiguous	[K].SAEMVTDEGAIYVTSNR.[G]		1	AT5G23120.1	107	0	2	7.53615e-10	921.932	1842.86	1842.85	1.32	0.00122	35	28				K.SAEMVTDEGAIYVTSNR.G	[199-215]
	0	1.233e-08	High	Unambiguous	[K].SAEMVTDEGAIYVTSNR.[G]		1	AT5G23120.1	95	0	2	1.30062e-08	921.932	1842.86	1842.85	1.32	0.00122	35	28				K.SAEMVTDEGAIYVTSNR.G	[199-215]
	0	2.452e-06	High	Unambiguous	[K].SAEMVTDEGAIYVTSNR.[G]		1	AT5G23120.1	47	0	3	0.000859551	614.957	1842.86	1842.85	1.38	0.00085	35	28				K.SAEMVTDEGAIYVTSNR.G	[199-215]
	0	6.247e-08	High	Unambiguous	[K].SAEMVTDEGAIYVTSNR.[G]		1	AT5G23120.1	100	0	2	3.46954e-09	921.932	1842.86	1842.85	1.45	0.00134	35	28				K.SAEMVTDEGAIYVTSNR.G	[199-215]
	0	1.209e-09	High	Unambiguous	[K].SAEMVTDEGAIYVTSNR.[G]		1	AT5G23120.1	94	0	2	1.33313e-08	921.931	1842.86	1842.85	0.79	0.00073	35	28				K.SAEMVTDEGAIYVTSNR.G	[199-215]
	0	7.475e-09	High	Unambiguous	[K].SAEMVTDEGAIYVTSNR.[G]		1	AT5G23120.1	87	0	2	8.23834e-08	921.933	1842.86	1842.85	2.38	0.00219	35	28				K.SAEMVTDEGAIYVTSNR.G	[199-215]
	0	3.709e-09	High	Unambiguous	[K].SAEMVTDEGAIYVTSNR.[G]		1	AT5G23120.1	107	0	2	8.29544e-10	921.933	1842.86	1842.85	2.31	0.00213	35	28				K.SAEMVTDEGAIYVTSNR.G	[199-215]
	0	4.351e-09	High	Unambiguous	[K].SAEMVTDEGAIYVTSNR.[G]		1	AT5G23120.1	107	0	2	8.18747e-10	921.932	1842.86	1842.85	2.05	0.00189	35	28				K.SAEMVTDEGAIYVTSNR.G	[199-215]
	0	1.846e-09	High	Unambiguous	[K].SAEMVTDEGAIYVTSNR.[G]		1	AT5G23120.1	88	0	2	6.21083e-08	921.932	1842.86	1842.85	2.05	0.00189	35	28				K.SAEMVTDEGAIYVTSNR.G	[199-215]
	0	1.84e-05	High	Unambiguous	[K].SAEMVTDEGAIYVTSNR.[G]		1	AT5G23120.1	33	0	3	0.017871	614.957	1842.86	1842.85	1.97	0.00121	35	28				K.SAEMVTDEGAIYVTSNR.G	[199-215]
	0	2.138e-08	High	Unambiguous	[K].SAEMVTDEGAIYVTSNR.[G]		1	AT5G23120.1	66	0	2	1.0874e-05	921.932	1842.86	1842.85	1.85	0.0017	35	28				K.SAEMVTDEGAIYVTSNR.G	[199-215]
	0	1.535e-11	High	Unambiguous	[K].SAEMVTDEGAIYVTSNR.[G]		1	AT5G23120.1	121	0	2	3.30576e-11	921.932	1842.86	1842.85	1.72	0.00158	35	28				K.SAEMVTDEGAIYVTSNR.G	[199-215]
	0	6.294e-09	High	Unambiguous	[K].SAEMVTDEGAIYVTSNR.[G]		1	AT5G23120.1	107	0	2	8.11469e-10	921.932	1842.86	1842.85	1.72	0.00158	35	28				K.SAEMVTDEGAIYVTSNR.G	[199-215]
	0	2.005e-09	High	Unambiguous	[K].SAEMVTDEGAIYVTSNR.[G]		1	AT5G23120.1	107	0	2	7.71492e-10	921.932	1842.86	1842.85	1.52	0.0014	35	28				K.SAEMVTDEGAIYVTSNR.G	[199-215]
	0	2.633e-09	High	Unambiguous	[K].SAEMVTDEGAIYVTSNR.[G]		1	AT5G23120.1	87	0	2	7.45198e-08	921.932	1842.86	1842.85	1.45	0.00134	35	28				K.SAEMVTDEGAIYVTSNR.G	[199-215]
	0	3.254e-06	High	Unambiguous	[K].GTGITEEFEEVPVQSR.[G]		1	AT5G23120.1	55	0	3	0.000107839	593.293	1777.86	1777.86	2.6	0.00154	35	28				K.GTGITEEFEEVPVQSR.G	[316-331]
	0	1.117e-05	High	Unambiguous	[K].GTGITEEFEEVPVQSR.[G]		1	AT5G23120.1	33	0	3	0.0186169	593.292	1777.86	1777.86	1.05	0.00062	35	28				K.GTGITEEFEEVPVQSR.G	[316-331]
	0	1.187e-06	High	Unambiguous	[K].GTGITEEFEEVPVQSR.[G]		1	AT5G23120.1	82	0	2	2.40625e-07	889.435	1777.86	1777.86	0.89	0.00079	35	28				K.GTGITEEFEEVPVQSR.G	[316-331]
	0	7.973e-08	High	Unambiguous	[K].GTGITEEFEEVPVQSR.[G]		1	AT5G23120.1	73	0	2	2.11731e-06	889.434	1777.86	1777.86	0.27	0.00024	35	28				K.GTGITEEFEEVPVQSR.G	[316-331]
	0	1.154e-07	High	Unambiguous	[K].GTGITEEFEEVPVQSR.[G]		1	AT5G23120.1	74	0	2	1.51073e-06	889.434	1777.86	1777.86	0.13	0.00012	35	28				K.GTGITEEFEEVPVQSR.G	[316-331]
	0	1.503e-06	High	Unambiguous	[K].GTGITEEFEEVPVQSR.[G]		1	AT5G23120.1	58	0	2	6.05014e-05	889.434	1777.86	1777.86	-0.07	-6e-05	35	28				K.GTGITEEFEEVPVQSR.G	[316-331]
	0	3.444e-09	High	Unambiguous	[K].EGWIIGKPAILLYTADAGENWDR.[I]		1	AT5G23120.1	78	0	3	5.0634e-07	863.443	2588.32	2588.31	0.59	0.00051	34	27				K.EGWIIGKPAILLYTADAGENWDR.I	[156-178]
	0	2.255e-08	High	Unambiguous	[K].EGWIIGKPAILLYTADAGENWDR.[I]		1	AT5G23120.1	46	0	3	0.000701062	863.444	2588.32	2588.31	0.8	0.00069	34	27				K.EGWIIGKPAILLYTADAGENWDR.I	[156-178]
	0	3.26e-08	High	Unambiguous	[K].EGWIIGKPAILLYTADAGENWDR.[I]		1	AT5G23120.1	51	0	3	0.000223123	863.443	2588.31	2588.31	-0.26	-0.00022	34	27				K.EGWIIGKPAILLYTADAGENWDR.I	[156-178]
	0	1.018e-08	High	Unambiguous	[K].EGWIIGKPAILLYTADAGENWDR.[I]		1	AT5G23120.1	70	0	3	2.95229e-06	863.443	2588.32	2588.31	0.52	0.00045	34	27				K.EGWIIGKPAILLYTADAGENWDR.I	[156-178]
	0	2.023e-06	High	Unambiguous	[K].AAIQETVSATLNR.[T]		1	AT5G23120.1	63	0	3	9.18163e-06	458.585	1373.74	1373.74	0.73	0.00033	32	25				K.AAIQETVSATLNR.T	[221-233]
	0	4.113e-07	High	Unambiguous	[K].AAIQETVSATLNR.[T]		1	AT5G23120.1	65	0	2	6.88525e-06	687.373	1373.74	1373.74	0.72	0.00049	32	25				K.AAIQETVSATLNR.T	[221-233]
	0	1.844e-06	High	Unambiguous	[K].AAIQETVSATLNR.[T]		1	AT5G23120.1	62	0	2	1.14794e-05	687.373	1373.74	1373.74	0.72	0.00049	32	25				K.AAIQETVSATLNR.T	[221-233]
	0	3.145e-06	High	Unambiguous	[K].AAIQETVSATLNR.[T]		1	AT5G23120.1	63	0	2	9.77056e-06	687.373	1373.74	1373.74	0.72	0.00049	32	25				K.AAIQETVSATLNR.T	[221-233]
	0	4.848e-07	High	Unambiguous	[K].AAIQETVSATLNR.[T]		1	AT5G23120.1	74	0	2	7.42882e-07	687.373	1373.74	1373.74	0.63	0.00043	32	25				K.AAIQETVSATLNR.T	[221-233]
	0	1.594e-06	High	Unambiguous	[K].AAIQETVSATLNR.[T]		1	AT5G23120.1	66	0	2	5.29565e-06	687.373	1373.74	1373.74	0.63	0.00043	32	25				K.AAIQETVSATLNR.T	[221-233]
	0	2.726e-06	High	Unambiguous	[K].AAIQETVSATLNR.[T]		1	AT5G23120.1	56	0	2	5.15133e-05	687.373	1373.74	1373.74	0.54	0.00037	32	25				K.AAIQETVSATLNR.T	[221-233]
	0	4.936e-06	High	Unambiguous	[K].AAIQETVSATLNR.[T]		1	AT5G23120.1	55	0	2	6.01062e-05	687.373	1373.74	1373.74	0.54	0.00037	32	25				K.AAIQETVSATLNR.T	[221-233]
	0	9.193e-06	High	Unambiguous	[K].AAIQETVSATLNR.[T]		1	AT5G23120.1	65	0	2	6.25057e-06	687.373	1373.74	1373.74	0.54	0.00037	32	25				K.AAIQETVSATLNR.T	[221-233]
	0	4.776e-07	High	Unambiguous	[K].AAIQETVSATLNR.[T]		1	AT5G23120.1	70	0	3	2.12285e-06	458.584	1373.74	1373.74	0.46	0.00021	32	25				K.AAIQETVSATLNR.T	[221-233]
	0	6.957e-07	High	Unambiguous	[K].AAIQETVSATLNR.[T]		1	AT5G23120.1	61	0	2	1.7097e-05	687.373	1373.74	1373.74	0.45	0.00031	32	25				K.AAIQETVSATLNR.T	[221-233]
	0	2.073e-06	High	Unambiguous	[K].AAIQETVSATLNR.[T]		1	AT5G23120.1	60	0	2	2.01335e-05	687.373	1373.74	1373.74	0.45	0.00031	32	25				K.AAIQETVSATLNR.T	[221-233]
	0	8.023e-06	High	Unambiguous	[K].AAIQETVSATLNR.[T]		1	AT5G23120.1	68	0	2	3.33365e-06	687.373	1373.74	1373.74	0.45	0.00031	32	25				K.AAIQETVSATLNR.T	[221-233]
	0	2.567e-07	High	Unambiguous	[K].AAIQETVSATLNR.[T]		1	AT5G23120.1	74	0	2	8.07086e-07	687.373	1373.74	1373.74	0.45	0.00031	32	25				K.AAIQETVSATLNR.T	[221-233]
	0	1.153e-05	High	Unambiguous	[K].AAIQETVSATLNR.[T]		1	AT5G23120.1	51	0	3	0.000159558	458.584	1373.74	1373.74	0.4	0.00018	32	25				K.AAIQETVSATLNR.T	[221-233]
	0	6.897e-07	High	Unambiguous	[K].AAIQETVSATLNR.[T]		1	AT5G23120.1	64	0	3	7.79686e-06	458.584	1373.74	1373.74	0.4	0.00018	32	25				K.AAIQETVSATLNR.T	[221-233]
	0	9.654e-06	High	Unambiguous	[K].AAIQETVSATLNR.[T]		1	AT5G23120.1	68	0	3	3.13271e-06	458.584	1373.74	1373.74	0.4	0.00018	32	25				K.AAIQETVSATLNR.T	[221-233]
	0	1.187e-05	High	Unambiguous	[K].AAIQETVSATLNR.[T]		1	AT5G23120.1	49	0	3	0.000238737	458.584	1373.74	1373.74	0.4	0.00018	32	25				K.AAIQETVSATLNR.T	[221-233]
	0	1.055e-07	High	Unambiguous	[K].AAIQETVSATLNR.[T]		1	AT5G23120.1	77	0	2	3.96205e-07	687.373	1373.74	1373.74	0.36	0.00025	32	25				K.AAIQETVSATLNR.T	[221-233]
	0	1.98e-05	High	Unambiguous	[K].AAIQETVSATLNR.[T]		1	AT5G23120.1	55	0	3	6.51508e-05	458.584	1373.74	1373.74	0.33	0.00015	32	25				K.AAIQETVSATLNR.T	[221-233]
	0	5.476e-07	High	Unambiguous	[K].AAIQETVSATLNR.[T]		1	AT5G23120.1	64	0	3	7.39468e-06	458.584	1373.74	1373.74	0.33	0.00015	32	25				K.AAIQETVSATLNR.T	[221-233]
	0	7.147e-07	High	Unambiguous	[K].AAIQETVSATLNR.[T]		1	AT5G23120.1	74	0	2	6.91703e-07	687.373	1373.74	1373.74	0.27	0.00019	32	25				K.AAIQETVSATLNR.T	[221-233]
	0	2.303e-05	High	Unambiguous	[K].AAIQETVSATLNR.[T]		1	AT5G23120.1	67	0	3	3.78373e-06	458.584	1373.74	1373.74	0.26	0.00012	32	25				K.AAIQETVSATLNR.T	[221-233]
	0	3.439e-06	High	Unambiguous	[K].AAIQETVSATLNR.[T]		1	AT5G23120.1	52	0	2	0.000115059	687.373	1373.74	1373.74	0.81	0.00055	32	25				K.AAIQETVSATLNR.T	[221-233]
	0	6.094e-06	High	Unambiguous	[K].AAIQETVSATLNR.[T]		1	AT5G23120.1	63	0	3	8.74822e-06	458.584	1373.74	1373.74	0.26	0.00012	32	25				K.AAIQETVSATLNR.T	[221-233]
	0	1.568e-06	High	Unambiguous	[K].AAIQETVSATLNR.[T]		1	AT5G23120.1	55	0	2	6.32295e-05	687.373	1373.74	1373.74	0.81	0.00055	32	25				K.AAIQETVSATLNR.T	[221-233]
	0	1.123e-05	High	Unambiguous	[K].AAIQETVSATLNR.[T]		1	AT5G23120.1	65	0	3	6.33752e-06	458.585	1373.74	1373.74	0.8	0.00037	32	25				K.AAIQETVSATLNR.T	[221-233]
	0	3.531e-05	High	Unambiguous	[K].AAIQETVSATLNR.[T]		1	AT5G23120.1	51	0	2	0.000161797	687.374	1373.74	1373.74	1.78	0.00123	33	26				K.AAIQETVSATLNR.T	[221-233]
	0	1.527e-06	High	Unambiguous	[K].AAIQETVSATLNR.[T]		1	AT5G23120.1	64	0	2	7.6762e-06	687.374	1373.74	1373.74	1.7	0.00116	33	26				K.AAIQETVSATLNR.T	[221-233]
	0	1.13e-05	High	Unambiguous	[K].AAIQETVSATLNR.[T]		1	AT5G23120.1	65	0	2	6.54857e-06	687.374	1373.74	1373.74	1.7	0.00116	33	26				K.AAIQETVSATLNR.T	[221-233]
	0	1.146e-05	High	Unambiguous	[K].AAIQETVSATLNR.[T]		1	AT5G23120.1	56	0	2	5.11854e-05	687.374	1373.74	1373.74	1.52	0.00104	33	26				K.AAIQETVSATLNR.T	[221-233]
	0	8.685e-06	High	Unambiguous	[K].AAIQETVSATLNR.[T]		1	AT5G23120.1	55	0	2	6.3701e-05	687.374	1373.74	1373.74	1.52	0.00104	33	26				K.AAIQETVSATLNR.T	[221-233]
	0	3.341e-06	High	Unambiguous	[K].AAIQETVSATLNR.[T]		1	AT5G23120.1	58	0	2	3.07713e-05	687.374	1373.74	1373.74	1.43	0.00098	33	26				K.AAIQETVSATLNR.T	[221-233]
	0	2.435e-06	High	Unambiguous	[K].AAIQETVSATLNR.[T]		1	AT5G23120.1	56	0	2	5.07162e-05	687.374	1373.74	1373.74	1.34	0.00092	33	26				K.AAIQETVSATLNR.T	[221-233]
	0	7.692e-06	High	Unambiguous	[K].AAIQETVSATLNR.[T]		1	AT5G23120.1	46	0	2	0.000485452	687.374	1373.74	1373.74	1.34	0.00092	33	26				K.AAIQETVSATLNR.T	[221-233]
	0	9.065e-07	High	Unambiguous	[K].AAIQETVSATLNR.[T]		1	AT5G23120.1	67	0	3	3.92777e-06	458.585	1373.74	1373.74	1.33	0.00061	33	26				K.AAIQETVSATLNR.T	[221-233]
	0	5.915e-07	High	Unambiguous	[K].AAIQETVSATLNR.[T]		1	AT5G23120.1	63	0	2	9.64154e-06	687.374	1373.74	1373.74	1.25	0.00086	33	26				K.AAIQETVSATLNR.T	[221-233]
	0	1.683e-06	High	Unambiguous	[K].AAIQETVSATLNR.[T]		1	AT5G23120.1	69	0	2	3.0087e-06	687.374	1373.74	1373.74	1.16	0.0008	33	26				K.AAIQETVSATLNR.T	[221-233]
	0	5.676e-06	High	Unambiguous	[K].AAIQETVSATLNR.[T]		1	AT5G23120.1	49	0	2	0.000251988	687.374	1373.74	1373.74	1.16	0.0008	33	26				K.AAIQETVSATLNR.T	[221-233]
	0	1.927e-06	High	Unambiguous	[K].AAIQETVSATLNR.[T]		1	AT5G23120.1	73	0	2	9.27604e-07	687.374	1373.74	1373.74	1.07	0.00074	32	25				K.AAIQETVSATLNR.T	[221-233]
	0	2.49e-06	High	Unambiguous	[K].AAIQETVSATLNR.[T]		1	AT5G23120.1	56	0	2	4.85694e-05	687.374	1373.74	1373.74	1.07	0.00074	32	25				K.AAIQETVSATLNR.T	[221-233]
	0	2.634e-06	High	Unambiguous	[K].AAIQETVSATLNR.[T]		1	AT5G23120.1	52	0	2	0.000122564	687.374	1373.74	1373.74	1.07	0.00074	32	25				K.AAIQETVSATLNR.T	[221-233]
	0	1.575e-05	High	Unambiguous	[K].AAIQETVSATLNR.[T]		1	AT5G23120.1	55	0	2	5.55089e-05	687.374	1373.74	1373.74	1.07	0.00074	32	25				K.AAIQETVSATLNR.T	[221-233]
	0	2.161e-06	High	Unambiguous	[K].AAIQETVSATLNR.[T]		1	AT5G23120.1	59	0	2	2.75019e-05	687.374	1373.74	1373.74	1.07	0.00074	32	25				K.AAIQETVSATLNR.T	[221-233]
	0	1.709e-06	High	Unambiguous	[K].AAIQETVSATLNR.[T]		1	AT5G23120.1	68	0	2	2.95746e-06	687.373	1373.74	1373.74	0.99	0.00068	32	25				K.AAIQETVSATLNR.T	[221-233]
	0	2.08e-06	High	Unambiguous	[K].AAIQETVSATLNR.[T]		1	AT5G23120.1	56	0	2	4.54904e-05	687.373	1373.74	1373.74	0.99	0.00068	32	25				K.AAIQETVSATLNR.T	[221-233]
	0	4.84e-07	High	Unambiguous	[K].AAIQETVSATLNR.[T]		1	AT5G23120.1	64	0	2	7.34378e-06	687.373	1373.74	1373.74	0.9	0.00062	32	25				K.AAIQETVSATLNR.T	[221-233]
	0	1.052e-05	High	Unambiguous	[K].AAIQETVSATLNR.[T]		1	AT5G23120.1	56	0	2	5.05731e-05	687.373	1373.74	1373.74	0.9	0.00062	32	25				K.AAIQETVSATLNR.T	[221-233]
	0	2.297e-06	High	Unambiguous	[K].AAIQETVSATLNR.[T]		1	AT5G23120.1	67	0	2	4.2259e-06	687.373	1373.74	1373.74	0.9	0.00062	32	25				K.AAIQETVSATLNR.T	[221-233]
	0	1.069e-06	High	Unambiguous	[K].AAIQETVSATLNR.[T]		1	AT5G23120.1	62	0	2	1.10134e-05	687.373	1373.74	1373.74	0.9	0.00062	32	25				K.AAIQETVSATLNR.T	[221-233]
	0	1.669e-05	High	Unambiguous	[K].AAIQETVSATLNR.[T]		1	AT5G23120.1	60	0	2	1.87034e-05	687.373	1373.74	1373.74	0.81	0.00055	32	25				K.AAIQETVSATLNR.T	[221-233]
	0	1.187e-05	High	Unambiguous	[K].AAIQETVSATLNR.[T]		1	AT5G23120.1	65	0	3	6.48514e-06	458.584	1373.74	1373.74	0.26	0.00012	32	25				K.AAIQETVSATLNR.T	[221-233]
	0	5.007e-07	High	Unambiguous	[K].AAIQETVSATLNR.[T]		1	AT5G23120.1	69	0	3	2.20252e-06	458.584	1373.74	1373.74	0.26	0.00012	32	25				K.AAIQETVSATLNR.T	[221-233]
	0	2.764e-06	High	Unambiguous	[K].AAIQETVSATLNR.[T]		1	AT5G23120.1	62	0	3	1.29396e-05	458.584	1373.74	1373.74	0.2	9e-05	32	25				K.AAIQETVSATLNR.T	[221-233]
	0	9.46e-06	High	Unambiguous	[K].AAIQETVSATLNR.[T]		1	AT5G23120.1	60	0	3	1.84144e-05	458.584	1373.74	1373.74	0	0	32	25				K.AAIQETVSATLNR.T	[221-233]
	0	1.516e-05	High	Unambiguous	[K].AAIQETVSATLNR.[T]		1	AT5G23120.1	58	0	3	2.89173e-05	458.584	1373.74	1373.74	0	0	32	25				K.AAIQETVSATLNR.T	[221-233]
	0	7.044e-07	High	Unambiguous	[K].AAIQETVSATLNR.[T]		1	AT5G23120.1	74	0	3	8.0939e-07	458.584	1373.74	1373.74	0	0	32	25				K.AAIQETVSATLNR.T	[221-233]
	0	8.098e-06	High	Unambiguous	[K].AAIQETVSATLNR.[T]		1	AT5G23120.1	64	0	3	7.6132e-06	458.584	1373.74	1373.74	-0.07	-3e-05	32	25				K.AAIQETVSATLNR.T	[221-233]
	0	1.832e-05	High	Unambiguous	[K].AAIQETVSATLNR.[T]		1	AT5G23120.1	72	0	3	1.34452e-06	458.584	1373.74	1373.74	-0.07	-3e-05	32	25				K.AAIQETVSATLNR.T	[221-233]
	0	2.254e-05	High	Unambiguous	[K].AAIQETVSATLNR.[T]		1	AT5G23120.1	67	0	3	4.36081e-06	458.584	1373.74	1373.74	-0.07	-3e-05	32	25				K.AAIQETVSATLNR.T	[221-233]
	0	1.146e-06	High	Unambiguous	[K].AAIQETVSATLNR.[T]		1	AT5G23120.1	67	0	3	4.38094e-06	458.584	1373.74	1373.74	-0.07	-3e-05	32	25				K.AAIQETVSATLNR.T	[221-233]
	0	1.308e-06	High	Unambiguous	[K].AAIQETVSATLNR.[T]		1	AT5G23120.1	61	0	2	1.40788e-05	687.373	1373.74	1373.74	-0.08	-6e-05	32	25				K.AAIQETVSATLNR.T	[221-233]
	0	2.478e-06	High	Unambiguous	[K].AAIQETVSATLNR.[T]		1	AT5G23120.1	81	0	3	1.61275e-07	458.584	1373.74	1373.74	-0.14	-6e-05	32	25				K.AAIQETVSATLNR.T	[221-233]
	0	1.206e-05	High	Unambiguous	[K].AAIQETVSATLNR.[T]		1	AT5G23120.1	62	0	3	1.20384e-05	458.584	1373.74	1373.74	-0.14	-6e-05	32	25				K.AAIQETVSATLNR.T	[221-233]
	0	8.05e-06	High	Unambiguous	[K].AAIQETVSATLNR.[T]		1	AT5G23120.1	64	0	3	7.1543e-06	458.584	1373.74	1373.74	-0.14	-6e-05	32	25				K.AAIQETVSATLNR.T	[221-233]
	0	2.248e-05	High	Unambiguous	[K].AAIQETVSATLNR.[T]		1	AT5G23120.1	56	0	3	5.11172e-05	458.584	1373.74	1373.74	-0.14	-6e-05	32	25				K.AAIQETVSATLNR.T	[221-233]
	0	6.137e-07	High	Unambiguous	[K].AAIQETVSATLNR.[T]		1	AT5G23120.1	80	0	3	1.89646e-07	458.584	1373.74	1373.74	-0.2	-9e-05	32	26				K.AAIQETVSATLNR.T	[221-233]
	0	6.978e-06	High	Unambiguous	[K].AAIQETVSATLNR.[T]		1	AT5G23120.1	64	0	3	7.72579e-06	458.584	1373.74	1373.74	-0.27	-0.00012	32	26				K.AAIQETVSATLNR.T	[221-233]
	0	2.491e-06	High	Unambiguous	[K].AAIQETVSATLNR.[T]		1	AT5G23120.1	81	0	3	1.65937e-07	458.584	1373.74	1373.74	-0.27	-0.00012	32	26				K.AAIQETVSATLNR.T	[221-233]
	0	4.681e-07	High	Unambiguous	[K].AAIQETVSATLNR.[T]		1	AT5G23120.1	68	0	3	3.28808e-06	458.584	1373.74	1373.74	-0.27	-0.00012	32	26				K.AAIQETVSATLNR.T	[221-233]
	0	1.551e-06	High	Unambiguous	[K].AAIQETVSATLNR.[T]		1	AT5G23120.1	70	0	3	1.94959e-06	458.584	1373.74	1373.74	-0.27	-0.00012	32	26				K.AAIQETVSATLNR.T	[221-233]
	0	1.825e-05	High	Unambiguous	[K].AAIQETVSATLNR.[T]		1	AT5G23120.1	60	0	3	1.79037e-05	458.584	1373.74	1373.74	-0.34	-0.00015	32	26				K.AAIQETVSATLNR.T	[221-233]
	0	1.792e-06	High	Unambiguous	[K].AAIQETVSATLNR.[T]		1	AT5G23120.1	64	0	3	7.2601e-06	458.584	1373.74	1373.74	-0.34	-0.00015	32	26				K.AAIQETVSATLNR.T	[221-233]
	0	2.086e-06	High	Unambiguous	[K].AAIQETVSATLNR.[T]		1	AT5G23120.1	65	0	3	6.35247e-06	458.584	1373.74	1373.74	-0.4	-0.00018	32	26				K.AAIQETVSATLNR.T	[221-233]
	0	4.457e-06	High	Unambiguous	[K].AAIQETVSATLNR.[T]		1	AT5G23120.1	64	0	3	8.64854e-06	458.584	1373.74	1373.74	-0.4	-0.00018	32	26				K.AAIQETVSATLNR.T	[221-233]
	0	5.88e-06	High	Unambiguous	[K].AAIQETVSATLNR.[T]		1	AT5G23120.1	46	0	2	0.000454928	687.372	1373.74	1373.74	-0.44	-0.0003	32	26				K.AAIQETVSATLNR.T	[221-233]
	0	2.207e-05	High	Unambiguous	[K].AAIQETVSATLNR.[T]		1	AT5G23120.1	57	0	2	4.33454e-05	687.372	1373.74	1373.74	-0.44	-0.0003	32	26				K.AAIQETVSATLNR.T	[221-233]
	0	6.854e-07	High	Unambiguous	[K].AAIQETVSATLNR.[T]		1	AT5G23120.1	74	0	3	8.24438e-07	458.584	1373.74	1373.74	0	0	32	25				K.AAIQETVSATLNR.T	[221-233]
	0	3.196e-06	High	Unambiguous	[K].AAIQETVSATLNR.[T]		1	AT5G23120.1	73	0	3	9.79846e-07	458.584	1373.74	1373.74	0	0	32	25				K.AAIQETVSATLNR.T	[221-233]
	0	6.044e-07	High	Unambiguous	[K].AAIQETVSATLNR.[T]		1	AT5G23120.1	64	0	3	7.00096e-06	458.584	1373.74	1373.74	0	0	32	25				K.AAIQETVSATLNR.T	[221-233]
	0	1.969e-06	High	Unambiguous	[K].AAIQETVSATLNR.[T]		1	AT5G23120.1	60	0	2	1.75048e-05	687.373	1373.74	1373.74	0.01	1e-05	32	25				K.AAIQETVSATLNR.T	[221-233]
	0	5.051e-06	High	Unambiguous	[K].AAIQETVSATLNR.[T]		1	AT5G23120.1	66	0	3	4.99942e-06	458.584	1373.74	1373.74	0.2	9e-05	32	25				K.AAIQETVSATLNR.T	[221-233]
	0	1.135e-05	High	Unambiguous	[K].AAIQETVSATLNR.[T]		1	AT5G23120.1	57	0	3	4.2259e-05	458.584	1373.74	1373.74	0.2	9e-05	32	25				K.AAIQETVSATLNR.T	[221-233]
	0	5.429e-07	High	Unambiguous	[K].AAIQETVSATLNR.[T]		1	AT5G23120.1	72	0	3	1.30894e-06	458.584	1373.74	1373.74	0.2	9e-05	32	25				K.AAIQETVSATLNR.T	[221-233]
	0	2.657e-06	High	Unambiguous	[K].AAIQETVSATLNR.[T]		1	AT5G23120.1	57	0	2	4.09185e-05	687.373	1373.74	1373.74	0.19	0.00013	32	25				K.AAIQETVSATLNR.T	[221-233]
	0	4.933e-06	High	Unambiguous	[K].AAIQETVSATLNR.[T]		1	AT5G23120.1	57	0	2	4.17753e-05	687.373	1373.74	1373.74	0.19	0.00013	32	25				K.AAIQETVSATLNR.T	[221-233]
	0	4.799e-06	High	Unambiguous	[K].AAIQETVSATLNR.[T]		1	AT5G23120.1	59	0	2	2.58178e-05	687.373	1373.74	1373.74	0.19	0.00013	32	25				K.AAIQETVSATLNR.T	[221-233]
	0	1.106e-06	High	Unambiguous	[K].AAIQETVSATLNR.[T]		1	AT5G23120.1	74	0	2	7.60186e-07	687.373	1373.74	1373.74	0.19	0.00013	32	25				K.AAIQETVSATLNR.T	[221-233]
	0	1.624e-06	High	Unambiguous	[K].AAIQETVSATLNR.[T]		1	AT5G23120.1	81	0	3	1.47503e-07	458.584	1373.74	1373.74	0.13	6e-05	32	25				K.AAIQETVSATLNR.T	[221-233]
	0	1.05e-06	High	Unambiguous	[K].AAIQETVSATLNR.[T]		1	AT5G23120.1	57	0	3	4.10017e-05	458.584	1373.74	1373.74	0.13	6e-05	32	25				K.AAIQETVSATLNR.T	[221-233]
	0	1.165e-05	High	Unambiguous	[K].AAIQETVSATLNR.[T]		1	AT5G23120.1	62	0	3	1.25546e-05	458.584	1373.74	1373.74	0.13	6e-05	32	25				K.AAIQETVSATLNR.T	[221-233]
	0	4.661e-06	High	Unambiguous	[K].AAIQETVSATLNR.[T]		1	AT5G23120.1	65	0	3	6.85175e-06	458.584	1373.74	1373.74	0.13	6e-05	32	25				K.AAIQETVSATLNR.T	[221-233]
	0	2.355e-05	High	Unambiguous	[K].AAIQETVSATLNR.[T]		1	AT5G23120.1	58	0	2	3.17286e-05	687.374	1373.74	1373.74	2.05	0.00141	32	25				K.AAIQETVSATLNR.T	[221-233]
	0	6.593e-07	High	Unambiguous	[K].AAIQETVSATLNR.[T]		1	AT5G23120.1	68	0	3	2.94308e-06	458.584	1373.74	1373.74	0.13	6e-05	32	25				K.AAIQETVSATLNR.T	[221-233]
	0	1.885e-07	High	Unambiguous	[K].AAIQETVSATLNR.[T]		1	AT5G23120.1	81	0	3	1.52687e-07	458.584	1373.74	1373.74	0.13	6e-05	32	25				K.AAIQETVSATLNR.T	[221-233]
	0	6.166e-07	High	Unambiguous	[K].AAIQETVSATLNR.[T]		1	AT5G23120.1	65	0	2	5.39707e-06	687.373	1373.74	1373.74	0.1	7e-05	32	25				K.AAIQETVSATLNR.T	[221-233]
	0	3.404e-06	High	Unambiguous	[K].AAIQETVSATLNR.[T]		1	AT5G23120.1	60	0	2	1.89303e-05	687.373	1373.74	1373.74	0.1	7e-05	32	25				K.AAIQETVSATLNR.T	[221-233]
	0	1.536e-06	High	Unambiguous	[K].AAIQETVSATLNR.[T]		1	AT5G23120.1	64	0	3	6.79451e-06	458.584	1373.74	1373.74	0.06	3e-05	32	25				K.AAIQETVSATLNR.T	[221-233]
	0	1.559e-06	High	Unambiguous	[K].AAIQETVSATLNR.[T]		1	AT5G23120.1	63	0	3	8.7128e-06	458.584	1373.74	1373.74	0.06	3e-05	32	25				K.AAIQETVSATLNR.T	[221-233]
	0	9.3e-06	High	Unambiguous	[K].AAIQETVSATLNR.[T]		1	AT5G23120.1	60	0	3	1.71064e-05	458.584	1373.74	1373.74	0.06	3e-05	32	25				K.AAIQETVSATLNR.T	[221-233]
	0	9.94e-07	High	Unambiguous	[K].AAIQETVSATLNR.[T]		1	AT5G23120.1	68	0	3	3.09855e-06	458.584	1373.74	1373.74	0.06	3e-05	32	25				K.AAIQETVSATLNR.T	[221-233]
	0	1.948e-06	High	Unambiguous	[K].AAIQETVSATLNR.[T]		1	AT5G23120.1	68	0	3	3.08431e-06	458.584	1373.74	1373.74	0.06	3e-05	32	25				K.AAIQETVSATLNR.T	[221-233]
	0	7.514e-06	High	Unambiguous	[K].AAIQETVSATLNR.[T]		1	AT5G23120.1	66	0	3	4.79908e-06	458.584	1373.74	1373.74	0.06	3e-05	32	25				K.AAIQETVSATLNR.T	[221-233]
	0	8.697e-07	High	Unambiguous	[K].AAIQETVSATLNR.[T]		1	AT5G23120.1	68	0	3	2.99335e-06	458.584	1373.74	1373.74	0.06	3e-05	32	25				K.AAIQETVSATLNR.T	[221-233]
	0	4.074e-06	High	Unambiguous	[K].AAIQETVSATLNR.[T]		1	AT5G23120.1	53	0	2	8.89524e-05	687.373	1373.74	1373.74	0.01	1e-05	32	25				K.AAIQETVSATLNR.T	[221-233]
	0	3.223e-05	High	Unambiguous	[K].AAIQETVSATLNR.[T]		1	AT5G23120.1	58	0	3	3.44986e-05	458.584	1373.74	1373.74	0.13	6e-05	32	25				K.AAIQETVSATLNR.T	[221-233]
	0	5.476e-06	High	Unambiguous	[K].AAIQETVSATLNR.[T]		1	AT5G23120.1	47	0	2	0.000377095	687.374	1373.74	1373.74	2.05	0.00141	32	25				K.AAIQETVSATLNR.T	[221-233]
	0	3.18e-08	High	Unambiguous	[K].EGWIIGKPAILLYTADAGENWDR.[I]		1	AT5G23120.1	62	0	3	1.89734e-05	863.445	2588.32	2588.31	2.43	0.0021	34	27				K.EGWIIGKPAILLYTADAGENWDR.I	[156-178]
	0	1.255e-05	High	Unambiguous	[K].KGFVLGNDGVLLR.[Y]		1	AT5G23120.1	66	1	3	2.14531e-06	463.273	1387.8	1387.81	-0.75	-0.00035	28	21				K.KGFVLGNDGVLLR.Y	[388-400]
	0	1.381e-05	High	Unambiguous	[K].KGFVLGNDGVLLR.[Y]		1	AT5G23120.1	78	1	3	1.22931e-07	463.273	1387.81	1387.81	-0.09	-4e-05	28	21				K.KGFVLGNDGVLLR.Y	[388-400]
	0	7.729e-06	High	Unambiguous	[K].AAIQETVSATLNR.[T]		1	AT5G23120.1	56	0	2	4.43237e-05	687.374	1373.74	1373.74	2.14	0.00147	32	25				K.AAIQETVSATLNR.T	[221-233]
	0	9.695e-06	High	Unambiguous	[K].KGFVLGNDGVLLR.[Y]		1	AT5G23120.1	74	1	3	2.90731e-07	463.273	1387.81	1387.81	0.11	5e-05	28	21				K.KGFVLGNDGVLLR.Y	[388-400]
	0	1.434e-06	High	Unambiguous	[K].KGFVLGNDGVLLR.[Y]		1	AT5G23120.1	76	1	2	1.86235e-07	694.406	1387.81	1387.81	-0.01	-1e-05	28	21				K.KGFVLGNDGVLLR.Y	[388-400]
	0	3.401e-08	High	Unambiguous	[R].DKAADNIAANLYAVK.[F]		1	AT5G23120.1	103	1	2	1.39039e-09	788.92	1576.83	1576.83	0.38	0.0003	34	27				R.DKAADNIAANLYAVK.F	[368-382]
	0	2.284e-06	High	Unambiguous	[R].SIPSAEEEDFNYR.[F]		1	AT5G23120.1	65	0	2	1.06662e-05	778.85	1556.69	1556.69	3.52	0.00274	34	27				R.SIPSAEEEDFNYR.F	[134-146]
	0	9.394e-07	High	Unambiguous	[R].SIPSAEEEDFNYR.[F]		1	AT5G23120.1	59	0	3	4.36058e-05	519.568	1556.69	1556.69	1.75	0.00091	34	27				R.SIPSAEEEDFNYR.F	[134-146]
	0	1.636e-06	High	Unambiguous	[R].SIPSAEEEDFNYR.[F]		1	AT5G23120.1	52	0	3	0.000185783	519.567	1556.69	1556.69	0.69	0.00036	34	27				R.SIPSAEEEDFNYR.F	[134-146]
	0	5.227e-07	High	Unambiguous	[R].SIPSAEEEDFNYR.[F]		1	AT5G23120.1	65	0	2	9.77253e-06	778.847	1556.69	1556.69	0.54	0.00042	34	27				R.SIPSAEEEDFNYR.F	[134-146]
	0	1.964e-07	High	Unambiguous	[R].SIPSAEEEDFNYR.[F]		1	AT5G23120.1	66	0	2	7.38581e-06	778.847	1556.69	1556.69	0.07	5e-05	34	27				R.SIPSAEEEDFNYR.F	[134-146]
	0	7.977e-08	High	Unambiguous	[R].SIPSAEEEDFNYR.[F]		1	AT5G23120.1	78	0	2	4.17483e-07	778.847	1556.69	1556.69	-0.09	-7e-05	34	27				R.SIPSAEEEDFNYR.F	[134-146]
	0	5.502e-06	High	Unambiguous	[R].SIPSAEEEDFNYR.[F]		1	AT5G23120.1	62	0	2	1.77888e-05	778.846	1556.69	1556.69	-0.79	-0.00062	34	27				R.SIPSAEEEDFNYR.F	[134-146]
	0	2.222e-06	High	Unambiguous	[R].SIPSAEEEDFNYR.[F]		1	AT5G23120.1	40	0	2	0.00347265	778.848	1556.69	1556.69	1.72	0.00134	34	27				R.SIPSAEEEDFNYR.F	[134-146]
	0	1.851e-05	High	Unambiguous	[K].AAIQETVSATLNR.[T]		1	AT5G23120.1	59	0	2	2.73491e-05	687.372	1373.74	1373.74	-0.44	-0.0003	32	26				K.AAIQETVSATLNR.T	[221-233]
	0	3.439e-08	High	Unambiguous	[K].SAEmVTDEGAIYVTSNR.[G]	M4(Oxidation)	1	AT5G23120.1	70	0	2	3.46344e-06	929.927	1858.85	1858.85	-1.01	-0.00094	35	28				K.SAEMVTDEGAIYVTSNR.G	[199-215]
	0	1.044e-07	High	Unambiguous	[K].SAEmVTDEGAIYVTSNR.[G]	M4(Oxidation)	1	AT5G23120.1	81	0	2	3.26869e-07	929.927	1858.85	1858.85	-0.75	-0.0007	35	28				K.SAEMVTDEGAIYVTSNR.G	[199-215]
	0	7.48e-08	High	Unambiguous	[R].TVSSGISGASYYTGTFSAVNR.[S]		1	AT5G23120.1	75	0	3	1.29986e-06	709.013	2125.03	2125.02	2.69	0.00191	35	28				R.TVSSGISGASYYTGTFSAVNR.S	[234-254]
	0	1.108e-08	High	Unambiguous	[R].TVSSGISGASYYTGTFSAVNR.[S]		1	AT5G23120.1	81	0	3	3.20028e-07	709.013	2125.02	2125.02	2.44	0.00173	35	28				R.TVSSGISGASYYTGTFSAVNR.S	[234-254]
	0	2.182e-07	High	Unambiguous	[R].TVSSGISGASYYTGTFSAVNR.[S]		1	AT5G23120.1	55	0	3	0.000117042	709.013	2125.02	2125.02	1.75	0.00124	35	28				R.TVSSGISGASYYTGTFSAVNR.S	[234-254]
	0	7.981e-08	High	Unambiguous	[R].TVSSGISGASYYTGTFSAVNR.[S]		1	AT5G23120.1	68	0	3	6.15071e-06	709.012	2125.02	2125.02	1.4	0.00099	35	28				R.TVSSGISGASYYTGTFSAVNR.S	[234-254]
	0	5.328e-08	High	Unambiguous	[R].TVSSGISGASYYTGTFSAVNR.[S]		1	AT5G23120.1	68	0	3	5.83344e-06	709.012	2125.02	2125.02	1.32	0.00093	35	28				R.TVSSGISGASYYTGTFSAVNR.S	[234-254]
	0	1.44e-08	High	Unambiguous	[R].TVSSGISGASYYTGTFSAVNR.[S]		1	AT5G23120.1	75	0	3	1.18284e-06	709.012	2125.02	2125.02	1.32	0.00093	35	28				R.TVSSGISGASYYTGTFSAVNR.S	[234-254]
	0	4.596e-07	High	Unambiguous	[R].TVSSGISGASYYTGTFSAVNR.[S]		1	AT5G23120.1	63	0	3	1.88332e-05	709.012	2125.02	2125.02	1.32	0.00093	35	28				R.TVSSGISGASYYTGTFSAVNR.S	[234-254]
	0	8.843e-09	High	Unambiguous	[R].TVSSGISGASYYTGTFSAVNR.[S]		1	AT5G23120.1	80	0	3	3.99876e-07	709.012	2125.02	2125.02	1.32	0.00093	35	28				R.TVSSGISGASYYTGTFSAVNR.S	[234-254]
	0	3.533e-09	High	Unambiguous	[R].TVSSGISGASYYTGTFSAVNR.[S]		1	AT5G23120.1	99	0	2	4.48951e-09	1063.01	2125.02	2125.02	1.24	0.00131	35	28				R.TVSSGISGASYYTGTFSAVNR.S	[234-254]
	0	1.511e-09	High	Unambiguous	[R].TVSSGISGASYYTGTFSAVNR.[S]		1	AT5G23120.1	77	0	3	6.93743e-07	709.012	2125.02	2125.02	1.23	0.00087	35	28				R.TVSSGISGASYYTGTFSAVNR.S	[234-254]
	0	1.648e-09	High	Unambiguous	[R].TVSSGISGASYYTGTFSAVNR.[S]		1	AT5G23120.1	78	0	3	6.70191e-07	709.012	2125.02	2125.02	1.23	0.00087	35	28				R.TVSSGISGASYYTGTFSAVNR.S	[234-254]
	0	5.507e-07	High	Unambiguous	[R].TVSSGISGASYYTGTFSAVNR.[S]		1	AT5G23120.1	64	0	3	1.62142e-05	709.012	2125.02	2125.02	0.97	0.00069	35	28				R.TVSSGISGASYYTGTFSAVNR.S	[234-254]
	0	5.337e-09	High	Unambiguous	[R].TVSSGISGASYYTGTFSAVNR.[S]		1	AT5G23120.1	77	0	3	7.54912e-07	709.012	2125.02	2125.02	0.97	0.00069	35	28				R.TVSSGISGASYYTGTFSAVNR.S	[234-254]
	0	4.457e-11	High	Unambiguous	[R].TVSSGISGASYYTGTFSAVNR.[S]		1	AT5G23120.1	109	0	2	5.02726e-10	1063.01	2125.02	2125.02	0.89	0.00095	35	28				R.TVSSGISGASYYTGTFSAVNR.S	[234-254]
	0	1.102e-08	High	Unambiguous	[R].TVSSGISGASYYTGTFSAVNR.[S]		1	AT5G23120.1	88	0	2	6.28538e-08	1063.01	2125.02	2125.02	0.89	0.00095	35	28				R.TVSSGISGASYYTGTFSAVNR.S	[234-254]
	0	1.457e-09	High	Unambiguous	[R].TVSSGISGASYYTGTFSAVNR.[S]		1	AT5G23120.1	107	0	2	8.2287e-10	1063.01	2125.02	2125.02	0.89	0.00095	35	28				R.TVSSGISGASYYTGTFSAVNR.S	[234-254]
	0	7.961e-11	High	Unambiguous	[R].TVSSGISGASYYTGTFSAVNR.[S]		1	AT5G23120.1	112	0	2	2.70602e-10	1063.01	2125.02	2125.02	0.89	0.00095	35	28				R.TVSSGISGASYYTGTFSAVNR.S	[234-254]
	0	9.966e-12	High	Unambiguous	[R].TVSSGISGASYYTGTFSAVNR.[S]		1	AT5G23120.1	115	0	2	1.34379e-10	1063.01	2125.02	2125.02	0.89	0.00095	35	28				R.TVSSGISGASYYTGTFSAVNR.S	[234-254]
	0	3.923e-09	High	Unambiguous	[R].TVSSGISGASYYTGTFSAVNR.[S]		1	AT5G23120.1	75	0	3	1.09731e-06	709.012	2125.02	2125.02	0.89	0.00063	35	28				R.TVSSGISGASYYTGTFSAVNR.S	[234-254]
	0	3.789e-09	High	Unambiguous	[R].TVSSGISGASYYTGTFSAVNR.[S]		1	AT5G23120.1	79	0	3	4.32844e-07	709.012	2125.02	2125.02	0.89	0.00063	35	28				R.TVSSGISGASYYTGTFSAVNR.S	[234-254]
	0	8.775e-08	High	Unambiguous	[R].TVSSGISGASYYTGTFSAVNR.[S]		1	AT5G23120.1	77	0	3	7.453e-07	709.012	2125.02	2125.02	0.89	0.00063	35	28				R.TVSSGISGASYYTGTFSAVNR.S	[234-254]
	0	1.718e-06	High	Unambiguous	[R].TVSSGISGASYYTGTFSAVNR.[S]		1	AT5G23120.1	63	0	3	1.80439e-05	709.012	2125.02	2125.02	0.89	0.00063	35	28				R.TVSSGISGASYYTGTFSAVNR.S	[234-254]
	0	4.214e-09	High	Unambiguous	[R].TVSSGISGASYYTGTFSAVNR.[S]		1	AT5G23120.1	74	0	3	1.43895e-06	709.012	2125.02	2125.02	0.8	0.00057	35	28				R.TVSSGISGASYYTGTFSAVNR.S	[234-254]
	0	2.27e-08	High	Unambiguous	[R].TVSSGISGASYYTGTFSAVNR.[S]		1	AT5G23120.1	71	0	3	3.08352e-06	709.012	2125.02	2125.02	0.8	0.00057	35	28				R.TVSSGISGASYYTGTFSAVNR.S	[234-254]
	0	1.482e-08	High	Unambiguous	[R].TVSSGISGASYYTGTFSAVNR.[S]		1	AT5G23120.1	74	0	3	1.72205e-06	709.012	2125.02	2125.02	0.8	0.00057	35	28				R.TVSSGISGASYYTGTFSAVNR.S	[234-254]
	0	4.605e-06	High	Unambiguous	[R].TVSSGISGASYYTGTFSAVNR.[S]		1	AT5G23120.1	60	0	3	4.08364e-05	709.012	2125.02	2125.02	0.8	0.00057	35	28				R.TVSSGISGASYYTGTFSAVNR.S	[234-254]
	0	1.385e-11	High	Unambiguous	[R].TVSSGISGASYYTGTFSAVNR.[S]		1	AT5G23120.1	104	0	2	1.68674e-09	1063.01	2125.02	2125.02	0.78	0.00083	35	28				R.TVSSGISGASYYTGTFSAVNR.S	[234-254]
	0	5.351e-10	High	Unambiguous	[R].TVSSGISGASYYTGTFSAVNR.[S]		1	AT5G23120.1	95	0	2	1.20517e-08	1063.01	2125.02	2125.02	0.78	0.00083	35	28				R.TVSSGISGASYYTGTFSAVNR.S	[234-254]
	0	8.768e-10	High	Unambiguous	[R].TVSSGISGASYYTGTFSAVNR.[S]		1	AT5G23120.1	95	0	2	1.24465e-08	1063.01	2125.02	2125.02	0.78	0.00083	35	28				R.TVSSGISGASYYTGTFSAVNR.S	[234-254]
	0	3.234e-10	High	Unambiguous	[R].TVSSGISGASYYTGTFSAVNR.[S]		1	AT5G23120.1	94	0	2	1.73799e-08	1063.01	2125.02	2125.02	0.78	0.00083	35	28				R.TVSSGISGASYYTGTFSAVNR.S	[234-254]
	0	2.133e-10	High	Unambiguous	[R].TVSSGISGASYYTGTFSAVNR.[S]		1	AT5G23120.1	94	0	2	1.44227e-08	1063.01	2125.02	2125.02	0.78	0.00083	35	28				R.TVSSGISGASYYTGTFSAVNR.S	[234-254]
	0	2.738e-08	High	Unambiguous	[R].TVSSGISGASYYTGTFSAVNR.[S]		1	AT5G23120.1	74	0	3	1.52386e-06	709.012	2125.02	2125.02	0.71	0.0005	35	28				R.TVSSGISGASYYTGTFSAVNR.S	[234-254]
	0	1.339e-07	High	Unambiguous	[R].TVSSGISGASYYTGTFSAVNR.[S]		1	AT5G23120.1	68	0	3	6.03872e-06	709.012	2125.02	2125.02	0.71	0.0005	35	28				R.TVSSGISGASYYTGTFSAVNR.S	[234-254]
	0	8.504e-09	High	Unambiguous	[R].TVSSGISGASYYTGTFSAVNR.[S]		1	AT5G23120.1	75	0	3	1.20753e-06	709.012	2125.02	2125.02	0.97	0.00069	35	28				R.TVSSGISGASYYTGTFSAVNR.S	[234-254]
	0	3.802e-08	High	Unambiguous	[R].TVSSGISGASYYTGTFSAVNR.[S]		1	AT5G23120.1	66	0	3	9.59172e-06	709.012	2125.02	2125.02	0.97	0.00069	35	28				R.TVSSGISGASYYTGTFSAVNR.S	[234-254]
	0	1.107e-08	High	Unambiguous	[R].TVSSGISGASYYTGTFSAVNR.[S]		1	AT5G23120.1	71	0	3	3.31815e-06	709.012	2125.02	2125.02	0.97	0.00069	35	28				R.TVSSGISGASYYTGTFSAVNR.S	[234-254]
	0	8.726e-10	High	Unambiguous	[R].TVSSGISGASYYTGTFSAVNR.[S]		1	AT5G23120.1	79	0	3	4.69782e-07	709.012	2125.02	2125.02	0.97	0.00069	35	28				R.TVSSGISGASYYTGTFSAVNR.S	[234-254]
	0	1.137e-06	High	Unambiguous	[R].TVSSGISGASYYTGTFSAVNR.[S]		1	AT5G23120.1	60	0	3	3.64921e-05	709.012	2125.02	2125.02	1.23	0.00087	35	28				R.TVSSGISGASYYTGTFSAVNR.S	[234-254]
	0	3.755e-06	High	Unambiguous	[R].TVSSGISGASYYTGTFSAVNR.[S]		1	AT5G23120.1	59	0	3	4.48951e-05	709.012	2125.02	2125.02	1.23	0.00087	35	28				R.TVSSGISGASYYTGTFSAVNR.S	[234-254]
	0	9.919e-10	High	Unambiguous	[R].TVSSGISGASYYTGTFSAVNR.[S]		1	AT5G23120.1	75	0	3	1.15931e-06	709.012	2125.02	2125.02	1.23	0.00087	35	28				R.TVSSGISGASYYTGTFSAVNR.S	[234-254]
	0	6.033e-07	High	Unambiguous	[R].TVSSGISGASYYTGTFSAVNR.[S]		1	AT5G23120.1	68	0	3	5.91832e-06	709.012	2125.02	2125.02	1.23	0.00087	35	28				R.TVSSGISGASYYTGTFSAVNR.S	[234-254]
	0	1.921e-07	High	Unambiguous	[R].TVSSGISGASYYTGTFSAVNR.[S]		1	AT5G23120.1	67	0	3	7.00162e-06	709.012	2125.02	2125.02	1.14	0.00081	35	28				R.TVSSGISGASYYTGTFSAVNR.S	[234-254]
	0	2.488e-07	High	Unambiguous	[R].TVSSGISGASYYTGTFSAVNR.[S]		1	AT5G23120.1	61	0	3	3.41349e-05	709.012	2125.02	2125.02	1.14	0.00081	35	28				R.TVSSGISGASYYTGTFSAVNR.S	[234-254]
	0	2.806e-07	High	Unambiguous	[R].TVSSGISGASYYTGTFSAVNR.[S]		1	AT5G23120.1	74	0	3	1.69902e-06	709.012	2125.02	2125.02	1.14	0.00081	35	28				R.TVSSGISGASYYTGTFSAVNR.S	[234-254]
	0	5.58e-07	High	Unambiguous	[R].TVSSGISGASYYTGTFSAVNR.[S]		1	AT5G23120.1	63	0	3	1.87154e-05	709.012	2125.02	2125.02	1.14	0.00081	35	28				R.TVSSGISGASYYTGTFSAVNR.S	[234-254]
	0	4.809e-09	High	Unambiguous	[R].TVSSGISGASYYTGTFSAVNR.[S]		1	AT5G23120.1	77	0	3	6.93743e-07	709.012	2125.02	2125.02	1.14	0.00081	35	28				R.TVSSGISGASYYTGTFSAVNR.S	[234-254]
	0	7.938e-11	High	Unambiguous	[R].TVSSGISGASYYTGTFSAVNR.[S]		1	AT5G23120.1	120	0	2	3.95902e-11	1063.01	2125.02	2125.02	1.12	0.00119	35	28				R.TVSSGISGASYYTGTFSAVNR.S	[234-254]
	0	6.82e-09	High	Unambiguous	[R].TVSSGISGASYYTGTFSAVNR.[S]		1	AT5G23120.1	90	0	2	3.59408e-08	1063.01	2125.02	2125.02	1.12	0.00119	35	28				R.TVSSGISGASYYTGTFSAVNR.S	[234-254]
	0	2.404e-10	High	Unambiguous	[R].TVSSGISGASYYTGTFSAVNR.[S]		1	AT5G23120.1	93	0	2	1.84326e-08	1063.01	2125.02	2125.02	1.12	0.00119	35	28				R.TVSSGISGASYYTGTFSAVNR.S	[234-254]
	0	1.7e-07	High	Unambiguous	[R].TVSSGISGASYYTGTFSAVNR.[S]		1	AT5G23120.1	59	0	3	4.93841e-05	709.012	2125.02	2125.02	1.06	0.00075	35	28				R.TVSSGISGASYYTGTFSAVNR.S	[234-254]
	0	2.052e-08	High	Unambiguous	[R].TVSSGISGASYYTGTFSAVNR.[S]		1	AT5G23120.1	79	0	3	4.41151e-07	709.012	2125.02	2125.02	1.06	0.00075	35	28				R.TVSSGISGASYYTGTFSAVNR.S	[234-254]
	0	2.112e-09	High	Unambiguous	[R].TVSSGISGASYYTGTFSAVNR.[S]		1	AT5G23120.1	75	0	3	1.09292e-06	709.012	2125.02	2125.02	1.06	0.00075	35	28				R.TVSSGISGASYYTGTFSAVNR.S	[234-254]
	0	2.822e-07	High	Unambiguous	[R].TVSSGISGASYYTGTFSAVNR.[S]		1	AT5G23120.1	80	0	3	3.95902e-07	709.012	2125.02	2125.02	1.06	0.00075	35	28				R.TVSSGISGASYYTGTFSAVNR.S	[234-254]
	0	2.7e-09	High	Unambiguous	[R].TVSSGISGASYYTGTFSAVNR.[S]		1	AT5G23120.1	78	0	3	6.13179e-07	709.012	2125.02	2125.02	1.06	0.00075	35	28				R.TVSSGISGASYYTGTFSAVNR.S	[234-254]
	0	2.802e-09	High	Unambiguous	[R].TVSSGISGASYYTGTFSAVNR.[S]		1	AT5G23120.1	77	0	3	7.47459e-07	709.012	2125.02	2125.02	1.06	0.00075	35	28				R.TVSSGISGASYYTGTFSAVNR.S	[234-254]
	0	2.983e-08	High	Unambiguous	[R].TVSSGISGASYYTGTFSAVNR.[S]		1	AT5G23120.1	63	0	3	2.0398e-05	709.012	2125.02	2125.02	1.06	0.00075	35	28				R.TVSSGISGASYYTGTFSAVNR.S	[234-254]
	0	4.682e-07	High	Unambiguous	[R].TVSSGISGASYYTGTFSAVNR.[S]		1	AT5G23120.1	68	0	3	6.08958e-06	709.012	2125.02	2125.02	1.06	0.00075	35	28				R.TVSSGISGASYYTGTFSAVNR.S	[234-254]
	0	1.108e-06	High	Unambiguous	[R].TVSSGISGASYYTGTFSAVNR.[S]		1	AT5G23120.1	48	0	3	0.000580213	709.012	2125.02	2125.02	1.06	0.00075	35	28				R.TVSSGISGASYYTGTFSAVNR.S	[234-254]
	0	1.649e-08	High	Unambiguous	[R].TVSSGISGASYYTGTFSAVNR.[S]		1	AT5G23120.1	80	0	3	4.29128e-07	709.012	2125.02	2125.02	1.06	0.00075	35	28				R.TVSSGISGASYYTGTFSAVNR.S	[234-254]
	0	6.238e-09	High	Unambiguous	[R].TVSSGISGASYYTGTFSAVNR.[S]		1	AT5G23120.1	90	0	3	3.86e-08	709.012	2125.02	2125.02	1.06	0.00075	35	28				R.TVSSGISGASYYTGTFSAVNR.S	[234-254]
	0	2.898e-08	High	Unambiguous	[R].TVSSGISGASYYTGTFSAVNR.[S]		1	AT5G23120.1	79	0	3	4.47288e-07	709.012	2125.02	2125.02	1.06	0.00075	35	28				R.TVSSGISGASYYTGTFSAVNR.S	[234-254]
	0	1.189e-08	High	Unambiguous	[R].TVSSGISGASYYTGTFSAVNR.[S]		1	AT5G23120.1	80	0	3	4.08267e-07	709.012	2125.02	2125.02	0.71	0.0005	35	28				R.TVSSGISGASYYTGTFSAVNR.S	[234-254]
	0	1.034e-07	High	Unambiguous	[K].ATEDKSAEMVTDEGAIYVTSNR.[G]		1	AT5G23120.1	51	1	3	0.000348942	796.373	2387.1	2387.1	0.7	0.00055	36	29				K.ATEDKSAEMVTDEGAIYVTSNR.G	[194-215]
	0	4.211e-10	High	Unambiguous	[K].ATEDKSAEMVTDEGAIYVTSNR.[G]		1	AT5G23120.1	75	1	3	1.58399e-06	796.373	2387.1	2387.1	0.7	0.00055	36	29				K.ATEDKSAEMVTDEGAIYVTSNR.G	[194-215]
	0	2.258e-08	High	Unambiguous	[K].ATEDKSAEMVTDEGAIYVTSNR.[G]		1	AT5G23120.1	70	1	3	4.44352e-06	796.373	2387.1	2387.1	0.62	0.00049	36	29				K.ATEDKSAEMVTDEGAIYVTSNR.G	[194-215]
	0	9.581e-09	High	Unambiguous	[K].ATEDKSAEMVTDEGAIYVTSNR.[G]		1	AT5G23120.1	70	1	3	4.8538e-06	796.373	2387.1	2387.1	0.54	0.00043	36	29				K.ATEDKSAEMVTDEGAIYVTSNR.G	[194-215]
	0	6.339e-08	High	Unambiguous	[K].ATEDKSAEMVTDEGAIYVTSNR.[G]		1	AT5G23120.1	58	1	3	6.98363e-05	796.373	2387.1	2387.1	0.54	0.00043	36	29				K.ATEDKSAEMVTDEGAIYVTSNR.G	[194-215]
	0	2.937e-09	High	Unambiguous	[K].ATEDKSAEMVTDEGAIYVTSNR.[G]		1	AT5G23120.1	72	1	3	3.19462e-06	796.373	2387.1	2387.1	0.39	0.00031	36	29				K.ATEDKSAEMVTDEGAIYVTSNR.G	[194-215]
	0	1.278e-08	High	Unambiguous	[K].ATEDKSAEMVTDEGAIYVTSNR.[G]		1	AT5G23120.1	84	1	3	1.88537e-07	796.373	2387.1	2387.1	0.24	0.00019	36	29				K.ATEDKSAEMVTDEGAIYVTSNR.G	[194-215]
	0	1.629e-10	High	Unambiguous	[K].ATEDKSAEMVTDEGAIYVTSNR.[G]		1	AT5G23120.1	84	1	3	1.76765e-07	796.373	2387.1	2387.1	0.24	0.00019	36	29				K.ATEDKSAEMVTDEGAIYVTSNR.G	[194-215]
	0	7.443e-09	High	Unambiguous	[K].ATEDKSAEMVTDEGAIYVTSNR.[G]		1	AT5G23120.1	74	1	3	1.98631e-06	796.373	2387.1	2387.1	0.16	0.00013	36	29				K.ATEDKSAEMVTDEGAIYVTSNR.G	[194-215]
	0	2.825e-07	High	Unambiguous	[K].ATEDKSAEMVTDEGAIYVTSNR.[G]		1	AT5G23120.1	39	1	3	0.00588557	796.373	2387.1	2387.1	0.08	7e-05	36	29				K.ATEDKSAEMVTDEGAIYVTSNR.G	[194-215]
	0	1.015e-08	High	Unambiguous	[K].ATEDKSAEMVTDEGAIYVTSNR.[G]		1	AT5G23120.1	70	1	3	4.72604e-06	796.372	2387.1	2387.1	-0.45	-0.00036	36	29				K.ATEDKSAEMVTDEGAIYVTSNR.G	[194-215]
	0	7.889e-06	High	Unambiguous	[R].SIPSAEEEDFNYRFNSISFK.[G]		1	AT5G23120.1	37	1	3	0.00976107	794.042	2380.11	2380.11	0.71	0.00056	36	29				R.SIPSAEEEDFNYRFNSISFK.G	[134-153]
	0	1.634e-05	High	Unambiguous	[R].GNFFLTWEPGQPYWQPHNR.[A]		1	AT5G23120.1	28	0	3	0.0768305	792.047	2374.13	2374.12	5.12	0.00405	36	29				R.GNFFLTWEPGQPYWQPHNR.A	[267-285]
	0	3.257e-05	High	Unambiguous	[R].GNFFLTWEPGQPYWQPHNR.[A]		1	AT5G23120.1	34	0	3	0.0186382	792.046	2374.12	2374.12	3.42	0.00271	36	29				R.GNFFLTWEPGQPYWQPHNR.A	[267-285]
	0	1.938e-05	High	Unambiguous	[R].GNFFLTWEPGQPYWQPHNR.[A]		1	AT5G23120.1	25	0	3	0.133921	792.045	2374.12	2374.12	1.88	0.00148	36	29				R.GNFFLTWEPGQPYWQPHNR.A	[267-285]
	0	2.518e-05	High	Unambiguous	[R].GNFFLTWEPGQPYWQPHNR.[A]		1	AT5G23120.1	33	0	3	0.0208376	792.045	2374.12	2374.12	1.88	0.00148	36	29				R.GNFFLTWEPGQPYWQPHNR.A	[267-285]
	0	5.008e-07	High	Unambiguous	[R].GNFFLTWEPGQPYWQPHNR.[A]		1	AT5G23120.1	42	0	4	0.00305325	594.285	2374.12	2374.12	1.41	0.00084	36	29				R.GNFFLTWEPGQPYWQPHNR.A	[267-285]
	0	4.194e-08	High	Unambiguous	[R].GNFFLTWEPGQPYWQPHNR.[A]		1	AT5G23120.1	33	0	4	0.0243648	594.285	2374.12	2374.12	1.41	0.00084	36	29				R.GNFFLTWEPGQPYWQPHNR.A	[267-285]
	0	1.703e-07	High	Unambiguous	[R].GNFFLTWEPGQPYWQPHNR.[A]		1	AT5G23120.1	47	0	3	0.000860584	792.044	2374.12	2374.12	1.03	0.00081	36	29				R.GNFFLTWEPGQPYWQPHNR.A	[267-285]
	0	7.218e-09	High	Unambiguous	[R].GNFFLTWEPGQPYWQPHNR.[A]		1	AT5G23120.1	62	0	2	3.19972e-05	1187.56	2374.12	2374.12	0.85	0.00101	36	29				R.GNFFLTWEPGQPYWQPHNR.A	[267-285]
	0	2.797e-06	High	Unambiguous	[R].GNFFLTWEPGQPYWQPHNR.[A]		1	AT5G23120.1	34	0	3	0.0164566	792.044	2374.12	2374.12	0.72	0.00057	36	29				R.GNFFLTWEPGQPYWQPHNR.A	[267-285]
	0	2.626e-07	High	Unambiguous	[R].GNFFLTWEPGQPYWQPHNR.[A]		1	AT5G23120.1	30	0	3	0.0497721	792.044	2374.12	2374.12	0.64	0.00051	36	29				R.GNFFLTWEPGQPYWQPHNR.A	[267-285]
	0	1.951e-05	High	Unambiguous	[R].GNFFLTWEPGQPYWQPHNR.[A]		1	AT5G23120.1	23	0	3	0.254089	792.044	2374.12	2374.12	0.64	0.00051	36	29				R.GNFFLTWEPGQPYWQPHNR.A	[267-285]
	0	2.128e-08	High	Unambiguous	[K].ATEDKSAEmVTDEGAIYVTSNR.[G]	M9(Oxidation)	1	AT5G23120.1	60	1	3	4.40208e-05	801.704	2403.1	2403.1	-0.04	-3e-05	36	29				K.ATEDKSAEMVTDEGAIYVTSNR.G	[194-215]
	0	1.052e-09	High	Unambiguous	[K].ATEDKSAEmVTDEGAIYVTSNR.[G]	M9(Oxidation)	1	AT5G23120.1	82	1	3	2.72121e-07	801.704	2403.1	2403.1	-0.34	-0.00027	36	29				K.ATEDKSAEMVTDEGAIYVTSNR.G	[194-215]
	0	2.418e-08	High	Unambiguous	[K].ATEDKSAEmVTDEGAIYVTSNR.[G]	M9(Oxidation)	1	AT5G23120.1	75	1	3	1.42461e-06	801.704	2403.1	2403.1	-0.65	-0.00052	36	29				K.ATEDKSAEMVTDEGAIYVTSNR.G	[194-215]
	0	1.326e-08	High	Unambiguous	[K].ATEDKSAEmVTDEGAIYVTSNR.[G]	M9(Oxidation)	1	AT5G23120.1	43	1	3	0.00214632	801.704	2403.1	2403.1	0.19	0.00015	36	29				K.ATEDKSAEMVTDEGAIYVTSNR.G	[194-215]
	0	3.035e-06	High	Unambiguous	[K].ATEDKSAEmVTDEGAIYVTSNR.[G]	M9(Oxidation)	1	AT5G23120.1	41	1	3	0.00363659	801.705	2403.1	2403.1	0.42	0.00034	36	29				K.ATEDKSAEMVTDEGAIYVTSNR.G	[194-215]
	0	4.108e-08	High	Unambiguous	[K].ATEDKSAEmVTDEGAIYVTSNR.[G]	M9(Oxidation)	1	AT5G23120.1	54	1	3	0.000194708	801.705	2403.1	2403.1	0.88	0.0007	36	29				K.ATEDKSAEMVTDEGAIYVTSNR.G	[194-215]
	0	1.375e-06	High	Unambiguous	[K].ATEDKSAEmVTDEGAIYVTSNR.[G]	M9(Oxidation)	1	AT5G23120.1	41	1	3	0.00347677	801.705	2403.1	2403.1	1.18	0.00095	36	29				K.ATEDKSAEMVTDEGAIYVTSNR.G	[194-215]
	0	4.13e-06	High	Unambiguous	[K].ATEDKSAEmVTDEGAIYVTSNR.[G]	M9(Oxidation)	1	AT5G23120.1	52	1	3	0.000278858	801.705	2403.1	2403.1	0.8	0.00064	36	29				K.ATEDKSAEMVTDEGAIYVTSNR.G	[194-215]
	0	4.732e-07	High	Unambiguous	[R].GNFFLTWEPGQPYWQPHNR.[A]		1	AT5G23120.1	34	0	3	0.0165775	792.044	2374.12	2374.12	0.56	0.00045	36	29				R.GNFFLTWEPGQPYWQPHNR.A	[267-285]
	0	1.293e-05	High	Unambiguous	[R].GNFFLTWEPGQPYWQPHNR.[A]		1	AT5G23120.1	46	0	2	0.0011576	1187.56	2374.11	2374.12	-0.18	-0.00021	36	29				R.GNFFLTWEPGQPYWQPHNR.A	[267-285]
	0	4.684e-07	High	Unambiguous	[R].GNFFLTWEPGQPYWQPHNR.[A]		1	AT5G23120.1	43	0	3	0.0024932	792.044	2374.12	2374.12	0.41	0.00032	36	29				R.GNFFLTWEPGQPYWQPHNR.A	[267-285]
	0	6.2e-10	High	Unambiguous	[K].SAEmVTDEGAIYVTSNR.[G]	M4(Oxidation)	1	AT5G23120.1	99	0	2	4.77941e-09	929.927	1858.85	1858.85	-0.82	-0.00076	35	28				K.SAEMVTDEGAIYVTSNR.G	[199-215]
	0	9.693e-10	High	Unambiguous	[R].TVSSGISGASYYTGTFSAVNR.[S]		1	AT5G23120.1	89	0	2	4.82637e-08	1063.01	2125.02	2125.02	0.66	0.0007	35	28				R.TVSSGISGASYYTGTFSAVNR.S	[234-254]
	0	7.576e-10	High	Unambiguous	[R].TVSSGISGASYYTGTFSAVNR.[S]		1	AT5G23120.1	82	0	2	2.56225e-07	1063.01	2125.02	2125.02	0.66	0.0007	35	28				R.TVSSGISGASYYTGTFSAVNR.S	[234-254]
	0	9.939e-06	High	Unambiguous	[K].FVDDKKGFVLGNDGVLLR.[Y]		1	AT5G23120.1	60	2	3	1.57141e-05	664.703	1992.09	1992.09	0.86	0.00057	31	24				K.FVDDKKGFVLGNDGVLLR.Y	[383-400]
	0	9.405e-09	High	Unambiguous	[K].SAEmVTDEGAIYVTSNR.[G]	M4(Oxidation)	1	AT5G23120.1	78	0	2	5.55785e-07	929.929	1858.85	1858.85	1.15	0.00107	35	28				K.SAEMVTDEGAIYVTSNR.G	[199-215]
	0	5.338e-09	High	Unambiguous	[K].SAEmVTDEGAIYVTSNR.[G]	M4(Oxidation)	1	AT5G23120.1	99	0	2	4.28456e-09	929.929	1858.85	1858.85	1.15	0.00107	35	28				K.SAEMVTDEGAIYVTSNR.G	[199-215]
	0	6.509e-07	High	Unambiguous	[K].SAEmVTDEGAIYVTSNR.[G]	M4(Oxidation)	1	AT5G23120.1	76	0	2	8.53705e-07	929.929	1858.85	1858.85	1.09	0.00101	35	28				K.SAEMVTDEGAIYVTSNR.G	[199-215]
	0	7.999e-08	High	Unambiguous	[K].SAEmVTDEGAIYVTSNR.[G]	M4(Oxidation)	1	AT5G23120.1	94	0	2	1.58455e-08	929.928	1858.85	1858.85	0.1	0.0001	35	28				K.SAEMVTDEGAIYVTSNR.G	[199-215]
	0	9.423e-09	High	Unambiguous	[K].SAEmVTDEGAIYVTSNR.[G]	M4(Oxidation)	1	AT5G23120.1	99	0	2	4.94203e-09	929.928	1858.85	1858.85	0.04	3e-05	35	28				K.SAEMVTDEGAIYVTSNR.G	[199-215]
	0	4.674e-08	High	Unambiguous	[K].SAEmVTDEGAIYVTSNR.[G]	M4(Oxidation)	1	AT5G23120.1	69	0	2	4.92147e-06	929.928	1858.85	1858.85	-0.09	-9e-05	35	28				K.SAEMVTDEGAIYVTSNR.G	[199-215]
	0	3.69e-09	High	Unambiguous	[K].SAEmVTDEGAIYVTSNR.[G]	M4(Oxidation)	1	AT5G23120.1	83	0	2	1.83844e-07	929.928	1858.85	1858.85	-0.23	-0.00021	35	28				K.SAEMVTDEGAIYVTSNR.G	[199-215]
	0	4.48e-09	High	Unambiguous	[K].SAEmVTDEGAIYVTSNR.[G]	M4(Oxidation)	1	AT5G23120.1	81	0	2	3.0935e-07	929.928	1858.85	1858.85	-0.23	-0.00021	35	28				K.SAEMVTDEGAIYVTSNR.G	[199-215]
	0	1.923e-08	High	Unambiguous	[K].SAEmVTDEGAIYVTSNR.[G]	M4(Oxidation)	1	AT5G23120.1	71	0	2	2.52706e-06	929.928	1858.85	1858.85	-0.29	-0.00027	35	28				K.SAEMVTDEGAIYVTSNR.G	[199-215]
	0	1.001e-08	High	Unambiguous	[K].SAEmVTDEGAIYVTSNR.[G]	M4(Oxidation)	1	AT5G23120.1	99	0	2	4.4118e-09	929.928	1858.85	1858.85	-0.42	-0.00039	35	28				K.SAEMVTDEGAIYVTSNR.G	[199-215]
	0	3.056e-09	High	Unambiguous	[K].SAEmVTDEGAIYVTSNR.[G]	M4(Oxidation)	1	AT5G23120.1	80	0	2	3.40108e-07	929.928	1858.85	1858.85	-0.42	-0.00039	35	28				K.SAEMVTDEGAIYVTSNR.G	[199-215]
	0	6.113e-09	High	Unambiguous	[R].TVSSGISGASYYTGTFSAVNR.[S]		1	AT5G23120.1	91	0	2	2.78369e-08	1063.01	2125.02	2125.02	0.66	0.0007	35	28				R.TVSSGISGASYYTGTFSAVNR.S	[234-254]
	0	1.168e-10	High	Unambiguous	[R].TVSSGISGASYYTGTFSAVNR.[S]		1	AT5G23120.1	99	0	2	4.75891e-09	1063.01	2125.02	2125.02	0.43	0.00046	35	28				R.TVSSGISGASYYTGTFSAVNR.S	[234-254]
	0	3.05e-11	High	Unambiguous	[R].TVSSGISGASYYTGTFSAVNR.[S]		1	AT5G23120.1	102	0	2	2.23104e-09	1063.01	2125.02	2125.02	0.43	0.00046	35	28				R.TVSSGISGASYYTGTFSAVNR.S	[234-254]
	0	3.481e-08	High	Unambiguous	[R].TVSSGISGASYYTGTFSAVNR.[S]		1	AT5G23120.1	68	0	3	6.45091e-06	709.012	2125.02	2125.02	0.37	0.00026	35	28				R.TVSSGISGASYYTGTFSAVNR.S	[234-254]
	0	4.877e-09	High	Unambiguous	[R].TVSSGISGASYYTGTFSAVNR.[S]		1	AT5G23120.1	71	0	2	2.98278e-06	1063.01	2125.02	2125.02	0.32	0.00034	35	28				R.TVSSGISGASYYTGTFSAVNR.S	[234-254]
	0	1.967e-09	High	Unambiguous	[R].TVSSGISGASYYTGTFSAVNR.[S]		1	AT5G23120.1	92	0	2	2.31005e-08	1063.01	2125.02	2125.02	0.32	0.00034	35	28				R.TVSSGISGASYYTGTFSAVNR.S	[234-254]
	0	1.258e-08	High	Unambiguous	[R].TVSSGISGASYYTGTFSAVNR.[S]		1	AT5G23120.1	82	0	2	2.25227e-07	1063.01	2125.02	2125.02	0.32	0.00034	35	28				R.TVSSGISGASYYTGTFSAVNR.S	[234-254]
	0	1.143e-10	High	Unambiguous	[R].TVSSGISGASYYTGTFSAVNR.[S]		1	AT5G23120.1	94	0	2	1.56178e-08	1063.01	2125.02	2125.02	0.32	0.00034	35	28				R.TVSSGISGASYYTGTFSAVNR.S	[234-254]
	0	2.314e-09	High	Unambiguous	[R].TVSSGISGASYYTGTFSAVNR.[S]		1	AT5G23120.1	96	0	2	9.71899e-09	1063.01	2125.02	2125.02	0.32	0.00034	35	28				R.TVSSGISGASYYTGTFSAVNR.S	[234-254]
	0	1.077e-07	High	Unambiguous	[R].TVSSGISGASYYTGTFSAVNR.[S]		1	AT5G23120.1	85	0	2	1.35713e-07	1063.01	2125.02	2125.02	0.32	0.00034	35	28				R.TVSSGISGASYYTGTFSAVNR.S	[234-254]
	0	1.223e-07	High	Unambiguous	[R].TVSSGISGASYYTGTFSAVNR.[S]		1	AT5G23120.1	64	0	3	1.46498e-05	709.012	2125.02	2125.02	0.28	0.0002	35	28				R.TVSSGISGASYYTGTFSAVNR.S	[234-254]
	0	3.645e-06	High	Unambiguous	[R].TVSSGISGASYYTGTFSAVNR.[S]		1	AT5G23120.1	51	0	3	0.000304671	709.012	2125.02	2125.02	0.28	0.0002	35	28				R.TVSSGISGASYYTGTFSAVNR.S	[234-254]
	0	3.265e-08	High	Unambiguous	[R].TVSSGISGASYYTGTFSAVNR.[S]		1	AT5G23120.1	66	0	3	9.05382e-06	709.012	2125.02	2125.02	0.2	0.00014	35	28				R.TVSSGISGASYYTGTFSAVNR.S	[234-254]
	0	1.616e-10	High	Unambiguous	[R].TVSSGISGASYYTGTFSAVNR.[S]		1	AT5G23120.1	94	0	2	1.61002e-08	1063.01	2125.02	2125.02	0.2	0.00021	35	28				R.TVSSGISGASYYTGTFSAVNR.S	[234-254]
	0	1.284e-08	High	Unambiguous	[R].TVSSGISGASYYTGTFSAVNR.[S]		1	AT5G23120.1	79	0	2	5.12663e-07	1063.01	2125.02	2125.02	0.2	0.00021	35	28				R.TVSSGISGASYYTGTFSAVNR.S	[234-254]
	0	3.218e-12	High	Unambiguous	[R].TVSSGISGASYYTGTFSAVNR.[S]		1	AT5G23120.1	121	0	2	3.44217e-11	1063.01	2125.02	2125.02	0.2	0.00021	35	28				R.TVSSGISGASYYTGTFSAVNR.S	[234-254]
	0	4.507e-10	High	Unambiguous	[R].TVSSGISGASYYTGTFSAVNR.[S]		1	AT5G23120.1	121	0	2	3.29482e-11	1063.01	2125.02	2125.02	0.2	0.00021	35	28				R.TVSSGISGASYYTGTFSAVNR.S	[234-254]
	0	4.3e-11	High	Unambiguous	[R].TVSSGISGASYYTGTFSAVNR.[S]		1	AT5G23120.1	108	0	2	6.36549e-10	1063.01	2125.02	2125.02	0.2	0.00021	35	28				R.TVSSGISGASYYTGTFSAVNR.S	[234-254]
	0	3.521e-10	High	Unambiguous	[R].TVSSGISGASYYTGTFSAVNR.[S]		1	AT5G23120.1	101	0	2	3.28724e-09	1063.01	2125.02	2125.02	0.2	0.00021	35	28				R.TVSSGISGASYYTGTFSAVNR.S	[234-254]
	0	3.685e-07	High	Unambiguous	[R].TVSSGISGASYYTGTFSAVNR.[S]		1	AT5G23120.1	75	0	3	1.16249e-06	709.011	2125.02	2125.02	0.11	8e-05	35	28				R.TVSSGISGASYYTGTFSAVNR.S	[234-254]
	0	4.704e-11	High	Unambiguous	[R].TVSSGISGASYYTGTFSAVNR.[S]		1	AT5G23120.1	99	0	2	5.10965e-09	1063.01	2125.02	2125.02	0.09	9e-05	35	28				R.TVSSGISGASYYTGTFSAVNR.S	[234-254]
	0	6.969e-11	High	Unambiguous	[R].TVSSGISGASYYTGTFSAVNR.[S]		1	AT5G23120.1	104	0	2	1.62701e-09	1063.01	2125.02	2125.02	0.09	9e-05	35	28				R.TVSSGISGASYYTGTFSAVNR.S	[234-254]
	0	1.729e-10	High	Unambiguous	[R].TVSSGISGASYYTGTFSAVNR.[S]		1	AT5G23120.1	95	0	2	1.26006e-08	1063.01	2125.02	2125.02	0.09	9e-05	35	28				R.TVSSGISGASYYTGTFSAVNR.S	[234-254]
	0	2.815e-09	High	Unambiguous	[R].TVSSGISGASYYTGTFSAVNR.[S]		1	AT5G23120.1	104	0	2	1.66491e-09	1063.01	2125.02	2125.02	0.09	9e-05	35	28				R.TVSSGISGASYYTGTFSAVNR.S	[234-254]
	0	3.588e-10	High	Unambiguous	[R].TVSSGISGASYYTGTFSAVNR.[S]		1	AT5G23120.1	91	0	2	2.78296e-08	1063.01	2125.02	2125.02	0.43	0.00046	35	28				R.TVSSGISGASYYTGTFSAVNR.S	[234-254]
	0	6.141e-10	High	Unambiguous	[R].TVSSGISGASYYTGTFSAVNR.[S]		1	AT5G23120.1	103	0	2	1.82603e-09	1063.01	2125.02	2125.02	-0.03	-3e-05	35	28				R.TVSSGISGASYYTGTFSAVNR.S	[234-254]
	0	3.024e-09	High	Unambiguous	[R].TVSSGISGASYYTGTFSAVNR.[S]		1	AT5G23120.1	93	0	2	2.03942e-08	1063.01	2125.02	2125.02	0.43	0.00046	35	28				R.TVSSGISGASYYTGTFSAVNR.S	[234-254]
	0	1.781e-10	High	Unambiguous	[R].TVSSGISGASYYTGTFSAVNR.[S]		1	AT5G23120.1	102	0	2	2.50904e-09	1063.01	2125.02	2125.02	0.43	0.00046	35	28				R.TVSSGISGASYYTGTFSAVNR.S	[234-254]
	0	2.563e-08	High	Unambiguous	[R].TVSSGISGASYYTGTFSAVNR.[S]		1	AT5G23120.1	83	0	2	2.1361e-07	1063.01	2125.02	2125.02	0.66	0.0007	35	28				R.TVSSGISGASYYTGTFSAVNR.S	[234-254]
	0	2.34e-12	High	Unambiguous	[R].TVSSGISGASYYTGTFSAVNR.[S]		1	AT5G23120.1	116	0	2	9.89968e-11	1063.01	2125.02	2125.02	0.66	0.0007	35	28				R.TVSSGISGASYYTGTFSAVNR.S	[234-254]
	0	2.683e-06	High	Unambiguous	[R].TVSSGISGASYYTGTFSAVNR.[S]		1	AT5G23120.1	58	0	3	5.82784e-05	709.012	2125.02	2125.02	0.63	0.00044	35	28				R.TVSSGISGASYYTGTFSAVNR.S	[234-254]
	0	2.656e-07	High	Unambiguous	[R].TVSSGISGASYYTGTFSAVNR.[S]		1	AT5G23120.1	63	0	3	1.81764e-05	709.012	2125.02	2125.02	0.63	0.00044	35	28				R.TVSSGISGASYYTGTFSAVNR.S	[234-254]
	0	7.359e-10	High	Unambiguous	[R].TVSSGISGASYYTGTFSAVNR.[S]		1	AT5G23120.1	88	0	2	6.16807e-08	1063.01	2125.02	2125.02	0.55	0.00058	35	28				R.TVSSGISGASYYTGTFSAVNR.S	[234-254]
	0	6.669e-09	High	Unambiguous	[R].TVSSGISGASYYTGTFSAVNR.[S]		1	AT5G23120.1	93	0	2	2.07085e-08	1063.01	2125.02	2125.02	0.55	0.00058	35	28				R.TVSSGISGASYYTGTFSAVNR.S	[234-254]
	0	6.052e-11	High	Unambiguous	[R].TVSSGISGASYYTGTFSAVNR.[S]		1	AT5G23120.1	102	0	2	2.52435e-09	1063.01	2125.02	2125.02	0.55	0.00058	35	28				R.TVSSGISGASYYTGTFSAVNR.S	[234-254]
	0	5.416e-09	High	Unambiguous	[R].TVSSGISGASYYTGTFSAVNR.[S]		1	AT5G23120.1	81	0	2	3.16337e-07	1063.01	2125.02	2125.02	0.55	0.00058	35	28				R.TVSSGISGASYYTGTFSAVNR.S	[234-254]
	0	3.502e-10	High	Unambiguous	[R].TVSSGISGASYYTGTFSAVNR.[S]		1	AT5G23120.1	95	0	3	1.20545e-08	709.012	2125.02	2125.02	0.54	0.00038	35	28				R.TVSSGISGASYYTGTFSAVNR.S	[234-254]
	0	1.581e-09	High	Unambiguous	[R].TVSSGISGASYYTGTFSAVNR.[S]		1	AT5G23120.1	86	0	3	1.05805e-07	709.012	2125.02	2125.02	0.45	0.00032	35	28				R.TVSSGISGASYYTGTFSAVNR.S	[234-254]
	0	3.385e-08	High	Unambiguous	[R].TVSSGISGASYYTGTFSAVNR.[S]		1	AT5G23120.1	68	0	3	6.3901e-06	709.012	2125.02	2125.02	0.45	0.00032	35	28				R.TVSSGISGASYYTGTFSAVNR.S	[234-254]
	0	1.287e-08	High	Unambiguous	[R].TVSSGISGASYYTGTFSAVNR.[S]		1	AT5G23120.1	56	0	3	0.000102922	709.012	2125.02	2125.02	0.45	0.00032	35	28				R.TVSSGISGASYYTGTFSAVNR.S	[234-254]
	0	1.028e-05	High	Unambiguous	[R].TVSSGISGASYYTGTFSAVNR.[S]		1	AT5G23120.1	60	0	3	4.04117e-05	709.012	2125.02	2125.02	0.45	0.00032	35	28				R.TVSSGISGASYYTGTFSAVNR.S	[234-254]
	0	3.007e-09	High	Unambiguous	[R].TVSSGISGASYYTGTFSAVNR.[S]		1	AT5G23120.1	96	0	2	9.42991e-09	1063.01	2125.02	2125.02	0.43	0.00046	35	28				R.TVSSGISGASYYTGTFSAVNR.S	[234-254]
	0	1.604e-08	High	Unambiguous	[R].TVSSGISGASYYTGTFSAVNR.[S]		1	AT5G23120.1	78	0	2	5.96359e-07	1063.01	2125.02	2125.02	0.43	0.00046	35	28				R.TVSSGISGASYYTGTFSAVNR.S	[234-254]
	0	1.143e-09	High	Unambiguous	[R].TVSSGISGASYYTGTFSAVNR.[S]		1	AT5G23120.1	75	0	2	1.13372e-06	1063.01	2125.02	2125.02	0.43	0.00046	35	28				R.TVSSGISGASYYTGTFSAVNR.S	[234-254]
	0	4.358e-12	High	Unambiguous	[R].TVSSGISGASYYTGTFSAVNR.[S]		1	AT5G23120.1	114	0	2	1.56858e-10	1063.01	2125.02	2125.02	0.43	0.00046	35	28				R.TVSSGISGASYYTGTFSAVNR.S	[234-254]
	0	3.419e-10	High	Unambiguous	[R].TVSSGISGASYYTGTFSAVNR.[S]		1	AT5G23120.1	90	0	2	3.78014e-08	1063.01	2125.02	2125.02	0.43	0.00046	35	28				R.TVSSGISGASYYTGTFSAVNR.S	[234-254]
	0	1.179e-09	High	Unambiguous	[R].TVSSGISGASYYTGTFSAVNR.[S]		1	AT5G23120.1	79	0	2	4.7919e-07	1063.01	2125.02	2125.02	0.43	0.00046	35	28				R.TVSSGISGASYYTGTFSAVNR.S	[234-254]
	0	9.08e-10	High	Unambiguous	[R].TVSSGISGASYYTGTFSAVNR.[S]		1	AT5G23120.1	85	0	2	1.19538e-07	1063.01	2125.02	2125.02	0.43	0.00046	35	28				R.TVSSGISGASYYTGTFSAVNR.S	[234-254]
	0	3.44e-10	High	Unambiguous	[R].TVSSGISGASYYTGTFSAVNR.[S]		1	AT5G23120.1	97	0	2	7.95257e-09	1063.01	2125.02	2125.02	0.43	0.00046	35	28				R.TVSSGISGASYYTGTFSAVNR.S	[234-254]
	0	2.463e-08	High	Unambiguous	[R].TVSSGISGASYYTGTFSAVNR.[S]		1	AT5G23120.1	92	0	2	2.36869e-08	1063.01	2125.02	2125.02	0.43	0.00046	35	28				R.TVSSGISGASYYTGTFSAVNR.S	[234-254]
	0	2.489e-10	High	Unambiguous	[R].TVSSGISGASYYTGTFSAVNR.[S]		1	AT5G23120.1	95	0	2	1.22887e-08	1063.01	2125.02	2125.02	0.43	0.00046	35	28				R.TVSSGISGASYYTGTFSAVNR.S	[234-254]
	0	2.398e-10	High	Unambiguous	[R].TVSSGISGASYYTGTFSAVNR.[S]		1	AT5G23120.1	94	0	2	1.53288e-08	1063.01	2125.02	2125.02	0.43	0.00046	35	28				R.TVSSGISGASYYTGTFSAVNR.S	[234-254]
	0	2.219e-09	High	Unambiguous	[R].TVSSGISGASYYTGTFSAVNR.[S]		1	AT5G23120.1	87	0	2	7.2029e-08	1063.01	2125.02	2125.02	-0.03	-3e-05	35	28				R.TVSSGISGASYYTGTFSAVNR.S	[234-254]
	0	2.039e-09	High	Unambiguous	[R].TVSSGISGASYYTGTFSAVNR.[S]		1	AT5G23120.1	101	0	2	3.06554e-09	1063.01	2125.02	2125.02	-0.03	-3e-05	35	28				R.TVSSGISGASYYTGTFSAVNR.S	[234-254]
	0	3.373e-09	High	Unambiguous	[R].TVSSGISGASYYTGTFSAVNR.[S]		1	AT5G23120.1	90	0	2	3.93104e-08	1063.01	2125.02	2125.02	-0.03	-3e-05	35	28				R.TVSSGISGASYYTGTFSAVNR.S	[234-254]
	0	1.821e-11	High	Unambiguous	[R].TVSSGISGASYYTGTFSAVNR.[S]		1	AT5G23120.1	108	0	2	6.66051e-10	1063.01	2125.02	2125.02	-0.03	-3e-05	35	28				R.TVSSGISGASYYTGTFSAVNR.S	[234-254]
	0	4.165e-08	High	Unambiguous	[R].TVSSGISGASYYTGTFSAVNR.[S]		1	AT5G23120.1	65	0	3	1.36618e-05	709.011	2125.02	2125.02	-0.06	-4e-05	35	28				R.TVSSGISGASYYTGTFSAVNR.S	[234-254]
	0	3.225e-07	High	Unambiguous	[R].TVSSGISGASYYTGTFSAVNR.[S]		1	AT5G23120.1	69	0	3	4.67205e-06	709.011	2125.02	2125.02	-0.06	-4e-05	35	28				R.TVSSGISGASYYTGTFSAVNR.S	[234-254]
	0	2.94e-09	High	Unambiguous	[R].TVSSGISGASYYTGTFSAVNR.[S]		1	AT5G23120.1	96	0	2	9.2365e-09	1063.01	2125.02	2125.02	-0.14	-0.00015	35	28				R.TVSSGISGASYYTGTFSAVNR.S	[234-254]
	0	2.326e-09	High	Unambiguous	[R].TVSSGISGASYYTGTFSAVNR.[S]		1	AT5G23120.1	95	0	2	1.18716e-08	1063.01	2125.02	2125.02	-0.14	-0.00015	35	28				R.TVSSGISGASYYTGTFSAVNR.S	[234-254]
	0	8.936e-10	High	Unambiguous	[R].TVSSGISGASYYTGTFSAVNR.[S]		1	AT5G23120.1	103	0	2	1.92978e-09	1063.01	2125.02	2125.02	-0.14	-0.00015	35	28				R.TVSSGISGASYYTGTFSAVNR.S	[234-254]
	0	2.926e-11	High	Unambiguous	[R].TVSSGISGASYYTGTFSAVNR.[S]		1	AT5G23120.1	111	0	2	2.88076e-10	1063.01	2125.02	2125.02	-0.14	-0.00015	35	28				R.TVSSGISGASYYTGTFSAVNR.S	[234-254]
	0	1.978e-08	High	Unambiguous	[R].TVSSGISGASYYTGTFSAVNR.[S]		1	AT5G23120.1	68	0	3	6.37369e-06	709.011	2125.02	2125.02	-0.24	-0.00017	35	28				R.TVSSGISGASYYTGTFSAVNR.S	[234-254]
	0	3.415e-11	High	Unambiguous	[R].TVSSGISGASYYTGTFSAVNR.[S]		1	AT5G23120.1	131	0	2	2.78084e-12	1063.01	2125.02	2125.02	-0.26	-0.00027	35	28				R.TVSSGISGASYYTGTFSAVNR.S	[234-254]
	0	2.605e-11	High	Unambiguous	[R].TVSSGISGASYYTGTFSAVNR.[S]		1	AT5G23120.1	111	0	2	2.80012e-10	1063.01	2125.02	2125.02	-0.26	-0.00027	35	28				R.TVSSGISGASYYTGTFSAVNR.S	[234-254]
	0	2.633e-10	High	Unambiguous	[R].TVSSGISGASYYTGTFSAVNR.[S]		1	AT5G23120.1	122	0	2	2.47273e-11	1063.01	2125.02	2125.02	-0.26	-0.00027	35	28				R.TVSSGISGASYYTGTFSAVNR.S	[234-254]
	0	6.124e-11	High	Unambiguous	[R].TVSSGISGASYYTGTFSAVNR.[S]		1	AT5G23120.1	99	0	2	5.45125e-09	1063.01	2125.02	2125.02	-0.37	-0.0004	35	28				R.TVSSGISGASYYTGTFSAVNR.S	[234-254]
	0	1.089e-06	High	Unambiguous	[R].TVSSGISGASYYTGTFSAVNR.[S]		1	AT5G23120.1	58	0	3	6.76856e-05	709.011	2125.02	2125.02	-0.41	-0.00029	35	28				R.TVSSGISGASYYTGTFSAVNR.S	[234-254]
	0	1.2e-09	High	Unambiguous	[R].TVSSGISGASYYTGTFSAVNR.[S]		1	AT5G23120.1	90	0	2	4.25865e-08	1063.01	2125.02	2125.02	-0.6	-0.00064	35	28				R.TVSSGISGASYYTGTFSAVNR.S	[234-254]
	0	5.944e-11	High	Unambiguous	[R].TVSSGISGASYYTGTFSAVNR.[S]		1	AT5G23120.1	113	0	2	2.04773e-10	1063.01	2125.02	2125.02	-0.6	-0.00064	35	28				R.TVSSGISGASYYTGTFSAVNR.S	[234-254]
	0	3.838e-11	High	Unambiguous	[R].TVSSGISGASYYTGTFSAVNR.[S]		1	AT5G23120.1	111	0	2	3.25291e-10	1063.01	2125.02	2125.02	-0.6	-0.00064	35	28				R.TVSSGISGASYYTGTFSAVNR.S	[234-254]
	0	4.314e-10	High	Unambiguous	[R].TVSSGISGASYYTGTFSAVNR.[S]		1	AT5G23120.1	84	0	2	1.51878e-07	1063.01	2125.02	2125.02	-0.37	-0.0004	35	28				R.TVSSGISGASYYTGTFSAVNR.S	[234-254]
	0	4.117e-06	High	Unambiguous	[K].AAIQETVSATLNR.[T]		1	AT5G23120.1	60	0	3	2.15746e-05	458.584	1373.74	1373.74	-0.47	-0.00021	32	26				K.AAIQETVSATLNR.T	[221-233]
	0	8.625e-06	High	Unambiguous	[K].AAIQETVSATLNR.[T]		1	AT5G23120.1	67	0	3	4.15856e-06	458.584	1373.74	1373.74	-0.47	-0.00021	32	26				K.AAIQETVSATLNR.T	[221-233]
	0	1.347e-05	High	Unambiguous	[K].GFVLGNDGVLLR.[Y]		1	AT5G23120.1	65	0	3	5.92432e-06	420.575	1259.71	1259.71	0.38	0.00016	32	25				K.GFVLGNDGVLLR.Y	[389-400]
	0	1.148e-05	High	Unambiguous	[K].GFVLGNDGVLLR.[Y]		1	AT5G23120.1	70	0	2	1.8906e-06	630.36	1259.71	1259.71	1.14	0.00072	32	25				K.GFVLGNDGVLLR.Y	[389-400]
	0	3.01e-05	High	Unambiguous	[K].GFVLGNDGVLLR.[Y]		1	AT5G23120.1	75	0	2	5.51569e-07	630.36	1259.71	1259.71	1.33	0.00084	32	25				K.GFVLGNDGVLLR.Y	[389-400]
	0	2.275e-06	High	Unambiguous	[R].ADGGLWLLVR.[G]		1	AT5G23120.1	81	0	2	1.1718e-07	550.317	1099.63	1099.63	0.82	0.00045	31	24				R.ADGGLWLLVR.G	[298-307]
	0	2.186e-05	High	Unambiguous	[R].ADGGLWLLVR.[G]		1	AT5G23120.1	86	0	2	3.42193e-08	550.317	1099.63	1099.63	1.6	0.00088	31	24				R.ADGGLWLLVR.G	[298-307]
	0	4.91e-06	High	Unambiguous	[R].GFGILDVGYRSEEEAWAAGGSGILLR.[T]		1	AT5G23120.1	32	1	3	0.0181882	908.465	2723.38	2723.38	1.12	0.00102	35	28				R.GFGILDVGYRSEEEAWAAGGSGILLR.T	[332-357]
	0	5.91e-07	High	Unambiguous	[R].GFGILDVGYRSEEEAWAAGGSGILLR.[T]		1	AT5G23120.1	48	1	3	0.000488417	908.466	2723.38	2723.38	1.26	0.00114	35	28				R.GFGILDVGYRSEEEAWAAGGSGILLR.T	[332-357]
	0	1.022e-05	High	Unambiguous	[R].GFGILDVGYRSEEEAWAAGGSGILLR.[T]		1	AT5G23120.1	34	1	4	0.0118362	681.6	2723.38	2723.38	-0.25	-0.00017	35	28				R.GFGILDVGYRSEEEAWAAGGSGILLR.T	[332-357]
	0	1.279e-05	High	Unambiguous	[R].GFGILDVGYRSEEEAWAAGGSGILLR.[T]		1	AT5G23120.1	26	1	4	0.0781167	681.601	2723.38	2723.38	0.92	0.00062	35	28				R.GFGILDVGYRSEEEAWAAGGSGILLR.T	[332-357]
	0	8.343e-07	High	Unambiguous	[R].GFGILDVGYRSEEEAWAAGGSGILLR.[T]		1	AT5G23120.1	43	1	3	0.00146943	908.465	2723.38	2723.38	0.99	0.0009	35	28				R.GFGILDVGYRSEEEAWAAGGSGILLR.T	[332-357]
	0	1.576e-05	High	Unambiguous	[R].GFGILDVGYRSEEEAWAAGGSGILLR.[T]		1	AT5G23120.1	40	1	3	0.00357924	908.465	2723.38	2723.38	1.05	0.00096	35	28				R.GFGILDVGYRSEEEAWAAGGSGILLR.T	[332-357]
	0	5.599e-07	High	Unambiguous	[R].GFGILDVGYRSEEEAWAAGGSGILLR.[T]		1	AT5G23120.1	46	1	3	0.000893065	908.465	2723.38	2723.38	0.52	0.00047	35	28				R.GFGILDVGYRSEEEAWAAGGSGILLR.T	[332-357]
	0	1.395e-05	High	Unambiguous	[K].GKEGWIIGKPAILLYTADAGENWDR.[I]		1	AT5G23120.1	48	1	3	0.000318023	925.149	2773.43	2773.43	0.06	5e-05	33	26				K.GKEGWIIGKPAILLYTADAGENWDR.I	[154-178]
	0	6.582e-06	High	Unambiguous	[K].GKEGWIIGKPAILLYTADAGENWDR.[I]		1	AT5G23120.1	39	1	4	0.00257304	694.114	2773.43	2773.43	0.89	0.00061	33	26				K.GKEGWIIGKPAILLYTADAGENWDR.I	[154-178]
	0	9.544e-06	High	Unambiguous	[K].GKEGWIIGKPAILLYTADAGENWDR.[I]		1	AT5G23120.1	39	1	4	0.00260884	694.114	2773.43	2773.43	0.89	0.00061	33	26				K.GKEGWIIGKPAILLYTADAGENWDR.I	[154-178]
	0	1.303e-06	High	Unambiguous	[K].GKEGWIIGKPAILLYTADAGENWDR.[I]		1	AT5G23120.1	27	1	4	0.0452301	694.114	2773.43	2773.43	1.24	0.00086	33	26				K.GKEGWIIGKPAILLYTADAGENWDR.I	[154-178]
	0	1.583e-05	High	Unambiguous	[K].AAIQETVSATLNR.[T]		1	AT5G23120.1	58	0	3	3.16186e-05	458.584	1373.74	1373.74	-0.47	-0.00021	32	26				K.AAIQETVSATLNR.T	[221-233]
	0	1.943e-05	High	Unambiguous	[R].GFGILDVGYRSEEEAWAAGGSGILLR.[T]		1	AT5G23120.1	22	1	4	0.180587	681.602	2723.38	2723.38	2.08	0.00142	34	28				R.GFGILDVGYRSEEEAWAAGGSGILLR.T	[332-357]
	0	1.286e-06	High	Unambiguous	[K].AADNIAANLYAVK.[F]		1	AT5G23120.1	81	0	2	1.9149e-07	667.36	1333.71	1333.71	1.42	0.00095	33	26				K.AADNIAANLYAVK.F	[370-382]
	0	1.315e-05	High	Unambiguous	[K].AADNIAANLYAVK.[F]		1	AT5G23120.1	70	0	2	2.14476e-06	667.359	1333.71	1333.71	0.42	0.00028	33	26				K.AADNIAANLYAVK.F	[370-382]
	0	3.653e-07	High	Unambiguous	[K].AAIQETVSATLNR.[T]		1	AT5G23120.1	78	0	2	3.55161e-07	687.372	1373.74	1373.74	-1.33	-0.00091	33	26				K.AAIQETVSATLNR.T	[221-233]
	0	4.996e-06	High	Unambiguous	[K].AAIQETVSATLNR.[T]		1	AT5G23120.1	77	0	3	4.10232e-07	458.584	1373.74	1373.74	-1.07	-0.00049	33	26				K.AAIQETVSATLNR.T	[221-233]
	0	2.3e-06	High	Unambiguous	[K].AAIQETVSATLNR.[T]		1	AT5G23120.1	67	0	2	3.81971e-06	687.372	1373.74	1373.74	-0.88	-0.00061	33	26				K.AAIQETVSATLNR.T	[221-233]
	0	2.796e-06	High	Unambiguous	[K].AAIQETVSATLNR.[T]		1	AT5G23120.1	84	0	3	7.99889e-08	458.584	1373.74	1373.74	-0.8	-0.00037	33	26				K.AAIQETVSATLNR.T	[221-233]
	0	2.907e-05	High	Unambiguous	[K].AAIQETVSATLNR.[T]		1	AT5G23120.1	40	0	2	0.00185793	687.372	1373.74	1373.74	-0.79	-0.00054	33	26				K.AAIQETVSATLNR.T	[221-233]
	0	5.949e-06	High	Unambiguous	[K].AAIQETVSATLNR.[T]		1	AT5G23120.1	65	0	3	5.66165e-06	458.584	1373.74	1373.74	-0.6	-0.00028	32	26				K.AAIQETVSATLNR.T	[221-233]
	0	8.286e-08	High	Unambiguous	[K].AAIQETVSATLNR.[T]		1	AT5G23120.1	77	0	3	4.12043e-07	458.584	1373.74	1373.74	-0.6	-0.00028	32	26				K.AAIQETVSATLNR.T	[221-233]
	0	5.404e-06	High	Unambiguous	[K].AAIQETVSATLNR.[T]		1	AT5G23120.1	59	0	3	2.63598e-05	458.584	1373.74	1373.74	-0.6	-0.00028	32	26				K.AAIQETVSATLNR.T	[221-233]
	0	1.485e-05	High	Unambiguous	[K].AAIQETVSATLNR.[T]		1	AT5G23120.1	52	0	2	0.000112705	687.372	1373.74	1373.74	-0.53	-0.00036	32	26				K.AAIQETVSATLNR.T	[221-233]
	0	9.797e-06	High	Unambiguous	[K].EGWIIGKPAILLYTADAGENWDRIPLSSQLPGDMVFIK.[A]		1	AT5G23120.1	28	1	4	0.0210243	1054.3	4214.19	4214.2	-1.07	-0.00112	31	24				K.EGWIIGKPAILLYTADAGENWDRIPLSSQLPGDMVFIK.A	[156-193]
	0	3.425e-05	High	Unambiguous	[R].GFGILDVGYRSEEEAWAAGGSGILLR.[T]		1	AT5G23120.1	39	1	3	0.00370534	908.466	2723.38	2723.38	1.39	0.00126	35	28				R.GFGILDVGYRSEEEAWAAGGSGILLR.T	[332-357]
	0	3.495e-05	High	Unambiguous	[R].GFGILDVGYRSEEEAWAAGGSGILLR.[T]		1	AT5G23120.1	25	1	4	0.0956733	681.601	2723.38	2723.38	1.27	0.00087	35	28				R.GFGILDVGYRSEEEAWAAGGSGILLR.T	[332-357]
	0	2.5e-08	High	Unambiguous	[R].GFGILDVGYRSEEEAWAAGGSGILLR.[T]		1	AT5G23120.1	51	1	3	0.000245939	908.466	2723.38	2723.38	1.32	0.0012	35	28				R.GFGILDVGYRSEEEAWAAGGSGILLR.T	[332-357]
	0	2.581e-08	High	Unambiguous	[R].GFGILDVGYRSEEEAWAAGGSGILLR.[T]		1	AT5G23120.1	49	1	3	0.000376555	908.466	2723.38	2723.38	1.32	0.0012	35	28				R.GFGILDVGYRSEEEAWAAGGSGILLR.T	[332-357]
	0	3.547e-08	High	Unambiguous	[R].GFGILDVGYRSEEEAWAAGGSGILLR.[T]		1	AT5G23120.1	42	1	3	0.00191333	908.466	2723.38	2723.38	1.26	0.00114	35	28				R.GFGILDVGYRSEEEAWAAGGSGILLR.T	[332-357]
	0	7.397e-06	High	Unambiguous	[R].GFGILDVGYRSEEEAWAAGGSGILLR.[T]		1	AT5G23120.1	42	1	3	0.00209793	908.466	2723.38	2723.38	1.79	0.00163	35	28				R.GFGILDVGYRSEEEAWAAGGSGILLR.T	[332-357]
	0	4.771e-09	High	Unambiguous	[R].GFGILDVGYRSEEEAWAAGGSGILLR.[T]		1	AT5G23120.1	50	1	3	0.00028628	908.466	2723.38	2723.38	1.79	0.00163	35	28				R.GFGILDVGYRSEEEAWAAGGSGILLR.T	[332-357]
	0	9.897e-09	High	Unambiguous	[R].GFGILDVGYRSEEEAWAAGGSGILLR.[T]		1	AT5G23120.1	47	1	3	0.000666047	908.466	2723.38	2723.38	1.73	0.00157	35	28				R.GFGILDVGYRSEEEAWAAGGSGILLR.T	[332-357]
	0	4.366e-09	High	Unambiguous	[R].GFGILDVGYRSEEEAWAAGGSGILLR.[T]		1	AT5G23120.1	54	1	3	0.000128467	908.466	2723.38	2723.38	1.26	0.00114	35	28				R.GFGILDVGYRSEEEAWAAGGSGILLR.T	[332-357]
	7.36e-05	8.645e-05	High	Unambiguous	[K].SAEMVTDEGAIYVTSNR.[G]		1	AT5G23120.1	38	0	3	0.00618061	614.957	1842.86	1842.85	1.18	0.00072	35	28				K.SAEMVTDEGAIYVTSNR.G	[199-215]
	7.36e-05	6.939e-05	High	Unambiguous	[K].SAEMVTDEGAIYVTSNR.[G]		1	AT5G23120.1	23	0	3	0.177432	614.957	1842.86	1842.85	1.18	0.00072	35	28				K.SAEMVTDEGAIYVTSNR.G	[199-215]
	7.36e-05	0.0001065	High	Unambiguous	[K].SAEMVTDEGAIYVTSNR.[G]		1	AT5G23120.1	25	0	3	0.134768	614.958	1842.86	1842.85	3.07	0.00188	35	28				K.SAEMVTDEGAIYVTSNR.G	[199-215]
	7.36e-05	3.616e-05	High	Unambiguous	[K].SAEMVTDEGAIYVTSNR.[G]		1	AT5G23120.1	44	0	3	0.00144516	614.957	1842.86	1842.85	0.68	0.00042	35	28				K.SAEMVTDEGAIYVTSNR.G	[199-215]
	7.36e-05	4.675e-05	High	Unambiguous	[K].SAEMVTDEGAIYVTSNR.[G]		1	AT5G23120.1	33	0	3	0.0204605	614.957	1842.86	1842.85	0.68	0.00042	35	28				K.SAEMVTDEGAIYVTSNR.G	[199-215]
	7.36e-05	0.0006587	High	Unambiguous	[K].SAEMVTDEGAIYVTSNR.[G]		1	AT5G23120.1	24	0	3	0.16333	614.956	1842.85	1842.85	0.58	0.00036	35	28				K.SAEMVTDEGAIYVTSNR.G	[199-215]
	7.36e-05	0.0006849	High	Unambiguous	[K].SAEMVTDEGAIYVTSNR.[G]		1	AT5G23120.1	34	0	3	0.013554	614.956	1842.85	1842.85	0.58	0.00036	35	28				K.SAEMVTDEGAIYVTSNR.G	[199-215]
	7.36e-05	7.077e-05	High	Unambiguous	[K].SAEMVTDEGAIYVTSNR.[G]		1	AT5G23120.1	44	0	3	0.00136184	614.957	1842.86	1842.85	0.78	0.00048	35	28				K.SAEMVTDEGAIYVTSNR.G	[199-215]
	7.36e-05	9.598e-05	High	Unambiguous	[K].SAEMVTDEGAIYVTSNR.[G]		1	AT5G23120.1	32	0	3	0.0225381	614.957	1842.86	1842.85	0.68	0.00042	35	28				K.SAEMVTDEGAIYVTSNR.G	[199-215]
	7.36e-05	5.308e-05	High	Unambiguous	[K].SAEMVTDEGAIYVTSNR.[G]		1	AT5G23120.1	36	0	3	0.00895625	614.957	1842.86	1842.85	0.78	0.00048	35	28				K.SAEMVTDEGAIYVTSNR.G	[199-215]
	7.36e-05	0.0002798	High	Unambiguous	[K].SAEMVTDEGAIYVTSNR.[G]		1	AT5G23120.1	14	0	3	1.37742	614.956	1842.85	1842.85	0.58	0.00036	35	28				K.SAEMVTDEGAIYVTSNR.G	[199-215]
	7.36e-05	0.0003766	High	Unambiguous	[K].SAEMVTDEGAIYVTSNR.[G]		1	AT5G23120.1	31	0	3	0.0269194	614.956	1842.85	1842.85	0.58	0.00036	35	28				K.SAEMVTDEGAIYVTSNR.G	[199-215]
	7.36e-05	0.0001151	High	Unambiguous	[K].SAEMVTDEGAIYVTSNR.[G]		1	AT5G23120.1	39	0	3	0.00469965	614.956	1842.85	1842.85	0.58	0.00036	35	28				K.SAEMVTDEGAIYVTSNR.G	[199-215]
	7.36e-05	0.0002756	High	Unambiguous	[K].SAEMVTDEGAIYVTSNR.[G]		1	AT5G23120.1	28	0	3	0.0530923	614.956	1842.85	1842.85	-0.31	-0.00019	35	28				K.SAEMVTDEGAIYVTSNR.G	[199-215]
	7.36e-05	0.0001358	High	Unambiguous	[K].SAEMVTDEGAIYVTSNR.[G]		1	AT5G23120.1	39	0	3	0.00444164	614.956	1842.85	1842.85	-0.41	-0.00025	35	28				K.SAEMVTDEGAIYVTSNR.G	[199-215]
	7.36e-05	0.0002697	High	Unambiguous	[K].SAEMVTDEGAIYVTSNR.[G]		1	AT5G23120.1	34	0	3	0.0146935	614.956	1842.85	1842.85	-0.91	-0.00056	35	28				K.SAEMVTDEGAIYVTSNR.G	[199-215]
	7.36e-05	0.0001534	High	Unambiguous	[K].SAEMVTDEGAIYVTSNR.[G]		1	AT5G23120.1	34	0	3	0.0154032	614.957	1842.86	1842.85	1.08	0.00066	35	28				K.SAEMVTDEGAIYVTSNR.G	[199-215]
	7.36e-05	4.815e-05	High	Unambiguous	[K].SAEMVTDEGAIYVTSNR.[G]		1	AT5G23120.1	39	0	3	0.00525545	614.957	1842.86	1842.85	1.08	0.00066	35	28				K.SAEMVTDEGAIYVTSNR.G	[199-215]
	7.36e-05	4.942e-05	High	Unambiguous	[K].SAEMVTDEGAIYVTSNR.[G]		1	AT5G23120.1	52	0	3	0.000257401	614.957	1842.86	1842.85	0.98	0.0006	35	28				K.SAEMVTDEGAIYVTSNR.G	[199-215]
	7.36e-05	0.0003275	High	Unambiguous	[K].SAEmVTDEGAIYVTSNR.[G]	M4(Oxidation)	1	AT5G23120.1	31	0	3	0.0299116	620.288	1858.85	1858.85	0.52	0.00032	35	28				K.SAEMVTDEGAIYVTSNR.G	[199-215]
	7.36e-05	5.299e-05	High	Unambiguous	[K].SAEmVTDEGAIYVTSNR.[G]	M4(Oxidation)	1	AT5G23120.1	54	0	2	0.000146794	929.929	1858.85	1858.85	0.96	0.00089	35	28				K.SAEMVTDEGAIYVTSNR.G	[199-215]
	7.36e-05	0.0002272	High	Unambiguous	[K].SAEMVTDEGAIYVTSNR.[G]		1	AT5G23120.1	32	0	3	0.022544	614.957	1842.86	1842.85	1.18	0.00072	35	28				K.SAEMVTDEGAIYVTSNR.G	[199-215]
	7.36e-05	0.0007127	High	Unambiguous	[K].SAEMVTDEGAIYVTSNR.[G]		1	AT5G23120.1	35	0	3	0.0105933	614.957	1842.86	1842.85	1.18	0.00072	35	28				K.SAEMVTDEGAIYVTSNR.G	[199-215]
	7.36e-05	8.766e-05	High	Unambiguous	[K].SAEMVTDEGAIYVTSNR.[G]		1	AT5G23120.1	39	0	3	0.00444663	614.957	1842.86	1842.85	1.18	0.00072	35	28				K.SAEMVTDEGAIYVTSNR.G	[199-215]
	7.36e-05	3.753e-05	High	Unambiguous	[K].SAEMVTDEGAIYVTSNR.[G]		1	AT5G23120.1	37	0	3	0.00811019	614.957	1842.86	1842.85	0.88	0.00054	35	28				K.SAEMVTDEGAIYVTSNR.G	[199-215]
	7.36e-05	0.000143	High	Unambiguous	[K].SAEMVTDEGAIYVTSNR.[G]		1	AT5G23120.1	34	0	3	0.0143229	614.957	1842.86	1842.85	0.88	0.00054	35	28				K.SAEMVTDEGAIYVTSNR.G	[199-215]
	7.36e-05	5.874e-05	High	Unambiguous	[K].SAEMVTDEGAIYVTSNR.[G]		1	AT5G23120.1	39	0	3	0.00528483	614.957	1842.86	1842.85	0.88	0.00054	35	28				K.SAEMVTDEGAIYVTSNR.G	[199-215]
	7.36e-05	0.0007233	High	Unambiguous	[K].SAEMVTDEGAIYVTSNR.[G]		1	AT5G23120.1	38	0	3	0.0053707	614.957	1842.86	1842.85	0.88	0.00054	35	28				K.SAEMVTDEGAIYVTSNR.G	[199-215]
	7.36e-05	0.0002024	High	Unambiguous	[R].GNFFLTWEPGQPYWQPHNR.[A]		1	AT5G23120.1	19	0	3	0.570759	792.045	2374.12	2374.12	2.49	0.00197	36	29				R.GNFFLTWEPGQPYWQPHNR.A	[267-285]
	7.36e-05	0.0008073	High	Unambiguous	[R].GNFFLTWEPGQPYWQPHNR.[A]		1	AT5G23120.1	17	0	3	0.819318	792.045	2374.12	2374.12	2.57	0.00203	36	29				R.GNFFLTWEPGQPYWQPHNR.A	[267-285]
	7.36e-05	4.761e-05	High	Unambiguous	[R].GNFFLTWEPGQPYWQPHNR.[A]		1	AT5G23120.1	27	0	3	0.0947287	792.049	2374.13	2374.12	7.2	0.0057	36	29				R.GNFFLTWEPGQPYWQPHNR.A	[267-285]
	7.36e-05	4.747e-05	High	Unambiguous	[R].GNFFLTWEPGQPYWQPHNR.[A]		1	AT5G23120.1	20	0	3	0.435359	792.045	2374.12	2374.12	1.88	0.00148	36	29				R.GNFFLTWEPGQPYWQPHNR.A	[267-285]
	7.36e-05	0.0005243	High	Unambiguous	[R].GNFFLTWEPGQPYWQPHNR.[A]		1	AT5G23120.1	23	0	3	0.236144	792.044	2374.12	2374.12	1.34	0.00106	36	29				R.GNFFLTWEPGQPYWQPHNR.A	[267-285]
	7.36e-05	0.0002125	High	Unambiguous	[R].GNFFLTWEPGQPYWQPHNR.[A]		1	AT5G23120.1	25	0	3	0.137953	792.044	2374.12	2374.12	1.18	0.00094	36	29				R.GNFFLTWEPGQPYWQPHNR.A	[267-285]
	7.36e-05	0.0002894	High	Unambiguous	[K].FVDDKKGFVLGNDGVLLR.[Y]		1	AT5G23120.1	34	2	4	0.00582275	498.779	1992.09	1992.09	0.57	0.00029	31	24				K.FVDDKKGFVLGNDGVLLR.Y	[383-400]
	7.36e-05	0.0008455	High	Unambiguous	[K].FVDDKKGFVLGNDGVLLR.[Y]		1	AT5G23120.1	28	2	4	0.0212234	498.779	1992.09	1992.09	0.63	0.00032	31	24				K.FVDDKKGFVLGNDGVLLR.Y	[383-400]
	7.36e-05	0.0003533	High	Unambiguous	[K].FVDDKKGFVLGNDGVLLR.[Y]		1	AT5G23120.1	45	2	3	0.000484494	664.702	1992.09	1992.09	0.76	0.00051	31	24				K.FVDDKKGFVLGNDGVLLR.Y	[383-400]
	7.36e-05	0.0003452	High	Unambiguous	[K].GKEGWIIGKPAILLYTADAGENWDR.[I]		1	AT5G23120.1	45	1	3	0.000613496	925.151	2773.44	2773.43	2.3	0.00213	33	26				K.GKEGWIIGKPAILLYTADAGENWDR.I	[154-178]
	7.36e-05	6.605e-05	High	Unambiguous	[K].GKEGWIIGKPAILLYTADAGENWDR.[I]		1	AT5G23120.1	21	1	4	0.187678	694.114	2773.43	2773.43	1.41	0.00098	33	26				K.GKEGWIIGKPAILLYTADAGENWDR.I	[154-178]
	7.36e-05	6.578e-05	High	Unambiguous	[K].GKEGWIIGKPAILLYTADAGENWDR.[I]		1	AT5G23120.1	22	1	4	0.122019	694.114	2773.43	2773.43	0.8	0.00055	33	26				K.GKEGWIIGKPAILLYTADAGENWDR.I	[154-178]
	7.36e-05	8.212e-05	High	Unambiguous	[K].GKEGWIIGKPAILLYTADAGENWDR.[I]		1	AT5G23120.1	18	1	4	0.322424	694.114	2773.43	2773.43	0.8	0.00055	33	26				K.GKEGWIIGKPAILLYTADAGENWDR.I	[154-178]
	7.36e-05	0.0008014	High	Unambiguous	[K].DGGSTWNPR.[S]		1	AT5G23120.1	34	0	2	0.00708398	495.226	989.445	989.444	1.35	0.00067	32	25				K.DGGSTWNPR.S	[125-133]
	7.36e-05	0.0004472	High	Unambiguous	[K].DGGSTWNPR.[S]		1	AT5G23120.1	43	0	2	0.00103616	495.225	989.443	989.444	-0.07	-3e-05	33	26				K.DGGSTWNPR.S	[125-133]
	7.36e-05	0.0003138	High	Unambiguous	[K].DGGSTWNPR.[S]		1	AT5G23120.1	54	0	2	6.73406e-05	495.226	989.445	989.444	1.54	0.00076	32	25				K.DGGSTWNPR.S	[125-133]
	7.36e-05	0.0008311	High	Unambiguous	[K].DGGSTWNPR.[S]		1	AT5G23120.1	59	0	2	2.09275e-05	495.227	989.446	989.444	2.34	0.00116	32	25				K.DGGSTWNPR.S	[125-133]
	7.36e-05	0.0003992	High	Unambiguous	[K].DGGSTWNPR.[S]		1	AT5G23120.1	66	0	2	4.4583e-06	495.227	989.446	989.444	2.77	0.00137	32	25				K.DGGSTWNPR.S	[125-133]
	7.36e-05	5.401e-05	High	Unambiguous	[K].EGWIIGKPAILLYTADAGENWDR.[I]		1	AT5G23120.1	27	0	3	0.0579252	863.445	2588.32	2588.31	2.85	0.00246	34	27				K.EGWIIGKPAILLYTADAGENWDR.I	[156-178]
	7.36e-05	0.0002411	High	Unambiguous	[K].KGFVLGNDGVLLR.[Y]		1	AT5G23120.1	54	1	2	3.3227e-05	694.406	1387.81	1387.81	0.07	5e-05	28	21				K.KGFVLGNDGVLLR.Y	[388-400]
	7.36e-05	0.0002896	High	Unambiguous	[R].IPLSSQLPGDMVFIK.[A]		1	AT5G23120.1	25	0	3	0.0499476	548.973	1644.9	1644.9	1.18	0.00065	31	24				R.IPLSSQLPGDMVFIK.A	[179-193]
	7.36e-05	0.0002205	High	Unambiguous	[R].IPLSSQLPGDMVFIK.[A]		1	AT5G23120.1	32	0	3	0.00882093	548.973	1644.9	1644.9	1.07	0.00059	31	24				R.IPLSSQLPGDMVFIK.A	[179-193]
	7.36e-05	0.0003128	High	Unambiguous	[R].DKAADNIAANLYAVK.[F]		1	AT5G23120.1	45	1	3	0.000889736	526.283	1576.83	1576.83	0.99	0.00052	34	27				R.DKAADNIAANLYAVK.F	[368-382]
	7.36e-05	0.0001562	High	Unambiguous	[R].DKAADNIAANLYAVK.[F]		1	AT5G23120.1	54	1	3	9.31535e-05	526.284	1576.84	1576.83	2.27	0.00119	33	26				R.DKAADNIAANLYAVK.F	[368-382]
	7.36e-05	0.0003868	High	Unambiguous	[K].EGWIIGKPAILLYTADAGENWDR.[I]		1	AT5G23120.1	28	0	3	0.0442809	863.446	2588.32	2588.31	3.49	0.00301	34	27				K.EGWIIGKPAILLYTADAGENWDR.I	[156-178]
	7.36e-05	0.0002616	High	Unambiguous	[K].AADNIAANLYAVK.[F]		1	AT5G23120.1	28	0	2	0.0375236	667.36	1333.71	1333.71	0.96	0.00064	33	26				K.AADNIAANLYAVK.F	[370-382]
	7.36e-05	3.999e-05	High	Unambiguous	[K].AAIQETVSATLNR.[T]		1	AT5G23120.1	57	0	3	3.62176e-05	458.585	1373.74	1373.74	1	0.00046	32	25				K.AAIQETVSATLNR.T	[221-233]
	7.36e-05	7.14e-05	High	Unambiguous	[R].GFGILDVGYRSEEEAWAAGGSGILLR.[T]		1	AT5G23120.1	33	1	3	0.0166767	908.466	2723.38	2723.38	1.86	0.00169	35	28				R.GFGILDVGYRSEEEAWAAGGSGILLR.T	[332-357]
	7.36e-05	0.0001308	High	Unambiguous	[R].GFGILDVGYRSEEEAWAAGGSGILLR.[T]		1	AT5G23120.1	30	1	3	0.0293004	908.465	2723.38	2723.38	0.38	0.00035	35	28				R.GFGILDVGYRSEEEAWAAGGSGILLR.T	[332-357]
	7.36e-05	0.0002657	High	Unambiguous	[K].AAIQETVSATLNR.[T]		1	AT5G23120.1	36	0	2	0.00515133	687.373	1373.74	1373.74	0.27	0.00019	32	25				K.AAIQETVSATLNR.T	[221-233]
	7.36e-05	6.994e-05	High	Unambiguous	[K].AADNIAANLYAVK.[F]		1	AT5G23120.1	41	0	2	0.0018171	667.36	1333.71	1333.71	0.69	0.00046	33	26				K.AADNIAANLYAVK.F	[370-382]
	7.36e-05	0.0001466	High	Unambiguous	[K].AAIQETVSATLNR.[T]		1	AT5G23120.1	58	0	3	3.44466e-05	458.585	1373.74	1373.74	1.4	0.00064	33	26				K.AAIQETVSATLNR.T	[221-233]
	7.36e-05	5.908e-05	High	Unambiguous	[R].GFGILDVGYRSEEEAWAAGGSGILLR.[T]		1	AT5G23120.1	32	1	3	0.0189996	908.465	2723.38	2723.38	0.92	0.00084	35	28				R.GFGILDVGYRSEEEAWAAGGSGILLR.T	[332-357]
	7.36e-05	0.0004965	High	Unambiguous	[R].GFGILDVGYRSEEEAWAAGGSGILLR.[T]		1	AT5G23120.1	31	1	3	0.0267811	908.466	2723.38	2723.38	1.46	0.00132	35	28				R.GFGILDVGYRSEEEAWAAGGSGILLR.T	[332-357]
	7.36e-05	0.0001325	High	Unambiguous	[R].GFGILDVGYRSEEEAWAAGGSGILLR.[T]		1	AT5G23120.1	22	1	4	0.180215	681.601	2723.38	2723.38	1.09	0.00075	35	28				R.GFGILDVGYRSEEEAWAAGGSGILLR.T	[332-357]
	7.36e-05	0.0001441	High	Unambiguous	[K].AAIQETVSATLNR.[T]		1	AT5G23120.1	33	0	2	0.00898068	687.375	1373.74	1373.74	2.85	0.00196	32	25				K.AAIQETVSATLNR.T	[221-233]
	7.36e-05	0.0005232	High	Unambiguous	[R].IPLSSQLPGDmVFIK.[A]	M11(Oxidation)	1	AT5G23120.1	22	0	3	0.122821	554.305	1660.9	1660.9	2.1	0.00116	32	25				R.IPLSSQLPGDMVFIK.A	[179-193]
	7.36e-05	6.954e-05	High	Unambiguous	[R].IPLSSQLPGDmVFIK.[A]	M11(Oxidation)	1	AT5G23120.1	33	0	2	0.00964204	830.953	1660.9	1660.9	0.08	7e-05	32	25				R.IPLSSQLPGDMVFIK.A	[179-193]
	7.36e-05	3.628e-05	High	Unambiguous	[R].IPLSSQLPGDmVFIK.[A]	M11(Oxidation)	1	AT5G23120.1	33	0	2	0.00979846	830.952	1660.9	1660.9	-0.21	-0.00017	32	25				R.IPLSSQLPGDMVFIK.A	[179-193]
	7.36e-05	0.0001948	High	Unambiguous	[R].IPLSSQLPGDmVFIK.[A]	M11(Oxidation)	1	AT5G23120.1	33	0	2	0.0100212	830.952	1660.9	1660.9	-0.94	-0.00078	32	25				R.IPLSSQLPGDMVFIK.A	[179-193]
	7.36e-05	0.0001567	High	Unambiguous	[K].AAIQETVSATLNR.[T]		1	AT5G23120.1	52	0	3	0.000114701	458.584	1373.74	1373.74	-0.07	-3e-05	32	25				K.AAIQETVSATLNR.T	[221-233]
	7.36e-05	0.00056	High	Unambiguous	[K].AAIQETVSATLNR.[T]		1	AT5G23120.1	27	0	2	0.0425364	687.372	1373.74	1373.74	-1.77	-0.00122	32	25				K.AAIQETVSATLNR.T	[221-233]
	7.36e-05	4.848e-05	High	Unambiguous	[K].AAIQETVSATLNR.[T]		1	AT5G23120.1	43	0	3	0.000957068	458.584	1373.74	1373.74	-0.27	-0.00012	32	26				K.AAIQETVSATLNR.T	[221-233]
	7.36e-05	5.076e-05	High	Unambiguous	[K].AADNIAANLYAVK.[F]		1	AT5G23120.1	66	0	3	5.16633e-06	445.242	1333.71	1333.71	-0.65	-0.00029	33	26				K.AADNIAANLYAVK.F	[370-382]
	7.36e-05	0.0001886	High	Unambiguous	[K].EGWIIGKPAILLYTADAGENWDR.[I]		1	AT5G23120.1	32	0	3	0.0188161	863.441	2588.31	2588.31	-2.03	-0.00175	35	28				K.EGWIIGKPAILLYTADAGENWDR.I	[156-178]
	0.0001447	0.0009528	High	Unambiguous	[K].AADNIAANLYAVK.[F]		1	AT5G23120.1	13	0	3	1.15712	445.242	1333.71	1333.71	0.31	0.00014	33	26				K.AADNIAANLYAVK.F	[370-382]
	0.0001447	0.0009389	High	Unambiguous	[R].DKAADNIAANLYAVK.[F]		1	AT5G23120.1	38	1	3	0.00438669	526.283	1576.83	1576.83	0.41	0.00021	34	27				R.DKAADNIAANLYAVK.F	[368-382]
	0.0001447	0.00086	High	Unambiguous	[R].GFGILDVGYR.[S]		1	AT5G23120.1	28	0	2	0.0419963	548.794	1096.58	1096.58	1.31	0.00072	33	26				R.GFGILDVGYR.S	[332-341]
	0.000216	0.001054	High	Unambiguous	[R].GNFFLTWEPGQPYWQPHNR.[A]		1	AT5G23120.1	18	0	3	0.688567	792.045	2374.12	2374.12	2.72	0.00216	36	29				R.GNFFLTWEPGQPYWQPHNR.A	[267-285]
	0.000323	0.00197	High	Unambiguous	[R].IQNmGWR.[A]	M4(Oxidation)	1	AT5G23120.1	33	0	2	0.00594215	460.724	920.441	920.441	0.16	7e-05	31	24				R.IQNMGWR.A	[291-297]
	0.000323	0.001208	High	Unambiguous	[K].AADNIAANLYAVK.[F]		1	AT5G23120.1	19	0	2	0.316361	667.36	1333.71	1333.71	1.88	0.00125	33	26				K.AADNIAANLYAVK.F	[370-382]
	0.000323	0.001956	High	Unambiguous	[R].GNFFLTWEPGQPYWQPHNR.[A]		1	AT5G23120.1	16	0	3	1.11355	792.043	2374.11	2374.12	-0.13	-0.0001	36	29				R.GNFFLTWEPGQPYWQPHNR.A	[267-285]
	0.000323	0.003339	High	Unambiguous	[R].IQNmGWR.[A]	M4(Oxidation)	1	AT5G23120.1	36	0	2	0.00367009	460.724	920.44	920.441	-0.77	-0.00035	31	24				R.IQNMGWR.A	[291-297]
	0.000323	0.001853	High	Unambiguous	[R].SPDGRYVAVSSR.[G]		1	AT5G23120.1	15	1	3	0.71626	431.89	1293.65	1293.65	0.06	3e-05	33	26				R.SPDGRYVAVSSR.G	[255-266]
	0.000323	0.001391	High	Unambiguous	[R].QTLLETK.[D]		1	AT5G23120.1	46	0	2	0.000386393	416.743	832.478	832.477	0.74	0.00031	32	25				R.QTLLETK.D	[118-124]
	0.000323	0.002012	High	Unambiguous	[R].GNFFLTWEPGQPYWQPHNR.[A]		1	AT5G23120.1	17	0	3	0.912382	792.046	2374.12	2374.12	3.5	0.00277	36	29				R.GNFFLTWEPGQPYWQPHNR.A	[267-285]
	0.000323	0.003055	High	Unambiguous	[R].GNFFLTWEPGQPYWQPHNR.[A]		1	AT5G23120.1	3	0	3	23.5672	792.045	2374.12	2374.12	2.18	0.00173	36	29				R.GNFFLTWEPGQPYWQPHNR.A	[267-285]
	0.000323	0.002943	High	Unambiguous	[R].GNFFLTWEPGQPYWQPHNR.[A]		1	AT5G23120.1	14	0	3	1.75109	792.045	2374.12	2374.12	2.18	0.00173	36	29				R.GNFFLTWEPGQPYWQPHNR.A	[267-285]
	0.000323	0.001545	High	Unambiguous	[R].GNFFLTWEPGQPYWQPHNR.[A]		1	AT5G23120.1	17	0	3	0.932079	792.045	2374.12	2374.12	2.57	0.00203	36	29				R.GNFFLTWEPGQPYWQPHNR.A	[267-285]
	0.000323	0.001519	High	Unambiguous	[R].GNFFLTWEPGQPYWQPHNR.[A]		1	AT5G23120.1	17	0	3	0.961086	792.044	2374.12	2374.12	1.41	0.00112	36	29				R.GNFFLTWEPGQPYWQPHNR.A	[267-285]
	0.000323	0.001214	High	Unambiguous	[R].GNFFLTWEPGQPYWQPHNR.[A]		1	AT5G23120.1	13	0	3	2.15699	792.045	2374.12	2374.12	1.95	0.00155	36	29				R.GNFFLTWEPGQPYWQPHNR.A	[267-285]
	0.000323	0.002923	High	Unambiguous	[R].IQNMGWR.[A]		1	AT5G23120.1	42	0	2	0.000934971	452.727	904.447	904.446	1.9	0.00086	32	25				R.IQNMGWR.A	[291-297]
	0.000323	0.00189	High	Unambiguous	[R].IQNMGWR.[A]		1	AT5G23120.1	36	0	2	0.00392389	452.727	904.447	904.446	0.95	0.00043	32	25				R.IQNMGWR.A	[291-297]
	0.000323	0.002009	High	Unambiguous	[R].GNFFLTWEPGQPYWQPHNR.[A]		1	AT5G23120.1	19	0	3	0.627447	792.046	2374.12	2374.12	3.19	0.00252	36	29				R.GNFFLTWEPGQPYWQPHNR.A	[267-285]
	0.000323	0.00126	High	Unambiguous	[R].IPLSSQLPGDmVFIK.[A]	M11(Oxidation)	1	AT5G23120.1	45	0	2	0.000626857	830.953	1660.9	1660.9	0.38	0.00031	32	25				R.IPLSSQLPGDMVFIK.A	[179-193]
	0.000323	0.00263	High	Unambiguous	[R].SEEEAWAAGGSGILLR.[T]		1	AT5G23120.1	18	0	2	0.588144	823.413	1645.82	1645.82	-0.06	-5e-05	35	28				R.SEEEAWAAGGSGILLR.T	[342-357]
	0.000323	0.00201	High	Unambiguous	[R].VFLPIDPGVVLLDIAFVPDEPSR.[G]		1	AT5G23120.1	0	0	4	10.1254	627.85	2508.38	2508.37	0.8	0.0005	30	23				R.VFLPIDPGVVLLDIAFVPDEPSR.G	[88-110]
	0.000323	0.001843	High	Unambiguous	[K].EGWIIGKPAILLYTADAGENWDRIPLSSQLPGDmVFIK.[A]	M34(Oxidation)	1	AT5G23120.1	13	1	4	0.811283	1058.31	4230.21	4230.19	2.68	0.00283	32	25				K.EGWIIGKPAILLYTADAGENWDRIPLSSQLPGDMVFIK.A	[156-193]
	0.000323	0.001525	High	Unambiguous	[R].GFGILDVGYR.[S]		1	AT5G23120.1	42	0	2	0.00150041	548.794	1096.58	1096.58	1.42	0.00078	33	26				R.GFGILDVGYR.S	[332-341]
	0.000323	0.002878	High	Unambiguous	[K].SAEmVTDEGAIYVTSNR.[G]	M4(Oxidation)	1	AT5G23120.1	15	0	3	1.22567	620.287	1858.85	1858.85	-0.86	-0.00053	35	28				K.SAEMVTDEGAIYVTSNR.G	[199-215]
	0.000323	0.001576	High	Unambiguous	[K].GFVLGNDGVLLR.[Y]		1	AT5G23120.1	48	0	2	0.000287552	630.358	1259.71	1259.71	-1.96	-0.00123	32	25				K.GFVLGNDGVLLR.Y	[389-400]
	0.000323	0.001333	High	Unambiguous	[R].GGGLYLSK.[G]		1	AT5G23120.1	53	0	2	2.67036e-05	397.724	794.441	794.441	0.44	0.00017	27	20				R.GGGLYLSK.G	[308-315]
	0.000323	0.001968	High	Unambiguous	[R].GGGLYLSK.[G]		1	AT5G23120.1	51	0	2	4.50371e-05	397.724	794.441	794.441	0.67	0.00026	27	20				R.GGGLYLSK.G	[308-315]
	0.000323	0.001618	High	Unambiguous	[K].DGGSTWNPR.[S]		1	AT5G23120.1	31	0	2	0.0165359	495.225	989.443	989.444	-0.68	-0.00034	33	26				K.DGGSTWNPR.S	[125-133]
	0.000323	0.002022	High	Unambiguous	[R].DKAADNIAANLYAVK.[F]		1	AT5G23120.1	8	1	3	4.38225	526.282	1576.83	1576.83	-0.06	-3e-05	34	27				R.DKAADNIAANLYAVK.F	[368-382]
	0.000323	0.001357	High	Unambiguous	[R].DKAADNIAANLYAVK.[F]		1	AT5G23120.1	58	1	3	3.49796e-05	526.284	1576.84	1576.83	3.43	0.0018	33	26				R.DKAADNIAANLYAVK.F	[368-382]
	0.0003833	0.003368	High	Unambiguous	[R].IQNmGWR.[A]	M4(Oxidation)	1	AT5G23120.1	33	0	2	0.00688139	460.724	920.44	920.441	-0.64	-0.00029	31	24				R.IQNMGWR.A	[291-297]
	0.0003833	0.003858	High	Unambiguous	[R].GGGLYLSK.[G]		1	AT5G23120.1	35	0	2	0.00179296	397.724	794.441	794.441	0.59	0.00023	27	20				R.GGGLYLSK.G	[308-315]
	0.0004445	0.004152	High	Unambiguous	[R].FNSISFK.[G]		1	AT5G23120.1	46	0	2	0.000261293	421.724	842.441	842.441	0.41	0.00017	29	22				R.FNSISFK.G	[147-153]
	0.0004445	0.004027	High	Unambiguous	[R].GNFFLTWEPGQPYWQPHNR.[A]		1	AT5G23120.1	20	0	3	0.499596	792.046	2374.12	2374.12	3.11	0.00246	36	29				R.GNFFLTWEPGQPYWQPHNR.A	[267-285]
	0.0006162	0.004907	High	Unambiguous	[R].IQNmGWR.[A]	M4(Oxidation)	1	AT5G23120.1	28	0	2	0.0185756	460.724	920.441	920.441	0.16	7e-05	31	24				R.IQNMGWR.A	[291-297]
	0.0006162	0.004545	High	Unambiguous	[R].GFGILDVGYR.[S]		1	AT5G23120.1	36	0	2	0.00662392	548.793	1096.58	1096.58	0.75	0.00041	33	26				R.GFGILDVGYR.S	[332-341]
	0.0006162	0.0045	High	Unambiguous	[R].QTLLETK.[D]		1	AT5G23120.1	49	0	2	0.000199081	416.743	832.478	832.477	1.03	0.00043	32	25				R.QTLLETK.D	[118-124]
	0.000669	0.006707	High	Unambiguous	[R].IQNmGWR.[A]	M4(Oxidation)	1	AT5G23120.1	23	0	2	0.0809981	460.724	920.442	920.441	0.89	0.00041	32	25				R.IQNMGWR.A	[291-297]
	0.0007185	0.007981	High	Unambiguous	[K].SAEMVTDEGAIYVTSNR.[G]		1	AT5G23120.1	13	0	3	1.84131	614.957	1842.86	1842.85	0.78	0.00048	35	28				K.SAEMVTDEGAIYVTSNR.G	[199-215]
	0.0007185	0.009834	High	Unambiguous	[R].IQNmGWR.[A]	M4(Oxidation)	1	AT5G23120.1	25	0	2	0.0466312	460.724	920.44	920.441	-0.7	-0.00032	31	24				R.IQNMGWR.A	[291-297]
	0.0007185	0.009452	High	Unambiguous	[R].IQNmGWR.[A]	M4(Oxidation)	1	AT5G23120.1	17	0	2	0.237653	460.724	920.441	920.441	-0.11	-5e-05	31	24				R.IQNMGWR.A	[291-297]
	0.0007185	0.008331	High	Unambiguous	[R].GNFFLTWEPGQPYWQPHNR.[A]		1	AT5G23120.1	19	0	3	0.597374	792.046	2374.12	2374.12	2.96	0.00234	36	29				R.GNFFLTWEPGQPYWQPHNR.A	[267-285]
	0.0007185	0.008925	High	Unambiguous	[R].RIQNMGWR.[A]		1	AT5G23120.1	32	1	2	0.0137693	530.777	1060.55	1060.55	0.26	0.00014	33	26				R.RIQNMGWR.A	[290-297]
	0.000767	0.01126	High	Unambiguous	[K].AADNIAANLYAVK.[F]		1	AT5G23120.1	1	0	2	19.3278	667.36	1333.71	1333.71	1.61	0.00107	33	26				K.AADNIAANLYAVK.F	[370-382]
	0.000767	0.01065	High	Unambiguous	[R].SEEEAWAAGGSGILLR.[T]		1	AT5G23120.1	29	0	2	0.042651	823.414	1645.82	1645.82	1.05	0.00086	34	27				R.SEEEAWAAGGSGILLR.T	[342-357]
	0.000767	0.01202	High	Unambiguous	[R].RIQNMGWR.[A]		1	AT5G23120.1	31	1	3	0.0184199	354.187	1060.55	1060.55	-0.04	-2e-05	33	26				R.RIQNMGWR.A	[290-297]
	0.000767	0.01084	High	Unambiguous	[K].SAEMVTDEGAIYVTSNR.[G]		1	AT5G23120.1	12	0	3	2.19084	614.957	1842.86	1842.85	1.08	0.00066	35	28				K.SAEMVTDEGAIYVTSNR.G	[199-215]
	0.000767	0.01224	High	Unambiguous	[R].TVSSGISGASYYTGTFSAVNR.[S]		1	AT5G23120.1	18	0	3	0.555772	709.012	2125.02	2125.02	0.97	0.00069	35	28				R.TVSSGISGASYYTGTFSAVNR.S	[234-254]
	0.000767	0.01312	High	Unambiguous	[R].IQNmGWR.[A]	M4(Oxidation)	1	AT5G23120.1	25	0	2	0.0465818	460.724	920.44	920.441	-0.44	-0.0002	31	24				R.IQNMGWR.A	[291-297]
	0.000767	0.0102	High	Unambiguous	[R].FNSISFK.[G]		1	AT5G23120.1	34	0	2	0.00351664	421.724	842.441	842.441	0.34	0.00014	29	22				R.FNSISFK.G	[147-153]
	0.000881	0.01391	High	Unambiguous	[K].SAEMVTDEGAIYVTSNR.[G]		1	AT5G23120.1	15	0	3	1.13949	614.957	1842.86	1842.85	2.07	0.00127	35	28				K.SAEMVTDEGAIYVTSNR.G	[199-215]
	0.000881	0.01471	High	Unambiguous	[R].RIQNmGWR.[A]	M5(Oxidation)	1	AT5G23120.1	15	1	2	0.778622	538.775	1076.54	1076.54	0.33	0.00018	33	26				R.RIQNMGWR.A	[290-297]
	0.001107	0.01777	High	Unambiguous	[R].RIQNMGWR.[A]		1	AT5G23120.1	17	1	2	0.415596	530.778	1060.55	1060.55	1.52	0.00081	33	26				R.RIQNMGWR.A	[290-297]
	0.001159	0.01858	High	Unambiguous	[R].IQNmGWR.[A]	M4(Oxidation)	1	AT5G23120.1	26	0	2	0.0315459	460.724	920.44	920.441	-0.24	-0.00011	31	24				R.IQNMGWR.A	[291-297]
	0.001159	0.01822	High	Unambiguous	[R].IQNmGWR.[A]	M4(Oxidation)	1	AT5G23120.1	31	0	2	0.0118216	460.724	920.44	920.441	-0.57	-0.00026	31	24				R.IQNMGWR.A	[291-297]
	0.001364	0.03457	High	Unambiguous	[K].SAEMVTDEGAIYVTSNR.[G]		1	AT5G23120.1	9	0	3	4.94216	614.957	1842.86	1842.85	0.68	0.00042	35	28				K.SAEMVTDEGAIYVTSNR.G	[199-215]
	0.001419	0.03586	High	Unambiguous	[K].EGWIIGKPAILLYTADAGENWDR.[I]		1	AT5G23120.1	19	0	3	0.330072	863.444	2588.32	2588.31	1.65	0.00142	34	27				K.EGWIIGKPAILLYTADAGENWDR.I	[156-178]
	0.001582	0.04101	High	Unambiguous	[K].EGWIIGKPAILLYTADAGENWDRIPLSSQLPGDMVFIK.[A]		1	AT5G23120.1	3	1	4	6.38754	1054.3	4214.19	4214.2	-1.41	-0.00149	31	24				K.EGWIIGKPAILLYTADAGENWDRIPLSSQLPGDMVFIK.A	[156-193]
	0.001801	0.04567	High	Unambiguous	[R].IQNmGWR.[A]	M4(Oxidation)	1	AT5G23120.1	18	0	2	0.205562	460.724	920.441	920.441	-0.11	-5e-05	31	24				R.IQNMGWR.A	[291-297]
	0.001801	0.04553	High	Unambiguous	[K].EGWIIGKPAILLYTADAGENWDR.[I]		1	AT5G23120.1	6	0	3	8.27703	863.442	2588.31	2588.31	-1.39	-0.0012	35	28				K.EGWIIGKPAILLYTADAGENWDR.I	[156-178]
	0.002018	0.05152	High	Unambiguous	[R].RIQNmGWR.[A]	M5(Oxidation)	1	AT5G23120.1	21	1	3	0.199496	359.519	1076.54	1076.54	-0.22	-8e-05	33	26				R.RIQNMGWR.A	[290-297]
	0.002067	0.05675	High	Unambiguous	[R].YVAVSSR.[G]		1	AT5G23120.1	39	0	2	0.000705619	391.214	781.421	781.42	0.62	0.00024	27	20				R.YVAVSSR.G	[260-266]
	0.002122	0.06046	High	Unambiguous	[R].RIQNmGWR.[A]	M5(Oxidation)	1	AT5G23120.1	16	1	3	0.679714	359.519	1076.54	1076.54	0.29	0.0001	33	26				R.RIQNMGWR.A	[290-297]
	0.002177	0.06301	High	Unambiguous	[R].YVAVSSR.[G]		1	AT5G23120.1	28	0	2	0.00863682	391.214	781.42	781.42	-0.32	-0.00012	27	20				R.YVAVSSR.G	[260-266]
	0.002227	0.06352	High	Unambiguous	[K].EGWIIGKPAILLYTADAGENWDR.[I]		1	AT5G23120.1	9	0	3	3.86307	863.447	2588.33	2588.31	4.98	0.00429	34	27				K.EGWIIGKPAILLYTADAGENWDR.I	[156-178]
	0.002227	0.06325	High	Unambiguous	[K].EGWIIGKPAILLYTADAGENWDR.[I]		1	AT5G23120.1	11	0	3	2.18184	863.446	2588.32	2588.31	3.77	0.00326	34	27				K.EGWIIGKPAILLYTADAGENWDR.I	[156-178]
	0.002493	0.08365	High	Unambiguous	[R].RIQNMGWR.[A]		1	AT5G23120.1	31	1	3	0.0188327	354.187	1060.55	1060.55	0.65	0.00023	33	26				R.RIQNMGWR.A	[290-297]
	0.003152	0.0881	High	Unambiguous	[R].SEEEAWAAGGSGILLR.[T]		1	AT5G23120.1	20	0	2	0.292205	823.413	1645.82	1645.82	0.83	0.00068	34	28				R.SEEEAWAAGGSGILLR.T	[342-357]
	0.004112	0.1318	High	Unambiguous	[R].RIQNMGWR.[A]		1	AT5G23120.1	21	1	3	0.194497	354.187	1060.55	1060.55	0.3	0.00011	33	26				R.RIQNMGWR.A	[290-297]
	0.004631	0.1713	High	Unambiguous	[K].SAEmVTDEGAIYVTSNR.[G]	M4(Oxidation)	1	AT5G23120.1	12	0	3	2.4432	620.287	1858.85	1858.85	-1.64	-0.00102	35	28				K.SAEMVTDEGAIYVTSNR.G	[199-215]
	0.004681	0.1784	High	Unambiguous	[R].RIQNmGWR.[A]	M5(Oxidation)	1	AT5G23120.1	22	1	3	0.165171	359.519	1076.54	1076.54	-0.22	-8e-05	33	26				R.RIQNMGWR.A	[290-297]
	0.005434	0.1957	High	Unambiguous	[R].RIQNMGWR.[A]		1	AT5G23120.1	10	1	2	1.99741	530.778	1060.55	1060.55	2.44	0.0013	32	25				R.RIQNMGWR.A	[290-297]
	0.005483	0.1967	High	Unambiguous	[R].RIQNmGWR.[A]	M5(Oxidation)	1	AT5G23120.1	25	1	2	0.0765258	538.775	1076.54	1076.54	1.01	0.00054	33	26				R.RIQNMGWR.A	[290-297]
	0.005699	0.2115	High	Unambiguous	[R].GFLLGTR.[Q]		1	AT5G23120.1	32	0	2	0.00183705	382.227	763.446	763.446	0.23	9e-05	24	17				R.GFLLGTR.Q	[111-117]
	0.006068	0.2311	High	Unambiguous	[K].AADNIAANLYAVK.[F]		1	AT5G23120.1	0	0	2	21.1438	667.359	1333.71	1333.71	-0.68	-0.00046	33	26				K.AADNIAANLYAVK.F	[370-382]
	0.006703	0.2695	High	Unambiguous	[R].RIQNMGWR.[A]		1	AT5G23120.1	25	1	2	0.0810797	530.777	1060.55	1060.55	0.6	0.00032	33	26				R.RIQNMGWR.A	[290-297]
	0.006703	0.2695	High	Unambiguous	[R].RIQNmGWR.[A]	M5(Oxidation)	1	AT5G23120.1	25	1	3	0.0736761	359.519	1076.54	1076.54	0.37	0.00013	33	26				R.RIQNMGWR.A	[290-297]
	0.007609	0.2887	High	Unambiguous	[R].GFLLGTR.[Q]		1	AT5G23120.1	25	0	2	0.00924956	382.227	763.447	763.446	0.63	0.00024	24	17				R.GFLLGTR.Q	[111-117]
	0.00827	0.3331	High	Unambiguous	[R].RIQNmGWR.[A]	M5(Oxidation)	1	AT5G23120.1	19	1	2	0.329099	538.775	1076.54	1076.54	0.22	0.00012	33	26				R.RIQNMGWR.A	[290-297]
	0.009832	0.3857	High	Unambiguous	[R].GFLLGTR.[Q]		1	AT5G23120.1	30	0	2	0.00303474	382.227	763.446	763.446	0.23	9e-05	24	17				R.GFLLGTR.Q	[111-117]
	0.009884	0.394	High	Unambiguous	[R].TVSSGISGASYYTGTFSAVNR.[S]		1	AT5G23120.1	28	0	2	0.0598113	1063.02	2125.02	2125.02	1.47	0.00156	35	28				R.TVSSGISGASYYTGTFSAVNR.S	[234-254]
	0.01235	0.4377	Medium	Unambiguous	[R].RIQNmGWR.[A]	M5(Oxidation)	1	AT5G23120.1	11	1	3	1.85066	359.519	1076.54	1076.54	-0.14	-5e-05	33	26				R.RIQNMGWR.A	[290-297]
	0.01277	0.4423	Medium	Unambiguous	[R].GFLLGTR.[Q]		1	AT5G23120.1	17	0	2	0.0557341	382.227	763.446	763.446	-0.17	-6e-05	24	17				R.GFLLGTR.Q	[111-117]
	0.01463	0.4896	Medium	Unambiguous	[R].RIQNMGWR.[A]		1	AT5G23120.1	33	1	2	0.0116121	530.778	1060.55	1060.55	0.83	0.00044	33	26				R.RIQNMGWR.A	[290-297]
	0.01473	0.4918	Medium	Unambiguous	[R].RIQNmGWR.[A]	M5(Oxidation)	1	AT5G23120.1	14	1	3	1.02406	359.519	1076.54	1076.54	0.12	4e-05	33	26				R.RIQNMGWR.A	[290-297]
	0.01849	0.5782	Medium	Unambiguous	[R].RIQNmGWR.[A]	M5(Oxidation)	1	AT5G23120.1	15	1	3	0.767854	359.519	1076.54	1076.54	-0.39	-0.00014	33	26				R.RIQNMGWR.A	[290-297]
	0.02776	0.6998	Medium	Unambiguous	[R].TVSSGISGASYYTGTFSAVNR.[S]		1	AT5G23120.1	8	0	2	5.9789	1063.01	2125.02	2125.02	0.32	0.00034	35	28				R.TVSSGISGASYYTGTFSAVNR.S	[234-254]
	0.02944	0.7175	Medium	Unambiguous	[R].IQNmGWR.[A]	M4(Oxidation)	1	AT5G23120.1	1	0	2	10.6156	460.724	920.441	920.441	0.16	7e-05	31	24				R.IQNMGWR.A	[291-297]
	0.04384	0.8526	Medium	Unambiguous	[R].RIQNmGWR.[A]	M5(Oxidation)	1	AT5G23120.1	5	1	2	7.12538	538.775	1076.54	1076.54	0.67	0.00036	33	26				R.RIQNMGWR.A	[290-297]
	0.046	0.8738	Medium	Unambiguous	[R].TVSSGISGASYYTGTFSAVNR.[S]		1	AT5G23120.1	5	0	2	10.646	1063.02	2125.02	2125.02	1.7	0.0018	35	28				R.TVSSGISGASYYTGTFSAVNR.S	[234-254]
High	AT4G09010.1	ascorbate peroxidase 4	66	25	421	25	1	349	37.9	8.46	18315
	Percolator q-Value	Percolator PEP	Confidence	PSM Ambiguity	Annotated Sequence	Modifications	# Proteins	Protein Accessions	Ions Score	# Missed Cleavages	Charge	Expectation Value	m/z [Da]	MH+ [Da]	Theo. MH+ [Da]	DeltaM [ppm]	Deltam/z [Da]	Identity Strict	Identity Relaxed	ptmRS: Best Site Probabilities	ptmRS: Binomial Peptide Score	ptmRS: Isoform Confidence Probability [Probability]	Sequences in Protein	Positions in Protein	PSM Modification Positions in Protein
	0	1.033e-05	High	Unambiguous	[R].AENEGLSDGLSLIEEVK.[K]		1	AT4G09010.1	49	0	3	0.000457234	601.639	1802.9	1802.9	1.13	0.00068	35	28				R.AENEGLSDGLSLIEEVK.K	[149-165]
	0	9.182e-09	High	Unambiguous	[R].AENEGLSDGLSLIEEVK.[K]		1	AT4G09010.1	101	0	2	2.42545e-09	901.954	1802.9	1802.9	-0.09	-8e-05	35	28				R.AENEGLSDGLSLIEEVK.K	[149-165]
	0	2.189e-05	High	Unambiguous	[R].SDATEADPEGRVPQWGK.[A]		1	AT4G09010.1	57	1	3	8.24263e-05	614.96	1842.87	1842.86	1.98	0.00122	35	28				R.SDATEADPEGRVPQWGK.A	[233-249]
	0	8.612e-06	High	Unambiguous	[R].SDATEADPEGRVPQWGK.[A]		1	AT4G09010.1	57	1	2	7.15536e-05	921.935	1842.86	1842.86	0.03	3e-05	35	28				R.SDATEADPEGRVPQWGK.A	[233-249]
	0	2.527e-07	High	Unambiguous	[R].SDATEADPEGRVPQWGK.[A]		1	AT4G09010.1	72	1	2	2.51554e-06	921.935	1842.86	1842.86	0.03	3e-05	35	28				R.SDATEADPEGRVPQWGK.A	[233-249]
	0	7.716e-08	High	Unambiguous	[K].LScLGQQINFEAYTYPVER.[I]	C3(Carbamidomethyl)	1	AT4G09010.1	39	0	3	0.00558697	763.373	2288.1	2288.1	0.83	0.00063	36	29				K.LSCLGQQINFEAYTYPVER.I	[323-341]
	0	9.988e-09	High	Unambiguous	[K].LScLGQQINFEAYTYPVER.[I]	C3(Carbamidomethyl)	1	AT4G09010.1	53	0	3	0.00022191	763.373	2288.1	2288.1	0.83	0.00063	36	29				K.LSCLGQQINFEAYTYPVER.I	[323-341]
	0	1.268e-06	High	Unambiguous	[K].LScLGQQINFEAYTYPVER.[I]	C3(Carbamidomethyl)	1	AT4G09010.1	38	0	3	0.00682874	763.373	2288.1	2288.1	0.75	0.00057	36	29				K.LSCLGQQINFEAYTYPVER.I	[323-341]
	0	3.206e-06	High	Unambiguous	[K].LScLGQQINFEAYTYPVER.[I]	C3(Carbamidomethyl)	1	AT4G09010.1	35	0	3	0.0137512	763.373	2288.1	2288.1	0.75	0.00057	36	29				K.LSCLGQQINFEAYTYPVER.I	[323-341]
	0	2.789e-07	High	Unambiguous	[K].LScLGQQINFEAYTYPVER.[I]	C3(Carbamidomethyl)	1	AT4G09010.1	72	0	2	2.42277e-06	1144.56	2288.1	2288.1	0.54	0.00062	36	29				K.LSCLGQQINFEAYTYPVER.I	[323-341]
	0	1.59e-09	High	Unambiguous	[K].LScLGQQINFEAYTYPVER.[I]	C3(Carbamidomethyl)	1	AT4G09010.1	80	0	2	4.40379e-07	1144.55	2288.1	2288.1	0.22	0.00025	36	29				K.LSCLGQQINFEAYTYPVER.I	[323-341]
	0	5.745e-07	High	Unambiguous	[K].LScLGQQINFEAYTYPVER.[I]	C3(Carbamidomethyl)	1	AT4G09010.1	42	0	3	0.00248786	763.372	2288.1	2288.1	0.19	0.00014	36	29				K.LSCLGQQINFEAYTYPVER.I	[323-341]
	0	2.924e-07	High	Unambiguous	[K].LScLGQQINFEAYTYPVER.[I]	C3(Carbamidomethyl)	1	AT4G09010.1	45	0	3	0.00134523	763.372	2288.1	2288.1	0.11	8e-05	36	29				K.LSCLGQQINFEAYTYPVER.I	[323-341]
	0	5.487e-06	High	Unambiguous	[K].LScLGQQINFEAYTYPVER.[I]	C3(Carbamidomethyl)	1	AT4G09010.1	69	0	2	5.77141e-06	1144.55	2288.1	2288.1	-2.23	-0.00256	36	29				K.LSCLGQQINFEAYTYPVER.I	[323-341]
	0	3.985e-07	High	Unambiguous	[K].LScLGQQINFEAYTYPVER.[I]	C3(Carbamidomethyl)	1	AT4G09010.1	53	0	2	0.000222194	1144.55	2288.1	2288.1	-2.34	-0.00268	36	29				K.LSCLGQQINFEAYTYPVER.I	[323-341]
	0	9.247e-09	High	Unambiguous	[K].LScLGQQINFEAYTYPVER.[I]	C3(Carbamidomethyl)	1	AT4G09010.1	78	0	2	6.41526e-07	1144.56	2288.1	2288.1	0.97	0.00111	36	29				K.LSCLGQQINFEAYTYPVER.I	[323-341]
	0	1.065e-06	High	Unambiguous	[K].LScLGQQINFEAYTYPVER.[I]	C3(Carbamidomethyl)	1	AT4G09010.1	45	0	3	0.0012749	763.375	2288.11	2288.1	3.79	0.00289	36	29				K.LSCLGQQINFEAYTYPVER.I	[323-341]
	0	6.373e-09	High	Unambiguous	[R].SRETVSQTDYEVDLITAFTK.[L]		1	AT4G09010.1	72	1	3	2.18948e-06	768.385	2303.14	2303.14	0.62	0.00048	35	28				R.SRETVSQTDYEVDLITAFTK.L	[303-322]
	0	2.303e-07	High	Unambiguous	[R].SRETVSQTDYEVDLITAFTK.[L]		1	AT4G09010.1	82	1	3	2.22506e-07	768.385	2303.14	2303.14	0.62	0.00048	35	28				R.SRETVSQTDYEVDLITAFTK.L	[303-322]
	0	1.13e-06	High	Unambiguous	[R].SRETVSQTDYEVDLITAFTK.[L]		1	AT4G09010.1	77	1	3	6.78174e-07	768.385	2303.14	2303.14	0.62	0.00048	35	28				R.SRETVSQTDYEVDLITAFTK.L	[303-322]
	0	7.428e-08	High	Unambiguous	[R].SRETVSQTDYEVDLITAFTK.[L]		1	AT4G09010.1	69	1	3	4.9308e-06	768.385	2303.14	2303.14	0.54	0.00041	35	28				R.SRETVSQTDYEVDLITAFTK.L	[303-322]
	0	1.16e-07	High	Unambiguous	[R].SRETVSQTDYEVDLITAFTK.[L]		1	AT4G09010.1	90	1	3	3.56952e-08	768.385	2303.14	2303.14	0.38	0.00029	35	28				R.SRETVSQTDYEVDLITAFTK.L	[303-322]
	0	7.182e-09	High	Unambiguous	[R].SRETVSQTDYEVDLITAFTK.[L]		1	AT4G09010.1	88	1	3	6.10394e-08	768.385	2303.14	2303.14	0.38	0.00029	35	28				R.SRETVSQTDYEVDLITAFTK.L	[303-322]
	0	3.767e-08	High	Unambiguous	[R].SRETVSQTDYEVDLITAFTK.[L]		1	AT4G09010.1	97	1	3	6.97606e-09	768.385	2303.14	2303.14	0.38	0.00029	35	28				R.SRETVSQTDYEVDLITAFTK.L	[303-322]
	0	2.693e-08	High	Unambiguous	[R].SRETVSQTDYEVDLITAFTK.[L]		1	AT4G09010.1	79	1	3	4.68393e-07	768.385	2303.14	2303.14	0.38	0.00029	35	28				R.SRETVSQTDYEVDLITAFTK.L	[303-322]
	0	1.913e-08	High	Unambiguous	[R].SRETVSQTDYEVDLITAFTK.[L]		1	AT4G09010.1	82	1	3	2.57994e-07	768.385	2303.14	2303.14	0.38	0.00029	35	28				R.SRETVSQTDYEVDLITAFTK.L	[303-322]
	0	3.159e-09	High	Unambiguous	[R].SRETVSQTDYEVDLITAFTK.[L]		1	AT4G09010.1	94	1	3	1.66914e-08	768.385	2303.14	2303.14	0.3	0.00023	35	28				R.SRETVSQTDYEVDLITAFTK.L	[303-322]
	0	7.238e-07	High	Unambiguous	[R].SRETVSQTDYEVDLITAFTK.[L]		1	AT4G09010.1	59	1	2	4.357e-05	1152.07	2303.14	2303.14	-0.09	-0.0001	35	28				R.SRETVSQTDYEVDLITAFTK.L	[303-322]
	0	3.143e-07	High	Unambiguous	[R].SRETVSQTDYEVDLITAFTK.[L]		1	AT4G09010.1	73	1	3	2.07104e-06	768.385	2303.14	2303.14	-0.1	-7e-05	35	28				R.SRETVSQTDYEVDLITAFTK.L	[303-322]
	0	1.277e-08	High	Unambiguous	[R].SRETVSQTDYEVDLITAFTK.[L]		1	AT4G09010.1	88	1	3	5.65181e-08	768.385	2303.14	2303.14	-0.1	-7e-05	35	28				R.SRETVSQTDYEVDLITAFTK.L	[303-322]
	0	6.926e-08	High	Unambiguous	[R].SRETVSQTDYEVDLITAFTK.[L]		1	AT4G09010.1	69	1	3	4.54138e-06	768.385	2303.14	2303.14	-0.17	-0.00013	35	28				R.SRETVSQTDYEVDLITAFTK.L	[303-322]
	0	6.341e-09	High	Unambiguous	[R].SRETVSQTDYEVDLITAFTK.[L]		1	AT4G09010.1	84	1	3	1.35086e-07	768.385	2303.14	2303.14	-0.25	-0.0002	35	28				R.SRETVSQTDYEVDLITAFTK.L	[303-322]
	0	7.003e-09	High	Unambiguous	[R].SRETVSQTDYEVDLITAFTK.[L]		1	AT4G09010.1	76	1	3	8.68491e-07	768.384	2303.14	2303.14	-0.57	-0.00044	35	28				R.SRETVSQTDYEVDLITAFTK.L	[303-322]
	0	4.941e-06	High	Unambiguous	[R].SRETVSQTDYEVDLITAFTK.[L]		1	AT4G09010.1	66	1	3	8.98643e-06	768.383	2303.14	2303.14	-1.84	-0.00142	35	28				R.SRETVSQTDYEVDLITAFTK.L	[303-322]
	0	2.883e-06	High	Unambiguous	[R].SRETVSQTDYEVDLITAFTK.[L]		1	AT4G09010.1	68	1	3	5.90665e-06	768.385	2303.14	2303.14	0.7	0.00054	35	28				R.SRETVSQTDYEVDLITAFTK.L	[303-322]
	0	3.872e-10	High	Unambiguous	[R].SRETVSQTDYEVDLITAFTK.[L]		1	AT4G09010.1	88	1	3	5.61291e-08	768.385	2303.14	2303.14	0.78	0.0006	35	28				R.SRETVSQTDYEVDLITAFTK.L	[303-322]
	0	6.141e-08	High	Unambiguous	[R].SRETVSQTDYEVDLITAFTK.[L]		1	AT4G09010.1	78	1	3	5.40122e-07	768.386	2303.14	2303.14	0.86	0.00066	35	28				R.SRETVSQTDYEVDLITAFTK.L	[303-322]
	0	1.063e-07	High	Unambiguous	[R].SRETVSQTDYEVDLITAFTK.[L]		1	AT4G09010.1	79	1	3	5.13649e-07	768.386	2303.14	2303.14	1.42	0.00109	35	28				R.SRETVSQTDYEVDLITAFTK.L	[303-322]
	0	4.028e-08	High	Unambiguous	[R].SRETVSQTDYEVDLITAFTK.[L]		1	AT4G09010.1	81	1	3	3.26337e-07	768.386	2303.14	2303.14	1.42	0.00109	35	28				R.SRETVSQTDYEVDLITAFTK.L	[303-322]
	0	6.361e-09	High	Unambiguous	[R].SRETVSQTDYEVDLITAFTK.[L]		1	AT4G09010.1	80	1	3	3.88746e-07	768.386	2303.14	2303.14	1.34	0.00103	35	28				R.SRETVSQTDYEVDLITAFTK.L	[303-322]
	0	3.112e-08	High	Unambiguous	[R].SRETVSQTDYEVDLITAFTK.[L]		1	AT4G09010.1	103	1	3	1.73647e-09	768.386	2303.14	2303.14	1.26	0.00096	35	28				R.SRETVSQTDYEVDLITAFTK.L	[303-322]
	0	3.192e-07	High	Unambiguous	[R].SRETVSQTDYEVDLITAFTK.[L]		1	AT4G09010.1	80	1	3	3.63635e-07	768.386	2303.14	2303.14	1.26	0.00096	35	28				R.SRETVSQTDYEVDLITAFTK.L	[303-322]
	0	9.861e-10	High	Unambiguous	[R].SRETVSQTDYEVDLITAFTK.[L]		1	AT4G09010.1	86	1	3	9.30782e-08	768.386	2303.14	2303.14	1.18	0.0009	35	28				R.SRETVSQTDYEVDLITAFTK.L	[303-322]
	0	1.116e-08	High	Unambiguous	[R].SRETVSQTDYEVDLITAFTK.[L]		1	AT4G09010.1	91	1	3	3.2251e-08	768.386	2303.14	2303.14	1.1	0.00084	35	28				R.SRETVSQTDYEVDLITAFTK.L	[303-322]
	0	5.036e-09	High	Unambiguous	[R].SRETVSQTDYEVDLITAFTK.[L]		1	AT4G09010.1	84	1	3	1.5615e-07	768.386	2303.14	2303.14	1.1	0.00084	35	28				R.SRETVSQTDYEVDLITAFTK.L	[303-322]
	0	4.568e-08	High	Unambiguous	[R].SRETVSQTDYEVDLITAFTK.[L]		1	AT4G09010.1	81	1	3	3.11112e-07	768.386	2303.14	2303.14	1.02	0.00078	35	28				R.SRETVSQTDYEVDLITAFTK.L	[303-322]
	0	1.065e-08	High	Unambiguous	[R].SRETVSQTDYEVDLITAFTK.[L]		1	AT4G09010.1	76	1	3	8.91081e-07	768.386	2303.14	2303.14	1.02	0.00078	35	28				R.SRETVSQTDYEVDLITAFTK.L	[303-322]
	0	2.406e-09	High	Unambiguous	[R].SRETVSQTDYEVDLITAFTK.[L]		1	AT4G09010.1	88	1	3	6.4851e-08	768.386	2303.14	2303.14	1.02	0.00078	35	28				R.SRETVSQTDYEVDLITAFTK.L	[303-322]
	0	4.302e-10	High	Unambiguous	[R].SRETVSQTDYEVDLITAFTK.[L]		1	AT4G09010.1	86	1	3	9.52614e-08	768.386	2303.14	2303.14	1.02	0.00078	35	28				R.SRETVSQTDYEVDLITAFTK.L	[303-322]
	0	1.821e-09	High	Unambiguous	[R].SRETVSQTDYEVDLITAFTK.[L]		1	AT4G09010.1	89	1	3	4.90814e-08	768.386	2303.14	2303.14	1.02	0.00078	35	28				R.SRETVSQTDYEVDLITAFTK.L	[303-322]
	0	3.488e-09	High	Unambiguous	[R].SRETVSQTDYEVDLITAFTK.[L]		1	AT4G09010.1	92	1	3	2.34378e-08	768.386	2303.14	2303.14	1.02	0.00078	35	28				R.SRETVSQTDYEVDLITAFTK.L	[303-322]
	0	1.13e-07	High	Unambiguous	[R].SRETVSQTDYEVDLITAFTK.[L]		1	AT4G09010.1	66	1	3	9.24521e-06	768.386	2303.14	2303.14	0.94	0.00072	35	28				R.SRETVSQTDYEVDLITAFTK.L	[303-322]
	0	7.489e-08	High	Unambiguous	[R].SRETVSQTDYEVDLITAFTK.[L]		1	AT4G09010.1	90	1	3	3.37223e-08	768.386	2303.14	2303.14	0.94	0.00072	35	28				R.SRETVSQTDYEVDLITAFTK.L	[303-322]
	0	6.285e-08	High	Unambiguous	[R].SRETVSQTDYEVDLITAFTK.[L]		1	AT4G09010.1	85	1	3	1.14793e-07	768.386	2303.14	2303.14	0.94	0.00072	35	28				R.SRETVSQTDYEVDLITAFTK.L	[303-322]
	0	1.276e-08	High	Unambiguous	[R].SRETVSQTDYEVDLITAFTK.[L]		1	AT4G09010.1	98	1	3	5.74007e-09	768.386	2303.14	2303.14	0.94	0.00072	35	28				R.SRETVSQTDYEVDLITAFTK.L	[303-322]
	0	2.124e-08	High	Unambiguous	[R].SRETVSQTDYEVDLITAFTK.[L]		1	AT4G09010.1	80	1	3	3.5393e-07	768.386	2303.14	2303.14	0.94	0.00072	35	28				R.SRETVSQTDYEVDLITAFTK.L	[303-322]
	0	2.999e-08	High	Unambiguous	[R].SRETVSQTDYEVDLITAFTK.[L]		1	AT4G09010.1	89	1	3	4.92597e-08	768.386	2303.14	2303.14	0.86	0.00066	35	28				R.SRETVSQTDYEVDLITAFTK.L	[303-322]
	0	3.085e-09	High	Unambiguous	[R].SRETVSQTDYEVDLITAFTK.[L]		1	AT4G09010.1	85	1	3	1.30464e-07	768.386	2303.14	2303.14	0.86	0.00066	35	28				R.SRETVSQTDYEVDLITAFTK.L	[303-322]
	0	1.237e-08	High	Unambiguous	[R].SRETVSQTDYEVDLITAFTK.[L]		1	AT4G09010.1	93	1	3	1.73178e-08	768.386	2303.14	2303.14	0.86	0.00066	35	28				R.SRETVSQTDYEVDLITAFTK.L	[303-322]
	0	1.706e-08	High	Unambiguous	[R].SRETVSQTDYEVDLITAFTK.[L]		1	AT4G09010.1	88	1	3	6.06027e-08	768.386	2303.14	2303.14	0.86	0.00066	35	28				R.SRETVSQTDYEVDLITAFTK.L	[303-322]
	0	4.302e-09	High	Unambiguous	[R].SRETVSQTDYEVDLITAFTK.[L]		1	AT4G09010.1	74	1	3	1.49001e-06	768.385	2303.14	2303.14	0.78	0.0006	35	28				R.SRETVSQTDYEVDLITAFTK.L	[303-322]
	0	1.867e-05	High	Unambiguous	[R].SRETVSQTDYEVDLITAFTK.[L]		1	AT4G09010.1	53	1	3	0.000197091	768.386	2303.14	2303.14	1.42	0.00109	35	28				R.SRETVSQTDYEVDLITAFTK.L	[303-322]
	0	8.915e-09	High	Unambiguous	[R].SRETVSQTDYEVDLITAFTK.[L]		1	AT4G09010.1	79	1	3	4.43991e-07	768.386	2303.14	2303.14	1.49	0.00115	35	28				R.SRETVSQTDYEVDLITAFTK.L	[303-322]
	0	1.529e-09	High	Unambiguous	[R].SRETVSQTDYEVDLITAFTK.[L]		1	AT4G09010.1	82	1	3	2.11978e-07	768.386	2303.14	2303.14	1.81	0.00139	35	28				R.SRETVSQTDYEVDLITAFTK.L	[303-322]
	0	5.803e-09	High	Unambiguous	[R].SRETVSQTDYEVDLITAFTK.[L]		1	AT4G09010.1	66	1	3	9.71346e-06	768.386	2303.14	2303.14	1.49	0.00115	35	28				R.SRETVSQTDYEVDLITAFTK.L	[303-322]
	0	6.041e-09	High	Unambiguous	[K].ATVQEMKDKFIAVGLGPR.[Q]		1	AT4G09010.1	61	2	3	9.11822e-06	654.028	1960.07	1960.07	0.63	0.00041	30	23				K.ATVQEMKDKFIAVGLGPR.Q	[250-267]
	0	5.744e-06	High	Unambiguous	[K].ATVQEMKDKFIAVGLGPR.[Q]		1	AT4G09010.1	41	2	4	0.000960704	490.773	1960.07	1960.07	0.47	0.00023	31	24				K.ATVQEMKDKFIAVGLGPR.Q	[250-267]
	0	2.849e-07	High	Unambiguous	[K].GGPISYADIIQLAGQSAVK.[F]		1	AT4G09010.1	80	0	2	1.71834e-07	944.513	1888.02	1888.02	0.67	0.00064	31	24				K.GGPISYADIIQLAGQSAVK.F	[174-192]
	0	3.489e-10	High	Unambiguous	[K].GGPISYADIIQLAGQSAVK.[F]		1	AT4G09010.1	108	0	2	2.35022e-10	944.513	1888.02	1888.02	0.61	0.00057	31	24				K.GGPISYADIIQLAGQSAVK.F	[174-192]
	0	8.055e-08	High	Unambiguous	[K].GGPISYADIIQLAGQSAVK.[F]		1	AT4G09010.1	85	0	2	5.27361e-08	944.513	1888.02	1888.02	0.61	0.00057	31	24				K.GGPISYADIIQLAGQSAVK.F	[174-192]
	0	1.391e-05	High	Unambiguous	[K].GGPISYADIIQLAGQSAVK.[F]		1	AT4G09010.1	47	0	3	0.000336596	630.011	1888.02	1888.02	0.6	0.00038	31	24				K.GGPISYADIIQLAGQSAVK.F	[174-192]
	0	1.203e-09	High	Unambiguous	[K].GGPISYADIIQLAGQSAVK.[F]		1	AT4G09010.1	104	0	2	6.49979e-10	944.513	1888.02	1888.02	0.48	0.00045	31	24				K.GGPISYADIIQLAGQSAVK.F	[174-192]
	0	6.864e-09	High	Unambiguous	[K].GGPISYADIIQLAGQSAVK.[F]		1	AT4G09010.1	90	0	2	1.74444e-08	944.513	1888.02	1888.02	0.41	0.00039	31	24				K.GGPISYADIIQLAGQSAVK.F	[174-192]
	0	2.94e-05	High	Unambiguous	[K].GGPISYADIIQLAGQSAVK.[F]		1	AT4G09010.1	42	0	3	0.00105598	630.011	1888.02	1888.02	0.31	0.0002	31	24				K.GGPISYADIIQLAGQSAVK.F	[174-192]
	0	2.813e-08	High	Unambiguous	[K].GGPISYADIIQLAGQSAVK.[F]		1	AT4G09010.1	102	0	2	9.02936e-10	944.513	1888.02	1888.02	0.22	0.00021	31	24				K.GGPISYADIIQLAGQSAVK.F	[174-192]
	0	3.698e-10	High	Unambiguous	[K].GGPISYADIIQLAGQSAVK.[F]		1	AT4G09010.1	109	0	2	2.11669e-10	944.513	1888.02	1888.02	0.16	0.00015	31	24				K.GGPISYADIIQLAGQSAVK.F	[174-192]
	0	1.504e-11	High	Unambiguous	[K].GGPISYADIIQLAGQSAVK.[F]		1	AT4G09010.1	109	0	2	2.04013e-10	944.513	1888.02	1888.02	0.16	0.00015	31	24				K.GGPISYADIIQLAGQSAVK.F	[174-192]
	0	1.57e-08	High	Unambiguous	[K].GGPISYADIIQLAGQSAVK.[F]		1	AT4G09010.1	86	0	2	3.96878e-08	944.513	1888.02	1888.02	0.16	0.00015	31	24				K.GGPISYADIIQLAGQSAVK.F	[174-192]
	0	1.177e-09	High	Unambiguous	[K].GGPISYADIIQLAGQSAVK.[F]		1	AT4G09010.1	108	0	2	2.35319e-10	944.512	1888.02	1888.02	0.09	9e-05	31	24				K.GGPISYADIIQLAGQSAVK.F	[174-192]
	0	3.005e-10	High	Unambiguous	[K].GGPISYADIIQLAGQSAVK.[F]		1	AT4G09010.1	103	0	2	8.80564e-10	944.512	1888.02	1888.02	0.03	3e-05	32	25				K.GGPISYADIIQLAGQSAVK.F	[174-192]
	0	2.337e-09	High	Unambiguous	[K].GGPISYADIIQLAGQSAVK.[F]		1	AT4G09010.1	109	0	2	2.18153e-10	944.512	1888.02	1888.02	0.03	3e-05	32	25				K.GGPISYADIIQLAGQSAVK.F	[174-192]
	0	1.236e-08	High	Unambiguous	[K].GGPISYADIIQLAGQSAVK.[F]		1	AT4G09010.1	78	0	2	2.35375e-07	944.512	1888.02	1888.02	0.03	3e-05	32	25				K.GGPISYADIIQLAGQSAVK.F	[174-192]
	0	2.809e-06	High	Unambiguous	[K].GGPISYADIIQLAGQSAVK.[F]		1	AT4G09010.1	56	0	3	3.7998e-05	630.011	1888.02	1888.02	0.02	1e-05	32	25				K.GGPISYADIIQLAGQSAVK.F	[174-192]
	0	1.683e-09	High	Unambiguous	[K].GGPISYADIIQLAGQSAVK.[F]		1	AT4G09010.1	103	0	2	7.56236e-10	944.512	1888.02	1888.02	-0.17	-0.00016	31	24				K.GGPISYADIIQLAGQSAVK.F	[174-192]
	0	6.755e-11	High	Unambiguous	[K].GGPISYADIIQLAGQSAVK.[F]		1	AT4G09010.1	108	0	2	2.31356e-10	944.512	1888.02	1888.02	-0.3	-0.00028	31	24				K.GGPISYADIIQLAGQSAVK.F	[174-192]
	0	1.119e-09	High	Unambiguous	[K].GGPISYADIIQLAGQSAVK.[F]		1	AT4G09010.1	90	0	2	1.77487e-08	944.512	1888.02	1888.02	-0.56	-0.00052	32	25				K.GGPISYADIIQLAGQSAVK.F	[174-192]
	0	8.783e-09	High	Unambiguous	[K].GGPISYADIIQLAGQSAVK.[F]		1	AT4G09010.1	85	0	2	5.49751e-08	944.512	1888.02	1888.02	-0.75	-0.00071	32	25				K.GGPISYADIIQLAGQSAVK.F	[174-192]
	0	4.83e-10	High	Unambiguous	[K].GGPISYADIIQLAGQSAVK.[F]		1	AT4G09010.1	97	0	2	3.7772e-09	944.511	1888.02	1888.02	-1.01	-0.00095	32	25				K.GGPISYADIIQLAGQSAVK.F	[174-192]
	0	1.507e-09	High	Unambiguous	[K].GGPISYADIIQLAGQSAVK.[F]		1	AT4G09010.1	109	0	2	2.07066e-10	944.513	1888.02	1888.02	0.8	0.00076	31	24				K.GGPISYADIIQLAGQSAVK.F	[174-192]
	0	1.202e-07	High	Unambiguous	[K].GGPISYADIIQLAGQSAVK.[F]		1	AT4G09010.1	71	0	2	1.15109e-06	944.513	1888.02	1888.02	0.87	0.00082	31	24				K.GGPISYADIIQLAGQSAVK.F	[174-192]
	0	1.891e-05	High	Unambiguous	[K].GGPISYADIIQLAGQSAVK.[F]		1	AT4G09010.1	37	0	3	0.00328177	630.011	1888.02	1888.02	0.89	0.00056	31	24				K.GGPISYADIIQLAGQSAVK.F	[174-192]
	0	3.38e-05	High	Unambiguous	[K].GGPISYADIIQLAGQSAVK.[F]		1	AT4G09010.1	57	0	2	3.1936e-05	944.514	1888.02	1888.02	1.77	0.00167	31	24				K.GGPISYADIIQLAGQSAVK.F	[174-192]
	0	1.172e-05	High	Unambiguous	[K].GGPISYADIIQLAGQSAVK.[F]		1	AT4G09010.1	40	0	3	0.00152855	630.012	1888.02	1888.02	1.67	0.00105	31	24				K.GGPISYADIIQLAGQSAVK.F	[174-192]
	0	3.527e-05	High	Unambiguous	[K].GGPISYADIIQLAGQSAVK.[F]		1	AT4G09010.1	45	0	3	0.000441697	630.012	1888.02	1888.02	1.47	0.00093	31	24				K.GGPISYADIIQLAGQSAVK.F	[174-192]
	0	7.067e-06	High	Unambiguous	[K].GGPISYADIIQLAGQSAVK.[F]		1	AT4G09010.1	39	0	3	0.00192981	630.011	1888.02	1888.02	1.18	0.00074	31	24				K.GGPISYADIIQLAGQSAVK.F	[174-192]
	0	3.396e-05	High	Unambiguous	[K].GGPISYADIIQLAGQSAVK.[F]		1	AT4G09010.1	36	0	3	0.00440062	630.011	1888.02	1888.02	1.18	0.00074	31	24				K.GGPISYADIIQLAGQSAVK.F	[174-192]
	0	3.476e-05	High	Unambiguous	[K].GGPISYADIIQLAGQSAVK.[F]		1	AT4G09010.1	42	0	3	0.00102923	630.011	1888.02	1888.02	1.18	0.00074	31	24				K.GGPISYADIIQLAGQSAVK.F	[174-192]
	0	9.938e-06	High	Unambiguous	[K].GGPISYADIIQLAGQSAVK.[F]		1	AT4G09010.1	44	0	3	0.000623292	630.011	1888.02	1888.02	1.09	0.00068	31	24				K.GGPISYADIIQLAGQSAVK.F	[174-192]
	0	3.299e-06	High	Unambiguous	[K].GGPISYADIIQLAGQSAVK.[F]		1	AT4G09010.1	60	0	3	1.53353e-05	630.011	1888.02	1888.02	1.09	0.00068	31	24				K.GGPISYADIIQLAGQSAVK.F	[174-192]
	0	1.951e-05	High	Unambiguous	[K].GGPISYADIIQLAGQSAVK.[F]		1	AT4G09010.1	45	0	3	0.000499679	630.011	1888.02	1888.02	1.09	0.00068	31	24				K.GGPISYADIIQLAGQSAVK.F	[174-192]
	0	2.206e-05	High	Unambiguous	[K].GGPISYADIIQLAGQSAVK.[F]		1	AT4G09010.1	39	0	3	0.00216825	630.011	1888.02	1888.02	0.99	0.00062	31	24				K.GGPISYADIIQLAGQSAVK.F	[174-192]
	0	1.461e-08	High	Unambiguous	[K].GGPISYADIIQLAGQSAVK.[F]		1	AT4G09010.1	77	0	2	3.14853e-07	944.513	1888.02	1888.02	0.93	0.00088	31	24				K.GGPISYADIIQLAGQSAVK.F	[174-192]
	0	3.643e-08	High	Unambiguous	[K].GGPISYADIIQLAGQSAVK.[F]		1	AT4G09010.1	90	0	2	1.43255e-08	944.513	1888.02	1888.02	0.93	0.00088	31	24				K.GGPISYADIIQLAGQSAVK.F	[174-192]
	0	3.374e-08	High	Unambiguous	[K].GGPISYADIIQLAGQSAVK.[F]		1	AT4G09010.1	90	0	2	1.3935e-08	944.513	1888.02	1888.02	0.93	0.00088	31	24				K.GGPISYADIIQLAGQSAVK.F	[174-192]
	0	2.6e-09	High	Unambiguous	[K].GGPISYADIIQLAGQSAVK.[F]		1	AT4G09010.1	81	0	2	1.29452e-07	944.513	1888.02	1888.02	0.93	0.00088	31	24				K.GGPISYADIIQLAGQSAVK.F	[174-192]
	0	9.609e-08	High	Unambiguous	[R].AENEGLSDGLSLIEEVKK.[E]		1	AT4G09010.1	59	1	3	3.09779e-05	644.338	1931	1931	1.4	0.0009	33	26				R.AENEGLSDGLSLIEEVKK.E	[149-166]
	0	7.13e-07	High	Unambiguous	[R].AENEGLSDGLSLIEEVKK.[E]		1	AT4G09010.1	60	1	3	2.25451e-05	644.338	1931	1931	1.31	0.00084	33	26				R.AENEGLSDGLSLIEEVKK.E	[149-166]
	0	6.311e-07	High	Unambiguous	[R].AENEGLSDGLSLIEEVKK.[E]		1	AT4G09010.1	58	1	3	3.59792e-05	644.338	1931	1931	1.31	0.00084	33	26				R.AENEGLSDGLSLIEEVKK.E	[149-166]
	0	3.085e-06	High	Unambiguous	[R].AENEGLSDGLSLIEEVKK.[E]		1	AT4G09010.1	49	1	3	0.000288437	644.338	1931	1931	1.31	0.00084	33	26				R.AENEGLSDGLSLIEEVKK.E	[149-166]
	0	5.697e-06	High	Unambiguous	[R].AENEGLSDGLSLIEEVKK.[E]		1	AT4G09010.1	51	1	3	0.000182832	644.338	1931	1931	1.31	0.00084	33	26				R.AENEGLSDGLSLIEEVKK.E	[149-166]
	0	1.172e-05	High	Unambiguous	[R].AENEGLSDGLSLIEEVKK.[E]		1	AT4G09010.1	41	1	3	0.0019322	644.338	1931	1931	1.31	0.00084	33	26				R.AENEGLSDGLSLIEEVKK.E	[149-166]
	0	1.613e-07	High	Unambiguous	[R].AENEGLSDGLSLIEEVKK.[E]		1	AT4G09010.1	64	1	3	9.26183e-06	644.338	1931	1931	1.21	0.00078	33	26				R.AENEGLSDGLSLIEEVKK.E	[149-166]
	0	1.825e-05	High	Unambiguous	[R].AENEGLSDGLSLIEEVKK.[E]		1	AT4G09010.1	61	1	3	2.07825e-05	644.338	1931	1931	1.21	0.00078	33	26				R.AENEGLSDGLSLIEEVKK.E	[149-166]
	0	9.081e-07	High	Unambiguous	[R].AENEGLSDGLSLIEEVKK.[E]		1	AT4G09010.1	60	1	3	2.52172e-05	644.338	1931	1931	1.21	0.00078	33	26				R.AENEGLSDGLSLIEEVKK.E	[149-166]
	0	8.233e-07	High	Unambiguous	[R].AENEGLSDGLSLIEEVKK.[E]		1	AT4G09010.1	61	1	3	1.95298e-05	644.338	1931	1931	1.21	0.00078	33	26				R.AENEGLSDGLSLIEEVKK.E	[149-166]
	0	1.377e-06	High	Unambiguous	[R].AENEGLSDGLSLIEEVKK.[E]		1	AT4G09010.1	60	1	3	2.24294e-05	644.338	1931	1931	1.12	0.00072	33	26				R.AENEGLSDGLSLIEEVKK.E	[149-166]
	0	5.565e-07	High	Unambiguous	[R].AENEGLSDGLSLIEEVKK.[E]		1	AT4G09010.1	61	1	3	1.80226e-05	644.338	1931	1931	1.12	0.00072	33	26				R.AENEGLSDGLSLIEEVKK.E	[149-166]
	0	3.293e-07	High	Unambiguous	[R].AENEGLSDGLSLIEEVKK.[E]		1	AT4G09010.1	65	1	3	8.06895e-06	644.338	1931	1931	1.12	0.00072	33	26				R.AENEGLSDGLSLIEEVKK.E	[149-166]
	0	4.731e-08	High	Unambiguous	[R].AENEGLSDGLSLIEEVKK.[E]		1	AT4G09010.1	58	1	3	4.26282e-05	644.338	1931	1931	1.02	0.00066	33	26				R.AENEGLSDGLSLIEEVKK.E	[149-166]
	0	8.427e-07	High	Unambiguous	[R].AENEGLSDGLSLIEEVKK.[E]		1	AT4G09010.1	50	1	3	0.000231578	644.338	1931	1931	1.02	0.00066	33	26				R.AENEGLSDGLSLIEEVKK.E	[149-166]
	0	1.462e-07	High	Unambiguous	[R].AENEGLSDGLSLIEEVKK.[E]		1	AT4G09010.1	55	1	3	7.22266e-05	644.338	1931	1931	1.02	0.00066	33	26				R.AENEGLSDGLSLIEEVKK.E	[149-166]
	0	3.752e-10	High	Unambiguous	[R].AENEGLSDGLSLIEEVKK.[E]		1	AT4G09010.1	76	1	3	5.80359e-07	644.338	1931	1931	1.02	0.00066	33	26				R.AENEGLSDGLSLIEEVKK.E	[149-166]
	0	6.034e-07	High	Unambiguous	[R].AENEGLSDGLSLIEEVKK.[E]		1	AT4G09010.1	65	1	3	7.77494e-06	644.338	1931	1931	1.02	0.00066	33	26				R.AENEGLSDGLSLIEEVKK.E	[149-166]
	0	2.071e-05	High	Unambiguous	[R].AENEGLSDGLSLIEEVKK.[E]		1	AT4G09010.1	39	1	3	0.00343816	644.338	1931	1931	0.93	0.0006	33	26				R.AENEGLSDGLSLIEEVKK.E	[149-166]
	0	1.342e-08	High	Unambiguous	[R].AENEGLSDGLSLIEEVKK.[E]		1	AT4G09010.1	68	1	3	3.77856e-06	644.338	1931	1931	0.93	0.0006	33	26				R.AENEGLSDGLSLIEEVKK.E	[149-166]
	0	1.49e-09	High	Unambiguous	[R].AENEGLSDGLSLIEEVKK.[E]		1	AT4G09010.1	66	1	3	5.57605e-06	644.338	1931	1931	0.93	0.0006	33	26				R.AENEGLSDGLSLIEEVKK.E	[149-166]
	0	3.655e-07	High	Unambiguous	[R].AENEGLSDGLSLIEEVKK.[E]		1	AT4G09010.1	66	1	3	5.82541e-06	644.338	1931	1931	0.93	0.0006	33	26				R.AENEGLSDGLSLIEEVKK.E	[149-166]
	0	9.658e-08	High	Unambiguous	[R].AENEGLSDGLSLIEEVKK.[E]		1	AT4G09010.1	60	1	3	2.21986e-05	644.338	1931	1931	0.83	0.00054	33	26				R.AENEGLSDGLSLIEEVKK.E	[149-166]
	0	3.134e-06	High	Unambiguous	[R].AENEGLSDGLSLIEEVKK.[E]		1	AT4G09010.1	53	1	3	0.000121633	644.338	1931	1931	1.4	0.0009	33	26				R.AENEGLSDGLSLIEEVKK.E	[149-166]
	0	8.158e-09	High	Unambiguous	[R].AENEGLSDGLSLIEEVKK.[E]		1	AT4G09010.1	63	1	3	1.27548e-05	644.338	1931	1931	0.74	0.00048	33	27				R.AENEGLSDGLSLIEEVKK.E	[149-166]
	0	3.738e-09	High	Unambiguous	[R].AENEGLSDGLSLIEEVKK.[E]		1	AT4G09010.1	72	1	3	1.66744e-06	644.338	1931	1931	1.4	0.0009	33	26				R.AENEGLSDGLSLIEEVKK.E	[149-166]
	0	7.538e-06	High	Unambiguous	[R].AENEGLSDGLSLIEEVKK.[E]		1	AT4G09010.1	60	1	3	2.26855e-05	644.338	1931	1931	1.59	0.00102	33	26				R.AENEGLSDGLSLIEEVKK.E	[149-166]
	0	2.918e-07	High	Unambiguous	[R].AENEGLSDGLSLIEEVKK.[E]		1	AT4G09010.1	68	1	3	3.67898e-06	644.339	1931	1931	3.3	0.00212	33	26				R.AENEGLSDGLSLIEEVKK.E	[149-166]
	0	5.73e-08	High	Unambiguous	[R].AENEGLSDGLSLIEEVKK.[E]		1	AT4G09010.1	52	1	3	0.000159467	644.339	1931	1931	3.01	0.00194	33	26				R.AENEGLSDGLSLIEEVKK.E	[149-166]
	0	3.472e-07	High	Unambiguous	[R].AENEGLSDGLSLIEEVKK.[E]		1	AT4G09010.1	48	1	3	0.000395559	644.339	1931	1931	2.35	0.00151	33	26				R.AENEGLSDGLSLIEEVKK.E	[149-166]
	0	3.366e-07	High	Unambiguous	[R].AENEGLSDGLSLIEEVKK.[E]		1	AT4G09010.1	64	1	3	1.06047e-05	644.338	1931	1931	1.97	0.00127	33	26				R.AENEGLSDGLSLIEEVKK.E	[149-166]
	0	2.139e-06	High	Unambiguous	[R].AENEGLSDGLSLIEEVKK.[E]		1	AT4G09010.1	57	1	3	5.21794e-05	644.338	1931	1931	1.88	0.00121	33	26				R.AENEGLSDGLSLIEEVKK.E	[149-166]
	0	8.792e-07	High	Unambiguous	[R].AENEGLSDGLSLIEEVKK.[E]		1	AT4G09010.1	77	1	3	5.22997e-07	644.338	1931	1931	1.69	0.00109	33	26				R.AENEGLSDGLSLIEEVKK.E	[149-166]
	0	6.529e-09	High	Unambiguous	[R].AENEGLSDGLSLIEEVKK.[E]		1	AT4G09010.1	70	1	3	2.48169e-06	644.338	1931	1931	1.59	0.00102	33	26				R.AENEGLSDGLSLIEEVKK.E	[149-166]
	0	2.872e-07	High	Unambiguous	[R].AENEGLSDGLSLIEEVKK.[E]		1	AT4G09010.1	49	1	3	0.0002938	644.338	1931	1931	1.4	0.0009	33	26				R.AENEGLSDGLSLIEEVKK.E	[149-166]
	0	4.708e-06	High	Unambiguous	[R].AENEGLSDGLSLIEEVKK.[E]		1	AT4G09010.1	49	1	3	0.000320386	644.338	1931	1931	0.74	0.00048	33	27				R.AENEGLSDGLSLIEEVKK.E	[149-166]
	0	2.198e-06	High	Unambiguous	[R].AENEGLSDGLSLIEEVKK.[E]		1	AT4G09010.1	56	1	3	5.6097e-05	644.337	1931	1931	0.55	0.00035	33	26				R.AENEGLSDGLSLIEEVKK.E	[149-166]
	0	1.529e-06	High	Unambiguous	[R].AENEGLSDGLSLIEEVKK.[E]		1	AT4G09010.1	45	1	3	0.000760221	644.337	1931	1931	0.55	0.00035	33	26				R.AENEGLSDGLSLIEEVKK.E	[149-166]
	0	4.037e-06	High	Unambiguous	[R].AENEGLSDGLSLIEEVKK.[E]		1	AT4G09010.1	50	1	3	0.000236015	644.337	1931	1931	0.55	0.00035	33	26				R.AENEGLSDGLSLIEEVKK.E	[149-166]
	0	1.848e-07	High	Unambiguous	[R].AENEGLSDGLSLIEEVKK.[E]		1	AT4G09010.1	63	1	3	1.20487e-05	644.337	1931	1931	0.45	0.00029	33	26				R.AENEGLSDGLSLIEEVKK.E	[149-166]
	0	9.265e-09	High	Unambiguous	[R].AENEGLSDGLSLIEEVKK.[E]		1	AT4G09010.1	111	1	2	2.22367e-10	966.002	1931	1931	0.43	0.00041	33	26				R.AENEGLSDGLSLIEEVKK.E	[149-166]
	0	9.228e-06	High	Unambiguous	[R].AENEGLSDGLSLIEEVKK.[E]		1	AT4G09010.1	56	1	3	5.97132e-05	644.337	1931	1931	0.36	0.00023	33	26				R.AENEGLSDGLSLIEEVKK.E	[149-166]
	0	1.633e-07	High	Unambiguous	[R].AENEGLSDGLSLIEEVKK.[E]		1	AT4G09010.1	56	1	3	6.04047e-05	644.337	1931	1931	0.36	0.00023	33	26				R.AENEGLSDGLSLIEEVKK.E	[149-166]
	0	4.884e-06	High	Unambiguous	[R].AENEGLSDGLSLIEEVKK.[E]		1	AT4G09010.1	38	1	3	0.00356509	644.337	1931	1931	0.36	0.00023	33	26				R.AENEGLSDGLSLIEEVKK.E	[149-166]
	0	1.178e-07	High	Unambiguous	[R].AENEGLSDGLSLIEEVKK.[E]		1	AT4G09010.1	67	1	3	4.349e-06	644.337	1931	1931	0.26	0.00017	33	26				R.AENEGLSDGLSLIEEVKK.E	[149-166]
	0	6.616e-08	High	Unambiguous	[R].AENEGLSDGLSLIEEVKK.[E]		1	AT4G09010.1	54	1	3	0.000102186	644.337	1931	1931	0.26	0.00017	33	26				R.AENEGLSDGLSLIEEVKK.E	[149-166]
	0	2.125e-07	High	Unambiguous	[R].AENEGLSDGLSLIEEVKK.[E]		1	AT4G09010.1	50	1	3	0.000264516	644.337	1931	1931	-0.02	-1e-05	33	26				R.AENEGLSDGLSLIEEVKK.E	[149-166]
	0	1.568e-06	High	Unambiguous	[R].AENEGLSDGLSLIEEVKK.[E]		1	AT4G09010.1	37	1	3	0.00528048	644.337	1931	1931	-0.11	-7e-05	33	27				R.AENEGLSDGLSLIEEVKK.E	[149-166]
	0	4.466e-07	High	Unambiguous	[R].AENEGLSDGLSLIEEVKK.[E]		1	AT4G09010.1	56	1	3	6.04886e-05	644.337	1931	1931	-0.21	-0.00013	33	27				R.AENEGLSDGLSLIEEVKK.E	[149-166]
	0	1.651e-06	High	Unambiguous	[K].GNLLYTAYGSAGQWGLFDR.[N]		1	AT4G09010.1	67	0	3	7.78299e-06	697.01	2089.02	2089.01	0.99	0.00069	35	28				K.GNLLYTAYGSAGQWGLFDR.N	[210-228]
	0	1.146e-08	High	Unambiguous	[K].GNLLYTAYGSAGQWGLFDR.[N]		1	AT4G09010.1	79	0	3	4.57242e-07	697.01	2089.02	2089.01	0.99	0.00069	35	28				K.GNLLYTAYGSAGQWGLFDR.N	[210-228]
	0	3.209e-07	High	Unambiguous	[K].GNLLYTAYGSAGQWGLFDR.[N]		1	AT4G09010.1	63	0	3	1.84989e-05	697.01	2089.02	2089.01	0.99	0.00069	35	28				K.GNLLYTAYGSAGQWGLFDR.N	[210-228]
	0	3.351e-07	High	Unambiguous	[K].GNLLYTAYGSAGQWGLFDR.[N]		1	AT4G09010.1	66	0	3	1.10955e-05	697.01	2089.02	2089.01	0.99	0.00069	35	28				K.GNLLYTAYGSAGQWGLFDR.N	[210-228]
	0	1.663e-06	High	Unambiguous	[K].GNLLYTAYGSAGQWGLFDR.[N]		1	AT4G09010.1	65	0	2	1.22376e-05	1045.01	2089.02	2089.01	0.91	0.00095	35	28				K.GNLLYTAYGSAGQWGLFDR.N	[210-228]
	0	1.192e-06	High	Unambiguous	[K].GNLLYTAYGSAGQWGLFDR.[N]		1	AT4G09010.1	91	0	2	3.03875e-08	1045.01	2089.02	2089.01	0.91	0.00095	35	28				K.GNLLYTAYGSAGQWGLFDR.N	[210-228]
	0	3.189e-05	High	Unambiguous	[K].GNLLYTAYGSAGQWGLFDR.[N]		1	AT4G09010.1	53	0	3	0.000209264	697.01	2089.02	2089.01	0.91	0.00063	35	28				K.GNLLYTAYGSAGQWGLFDR.N	[210-228]
	0	1.329e-07	High	Unambiguous	[K].GNLLYTAYGSAGQWGLFDR.[N]		1	AT4G09010.1	67	0	3	7.52502e-06	697.01	2089.02	2089.01	0.82	0.00057	35	28				K.GNLLYTAYGSAGQWGLFDR.N	[210-228]
	0	1.849e-06	High	Unambiguous	[K].GNLLYTAYGSAGQWGLFDR.[N]		1	AT4G09010.1	59	0	3	5.1702e-05	697.01	2089.02	2089.01	0.82	0.00057	35	28				K.GNLLYTAYGSAGQWGLFDR.N	[210-228]
	0	8.974e-08	High	Unambiguous	[K].GNLLYTAYGSAGQWGLFDR.[N]		1	AT4G09010.1	70	0	3	4.01335e-06	697.01	2089.02	2089.01	0.82	0.00057	35	28				K.GNLLYTAYGSAGQWGLFDR.N	[210-228]
	0	1.998e-07	High	Unambiguous	[K].GNLLYTAYGSAGQWGLFDR.[N]		1	AT4G09010.1	74	0	3	1.70196e-06	697.01	2089.02	2089.01	0.73	0.00051	35	28				K.GNLLYTAYGSAGQWGLFDR.N	[210-228]
	0	9.355e-08	High	Unambiguous	[K].GNLLYTAYGSAGQWGLFDR.[N]		1	AT4G09010.1	84	0	3	1.38341e-07	697.01	2089.02	2089.01	0.73	0.00051	35	28				K.GNLLYTAYGSAGQWGLFDR.N	[210-228]
	0	4.053e-07	High	Unambiguous	[K].GNLLYTAYGSAGQWGLFDR.[N]		1	AT4G09010.1	67	0	3	7.83339e-06	697.01	2089.02	2089.01	0.73	0.00051	35	28				K.GNLLYTAYGSAGQWGLFDR.N	[210-228]
	0	1.723e-08	High	Unambiguous	[K].GNLLYTAYGSAGQWGLFDR.[N]		1	AT4G09010.1	77	0	3	7.11131e-07	697.01	2089.02	2089.01	0.73	0.00051	35	28				K.GNLLYTAYGSAGQWGLFDR.N	[210-228]
	0	1.098e-06	High	Unambiguous	[K].GNLLYTAYGSAGQWGLFDR.[N]		1	AT4G09010.1	69	0	3	5.30823e-06	697.01	2089.02	2089.01	0.73	0.00051	35	28				K.GNLLYTAYGSAGQWGLFDR.N	[210-228]
	0	9.077e-09	High	Unambiguous	[K].GNLLYTAYGSAGQWGLFDR.[N]		1	AT4G09010.1	92	0	3	2.42633e-08	697.01	2089.02	2089.01	0.73	0.00051	35	28				K.GNLLYTAYGSAGQWGLFDR.N	[210-228]
	0	9.769e-07	High	Unambiguous	[K].GNLLYTAYGSAGQWGLFDR.[N]		1	AT4G09010.1	65	0	3	1.29107e-05	697.01	2089.02	2089.01	0.73	0.00051	35	28				K.GNLLYTAYGSAGQWGLFDR.N	[210-228]
	0	1.39e-06	High	Unambiguous	[K].GNLLYTAYGSAGQWGLFDR.[N]		1	AT4G09010.1	70	0	2	3.5559e-06	1045.01	2089.02	2089.01	0.68	0.00071	35	28				K.GNLLYTAYGSAGQWGLFDR.N	[210-228]
	0	2.894e-07	High	Unambiguous	[K].GNLLYTAYGSAGQWGLFDR.[N]		1	AT4G09010.1	71	0	3	3.2059e-06	697.01	2089.02	2089.01	0.64	0.00045	35	28				K.GNLLYTAYGSAGQWGLFDR.N	[210-228]
	0	2.839e-08	High	Unambiguous	[K].GNLLYTAYGSAGQWGLFDR.[N]		1	AT4G09010.1	83	0	3	1.97219e-07	697.01	2089.02	2089.01	0.64	0.00045	35	28				K.GNLLYTAYGSAGQWGLFDR.N	[210-228]
	0	1.016e-07	High	Unambiguous	[K].GNLLYTAYGSAGQWGLFDR.[N]		1	AT4G09010.1	70	0	3	3.47496e-06	697.01	2089.02	2089.01	0.64	0.00045	35	28				K.GNLLYTAYGSAGQWGLFDR.N	[210-228]
	0	3.07e-09	High	Unambiguous	[K].GNLLYTAYGSAGQWGLFDR.[N]		1	AT4G09010.1	96	0	2	9.82632e-09	1045.01	2089.01	2089.01	0.56	0.00059	35	28				K.GNLLYTAYGSAGQWGLFDR.N	[210-228]
	0	7.665e-09	High	Unambiguous	[K].GNLLYTAYGSAGQWGLFDR.[N]		1	AT4G09010.1	77	0	3	7.54034e-07	697.01	2089.01	2089.01	0.56	0.00039	35	28				K.GNLLYTAYGSAGQWGLFDR.N	[210-228]
	0	5.135e-08	High	Unambiguous	[K].GNLLYTAYGSAGQWGLFDR.[N]		1	AT4G09010.1	73	0	3	1.74739e-06	697.01	2089.01	2089.01	0.56	0.00039	35	28				K.GNLLYTAYGSAGQWGLFDR.N	[210-228]
	0	2.386e-07	High	Unambiguous	[K].GNLLYTAYGSAGQWGLFDR.[N]		1	AT4G09010.1	70	0	3	4.18935e-06	697.01	2089.02	2089.01	1.08	0.00075	35	28				K.GNLLYTAYGSAGQWGLFDR.N	[210-228]
	0	1.866e-07	High	Unambiguous	[K].GNLLYTAYGSAGQWGLFDR.[N]		1	AT4G09010.1	83	0	3	2.09482e-07	697.01	2089.02	2089.01	1.08	0.00075	35	28				K.GNLLYTAYGSAGQWGLFDR.N	[210-228]
	0	2.319e-06	High	Unambiguous	[K].GNLLYTAYGSAGQWGLFDR.[N]		1	AT4G09010.1	64	0	2	1.48235e-05	1045.01	2089.02	2089.01	1.97	0.00205	35	28				K.GNLLYTAYGSAGQWGLFDR.N	[210-228]
	0	2.873e-06	High	Unambiguous	[K].GNLLYTAYGSAGQWGLFDR.[N]		1	AT4G09010.1	70	0	2	3.92551e-06	1045.01	2089.02	2089.01	1.61	0.00169	35	28				K.GNLLYTAYGSAGQWGLFDR.N	[210-228]
	0	1.006e-07	High	Unambiguous	[K].GNLLYTAYGSAGQWGLFDR.[N]		1	AT4G09010.1	69	0	3	4.70795e-06	697.01	2089.02	2089.01	1.52	0.00106	35	28				K.GNLLYTAYGSAGQWGLFDR.N	[210-228]
	0	2.776e-06	High	Unambiguous	[K].GNLLYTAYGSAGQWGLFDR.[N]		1	AT4G09010.1	66	0	3	1.05748e-05	697.01	2089.02	2089.01	1.43	0.001	35	28				K.GNLLYTAYGSAGQWGLFDR.N	[210-228]
	0	1.859e-08	High	Unambiguous	[K].GNLLYTAYGSAGQWGLFDR.[N]		1	AT4G09010.1	83	0	3	2.1393e-07	697.01	2089.02	2089.01	1.35	0.00094	35	28				K.GNLLYTAYGSAGQWGLFDR.N	[210-228]
	0	7.224e-08	High	Unambiguous	[K].GNLLYTAYGSAGQWGLFDR.[N]		1	AT4G09010.1	71	0	3	3.17155e-06	697.01	2089.02	2089.01	1.35	0.00094	35	28				K.GNLLYTAYGSAGQWGLFDR.N	[210-228]
	0	1.719e-07	High	Unambiguous	[K].GNLLYTAYGSAGQWGLFDR.[N]		1	AT4G09010.1	76	0	3	1.04297e-06	697.01	2089.02	2089.01	1.35	0.00094	35	28				K.GNLLYTAYGSAGQWGLFDR.N	[210-228]
	0	1.147e-06	High	Unambiguous	[K].GNLLYTAYGSAGQWGLFDR.[N]		1	AT4G09010.1	88	0	2	6.05271e-08	1045.01	2089.02	2089.01	1.26	0.00132	35	28				K.GNLLYTAYGSAGQWGLFDR.N	[210-228]
	0	4.113e-08	High	Unambiguous	[K].GNLLYTAYGSAGQWGLFDR.[N]		1	AT4G09010.1	76	0	3	1.07553e-06	697.01	2089.02	2089.01	1.17	0.00081	35	28				K.GNLLYTAYGSAGQWGLFDR.N	[210-228]
	0	2.564e-08	High	Unambiguous	[K].GNLLYTAYGSAGQWGLFDR.[N]		1	AT4G09010.1	74	0	3	1.62413e-06	697.01	2089.02	2089.01	1.17	0.00081	35	28				K.GNLLYTAYGSAGQWGLFDR.N	[210-228]
	0	2.606e-07	High	Unambiguous	[K].GNLLYTAYGSAGQWGLFDR.[N]		1	AT4G09010.1	78	0	3	6.39951e-07	697.01	2089.02	2089.01	1.08	0.00075	35	28				K.GNLLYTAYGSAGQWGLFDR.N	[210-228]
	0	1.9e-05	High	Unambiguous	[K].GNLLYTAYGSAGQWGLFDR.[N]		1	AT4G09010.1	59	0	3	4.45807e-05	697.01	2089.02	2089.01	1.08	0.00075	35	28				K.GNLLYTAYGSAGQWGLFDR.N	[210-228]
	0	3.241e-07	High	Unambiguous	[K].GNLLYTAYGSAGQWGLFDR.[N]		1	AT4G09010.1	65	0	3	1.36504e-05	697.01	2089.02	2089.01	1.08	0.00075	35	28				K.GNLLYTAYGSAGQWGLFDR.N	[210-228]
	0	1.972e-07	High	Unambiguous	[K].GNLLYTAYGSAGQWGLFDR.[N]		1	AT4G09010.1	68	0	3	5.86336e-06	697.01	2089.02	2089.01	1.08	0.00075	35	28				K.GNLLYTAYGSAGQWGLFDR.N	[210-228]
	0	9.784e-11	High	Unambiguous	[K].GNLLYTAYGSAGQWGLFDR.[N]		1	AT4G09010.1	103	0	2	1.92287e-09	1045.01	2089.01	2089.01	0.45	0.00047	35	28				K.GNLLYTAYGSAGQWGLFDR.N	[210-228]
	0	4.471e-11	High	Unambiguous	[K].GNLLYTAYGSAGQWGLFDR.[N]		1	AT4G09010.1	91	0	2	2.79222e-08	1045.01	2089.01	2089.01	0.45	0.00047	35	28				K.GNLLYTAYGSAGQWGLFDR.N	[210-228]
	0	2.972e-07	High	Unambiguous	[K].GNLLYTAYGSAGQWGLFDR.[N]		1	AT4G09010.1	79	0	2	4.91982e-07	1045.01	2089.01	2089.01	0.45	0.00047	35	28				K.GNLLYTAYGSAGQWGLFDR.N	[210-228]
	0	1.336e-08	High	Unambiguous	[K].GNLLYTAYGSAGQWGLFDR.[N]		1	AT4G09010.1	83	0	3	1.96324e-07	697.009	2089.01	2089.01	-0.23	-0.00016	36	29				K.GNLLYTAYGSAGQWGLFDR.N	[210-228]
	0	3.941e-09	High	Unambiguous	[K].GNLLYTAYGSAGQWGLFDR.[N]		1	AT4G09010.1	94	0	2	1.63773e-08	1045.01	2089.01	2089.01	-0.26	-0.00027	35	28				K.GNLLYTAYGSAGQWGLFDR.N	[210-228]
	0	1.403e-06	High	Unambiguous	[K].GNLLYTAYGSAGQWGLFDR.[N]		1	AT4G09010.1	63	0	2	1.88708e-05	1045.01	2089.01	2089.01	-0.37	-0.00039	35	28				K.GNLLYTAYGSAGQWGLFDR.N	[210-228]
	0	3.394e-06	High	Unambiguous	[K].GNLLYTAYGSAGQWGLFDR.[N]		1	AT4G09010.1	66	0	2	9.85804e-06	1045.01	2089.01	2089.01	-0.37	-0.00039	35	28				K.GNLLYTAYGSAGQWGLFDR.N	[210-228]
	0	4.659e-09	High	Unambiguous	[K].GNLLYTAYGSAGQWGLFDR.[N]		1	AT4G09010.1	91	0	2	2.90553e-08	1045.01	2089.01	2089.01	-0.49	-0.00051	36	29				K.GNLLYTAYGSAGQWGLFDR.N	[210-228]
	0	5.891e-09	High	Unambiguous	[K].GNLLYTAYGSAGQWGLFDR.[N]		1	AT4G09010.1	96	0	2	9.18638e-09	1045.01	2089.01	2089.01	-0.61	-0.00063	36	29				K.GNLLYTAYGSAGQWGLFDR.N	[210-228]
	0	1.003e-08	High	Unambiguous	[K].GNLLYTAYGSAGQWGLFDR.[N]		1	AT4G09010.1	91	0	2	2.92512e-08	1045.01	2089.01	2089.01	-0.61	-0.00063	36	29				K.GNLLYTAYGSAGQWGLFDR.N	[210-228]
	0	8.313e-07	High	Unambiguous	[K].GNLLYTAYGSAGQWGLFDR.[N]		1	AT4G09010.1	89	0	2	4.71134e-08	1045.01	2089.01	2089.01	-0.61	-0.00063	36	29				K.GNLLYTAYGSAGQWGLFDR.N	[210-228]
	0	3.828e-09	High	Unambiguous	[K].GNLLYTAYGSAGQWGLFDR.[N]		1	AT4G09010.1	98	0	2	6.59686e-09	1045.01	2089.01	2089.01	-0.72	-0.00075	35	29				K.GNLLYTAYGSAGQWGLFDR.N	[210-228]
	0	8.6e-08	High	Unambiguous	[K].GNLLYTAYGSAGQWGLFDR.[N]		1	AT4G09010.1	86	0	2	1.02579e-07	1045.01	2089.01	2089.01	-0.14	-0.00014	36	29				K.GNLLYTAYGSAGQWGLFDR.N	[210-228]
	0	1.322e-10	High	Unambiguous	[K].GNLLYTAYGSAGQWGLFDR.[N]		1	AT4G09010.1	102	0	2	2.39365e-09	1045.01	2089.01	2089.01	-0.14	-0.00014	36	29				K.GNLLYTAYGSAGQWGLFDR.N	[210-228]
	0	1.517e-06	High	Unambiguous	[K].GNLLYTAYGSAGQWGLFDR.[N]		1	AT4G09010.1	74	0	2	1.45748e-06	1045.01	2089.01	2089.01	-0.02	-2e-05	36	29				K.GNLLYTAYGSAGQWGLFDR.N	[210-228]
	0	4.853e-06	High	Unambiguous	[K].GNLLYTAYGSAGQWGLFDR.[N]		1	AT4G09010.1	68	0	2	6.26041e-06	1045.01	2089.01	2089.01	-0.02	-2e-05	36	29				K.GNLLYTAYGSAGQWGLFDR.N	[210-228]
	0	2.933e-06	High	Unambiguous	[K].GNLLYTAYGSAGQWGLFDR.[N]		1	AT4G09010.1	69	0	2	5.02284e-06	1045.01	2089.01	2089.01	0.45	0.00047	35	28				K.GNLLYTAYGSAGQWGLFDR.N	[210-228]
	0	9.296e-06	High	Unambiguous	[K].GNLLYTAYGSAGQWGLFDR.[N]		1	AT4G09010.1	69	0	2	4.57035e-06	1045.01	2089.01	2089.01	0.45	0.00047	35	28				K.GNLLYTAYGSAGQWGLFDR.N	[210-228]
	0	5.914e-08	High	Unambiguous	[K].GNLLYTAYGSAGQWGLFDR.[N]		1	AT4G09010.1	87	0	2	7.33072e-08	1045.01	2089.01	2089.01	0.33	0.00034	35	28				K.GNLLYTAYGSAGQWGLFDR.N	[210-228]
	0	8.324e-08	High	Unambiguous	[K].GNLLYTAYGSAGQWGLFDR.[N]		1	AT4G09010.1	67	0	3	7.36455e-06	697.01	2089.01	2089.01	0.29	0.0002	35	28				K.GNLLYTAYGSAGQWGLFDR.N	[210-228]
	0	1.578e-06	High	Unambiguous	[K].GNLLYTAYGSAGQWGLFDR.[N]		1	AT4G09010.1	66	0	3	1.00495e-05	697.01	2089.01	2089.01	0.29	0.0002	35	28				K.GNLLYTAYGSAGQWGLFDR.N	[210-228]
	0	1.223e-10	High	Unambiguous	[K].GNLLYTAYGSAGQWGLFDR.[N]		1	AT4G09010.1	96	0	2	1.00034e-08	1045.01	2089.01	2089.01	0.21	0.00022	35	28				K.GNLLYTAYGSAGQWGLFDR.N	[210-228]
	0	1.427e-10	High	Unambiguous	[K].GNLLYTAYGSAGQWGLFDR.[N]		1	AT4G09010.1	96	0	2	9.2076e-09	1045.01	2089.01	2089.01	0.21	0.00022	35	28				K.GNLLYTAYGSAGQWGLFDR.N	[210-228]
	0	3.484e-09	High	Unambiguous	[K].GNLLYTAYGSAGQWGLFDR.[N]		1	AT4G09010.1	97	0	2	8.32044e-09	1045.01	2089.01	2089.01	0.21	0.00022	35	28				K.GNLLYTAYGSAGQWGLFDR.N	[210-228]
	0	1.493e-06	High	Unambiguous	[K].GNLLYTAYGSAGQWGLFDR.[N]		1	AT4G09010.1	75	0	2	1.29762e-06	1045.01	2089.01	2089.01	0.21	0.00022	35	28				K.GNLLYTAYGSAGQWGLFDR.N	[210-228]
	0	1.008e-07	High	Unambiguous	[K].GNLLYTAYGSAGQWGLFDR.[N]		1	AT4G09010.1	78	0	2	7.0331e-07	1045.01	2089.01	2089.01	0.21	0.00022	35	28				K.GNLLYTAYGSAGQWGLFDR.N	[210-228]
	0	2.975e-07	High	Unambiguous	[K].GNLLYTAYGSAGQWGLFDR.[N]		1	AT4G09010.1	80	0	2	4.29681e-07	1045.01	2089.01	2089.01	0.21	0.00022	35	28				K.GNLLYTAYGSAGQWGLFDR.N	[210-228]
	0	6.314e-09	High	Unambiguous	[K].GNLLYTAYGSAGQWGLFDR.[N]		1	AT4G09010.1	104	0	2	1.40976e-09	1045.01	2089.01	2089.01	0.21	0.00022	35	28				K.GNLLYTAYGSAGQWGLFDR.N	[210-228]
	0	3.939e-08	High	Unambiguous	[K].GNLLYTAYGSAGQWGLFDR.[N]		1	AT4G09010.1	76	0	3	9.46556e-07	697.01	2089.01	2089.01	0.21	0.00014	35	28				K.GNLLYTAYGSAGQWGLFDR.N	[210-228]
	0	3.963e-09	High	Unambiguous	[K].GNLLYTAYGSAGQWGLFDR.[N]		1	AT4G09010.1	96	0	2	9.99518e-09	1045.01	2089.01	2089.01	0.1	0.0001	35	28				K.GNLLYTAYGSAGQWGLFDR.N	[210-228]
	0	3.099e-10	High	Unambiguous	[K].GNLLYTAYGSAGQWGLFDR.[N]		1	AT4G09010.1	86	0	2	9.52337e-08	1045.01	2089.01	2089.01	0.1	0.0001	35	28				K.GNLLYTAYGSAGQWGLFDR.N	[210-228]
	0	4.215e-11	High	Unambiguous	[K].GNLLYTAYGSAGQWGLFDR.[N]		1	AT4G09010.1	116	0	2	9.28518e-11	1045.01	2089.01	2089.01	0.1	0.0001	35	28				K.GNLLYTAYGSAGQWGLFDR.N	[210-228]
	0	5.965e-06	High	Unambiguous	[K].GNLLYTAYGSAGQWGLFDR.[N]		1	AT4G09010.1	60	0	2	3.96087e-05	1045.01	2089.01	2089.01	0.1	0.0001	35	28				K.GNLLYTAYGSAGQWGLFDR.N	[210-228]
	0	1.971e-05	High	Unambiguous	[K].GNLLYTAYGSAGQWGLFDR.[N]		1	AT4G09010.1	64	0	2	1.77333e-05	1045.01	2089.01	2089.01	0.1	0.0001	35	28				K.GNLLYTAYGSAGQWGLFDR.N	[210-228]
	0	1.98e-08	High	Unambiguous	[K].GNLLYTAYGSAGQWGLFDR.[N]		1	AT4G09010.1	83	0	3	2.06393e-07	697.009	2089.01	2089.01	0.03	2e-05	35	28				K.GNLLYTAYGSAGQWGLFDR.N	[210-228]
	0	2.35e-09	High	Unambiguous	[K].GNLLYTAYGSAGQWGLFDR.[N]		1	AT4G09010.1	83	0	3	2.13155e-07	697.009	2089.01	2089.01	0.03	2e-05	35	28				K.GNLLYTAYGSAGQWGLFDR.N	[210-228]
	0	1.116e-10	High	Unambiguous	[K].GNLLYTAYGSAGQWGLFDR.[N]		1	AT4G09010.1	103	0	2	2.11156e-09	1045.01	2089.01	2089.01	-0.02	-2e-05	36	29				K.GNLLYTAYGSAGQWGLFDR.N	[210-228]
	0	5.925e-11	High	Unambiguous	[K].GNLLYTAYGSAGQWGLFDR.[N]		1	AT4G09010.1	98	0	2	6.10383e-09	1045.01	2089.01	2089.01	-0.02	-2e-05	36	29				K.GNLLYTAYGSAGQWGLFDR.N	[210-228]
	0	4.382e-09	High	Unambiguous	[K].GNLLYTAYGSAGQWGLFDR.[N]		1	AT4G09010.1	93	0	2	2.10185e-08	1045.01	2089.01	2089.01	-0.02	-2e-05	36	29				K.GNLLYTAYGSAGQWGLFDR.N	[210-228]
	0	6.698e-09	High	Unambiguous	[K].GNLLYTAYGSAGQWGLFDR.[N]		1	AT4G09010.1	78	0	3	6.39951e-07	697.01	2089.01	2089.01	0.21	0.00014	35	28				K.GNLLYTAYGSAGQWGLFDR.N	[210-228]
	0	1.393e-07	High	Unambiguous	[R].ETVSQTDYEVDLITAFTK.[L]		1	AT4G09010.1	57	0	3	8.0345e-05	687.341	2060.01	2060.01	0.79	0.00054	35	28				R.ETVSQTDYEVDLITAFTK.L	[305-322]
	0	2.766e-09	High	Unambiguous	[R].ETVSQTDYEVDLITAFTK.[L]		1	AT4G09010.1	80	0	2	4.07342e-07	1030.51	2060.01	2060.01	0.77	0.00079	35	28				R.ETVSQTDYEVDLITAFTK.L	[305-322]
	0	1.212e-05	High	Unambiguous	[R].ETVSQTDYEVDLITAFTK.[L]		1	AT4G09010.1	56	0	2	9.97605e-05	1030.51	2060.01	2060.01	0.65	0.00067	35	28				R.ETVSQTDYEVDLITAFTK.L	[305-322]
	0	7.186e-06	High	Unambiguous	[R].ETVSQTDYEVDLITAFTK.[L]		1	AT4G09010.1	59	0	3	4.35995e-05	687.341	2060.01	2060.01	0.44	0.0003	35	28				R.ETVSQTDYEVDLITAFTK.L	[305-322]
	0	1.882e-09	High	Unambiguous	[R].ETVSQTDYEVDLITAFTK.[L]		1	AT4G09010.1	85	0	2	1.22315e-07	1030.51	2060.01	2060.01	0.41	0.00043	35	28				R.ETVSQTDYEVDLITAFTK.L	[305-322]
	0	4.549e-10	High	Unambiguous	[R].ETVSQTDYEVDLITAFTK.[L]		1	AT4G09010.1	102	0	2	2.07244e-09	1030.51	2060.01	2060.01	0.41	0.00043	35	28				R.ETVSQTDYEVDLITAFTK.L	[305-322]
	0	1.359e-05	High	Unambiguous	[R].ETVSQTDYEVDLITAFTK.[L]		1	AT4G09010.1	63	0	2	1.73973e-05	1030.51	2060.01	2060.01	0.41	0.00043	35	28				R.ETVSQTDYEVDLITAFTK.L	[305-322]
	0	1.162e-07	High	Unambiguous	[R].ETVSQTDYEVDLITAFTK.[L]		1	AT4G09010.1	79	0	2	5.11801e-07	1030.51	2060.01	2060.01	0.3	0.0003	35	28				R.ETVSQTDYEVDLITAFTK.L	[305-322]
	0	5.114e-09	High	Unambiguous	[R].ETVSQTDYEVDLITAFTK.[L]		1	AT4G09010.1	81	0	2	2.64303e-07	1030.51	2060.01	2060.01	0.3	0.0003	35	28				R.ETVSQTDYEVDLITAFTK.L	[305-322]
	0	1.107e-05	High	Unambiguous	[R].ETVSQTDYEVDLITAFTK.[L]		1	AT4G09010.1	61	0	2	3.23669e-05	1030.51	2060.01	2060.01	0.18	0.00018	35	28				R.ETVSQTDYEVDLITAFTK.L	[305-322]
	0	2.883e-09	High	Unambiguous	[R].ETVSQTDYEVDLITAFTK.[L]		1	AT4G09010.1	84	0	2	1.54407e-07	1030.51	2060.01	2060.01	0.06	6e-05	35	28				R.ETVSQTDYEVDLITAFTK.L	[305-322]
	0	1.89e-07	High	Unambiguous	[R].ETVSQTDYEVDLITAFTK.[L]		1	AT4G09010.1	78	0	2	5.83039e-07	1030.51	2060.01	2060.01	-0.06	-6e-05	35	28				R.ETVSQTDYEVDLITAFTK.L	[305-322]
	0	3.282e-09	High	Unambiguous	[R].ETVSQTDYEVDLITAFTK.[L]		1	AT4G09010.1	84	0	2	1.30827e-07	1030.51	2060.01	2060.01	-0.06	-6e-05	35	28				R.ETVSQTDYEVDLITAFTK.L	[305-322]
	0	2.631e-08	High	Unambiguous	[R].ETVSQTDYEVDLITAFTK.[L]		1	AT4G09010.1	91	0	2	2.75231e-08	1030.51	2060.01	2060.01	-0.06	-6e-05	35	28				R.ETVSQTDYEVDLITAFTK.L	[305-322]
	0	6.966e-07	High	Unambiguous	[R].ETVSQTDYEVDLITAFTK.[L]		1	AT4G09010.1	64	0	2	1.57063e-05	1030.51	2060.01	2060.01	-0.18	-0.00018	35	28				R.ETVSQTDYEVDLITAFTK.L	[305-322]
	0	1.114e-08	High	Unambiguous	[R].ETVSQTDYEVDLITAFTK.[L]		1	AT4G09010.1	89	0	2	4.84255e-08	1030.51	2060.01	2060.01	-0.3	-0.00031	35	28				R.ETVSQTDYEVDLITAFTK.L	[305-322]
	0	4.366e-09	High	Unambiguous	[R].ETVSQTDYEVDLITAFTK.[L]		1	AT4G09010.1	89	0	2	4.35177e-08	1030.51	2060.01	2060.01	-0.42	-0.00043	35	28				R.ETVSQTDYEVDLITAFTK.L	[305-322]
	0	3.146e-07	High	Unambiguous	[R].ETVSQTDYEVDLITAFTK.[L]		1	AT4G09010.1	75	0	2	1.12421e-06	1030.51	2060.01	2060.01	-0.53	-0.00055	35	28				R.ETVSQTDYEVDLITAFTK.L	[305-322]
	0	2.541e-08	High	Unambiguous	[R].ETVSQTDYEVDLITAFTK.[L]		1	AT4G09010.1	79	0	2	4.51541e-07	1030.51	2060.01	2060.01	1.01	0.00104	35	28				R.ETVSQTDYEVDLITAFTK.L	[305-322]
	0	1.345e-08	High	Unambiguous	[R].ETVSQTDYEVDLITAFTK.[L]		1	AT4G09010.1	77	0	2	7.18628e-07	1030.51	2060.01	2060.01	1.24	0.00128	35	28				R.ETVSQTDYEVDLITAFTK.L	[305-322]
	0	1.265e-09	High	Unambiguous	[R].ETVSQTDYEVDLITAFTK.[L]		1	AT4G09010.1	86	0	2	9.91983e-08	1030.51	2060.01	2060.01	1.24	0.00128	35	28				R.ETVSQTDYEVDLITAFTK.L	[305-322]
	0	9.038e-09	High	Unambiguous	[R].ETVSQTDYEVDLITAFTK.[L]		1	AT4G09010.1	80	0	2	3.38163e-07	1030.51	2060.01	2060.01	1.36	0.0014	35	28				R.ETVSQTDYEVDLITAFTK.L	[305-322]
	0	2.225e-07	High	Unambiguous	[R].ETVSQTDYEVDLITAFTK.[L]		1	AT4G09010.1	63	0	2	2.09443e-05	1030.51	2060.01	2060.01	2.67	0.00275	35	28				R.ETVSQTDYEVDLITAFTK.L	[305-322]
	0	5.378e-08	High	Unambiguous	[R].ETVSQTDYEVDLITAFTK.[L]		1	AT4G09010.1	90	0	2	3.52453e-08	1030.51	2060.01	2060.01	2.19	0.00226	35	28				R.ETVSQTDYEVDLITAFTK.L	[305-322]
	0	3.383e-05	High	Unambiguous	[R].ETVSQTDYEVDLITAFTK.[L]		1	AT4G09010.1	46	0	2	0.000870776	1030.51	2060.01	2060.01	2.07	0.00214	35	28				R.ETVSQTDYEVDLITAFTK.L	[305-322]
	0	2.276e-11	High	Unambiguous	[R].ETVSQTDYEVDLITAFTK.[L]		1	AT4G09010.1	111	0	2	3.07816e-10	1030.51	2060.01	2060.01	1.84	0.00189	35	28				R.ETVSQTDYEVDLITAFTK.L	[305-322]
	0	3.839e-07	High	Unambiguous	[K].LALNDAmTYDK.[A]	M7(Oxidation)	1	AT4G09010.1	79	0	2	3.48406e-07	635.802	1270.6	1270.6	-0.53	-0.00034	34	27				K.LALNDAMTYDK.A	[119-129]
	0	1.354e-05	High	Unambiguous	[K].LALNDAmTYDK.[A]	M7(Oxidation)	1	AT4G09010.1	79	0	2	4.09031e-07	635.803	1270.6	1270.6	-0.44	-0.00028	34	27				K.LALNDAMTYDK.A	[119-129]
	0	1.148e-07	High	Unambiguous	[K].LALNDAmTYDK.[A]	M7(Oxidation)	1	AT4G09010.1	95	0	2	9.22624e-09	635.803	1270.6	1270.6	0.04	3e-05	34	27				K.LALNDAMTYDK.A	[119-129]
	0	4.565e-07	High	Unambiguous	[K].LALNDAmTYDK.[A]	M7(Oxidation)	1	AT4G09010.1	79	0	2	4.13071e-07	635.803	1270.6	1270.6	0.04	3e-05	34	27				K.LALNDAMTYDK.A	[119-129]
	0	4.097e-06	High	Unambiguous	[K].LALNDAmTYDK.[A]	M7(Oxidation)	1	AT4G09010.1	87	0	2	5.83237e-08	635.803	1270.6	1270.6	0.24	0.00015	34	27				K.LALNDAMTYDK.A	[119-129]
	0	3.496e-06	High	Unambiguous	[K].LALNDAmTYDK.[A]	M7(Oxidation)	1	AT4G09010.1	87	0	2	4.95641e-08	635.803	1270.6	1270.6	0.33	0.00021	34	27				K.LALNDAMTYDK.A	[119-129]
	0	4.282e-06	High	Unambiguous	[K].LALNDAmTYDK.[A]	M7(Oxidation)	1	AT4G09010.1	87	0	2	4.61573e-08	635.803	1270.6	1270.6	0.43	0.00027	34	27				K.LALNDAMTYDK.A	[119-129]
	0	6.298e-06	High	Unambiguous	[K].LALNDAmTYDK.[A]	M7(Oxidation)	1	AT4G09010.1	81	0	2	1.93749e-07	635.803	1270.6	1270.6	0.81	0.00052	34	27				K.LALNDAMTYDK.A	[119-129]
	0	3.361e-07	High	Unambiguous	[K].LALNDAmTYDK.[A]	M7(Oxidation)	1	AT4G09010.1	87	0	2	4.77793e-08	635.803	1270.6	1270.6	0.81	0.00052	34	27				K.LALNDAMTYDK.A	[119-129]
	0	3.823e-07	High	Unambiguous	[K].LALNDAmTYDK.[A]	M7(Oxidation)	1	AT4G09010.1	87	0	2	4.69072e-08	635.803	1270.6	1270.6	0.81	0.00052	34	27				K.LALNDAMTYDK.A	[119-129]
	0	2.404e-05	High	Unambiguous	[K].LALNDAmTYDK.[A]	M7(Oxidation)	1	AT4G09010.1	79	0	2	2.95284e-07	635.803	1270.6	1270.6	0.81	0.00052	34	27				K.LALNDAMTYDK.A	[119-129]
	0	1.66e-07	High	Unambiguous	[K].LALNDAmTYDK.[A]	M7(Oxidation)	1	AT4G09010.1	94	0	2	1.09867e-08	635.802	1270.6	1270.6	-0.72	-0.00046	34	27				K.LALNDAMTYDK.A	[119-129]
	0	8.5e-07	High	Unambiguous	[K].LALNDAmTYDK.[A]	M7(Oxidation)	1	AT4G09010.1	76	0	2	7.87311e-07	635.802	1270.6	1270.6	-1.3	-0.00083	34	27				K.LALNDAMTYDK.A	[119-129]
	0	1.061e-05	High	Unambiguous	[K].cGGNEEKGNLLYTAYGSAGQWGLFDR.[N]	C1(Carbamidomethyl)	1	AT4G09010.1	46	1	3	0.00164145	955.11	2863.32	2863.31	2.06	0.00197	37	30				K.CGGNEEKGNLLYTAYGSAGQWGLFDR.N	[203-228]
	0	9.118e-08	High	Unambiguous	[K].LALNDAMTYDK.[A]		1	AT4G09010.1	95	0	2	8.70727e-09	627.805	1254.6	1254.6	-0.31	-0.00019	34	27				K.LALNDAMTYDK.A	[119-129]
	0	5.054e-06	High	Unambiguous	[K].LALNDAMTYDK.[A]		1	AT4G09010.1	74	0	2	1.21813e-06	627.806	1254.61	1254.6	1.44	0.0009	34	27				K.LALNDAMTYDK.A	[119-129]
	0	1.576e-07	High	Unambiguous	[K].cGGNEEKGNLLYTAYGSAGQWGLFDR.[N]	C1(Carbamidomethyl)	1	AT4G09010.1	48	1	3	0.000981651	955.109	2863.31	2863.31	1.1	0.00105	37	30				K.CGGNEEKGNLLYTAYGSAGQWGLFDR.N	[203-228]
	0	6.852e-10	High	Unambiguous	[K].cGGNEEKGNLLYTAYGSAGQWGLFDR.[N]	C1(Carbamidomethyl)	1	AT4G09010.1	88	1	3	9.87353e-08	955.107	2863.31	2863.31	-1.52	-0.00145	37	30				K.CGGNEEKGNLLYTAYGSAGQWGLFDR.N	[203-228]
	0	7.38e-10	High	Unambiguous	[K].cGGNEEKGNLLYTAYGSAGQWGLFDR.[N]	C1(Carbamidomethyl)	1	AT4G09010.1	74	1	3	2.519e-06	955.108	2863.31	2863.31	-0.5	-0.00047	37	30				K.CGGNEEKGNLLYTAYGSAGQWGLFDR.N	[203-228]
	0	2.37e-07	High	Unambiguous	[K].cGGNEEKGNLLYTAYGSAGQWGLFDR.[N]	C1(Carbamidomethyl)	1	AT4G09010.1	53	1	3	0.0002936	955.107	2863.3	2863.31	-1.9	-0.00182	37	30				K.CGGNEEKGNLLYTAYGSAGQWGLFDR.N	[203-228]
	0	4.429e-06	High	Unambiguous	[R].QLAVMSAFLGPDQAATEQLLATDPQVAPWVQK.[Y]		1	AT4G09010.1	51	0	3	0.000160121	1141.93	3423.76	3423.76	0	0	33	26				R.QLAVMSAFLGPDQAATEQLLATDPQVAPWVQK.Y	[268-299]
	0	1.071e-05	High	Unambiguous	[R].QLAVMSAFLGPDQAATEQLLATDPQVAPWVQK.[Y]		1	AT4G09010.1	54	0	4	8.26982e-05	856.697	3423.77	3423.76	1.26	0.00108	33	26				R.QLAVMSAFLGPDQAATEQLLATDPQVAPWVQK.Y	[268-299]
	0	1.526e-06	High	Unambiguous	[R].QLAVMSAFLGPDQAATEQLLATDPQVAPWVQK.[Y]		1	AT4G09010.1	66	0	3	5.27052e-06	1141.93	3423.77	3423.76	1.49	0.00171	32	25				R.QLAVMSAFLGPDQAATEQLLATDPQVAPWVQK.Y	[268-299]
	0	7.268e-07	High	Unambiguous	[R].QLAVMSAFLGPDQAATEQLLATDPQVAPWVQK.[Y]		1	AT4G09010.1	57	0	4	4.20298e-05	856.698	3423.77	3423.76	2.54	0.00218	32	25				R.QLAVMSAFLGPDQAATEQLLATDPQVAPWVQK.Y	[268-299]
	0	5.227e-07	High	Unambiguous	[R].QLAVmSAFLGPDQAATEQLLATDPQVAPWVQK.[Y]	M5(Oxidation)	1	AT4G09010.1	66	0	3	7.3909e-06	1147.26	3439.75	3439.76	-0.51	-0.00059	34	27				R.QLAVMSAFLGPDQAATEQLLATDPQVAPWVQK.Y	[268-299]
	0	2.902e-06	High	Unambiguous	[R].QLAVmSAFLGPDQAATEQLLATDPQVAPWVQK.[Y]	M5(Oxidation)	1	AT4G09010.1	49	0	4	0.000366836	860.695	3439.76	3439.76	0.74	0.00064	34	27				R.QLAVMSAFLGPDQAATEQLLATDPQVAPWVQK.Y	[268-299]
	7.36e-05	3.736e-05	High	Unambiguous	[R].SDATEADPEGRVPQWGK.[A]		1	AT4G09010.1	37	1	3	0.00755021	614.96	1842.87	1842.86	2.18	0.00134	35	28				R.SDATEADPEGRVPQWGK.A	[233-249]
	7.36e-05	0.0001044	High	Unambiguous	[K].GGPISYADIIQLAGQSAVK.[F]		1	AT4G09010.1	55	0	2	5.44639e-05	944.513	1888.02	1888.02	0.87	0.00082	31	24				K.GGPISYADIIQLAGQSAVK.F	[174-192]
	7.36e-05	0.0001122	High	Unambiguous	[K].GGPISYADIIQLAGQSAVK.[F]		1	AT4G09010.1	42	0	3	0.0009888	630.011	1888.02	1888.02	0.8	0.0005	31	24				K.GGPISYADIIQLAGQSAVK.F	[174-192]
	7.36e-05	0.0003111	High	Unambiguous	[K].GGPISYADIIQLAGQSAVK.[F]		1	AT4G09010.1	40	0	3	0.00141615	630.011	1888.02	1888.02	0.7	0.00044	31	24				K.GGPISYADIIQLAGQSAVK.F	[174-192]
	7.36e-05	0.0001255	High	Unambiguous	[K].GGPISYADIIQLAGQSAVK.[F]		1	AT4G09010.1	43	0	3	0.000727961	630.011	1888.02	1888.02	0.7	0.00044	31	24				K.GGPISYADIIQLAGQSAVK.F	[174-192]
	7.36e-05	0.000146	High	Unambiguous	[K].GGPISYADIIQLAGQSAVK.[F]		1	AT4G09010.1	29	0	3	0.0188419	630.012	1888.02	1888.02	1.47	0.00093	31	24				K.GGPISYADIIQLAGQSAVK.F	[174-192]
	7.36e-05	0.0005105	High	Unambiguous	[K].GGPISYADIIQLAGQSAVK.[F]		1	AT4G09010.1	19	0	3	0.20899	630.012	1888.02	1888.02	1.47	0.00093	31	24				K.GGPISYADIIQLAGQSAVK.F	[174-192]
	7.36e-05	0.0002752	High	Unambiguous	[K].GGPISYADIIQLAGQSAVK.[F]		1	AT4G09010.1	36	0	3	0.00409525	630.012	1888.02	1888.02	1.38	0.00087	31	24				K.GGPISYADIIQLAGQSAVK.F	[174-192]
	7.36e-05	0.0005296	High	Unambiguous	[K].GGPISYADIIQLAGQSAVK.[F]		1	AT4G09010.1	33	0	3	0.00879082	630.011	1888.02	1888.02	1.28	0.00081	32	25				K.GGPISYADIIQLAGQSAVK.F	[174-192]
	7.36e-05	0.0006192	High	Unambiguous	[K].GGPISYADIIQLAGQSAVK.[F]		1	AT4G09010.1	29	0	3	0.0200767	630.011	1888.02	1888.02	1.09	0.00068	31	24				K.GGPISYADIIQLAGQSAVK.F	[174-192]
	7.36e-05	0.0008322	High	Unambiguous	[K].GGPISYADIIQLAGQSAVK.[F]		1	AT4G09010.1	35	0	3	0.00537166	630.011	1888.02	1888.02	0.99	0.00062	31	24				K.GGPISYADIIQLAGQSAVK.F	[174-192]
	7.36e-05	0.0002879	High	Unambiguous	[K].GGPISYADIIQLAGQSAVK.[F]		1	AT4G09010.1	34	0	3	0.00568891	630.011	1888.02	1888.02	1.28	0.00081	32	25				K.GGPISYADIIQLAGQSAVK.F	[174-192]
	7.36e-05	0.0008225	High	Unambiguous	[K].GGPISYADIIQLAGQSAVK.[F]		1	AT4G09010.1	37	0	3	0.00282823	630.011	1888.02	1888.02	0.5	0.00032	31	24				K.GGPISYADIIQLAGQSAVK.F	[174-192]
	7.36e-05	4.82e-05	High	Unambiguous	[K].GGPISYADIIQLAGQSAVK.[F]		1	AT4G09010.1	49	0	3	0.000213627	630.011	1888.02	1888.02	0.41	0.00026	31	24				K.GGPISYADIIQLAGQSAVK.F	[174-192]
	7.36e-05	0.0005307	High	Unambiguous	[K].GGPISYADIIQLAGQSAVK.[F]		1	AT4G09010.1	43	0	2	0.000873535	944.512	1888.02	1888.02	-0.23	-0.00022	31	24				K.GGPISYADIIQLAGQSAVK.F	[174-192]
	7.36e-05	5.038e-05	High	Unambiguous	[K].GGPISYADIIQLAGQSAVK.[F]		1	AT4G09010.1	50	0	2	0.000170944	944.512	1888.02	1888.02	-0.43	-0.0004	32	25				K.GGPISYADIIQLAGQSAVK.F	[174-192]
	7.36e-05	0.0001788	High	Unambiguous	[K].FIAVGLGPR.[Q]		1	AT4G09010.1	43	0	2	0.000972028	465.282	929.557	929.557	0.76	0.00035	32	25				K.FIAVGLGPR.Q	[259-267]
	7.36e-05	0.0001231	High	Unambiguous	[K].KEIDSISK.[G]		1	AT4G09010.1	44	1	2	0.000852454	460.258	919.509	919.509	-0.18	-8e-05	33	26				K.KEIDSISK.G	[166-173]
	7.36e-05	0.0004349	High	Unambiguous	[K].LScLGQQINFEAYTYPVER.[I]	C3(Carbamidomethyl)	1	AT4G09010.1	26	0	3	0.106893	763.373	2288.11	2288.1	1.55	0.00118	36	29				K.LSCLGQQINFEAYTYPVER.I	[323-341]
	7.36e-05	0.0004885	High	Unambiguous	[K].LScLGQQINFEAYTYPVER.[I]	C3(Carbamidomethyl)	1	AT4G09010.1	20	0	3	0.436238	763.374	2288.11	2288.1	2.35	0.00179	36	29				K.LSCLGQQINFEAYTYPVER.I	[323-341]
	7.36e-05	4.726e-05	High	Unambiguous	[K].LScLGQQINFEAYTYPVER.[I]	C3(Carbamidomethyl)	1	AT4G09010.1	43	0	2	0.00191135	1144.56	2288.1	2288.1	0.75	0.00086	36	29				K.LSCLGQQINFEAYTYPVER.I	[323-341]
	7.36e-05	0.000577	High	Unambiguous	[K].LScLGQQINFEAYTYPVER.[I]	C3(Carbamidomethyl)	1	AT4G09010.1	31	0	2	0.0347809	1144.56	2288.1	2288.1	0.65	0.00074	36	29				K.LSCLGQQINFEAYTYPVER.I	[323-341]
	7.36e-05	0.0006563	High	Unambiguous	[R].QLAVMSAFLGPDQAATEQLLATDPQVAPWVQK.[Y]		1	AT4G09010.1	44	0	3	0.000861554	1141.92	3423.76	3423.76	-0.75	-0.00086	33	26				R.QLAVMSAFLGPDQAATEQLLATDPQVAPWVQK.Y	[268-299]
	7.36e-05	0.0001392	High	Unambiguous	[R].QLAVmSAFLGPDQAATEQLLATDPQVAPWVQK.[Y]	M5(Oxidation)	1	AT4G09010.1	40	0	3	0.00257788	1147.26	3439.75	3439.76	-1.58	-0.00181	34	27				R.QLAVMSAFLGPDQAATEQLLATDPQVAPWVQK.Y	[268-299]
	7.36e-05	0.0001881	High	Unambiguous	[R].QLAVmSAFLGPDQAATEQLLATDPQVAPWVQK.[Y]	M5(Oxidation)	1	AT4G09010.1	35	0	3	0.00844852	1147.26	3439.76	3439.76	-0.3	-0.00034	34	27				R.QLAVMSAFLGPDQAATEQLLATDPQVAPWVQK.Y	[268-299]
	7.36e-05	0.0007115	High	Unambiguous	[R].QLAVmSAFLGPDQAATEQLLATDPQVAPWVQK.[Y]	M5(Oxidation)	1	AT4G09010.1	33	0	3	0.0142875	1147.26	3439.76	3439.76	-0.19	-0.00022	34	27				R.QLAVMSAFLGPDQAATEQLLATDPQVAPWVQK.Y	[268-299]
	7.36e-05	8.225e-05	High	Unambiguous	[R].QLAVmSAFLGPDQAATEQLLATDPQVAPWVQK.[Y]	M5(Oxidation)	1	AT4G09010.1	42	0	3	0.00153738	1147.26	3439.76	3439.76	0.13	0.00015	34	27				R.QLAVMSAFLGPDQAATEQLLATDPQVAPWVQK.Y	[268-299]
	7.36e-05	0.0005058	High	Unambiguous	[R].QLAVmSAFLGPDQAATEQLLATDPQVAPWVQK.[Y]	M5(Oxidation)	1	AT4G09010.1	27	0	4	0.0572967	860.695	3439.76	3439.76	0.25	0.00021	34	27				R.QLAVMSAFLGPDQAATEQLLATDPQVAPWVQK.Y	[268-299]
	7.36e-05	0.0001325	High	Unambiguous	[R].QLAVmSAFLGPDQAATEQLLATDPQVAPWVQK.[Y]	M5(Oxidation)	1	AT4G09010.1	32	0	3	0.0155407	1147.26	3439.76	3439.76	0.45	0.00051	34	27				R.QLAVMSAFLGPDQAATEQLLATDPQVAPWVQK.Y	[268-299]
	7.36e-05	4.311e-05	High	Unambiguous	[R].QLAVmSAFLGPDQAATEQLLATDPQVAPWVQK.[Y]	M5(Oxidation)	1	AT4G09010.1	41	0	3	0.00191558	1147.26	3439.76	3439.76	0.87	0.001	34	27				R.QLAVMSAFLGPDQAATEQLLATDPQVAPWVQK.Y	[268-299]
	7.36e-05	0.0002654	High	Unambiguous	[R].QLAVmSAFLGPDQAATEQLLATDPQVAPWVQK.[Y]	M5(Oxidation)	1	AT4G09010.1	18	0	4	0.348909	860.697	3439.77	3439.76	2.66	0.00229	33	26				R.QLAVMSAFLGPDQAATEQLLATDPQVAPWVQK.Y	[268-299]
	7.36e-05	0.0002888	High	Unambiguous	[R].SRETVSQTDYEVDLITAFTK.[L]		1	AT4G09010.1	32	1	3	0.0242377	768.386	2303.14	2303.14	0.86	0.00066	35	28				R.SRETVSQTDYEVDLITAFTK.L	[303-322]
	7.36e-05	0.0001354	High	Unambiguous	[K].ATVQEmKDKFIAVGLGPR.[Q]	M6(Oxidation)	1	AT4G09010.1	37	2	4	0.00336434	494.772	1976.07	1976.06	1.24	0.00061	31	24				K.ATVQEMKDKFIAVGLGPR.Q	[250-267]
	7.36e-05	0.000682	High	Unambiguous	[K].FTYLASAIR.[K]		1	AT4G09010.1	46	0	2	0.0002871	521.291	1041.57	1041.57	1.21	0.00063	30	23				K.FTYLASAIR.K	[193-201]
	7.36e-05	0.0001515	High	Unambiguous	[K].ATVQEMKDK.[F]		1	AT4G09010.1	56	1	2	5.44267e-05	525.269	1049.53	1049.53	1.06	0.00056	33	26				K.ATVQEMKDK.F	[250-258]
	7.36e-05	0.0008234	High	Unambiguous	[K].ATVQEMKDKFIAVGLGPR.[Q]		1	AT4G09010.1	23	2	4	0.0681195	490.773	1960.07	1960.07	0.78	0.00038	31	24				K.ATVQEMKDKFIAVGLGPR.Q	[250-267]
	7.36e-05	0.0005134	High	Unambiguous	[K].GNLLYTAYGSAGQWGLFDR.[N]		1	AT4G09010.1	27	0	2	0.0749208	1045.01	2089.01	2089.01	-0.02	-2e-05	36	29				K.GNLLYTAYGSAGQWGLFDR.N	[210-228]
	7.36e-05	3.554e-05	High	Unambiguous	[K].GNLLYTAYGSAGQWGLFDR.[N]		1	AT4G09010.1	57	0	2	7.69041e-05	1045.01	2089.01	2089.01	0.45	0.00047	35	28				K.GNLLYTAYGSAGQWGLFDR.N	[210-228]
	7.36e-05	0.0002854	High	Unambiguous	[K].GNLLYTAYGSAGQWGLFDR.[N]		1	AT4G09010.1	46	0	2	0.00102485	1045.01	2089.01	2089.01	-1.89	-0.00198	36	29				K.GNLLYTAYGSAGQWGLFDR.N	[210-228]
	7.36e-05	0.0007583	High	Unambiguous	[R].ETVSQTDYEVDLITAFTK.[L]		1	AT4G09010.1	31	0	2	0.0275846	1030.51	2060.01	2060.01	-0.42	-0.00043	35	28				R.ETVSQTDYEVDLITAFTK.L	[305-322]
	7.36e-05	4.206e-05	High	Unambiguous	[R].ETVSQTDYEVDLITAFTK.[L]		1	AT4G09010.1	50	0	2	0.000404117	1030.51	2060.01	2060.01	0.89	0.00091	35	28				R.ETVSQTDYEVDLITAFTK.L	[305-322]
	7.36e-05	4.095e-05	High	Unambiguous	[R].ETVSQTDYEVDLITAFTK.[L]		1	AT4G09010.1	46	0	2	0.0008491	1030.51	2060.01	2060.01	0.65	0.00067	35	28				R.ETVSQTDYEVDLITAFTK.L	[305-322]
	7.36e-05	0.0002281	High	Unambiguous	[K].cGGNEEKGNLLYTAYGSAGQWGLFDR.[N]	C1(Carbamidomethyl)	1	AT4G09010.1	36	1	3	0.0158634	955.109	2863.31	2863.31	1.17	0.00111	37	30				K.CGGNEEKGNLLYTAYGSAGQWGLFDR.N	[203-228]
	7.36e-05	7.593e-05	High	Unambiguous	[K].LALNDAmTYDK.[A]	M7(Oxidation)	1	AT4G09010.1	46	0	2	0.000723013	635.802	1270.6	1270.6	-1.2	-0.00076	34	27				K.LALNDAMTYDK.A	[119-129]
	7.36e-05	0.0001217	High	Unambiguous	[K].FTYLASAIRK.[C]		1	AT4G09010.1	41	1	2	0.000789071	585.337	1169.67	1169.67	-0.37	-0.00022	30	23				K.FTYLASAIRK.C	[193-202]
	7.36e-05	0.0002647	High	Unambiguous	[K].DKFIAVGLGPR.[Q]		1	AT4G09010.1	43	1	2	0.000785843	586.844	1172.68	1172.68	2.1	0.00123	31	24				K.DKFIAVGLGPR.Q	[257-267]
	7.36e-05	0.0005828	High	Unambiguous	[K].DKFIAVGLGPR.[Q]		1	AT4G09010.1	51	1	2	0.000119599	586.843	1172.68	1172.68	0.85	0.0005	31	24				K.DKFIAVGLGPR.Q	[257-267]
	7.36e-05	7.321e-05	High	Unambiguous	[K].DKFIAVGLGPR.[Q]		1	AT4G09010.1	52	1	3	9.39957e-05	391.564	1172.68	1172.68	0	0	32	25				K.DKFIAVGLGPR.Q	[257-267]
	7.36e-05	0.0004464	High	Unambiguous	[K].DKFIAVGLGPR.[Q]		1	AT4G09010.1	42	1	3	0.0011458	391.564	1172.68	1172.68	-0.15	-6e-05	32	25				K.DKFIAVGLGPR.Q	[257-267]
	7.36e-05	3.832e-05	High	Unambiguous	[R].SDATEADPEGR.[V]		1	AT4G09010.1	52	0	2	0.000110509	574.247	1147.49	1147.49	0.17	9e-05	32	25				R.SDATEADPEGR.V	[233-243]
	7.36e-05	6.346e-05	High	Unambiguous	[K].AKPELVPSLLK.[L]		1	AT4G09010.1	42	0	3	7.91287e-05	398.92	1194.75	1194.75	-0.2	-8e-05	21	14				K.AKPELVPSLLK.L	[108-118]
	7.36e-05	6.86e-05	High	Unambiguous	[K].AKPELVPSLLK.[L]		1	AT4G09010.1	39	0	2	0.000151822	597.877	1194.75	1194.75	0.32	0.00019	21	14				K.AKPELVPSLLK.L	[108-118]
	0.000216	0.001068	High	Unambiguous	[R].ETVSQTDYEVDLITAFTK.[L]		1	AT4G09010.1	44	0	2	0.00136617	1030.51	2060.01	2060.01	1.24	0.00128	35	28				R.ETVSQTDYEVDLITAFTK.L	[305-322]
	0.000323	0.002853	High	Unambiguous	[K].ILLSTTIK.[A]		1	AT4G09010.1	41	0	2	8.73761e-05	444.792	888.576	888.576	0.02	1e-05	20	13				K.ILLSTTIK.A	[100-107]
	0.000323	0.002209	High	Unambiguous	[K].ILLSTTIK.[A]		1	AT4G09010.1	51	0	2	7.82335e-06	444.793	888.578	888.576	1.6	0.00071	20	13				K.ILLSTTIK.A	[100-107]
	0.000323	0.002543	High	Unambiguous	[K].KEIDSISK.[G]		1	AT4G09010.1	52	1	3	0.00014344	307.175	919.51	919.509	0.21	6e-05	33	26				K.KEIDSISK.G	[166-173]
	0.000323	0.003342	High	Unambiguous	[K].ATVQEmK.[D]	M6(Oxidation)	1	AT4G09010.1	37	0	2	0.00257062	411.705	822.402	822.403	-0.16	-6e-05	30	23				K.ATVQEMK.D	[250-256]
	0.000323	0.001152	High	Unambiguous	[K].FIAVGLGPR.[Q]		1	AT4G09010.1	44	0	2	0.000629924	465.282	929.557	929.557	0.5	0.00023	31	24				K.FIAVGLGPR.Q	[259-267]
	0.000323	0.001649	High	Unambiguous	[K].FIAVGLGPR.[Q]		1	AT4G09010.1	35	0	2	0.00435801	465.282	929.557	929.557	-0.09	-4e-05	31	24				K.FIAVGLGPR.Q	[259-267]
	0.000323	0.002145	High	Unambiguous	[R].QLAVmSAFLGPDQAATEQLLATDPQVAPWVQK.[Y]	M5(Oxidation)	1	AT4G09010.1	17	0	4	0.60551	860.693	3439.75	3439.76	-1.46	-0.00125	34	27				R.QLAVMSAFLGPDQAATEQLLATDPQVAPWVQK.Y	[268-299]
	0.000323	0.002305	High	Unambiguous	[R].QLAVMSAFLGPDQAATEQLLATDPQVAPWVQK.[Y]		1	AT4G09010.1	28	0	3	0.0370922	1141.92	3423.76	3423.76	-0.75	-0.00086	33	26				R.QLAVMSAFLGPDQAATEQLLATDPQVAPWVQK.Y	[268-299]
	0.000323	0.001247	High	Unambiguous	[K].FIAVGLGPR.[Q]		1	AT4G09010.1	56	0	2	5.0077e-05	465.283	929.558	929.557	1.62	0.00075	32	25				K.FIAVGLGPR.Q	[259-267]
	0.000323	0.001893	High	Unambiguous	[K].GGPISYADIIQLAGQSAVK.[F]		1	AT4G09010.1	27	0	3	0.0346349	630.011	1888.02	1888.02	1.18	0.00074	31	24				K.GGPISYADIIQLAGQSAVK.F	[174-192]
	0.000323	0.001199	High	Unambiguous	[K].GGPISYADIIQLAGQSAVK.[F]		1	AT4G09010.1	43	0	3	0.000867989	630.011	1888.02	1888.02	1.18	0.00074	31	24				K.GGPISYADIIQLAGQSAVK.F	[174-192]
	0.000323	0.003137	High	Unambiguous	[K].GGPISYADIIQLAGQSAVK.[F]		1	AT4G09010.1	25	0	3	0.0535198	630.011	1888.02	1888.02	1.18	0.00074	31	24				K.GGPISYADIIQLAGQSAVK.F	[174-192]
	0.000323	0.00302	High	Unambiguous	[K].GGPISYADIIQLAGQSAVK.[F]		1	AT4G09010.1	22	0	3	0.088857	630.011	1888.02	1888.02	1.09	0.00068	31	24				K.GGPISYADIIQLAGQSAVK.F	[174-192]
	0.000323	0.001237	High	Unambiguous	[K].GGPISYADIIQLAGQSAVK.[F]		1	AT4G09010.1	38	0	3	0.00241702	630.012	1888.02	1888.02	1.38	0.00087	31	24				K.GGPISYADIIQLAGQSAVK.F	[174-192]
	0.000323	0.002071	High	Unambiguous	[K].GGPISYADIIQLAGQSAVK.[F]		1	AT4G09010.1	23	0	3	0.0761538	630.011	1888.02	1888.02	1.09	0.00068	31	24				K.GGPISYADIIQLAGQSAVK.F	[174-192]
	0.000323	0.001154	High	Unambiguous	[K].GGPISYADIIQLAGQSAVK.[F]		1	AT4G09010.1	38	0	3	0.00249522	630.011	1888.02	1888.02	0.99	0.00062	31	24				K.GGPISYADIIQLAGQSAVK.F	[174-192]
	0.000323	0.001889	High	Unambiguous	[K].ATVQEMKDK.[F]		1	AT4G09010.1	58	1	2	3.53844e-05	525.269	1049.53	1049.53	1.06	0.00056	33	26				K.ATVQEMKDK.F	[250-258]
	0.000323	0.00118	High	Unambiguous	[K].FTYLASAIR.[K]		1	AT4G09010.1	34	0	2	0.00371564	521.291	1041.57	1041.57	2.04	0.00106	30	23				K.FTYLASAIR.K	[193-201]
	0.000323	0.00231	High	Unambiguous	[K].FTYLASAIRK.[C]		1	AT4G09010.1	24	1	3	0.0379074	390.561	1169.67	1169.67	-0.46	-0.00018	29	22				K.FTYLASAIRK.C	[193-202]
	0.000323	0.001803	High	Unambiguous	[R].SDATEADPEGR.[V]		1	AT4G09010.1	53	0	2	7.90055e-05	574.247	1147.49	1147.49	1.23	0.00071	31	24				R.SDATEADPEGR.V	[233-243]
	0.000323	0.001472	High	Unambiguous	[K].GGPISYADIIQLAGQSAVK.[F]		1	AT4G09010.1	32	0	3	0.0102591	630.011	1888.02	1888.02	0.8	0.0005	31	24				K.GGPISYADIIQLAGQSAVK.F	[174-192]
	0.000323	0.002044	High	Unambiguous	[K].GGPISYADIIQLAGQSAVK.[F]		1	AT4G09010.1	30	0	3	0.0152586	630.011	1888.02	1888.02	0.5	0.00032	31	24				K.GGPISYADIIQLAGQSAVK.F	[174-192]
	0.000323	0.001301	High	Unambiguous	[K].GGPISYADIIQLAGQSAVK.[F]		1	AT4G09010.1	30	0	3	0.0148086	630.011	1888.02	1888.02	0.5	0.00032	31	24				K.GGPISYADIIQLAGQSAVK.F	[174-192]
	0.000323	0.001547	High	Unambiguous	[K].GGPISYADIIQLAGQSAVK.[F]		1	AT4G09010.1	27	0	3	0.0334701	630.011	1888.02	1888.02	0.41	0.00026	31	24				K.GGPISYADIIQLAGQSAVK.F	[174-192]
	0.000323	0.001793	High	Unambiguous	[R].QRSEFQSK.[I]		1	AT4G09010.1	31	1	2	0.015358	505.257	1009.51	1009.51	0.26	0.00013	33	26				R.QRSEFQSK.I	[90-97]
	0.000323	0.001448	High	Unambiguous	[R].ETVSQTDYEVDLITAFTK.[L]		1	AT4G09010.1	36	0	2	0.00940821	1030.51	2060.01	2060.01	0.89	0.00091	35	28				R.ETVSQTDYEVDLITAFTK.L	[305-322]
	0.000323	0.001649	High	Unambiguous	[R].ETVSQTDYEVDLITAFTK.[L]		1	AT4G09010.1	28	0	2	0.0564544	1030.51	2060.01	2060.01	1.01	0.00104	35	28				R.ETVSQTDYEVDLITAFTK.L	[305-322]
	0.000323	0.001486	High	Unambiguous	[K].cGGNEEKGNLLYTAYGSAGQWGLFDR.[N]	C1(Carbamidomethyl)	1	AT4G09010.1	33	1	3	0.0306632	955.108	2863.31	2863.31	-0.18	-0.00017	37	30				K.CGGNEEKGNLLYTAYGSAGQWGLFDR.N	[203-228]
	0.0003833	0.003485	High	Unambiguous	[R].QLAVMSAFLGPDQAATEQLLATDPQVAPWVQK.[Y]		1	AT4G09010.1	28	0	3	0.0335956	1141.93	3423.76	3423.76	0.42	0.00048	33	26				R.QLAVMSAFLGPDQAATEQLLATDPQVAPWVQK.Y	[268-299]
	0.0003833	0.003818	High	Unambiguous	[K].GGPISYADIIQLAGQSAVK.[F]		1	AT4G09010.1	27	0	3	0.0292499	630.012	1888.02	1888.02	1.47	0.00093	31	24				K.GGPISYADIIQLAGQSAVK.F	[174-192]
	0.0003833	0.003595	High	Unambiguous	[K].GGPISYADIIQLAGQSAVK.[F]		1	AT4G09010.1	22	0	3	0.0933487	630.011	1888.02	1888.02	0.99	0.00062	31	24				K.GGPISYADIIQLAGQSAVK.F	[174-192]
	0.0003833	0.003925	High	Unambiguous	[K].ATVQEmKDK.[F]	M6(Oxidation)	1	AT4G09010.1	29	1	2	0.0246572	533.266	1065.53	1065.52	0.55	0.00029	32	26				K.ATVQEMKDK.F	[250-258]
	0.0003833	0.003769	High	Unambiguous	[K].FIAVGLGPR.[Q]		1	AT4G09010.1	25	0	2	0.0499216	465.282	929.557	929.557	-0.22	-0.0001	31	24				K.FIAVGLGPR.Q	[259-267]
	0.0006162	0.005237	High	Unambiguous	[K].ATVQEmK.[D]	M6(Oxidation)	1	AT4G09010.1	34	0	2	0.004667	411.705	822.402	822.403	-0.3	-0.00012	30	23				K.ATVQEMK.D	[250-256]
	0.0006162	0.005839	High	Unambiguous	[K].FTYLASAIRK.[C]		1	AT4G09010.1	24	1	3	0.0397298	390.561	1169.67	1169.67	0.32	0.00012	30	23				K.FTYLASAIRK.C	[193-202]
	0.0006162	0.004925	High	Unambiguous	[K].ATVQEmKDK.[F]	M6(Oxidation)	1	AT4G09010.1	30	1	2	0.0202914	533.265	1065.52	1065.52	-1.17	-0.00062	32	25				K.ATVQEMKDK.F	[250-258]
	0.000669	0.007468	High	Unambiguous	[K].ATVQEMKDK.[F]		1	AT4G09010.1	36	1	2	0.00512639	525.269	1049.53	1049.53	0.95	0.0005	33	26				K.ATVQEMKDK.F	[250-258]
	0.000669	0.007033	High	Unambiguous	[R].FSSELSR.[A]		1	AT4G09010.1	28	0	2	0.0206353	413.209	825.41	825.41	0.34	0.00014	31	24				R.FSSELSR.A	[142-148]
	0.0007185	0.009709	High	Unambiguous	[K].ATVQEmK.[D]	M6(Oxidation)	1	AT4G09010.1	30	0	2	0.00907984	411.705	822.402	822.403	-0.9	-0.00037	29	22				K.ATVQEMK.D	[250-256]
	0.0007185	0.009936	High	Unambiguous	[K].ILLSTTIK.[A]		1	AT4G09010.1	39	0	2	0.000137528	444.792	888.577	888.576	0.09	4e-05	20	13				K.ILLSTTIK.A	[100-107]
	0.000767	0.01034	High	Unambiguous	[K].GGPISYADIIQLAGQSAVK.[F]		1	AT4G09010.1	21	0	3	0.118334	630.011	1888.02	1888.02	0.89	0.00056	31	24				K.GGPISYADIIQLAGQSAVK.F	[174-192]
	0.000881	0.01385	High	Unambiguous	[K].ATVQEmK.[D]	M6(Oxidation)	1	AT4G09010.1	29	0	2	0.0143892	411.705	822.403	822.403	-0.08	-3e-05	30	23				K.ATVQEMK.D	[250-256]
	0.0009384	0.01561	High	Unambiguous	[R].FSSELSR.[A]		1	AT4G09010.1	40	0	2	0.00114422	413.209	825.411	825.41	0.86	0.00035	31	24				R.FSSELSR.A	[142-148]
	0.0009384	0.0154	High	Unambiguous	[R].FSSELSR.[A]		1	AT4G09010.1	35	0	2	0.00431132	413.209	825.41	825.41	-0.4	-0.00017	31	24				R.FSSELSR.A	[142-148]
	0.001052	0.01676	High	Unambiguous	[R].ETVSQTDYEVDLITAFTK.[L]		1	AT4G09010.1	31	0	2	0.0337007	1030.51	2060	2060.01	-1.01	-0.00104	35	28				R.ETVSQTDYEVDLITAFTK.L	[305-322]
	0.001214	0.02199	High	Unambiguous	[K].AKPELVPSLLK.[L]		1	AT4G09010.1	25	0	3	0.00413365	398.92	1194.75	1194.75	0.49	0.00019	21	14				K.AKPELVPSLLK.L	[108-118]
	0.001262	0.02492	High	Unambiguous	[K].DKFIAVGLGPR.[Q]		1	AT4G09010.1	36	1	2	0.00332151	586.844	1172.68	1172.68	1.78	0.00105	31	24				K.DKFIAVGLGPR.Q	[257-267]
	0.001262	0.02526	High	Unambiguous	[K].FTYLASAIRK.[C]		1	AT4G09010.1	27	1	2	0.0192058	585.338	1169.67	1169.67	0.57	0.00033	29	22				K.FTYLASAIRK.C	[193-202]
	0.001262	0.02215	High	Unambiguous	[K].AKPELVPSLLK.[L]		1	AT4G09010.1	25	0	3	0.0034055	398.921	1194.75	1194.75	1.71	0.00068	20	13				K.AKPELVPSLLK.L	[108-118]
	0.001262	0.02425	High	Unambiguous	[K].ATVQEmK.[D]	M6(Oxidation)	1	AT4G09010.1	29	0	2	0.0133671	411.705	822.402	822.403	-0.38	-0.00016	30	23				K.ATVQEMK.D	[250-256]
	0.001262	0.02291	High	Unambiguous	[R].SRETVSQTDYEVDLITAFTK.[L]		1	AT4G09010.1	9	1	3	5.4164	768.383	2303.13	2303.14	-2.4	-0.00184	35	28				R.SRETVSQTDYEVDLITAFTK.L	[303-322]
	0.001311	0.0275	High	Unambiguous	[K].ATVQEmKDK.[F]	M6(Oxidation)	1	AT4G09010.1	26	1	2	0.0472883	533.266	1065.53	1065.52	0.89	0.00048	32	25				K.ATVQEMKDK.F	[250-258]
	0.001311	0.02902	High	Unambiguous	[K].GGPISYADIIQLAGQSAVK.[F]		1	AT4G09010.1	31	0	2	0.0112489	944.513	1888.02	1888.02	0.8	0.00076	31	24				K.GGPISYADIIQLAGQSAVK.F	[174-192]
	0.001311	0.02832	High	Unambiguous	[K].ATVQEmK.[D]	M6(Oxidation)	1	AT4G09010.1	22	0	2	0.0766349	411.705	822.404	822.403	1.25	0.00052	30	23				K.ATVQEMK.D	[250-256]
	0.001311	0.02855	High	Unambiguous	[R].QLAVmSAFLGPDQAATEQLLATDPQVAPWVQK.[Y]	M5(Oxidation)	1	AT4G09010.1	8	0	4	4.61455	860.695	3439.76	3439.76	0.39	0.00033	34	27				R.QLAVMSAFLGPDQAATEQLLATDPQVAPWVQK.Y	[268-299]
	0.001311	0.03206	High	Unambiguous	[K].ATVQEMK.[D]		1	AT4G09010.1	40	0	2	0.00158622	403.707	806.408	806.408	-0.18	-7e-05	31	24				K.ATVQEMK.D	[250-256]
	0.001474	0.03616	High	Unambiguous	[K].ATVQEmK.[D]	M6(Oxidation)	1	AT4G09010.1	25	0	2	0.0340438	411.705	822.403	822.403	0.44	0.00018	30	23				K.ATVQEMK.D	[250-256]
	0.001582	0.04147	High	Unambiguous	[K].GNLLYTAYGSAGQWGLFDR.[N]		1	AT4G09010.1	19	0	2	0.462715	1045.01	2089.01	2089.01	-2.48	-0.00259	36	29				K.GNLLYTAYGSAGQWGLFDR.N	[210-228]
	0.001582	0.04068	High	Unambiguous	[K].FTYLASAIR.[K]		1	AT4G09010.1	35	0	2	0.00291167	521.29	1041.57	1041.57	0.39	0.00021	29	22				K.FTYLASAIR.K	[193-201]
	0.001637	0.04329	High	Unambiguous	[R].QRSEFQSK.[I]		1	AT4G09010.1	20	1	3	0.215432	337.173	1009.51	1009.51	-0.48	-0.00016	33	26				R.QRSEFQSK.I	[90-97]
	0.001693	0.04429	High	Unambiguous	[K].ATVQEMKDK.[F]		1	AT4G09010.1	21	1	3	0.179578	350.515	1049.53	1049.53	1.4	0.00049	33	26				K.ATVQEMKDK.F	[250-258]
	0.001855	0.048	High	Unambiguous	[K].ATVQEmK.[D]	M6(Oxidation)	1	AT4G09010.1	26	0	2	0.0295827	411.705	822.402	822.403	-0.3	-0.00012	30	23				K.ATVQEMK.D	[250-256]
	0.002018	0.05252	High	Unambiguous	[R].QRSEFQSK.[I]		1	AT4G09010.1	32	1	2	0.0156672	505.256	1009.5	1009.51	-1.19	-0.0006	33	26				R.QRSEFQSK.I	[90-97]
	0.002018	0.05228	High	Unambiguous	[K].AKPELVPSLLK.[L]		1	AT4G09010.1	32	0	2	0.00090859	597.877	1194.75	1194.75	0.93	0.00056	21	14				K.AKPELVPSLLK.L	[108-118]
	0.002018	0.05303	High	Unambiguous	[R].QLAVMSAFLGPDQAATEQLLATDPQVAPWVQK.[Y]		1	AT4G09010.1	12	0	2	1.40989	1712.39	3423.76	3423.76	0.52	0.00089	33	26				R.QLAVMSAFLGPDQAATEQLLATDPQVAPWVQK.Y	[268-299]
	0.002177	0.06212	High	Unambiguous	[K].ATVQEmK.[D]	M6(Oxidation)	1	AT4G09010.1	30	0	2	0.00901733	411.704	822.402	822.403	-1.19	-0.00049	29	22				K.ATVQEMK.D	[250-256]
	0.002443	0.07449	High	Unambiguous	[K].ATVQEmKDK.[F]	M6(Oxidation)	1	AT4G09010.1	15	1	2	0.572471	533.266	1065.53	1065.52	1.12	0.0006	32	25				K.ATVQEMKDK.F	[250-258]
	0.002443	0.0748	High	Unambiguous	[K].ATVQEmK.[D]	M6(Oxidation)	1	AT4G09010.1	31	0	2	0.00729589	411.705	822.402	822.403	-0.68	-0.00028	29	22				K.ATVQEMK.D	[250-256]
	0.003314	0.09517	High	Unambiguous	[K].ATVQEmKDK.[F]	M6(Oxidation)	1	AT4G09010.1	14	1	2	0.801733	533.267	1065.53	1065.52	1.35	0.00072	33	26				K.ATVQEMKDK.F	[250-258]
	0.003367	0.09552	High	Unambiguous	[K].ATVQEmK.[D]	M6(Oxidation)	1	AT4G09010.1	29	0	2	0.00975165	411.705	822.402	822.403	-0.68	-0.00028	29	22				K.ATVQEMK.D	[250-256]
	0.004207	0.1356	High	Unambiguous	[K].AKPELVPSLLK.[L]		1	AT4G09010.1	35	0	2	0.000470292	597.877	1194.75	1194.75	0.63	0.00037	21	14				K.AKPELVPSLLK.L	[108-118]
	0.004207	0.136	High	Unambiguous	[K].GGPISYADIIQLAGQSAVK.[F]		1	AT4G09010.1	8	0	3	2.38386	630.012	1888.02	1888.02	1.38	0.00087	31	24				K.GGPISYADIIQLAGQSAVK.F	[174-192]
	0.004207	0.1356	High	Unambiguous	[K].ATVQEMKDK.[F]		1	AT4G09010.1	12	1	3	1.02376	350.515	1049.53	1049.53	0.35	0.00012	32	25				K.ATVQEMKDK.F	[250-258]
	0.004578	0.1698	High	Unambiguous	[K].LScLGQQINFEAYTYPVER.[I]	C3(Carbamidomethyl)	1	AT4G09010.1	1	0	3	31.3051	763.373	2288.11	2288.1	1.79	0.00136	36	29				K.LSCLGQQINFEAYTYPVER.I	[323-341]
	0.006281	0.2449	High	Unambiguous	[K].GNLLYTAYGSAGQWGLFDR.[N]		1	AT4G09010.1	12	0	3	2.68007	697.01	2089.02	2089.01	1.08	0.00075	35	28				K.GNLLYTAYGSAGQWGLFDR.N	[210-228]
	0.006651	0.2687	High	Unambiguous	[K].ATVQEmK.[D]	M6(Oxidation)	1	AT4G09010.1	10	0	2	1.19684	411.705	822.403	822.403	0.07	3e-05	30	23				K.ATVQEMK.D	[250-256]
	0.009009	0.354	High	Unambiguous	[K].EIDSISK.[G]		1	AT4G09010.1	31	0	2	0.00980326	396.21	791.414	791.415	-1.14	-0.00045	31	24				K.EIDSISK.G	[167-173]
	0.009577	0.3728	High	Unambiguous	[K].ATVQEmKDK.[F]	M6(Oxidation)	1	AT4G09010.1	21	1	2	0.159428	533.267	1065.53	1065.52	1.81	0.00096	33	26				K.ATVQEMKDK.F	[250-258]
	0.01561	0.5086	Medium	Unambiguous	[K].ATVQEmK.[D]	M6(Oxidation)	1	AT4G09010.1	20	0	2	0.139908	411.708	822.408	822.403	7.04	0.0029	31	24				K.ATVQEMK.D	[250-256]
	0.02333	0.6351	Medium	Unambiguous	[K].ATVQEmKDK.[F]	M6(Oxidation)	1	AT4G09010.1	18	1	2	0.294559	533.265	1065.52	1065.52	-0.82	-0.00044	32	25				K.ATVQEMKDK.F	[250-258]
	0.02497	0.6592	Medium	Unambiguous	[K].ATVQEmKDK.[F]	M6(Oxidation)	1	AT4G09010.1	18	1	2	0.293726	533.266	1065.53	1065.52	0.55	0.00029	32	26				K.ATVQEMKDK.F	[250-258]
	0.02562	0.6695	Medium	Unambiguous	[K].cGGNEEKGNLLYTAYGSAGQWGLFDR.[N]	C1(Carbamidomethyl)	1	AT4G09010.1	2	1	3	35.2524	955.109	2863.31	2863.31	0.72	0.00069	37	30				K.CGGNEEKGNLLYTAYGSAGQWGLFDR.N	[203-228]
High	ATCG00490.1	ribulose-bisphosphate carboxylases	66	34	419	34	1	479	52.9	6.29	9062
	Percolator q-Value	Percolator PEP	Confidence	PSM Ambiguity	Annotated Sequence	Modifications	# Proteins	Protein Accessions	Ions Score	# Missed Cleavages	Charge	Expectation Value	m/z [Da]	MH+ [Da]	Theo. MH+ [Da]	DeltaM [ppm]	Deltam/z [Da]	Identity Strict	Identity Relaxed	ptmRS: Best Site Probabilities	ptmRS: Binomial Peptide Score	ptmRS: Isoform Confidence Probability [Probability]	Sequences in Protein	Positions in Protein	PSM Modification Positions in Protein
	0	3.247e-06	High	Unambiguous	[K].GHYLNATAGTcEEmIK.[R]	C11(Carbamidomethyl); M14(Oxidation)	2	ATCG00490.1; ATMG00280.1	66	0	3	1.02141e-05	604.275	1810.81	1810.81	0.57	0.00035	35	28				K.GHYLNATAGTCEEMIK.R	[237-252]
	0	1.954e-06	High	Unambiguous	[K].LEGDRESTLGFVDLLR.[D]		1	ATCG00490.1	54	1	2	7.94522e-05	910.481	1819.95	1819.95	-0.19	-0.00017	33	26				K.LEGDRESTLGFVDLLR.D	[335-350]
	0	1.087e-05	High	Unambiguous	[K].LEGDRESTLGFVDLLR.[D]		1	ATCG00490.1	36	1	3	0.0058374	607.324	1819.96	1819.95	0.98	0.0006	33	26				K.LEGDRESTLGFVDLLR.D	[335-350]
	0	2.768e-06	High	Unambiguous	[K].LEGDRESTLGFVDLLR.[D]		1	ATCG00490.1	53	1	3	9.89052e-05	607.324	1819.96	1819.95	0.98	0.0006	33	26				K.LEGDRESTLGFVDLLR.D	[335-350]
	0	3.342e-06	High	Unambiguous	[K].GHYLNATAGTcEEMIK.[R]	C11(Carbamidomethyl)	2	ATCG00490.1; ATMG00280.1	59	0	3	4.67871e-05	598.945	1794.82	1794.81	2.78	0.00166	35	28				K.GHYLNATAGTCEEMIK.R	[237-252]
	0	6.183e-06	High	Unambiguous	[K].GHYLNATAGTcEEMIK.[R]	C11(Carbamidomethyl)	2	ATCG00490.1; ATMG00280.1	50	0	3	0.00036565	598.944	1794.82	1794.81	1.05	0.00063	35	28				K.GHYLNATAGTCEEMIK.R	[237-252]
	0	3.923e-06	High	Unambiguous	[K].GHYLNATAGTcEEMIK.[R]	C11(Carbamidomethyl)	2	ATCG00490.1; ATMG00280.1	57	0	3	7.70486e-05	598.943	1794.82	1794.81	0.23	0.00014	35	28				K.GHYLNATAGTCEEMIK.R	[237-252]
	0	8.443e-06	High	Unambiguous	[R].LSGGDHIHAGTVVGK.[L]		1	ATCG00490.1	32	0	4	0.0129952	362.696	1447.76	1447.77	-1.72	-0.00062	33	26				R.LSGGDHIHAGTVVGK.L	[320-334]
	0	8.204e-06	High	Unambiguous	[R].LSGGDHIHAGTVVGK.[L]		1	ATCG00490.1	38	0	4	0.00400999	362.696	1447.76	1447.77	-0.96	-0.00035	33	26				R.LSGGDHIHAGTVVGK.L	[320-334]
	0	1.042e-05	High	Unambiguous	[R].LSGGDHIHAGTVVGK.[L]		1	ATCG00490.1	35	0	4	0.00709811	362.696	1447.76	1447.77	-0.79	-0.00029	33	26				R.LSGGDHIHAGTVVGK.L	[320-334]
	0	1.145e-05	High	Unambiguous	[R].LSGGDHIHAGTVVGK.[L]		1	ATCG00490.1	21	0	4	0.185842	362.697	1447.76	1447.77	-0.71	-0.00026	33	26				R.LSGGDHIHAGTVVGK.L	[320-334]
	0	1.971e-07	High	Unambiguous	[K].TFQGPPHGIQVER.[D]		1	ATCG00490.1	53	0	3	0.000143779	489.257	1465.76	1465.75	1.21	0.00059	34	27				K.TFQGPPHGIQVER.D	[147-159]
	0	4.942e-06	High	Unambiguous	[K].TFQGPPHGIQVER.[D]		1	ATCG00490.1	42	0	3	0.00190692	489.257	1465.76	1465.75	1.02	0.0005	34	27				K.TFQGPPHGIQVER.D	[147-159]
	0	7.725e-06	High	Unambiguous	[K].TFQGPPHGIQVER.[D]		1	ATCG00490.1	56	0	2	8.10714e-05	733.381	1465.76	1465.75	0.45	0.00033	34	27				K.TFQGPPHGIQVER.D	[147-159]
	0	3.496e-05	High	Unambiguous	[K].TFQGPPHGIQVER.[D]		1	ATCG00490.1	23	0	3	0.137128	489.257	1465.76	1465.75	0.4	0.0002	34	27				K.TFQGPPHGIQVER.D	[147-159]
	0	4.198e-07	High	Unambiguous	[K].TFQGPPHGIQVER.[D]		1	ATCG00490.1	61	0	2	2.36661e-05	733.381	1465.76	1465.75	0.28	0.00021	34	27				K.TFQGPPHGIQVER.D	[147-159]
	0	3.106e-05	High	Unambiguous	[R].LSGGDHIHAGTVVGK.[L]		1	ATCG00490.1	23	0	3	0.115269	483.26	1447.77	1447.77	0.76	0.00037	33	26				R.LSGGDHIHAGTVVGK.L	[320-334]
	0	4.774e-06	High	Unambiguous	[R].LSGGDHIHAGTVVGK.[L]		1	ATCG00490.1	25	0	4	0.0792042	362.697	1447.77	1447.77	0.22	8e-05	33	26				R.LSGGDHIHAGTVVGK.L	[320-334]
	0	6.062e-06	High	Unambiguous	[R].LSGGDHIHAGTVVGK.[L]		1	ATCG00490.1	33	0	4	0.0122437	362.697	1447.77	1447.77	0.14	5e-05	33	26				R.LSGGDHIHAGTVVGK.L	[320-334]
	0	3.775e-07	High	Unambiguous	[R].LSGGDHIHAGTVVGK.[L]		1	ATCG00490.1	34	0	4	0.0102015	362.697	1447.77	1447.77	0.05	2e-05	33	26				R.LSGGDHIHAGTVVGK.L	[320-334]
	0	3.321e-06	High	Unambiguous	[R].LSGGDHIHAGTVVGK.[L]		1	ATCG00490.1	39	0	4	0.00313086	362.697	1447.77	1447.77	0.05	2e-05	33	26				R.LSGGDHIHAGTVVGK.L	[320-334]
	0	8.528e-07	High	Unambiguous	[R].LSGGDHIHAGTVVGK.[L]		1	ATCG00490.1	33	0	4	0.0125579	362.697	1447.77	1447.77	-0.03	-1e-05	33	26				R.LSGGDHIHAGTVVGK.L	[320-334]
	0	9.39e-06	High	Unambiguous	[R].LSGGDHIHAGTVVGK.[L]		1	ATCG00490.1	26	0	4	0.0545654	362.697	1447.77	1447.77	-0.03	-1e-05	33	26				R.LSGGDHIHAGTVVGK.L	[320-334]
	0	9.478e-07	High	Unambiguous	[R].LSGGDHIHAGTVVGK.[L]		1	ATCG00490.1	31	0	4	0.0181517	362.697	1447.77	1447.77	-0.03	-1e-05	33	26				R.LSGGDHIHAGTVVGK.L	[320-334]
	0	7.516e-06	High	Unambiguous	[R].LSGGDHIHAGTVVGK.[L]		1	ATCG00490.1	26	0	4	0.0570055	362.697	1447.77	1447.77	-0.03	-1e-05	33	26				R.LSGGDHIHAGTVVGK.L	[320-334]
	0	2.472e-06	High	Unambiguous	[R].LSGGDHIHAGTVVGK.[L]		1	ATCG00490.1	34	0	4	0.00866796	362.697	1447.77	1447.77	-0.11	-4e-05	33	26				R.LSGGDHIHAGTVVGK.L	[320-334]
	0	4.66e-06	High	Unambiguous	[R].LSGGDHIHAGTVVGK.[L]		1	ATCG00490.1	32	0	4	0.015308	362.697	1447.76	1447.77	-0.2	-7e-05	33	26				R.LSGGDHIHAGTVVGK.L	[320-334]
	0	2.764e-06	High	Unambiguous	[R].LSGGDHIHAGTVVGK.[L]		1	ATCG00490.1	37	0	4	0.00458054	362.697	1447.76	1447.77	-0.37	-0.00013	33	26				R.LSGGDHIHAGTVVGK.L	[320-334]
	0	2.428e-05	High	Unambiguous	[R].LSGGDHIHAGTVVGK.[L]		1	ATCG00490.1	27	0	4	0.047773	362.697	1447.76	1447.77	-0.54	-0.00019	33	26				R.LSGGDHIHAGTVVGK.L	[320-334]
	0	1.463e-05	High	Unambiguous	[R].LSGGDHIHAGTVVGK.[L]		1	ATCG00490.1	24	0	4	0.0979902	362.697	1447.76	1447.77	-0.54	-0.00019	33	26				R.LSGGDHIHAGTVVGK.L	[320-334]
	0	2.247e-05	High	Unambiguous	[R].LSGGDHIHAGTVVGK.[L]		1	ATCG00490.1	31	0	4	0.017068	362.697	1447.76	1447.77	-0.54	-0.00019	33	26				R.LSGGDHIHAGTVVGK.L	[320-334]
	0	1.362e-05	High	Unambiguous	[R].LSGGDHIHAGTVVGK.[L]		1	ATCG00490.1	25	0	4	0.0696856	362.697	1447.76	1447.77	-0.71	-0.00026	33	26				R.LSGGDHIHAGTVVGK.L	[320-334]
	0	5.737e-06	High	Unambiguous	[R].LSGGDHIHAGTVVGK.[L]		1	ATCG00490.1	22	0	4	0.162983	362.697	1447.76	1447.77	-0.71	-0.00026	33	26				R.LSGGDHIHAGTVVGK.L	[320-334]
	0	2.521e-06	High	Unambiguous	[K].DDENVNSQPFMR.[W]		3	AT2G07732.1; ATCG00490.1; ATMG00280.1	60	0	2	2.86194e-05	726.314	1451.62	1451.62	-0.4	-0.00029	34	27				K.DDENVNSQPFMR.W	[202-213]
	0	1e-06	High	Unambiguous	[K].LTYYTPEYETK.[D]		1	ATCG00490.1	43	0	2	0.00136235	704.338	1407.67	1407.67	-0.05	-3e-05	34	27				K.LTYYTPEYETK.D	[22-32]
	0	9.813e-06	High	Unambiguous	[R].LEDLRIPPAYTK.[T]		1	ATCG00490.1	27	1	3	0.030558	472.601	1415.79	1415.79	0.21	0.0001	31	24				R.LEDLRIPPAYTK.T	[135-146]
	0	3.369e-05	High	Unambiguous	[R].LEDLRIPPAYTK.[T]		1	ATCG00490.1	28	1	3	0.0268172	472.602	1415.79	1415.79	0.6	0.00028	32	25				R.LEDLRIPPAYTK.T	[135-146]
	0	5.284e-06	High	Unambiguous	[K].YGRPLLGcTIKPK.[L]	C8(Carbamidomethyl)	1	ATCG00490.1	45	0	3	0.000432419	501.621	1502.85	1502.85	-1.51	-0.00076	30	23				K.YGRPLLGCTIKPK.L	[165-177]
	0	3.505e-06	High	Unambiguous	[K].YGRPLLGcTIKPK.[L]	C8(Carbamidomethyl)	1	ATCG00490.1	36	0	3	0.00236374	501.622	1502.85	1502.85	0.01	1e-05	30	23				K.YGRPLLGCTIKPK.L	[165-177]
	0	1.585e-06	High	Unambiguous	[K].YGRPLLGcTIKPK.[L]	C8(Carbamidomethyl)	1	ATCG00490.1	37	0	3	0.00219079	501.622	1502.85	1502.85	0.01	1e-05	30	23				K.YGRPLLGCTIKPK.L	[165-177]
	0	1.257e-05	High	Unambiguous	[K].YGRPLLGcTIKPK.[L]	C8(Carbamidomethyl)	1	ATCG00490.1	35	0	3	0.00327169	501.622	1502.85	1502.85	0.81	0.0004	29	22				K.YGRPLLGCTIKPK.L	[165-177]
	0	6.764e-08	High	Unambiguous	[K].WSPELAAAcEVWK.[E]	C9(Carbamidomethyl)	1	ATCG00490.1	75	0	3	1.03647e-06	516.251	1546.74	1546.74	1.02	0.00053	35	28				K.WSPELAAACEVWK.E	[451-463]
	0	1.485e-07	High	Unambiguous	[K].WSPELAAAcEVWK.[E]	C9(Carbamidomethyl)	1	ATCG00490.1	78	0	2	5.46754e-07	773.872	1546.74	1546.74	0.72	0.00056	35	28				K.WSPELAAACEVWK.E	[451-463]
	0	1.886e-05	High	Unambiguous	[R].ESTLGFVDLLRDDYVEKDR.[S]		1	ATCG00490.1	53	2	3	0.000197724	757.382	2270.13	2270.13	0.94	0.00071	35	28				R.ESTLGFVDLLRDDYVEKDR.S	[340-358]
	0	7.35e-08	High	Unambiguous	[R].ESTLGFVDLLRDDYVEKDR.[S]		1	ATCG00490.1	33	2	4	0.016259	568.288	2270.13	2270.13	0.91	0.00052	35	28				R.ESTLGFVDLLRDDYVEKDR.S	[340-358]
	0	3.492e-08	High	Unambiguous	[R].ESTLGFVDLLRDDYVEKDR.[S]		1	ATCG00490.1	51	2	4	0.00028714	568.288	2270.13	2270.13	0.8	0.00045	35	28				R.ESTLGFVDLLRDDYVEKDR.S	[340-358]
	0	1.756e-05	High	Unambiguous	[R].ESTLGFVDLLRDDYVEKDR.[S]		1	ATCG00490.1	41	2	3	0.00291806	757.382	2270.13	2270.13	0.54	0.00041	35	28				R.ESTLGFVDLLRDDYVEKDR.S	[340-358]
	0	2.747e-06	High	Unambiguous	[R].GGLDFTKDDENVNSQPFmR.[W]	M18(Oxidation)	1	ATCG00490.1	75	1	3	1.28358e-06	729.333	2185.98	2185.98	1.19	0.00087	36	29				R.GGLDFTKDDENVNSQPFMR.W	[195-213]
	0	7.505e-07	High	Unambiguous	[R].GGLDFTKDDENVNSQPFmR.[W]	M18(Oxidation)	1	ATCG00490.1	59	1	3	5.04026e-05	729.333	2185.98	2185.98	0.69	0.0005	36	29				R.GGLDFTKDDENVNSQPFMR.W	[195-213]
	0	1.115e-06	High	Unambiguous	[R].GGLDFTKDDENVNSQPFmR.[W]	M18(Oxidation)	1	ATCG00490.1	53	1	3	0.000199477	729.332	2185.98	2185.98	-0.4	-0.00029	36	29				R.GGLDFTKDDENVNSQPFMR.W	[195-213]
	0	7.273e-06	High	Unambiguous	[R].GGLDFTKDDENVNSQPFmR.[W]	M18(Oxidation)	1	ATCG00490.1	54	1	3	0.000176369	729.332	2185.98	2185.98	-0.49	-0.00035	36	29				R.GGLDFTKDDENVNSQPFMR.W	[195-213]
	0	6.817e-08	High	Unambiguous	[R].GGLDFTKDDENVNSQPFmR.[W]	M18(Oxidation)	1	ATCG00490.1	64	1	3	1.56126e-05	729.332	2185.98	2185.98	-0.57	-0.00042	36	29				R.GGLDFTKDDENVNSQPFMR.W	[195-213]
	0	2.449e-05	High	Unambiguous	[R].GGLDFTKDDENVNSQPFmR.[W]	M18(Oxidation)	1	ATCG00490.1	54	1	3	0.000190962	729.331	2185.98	2185.98	-1.24	-0.0009	36	29				R.GGLDFTKDDENVNSQPFMR.W	[195-213]
	0	2.899e-06	High	Unambiguous	[R].GGLDFTKDDENVNSQPFMR.[W]		1	ATCG00490.1	51	1	3	0.000380953	724.001	2169.99	2169.99	0.32	0.00023	36	29				R.GGLDFTKDDENVNSQPFMR.W	[195-213]
	0	2.825e-11	High	Unambiguous	[R].GGLDFTKDDENVNSQPFMR.[W]		1	ATCG00490.1	101	1	2	3.47647e-09	1085.5	2169.99	2169.99	-0.38	-0.00041	36	29				R.GGLDFTKDDENVNSQPFMR.W	[195-213]
	0	1.229e-09	High	Unambiguous	[K].LTYYTPEYETKDTDILAAFR.[V]		1	ATCG00490.1	61	1	3	3.45669e-05	804.066	2410.18	2410.18	0.64	0.00052	36	29				K.LTYYTPEYETKDTDILAAFR.V	[22-41]
	0	2.502e-07	High	Unambiguous	[K].LTYYTPEYETKDTDILAAFR.[V]		1	ATCG00490.1	53	1	3	0.000223357	804.065	2410.18	2410.18	0.26	0.00021	36	29				K.LTYYTPEYETKDTDILAAFR.V	[22-41]
	0	8.193e-06	High	Unambiguous	[K].GHYLNATAGTcEEMIKR.[A]	C11(Carbamidomethyl)	2	ATCG00490.1; ATMG00280.1	36	1	4	0.00922002	488.485	1950.92	1950.92	0.06	3e-05	35	28				K.GHYLNATAGTCEEMIKR.A	[237-253]
	0	3.533e-10	High	Unambiguous	[K].GHYLNATAGTcEEMIKR.[A]	C11(Carbamidomethyl)	2	ATCG00490.1; ATMG00280.1	77	1	3	7.29188e-07	650.977	1950.92	1950.92	0	0	35	28				K.GHYLNATAGTCEEMIKR.A	[237-253]
	0	2.966e-06	High	Unambiguous	[K].GHYLNATAGTcEEMIKR.[A]	C11(Carbamidomethyl)	2	ATCG00490.1; ATMG00280.1	40	1	4	0.00377307	488.484	1950.92	1950.92	-0.07	-3e-05	35	28				K.GHYLNATAGTCEEMIKR.A	[237-253]
	0	5.746e-06	High	Unambiguous	[K].GHYLNATAGTcEEMIKR.[A]	C11(Carbamidomethyl)	2	ATCG00490.1; ATMG00280.1	42	1	4	0.00242491	488.484	1950.92	1950.92	-0.07	-3e-05	35	28				K.GHYLNATAGTCEEMIKR.A	[237-253]
	0	2.938e-05	High	Unambiguous	[K].GHYLNATAGTcEEMIKR.[A]	C11(Carbamidomethyl)	2	ATCG00490.1; ATMG00280.1	34	1	4	0.0155859	488.485	1950.92	1950.92	0.12	6e-05	35	28				K.GHYLNATAGTCEEMIKR.A	[237-253]
	0	9.393e-06	High	Unambiguous	[K].GHYLNATAGTcEEMIKR.[A]	C11(Carbamidomethyl)	2	ATCG00490.1; ATMG00280.1	36	1	4	0.0104648	488.485	1950.92	1950.92	0.19	9e-05	35	28				K.GHYLNATAGTCEEMIKR.A	[237-253]
	0	2.298e-05	High	Unambiguous	[K].GHYLNATAGTcEEMIKR.[A]	C11(Carbamidomethyl)	2	ATCG00490.1; ATMG00280.1	30	1	4	0.0425227	488.485	1950.92	1950.92	0.25	0.00012	35	28				K.GHYLNATAGTCEEMIKR.A	[237-253]
	0	3.958e-08	High	Unambiguous	[K].GHYLNATAGTcEEmIKR.[A]	C11(Carbamidomethyl); M14(Oxidation)	2	ATCG00490.1; ATMG00280.1	62	1	3	2.38467e-05	656.308	1966.91	1966.91	-0.51	-0.00034	36	29				K.GHYLNATAGTCEEMIKR.A	[237-253]
	0	2.34e-07	High	Unambiguous	[K].GHYLNATAGTcEEmIKR.[A]	C11(Carbamidomethyl); M14(Oxidation)	2	ATCG00490.1; ATMG00280.1	59	1	3	4.75995e-05	656.308	1966.91	1966.91	-0.61	-0.0004	36	29				K.GHYLNATAGTCEEMIKR.A	[237-253]
	0	2.335e-07	High	Unambiguous	[K].GHYLNATAGTcEEmIKR.[A]	C11(Carbamidomethyl); M14(Oxidation)	2	ATCG00490.1; ATMG00280.1	73	1	3	1.95071e-06	656.307	1966.91	1966.91	-2.56	-0.00168	36	29				K.GHYLNATAGTCEEMIKR.A	[237-253]
	0	3.798e-09	High	Unambiguous	[K].GHYLNATAGTcEEMIKR.[A]	C11(Carbamidomethyl)	2	ATCG00490.1; ATMG00280.1	95	1	3	1.07449e-08	650.979	1950.92	1950.92	2.82	0.00183	35	28				K.GHYLNATAGTCEEMIKR.A	[237-253]
	0	1.303e-05	High	Unambiguous	[K].GHYLNATAGTcEEMIKR.[A]	C11(Carbamidomethyl)	2	ATCG00490.1; ATMG00280.1	46	1	3	0.000964161	650.978	1950.92	1950.92	1.41	0.00092	35	28				K.GHYLNATAGTCEEMIKR.A	[237-253]
	0	4.725e-06	High	Unambiguous	[K].GHYLNATAGTcEEMIKR.[A]	C11(Carbamidomethyl)	2	ATCG00490.1; ATMG00280.1	45	1	4	0.00110862	488.485	1950.92	1950.92	0.94	0.00046	35	28				K.GHYLNATAGTCEEMIKR.A	[237-253]
	0	7.976e-06	High	Unambiguous	[K].GHYLNATAGTcEEMIKR.[A]	C11(Carbamidomethyl)	2	ATCG00490.1; ATMG00280.1	38	1	4	0.00588155	488.485	1950.92	1950.92	0.81	0.0004	35	28				K.GHYLNATAGTCEEMIKR.A	[237-253]
	0	2.58e-10	High	Unambiguous	[K].GHYLNATAGTcEEMIKR.[A]	C11(Carbamidomethyl)	2	ATCG00490.1; ATMG00280.1	96	1	3	9.27559e-09	650.977	1950.92	1950.92	0.57	0.00037	35	28				K.GHYLNATAGTCEEMIKR.A	[237-253]
	0	1.746e-05	High	Unambiguous	[K].GHYLNATAGTcEEMIKR.[A]	C11(Carbamidomethyl)	2	ATCG00490.1; ATMG00280.1	29	1	4	0.0455346	488.485	1950.92	1950.92	0.5	0.00024	35	28				K.GHYLNATAGTCEEMIKR.A	[237-253]
	0	1.145e-05	High	Unambiguous	[K].GHYLNATAGTcEEMIKR.[A]	C11(Carbamidomethyl)	2	ATCG00490.1; ATMG00280.1	39	1	4	0.00438876	488.485	1950.92	1950.92	0.5	0.00024	35	28				K.GHYLNATAGTCEEMIKR.A	[237-253]
	0	7.194e-06	High	Unambiguous	[K].GHYLNATAGTcEEMIKR.[A]	C11(Carbamidomethyl)	2	ATCG00490.1; ATMG00280.1	36	1	4	0.00993897	488.485	1950.92	1950.92	0.5	0.00024	35	28				K.GHYLNATAGTCEEMIKR.A	[237-253]
	0	6.157e-11	High	Unambiguous	[K].GHYLNATAGTcEEMIKR.[A]	C11(Carbamidomethyl)	2	ATCG00490.1; ATMG00280.1	86	1	3	1.00309e-07	650.977	1950.92	1950.92	0.47	0.00031	35	28				K.GHYLNATAGTCEEMIKR.A	[237-253]
	0	6.124e-11	High	Unambiguous	[K].GHYLNATAGTcEEMIKR.[A]	C11(Carbamidomethyl)	2	ATCG00490.1; ATMG00280.1	101	1	3	2.8271e-09	650.977	1950.92	1950.92	0.47	0.00031	35	28				K.GHYLNATAGTCEEMIKR.A	[237-253]
	0	2.381e-06	High	Unambiguous	[K].GHYLNATAGTcEEMIKR.[A]	C11(Carbamidomethyl)	2	ATCG00490.1; ATMG00280.1	42	1	4	0.00218379	488.485	1950.92	1950.92	0.44	0.00021	35	28				K.GHYLNATAGTCEEMIKR.A	[237-253]
	0	9.432e-07	High	Unambiguous	[K].GHYLNATAGTcEEMIKR.[A]	C11(Carbamidomethyl)	2	ATCG00490.1; ATMG00280.1	55	1	4	0.000132804	488.485	1950.92	1950.92	0.44	0.00021	35	28				K.GHYLNATAGTCEEMIKR.A	[237-253]
	0	1.378e-05	High	Unambiguous	[K].GHYLNATAGTcEEMIKR.[A]	C11(Carbamidomethyl)	2	ATCG00490.1; ATMG00280.1	37	1	4	0.00757202	488.485	1950.92	1950.92	0.44	0.00021	35	28				K.GHYLNATAGTCEEMIKR.A	[237-253]
	0	2.773e-08	High	Unambiguous	[K].GHYLNATAGTcEEMIKR.[A]	C11(Carbamidomethyl)	2	ATCG00490.1; ATMG00280.1	64	1	3	1.60878e-05	650.977	1950.92	1950.92	0.38	0.00025	35	28				K.GHYLNATAGTCEEMIKR.A	[237-253]
	0	3.11e-07	High	Unambiguous	[K].GHYLNATAGTcEEMIKR.[A]	C11(Carbamidomethyl)	2	ATCG00490.1; ATMG00280.1	66	1	4	1.07553e-05	488.485	1950.92	1950.92	0.25	0.00012	35	28				K.GHYLNATAGTCEEMIKR.A	[237-253]
	0	9.454e-11	High	Unambiguous	[K].GHYLNATAGTcEEMIKR.[A]	C11(Carbamidomethyl)	2	ATCG00490.1; ATMG00280.1	86	1	3	9.47833e-08	650.977	1950.92	1950.92	0.19	0.00012	35	28				K.GHYLNATAGTCEEMIKR.A	[237-253]
	0	9.98e-06	High	Unambiguous	[K].EITFNFPTIDKLDGQE.[-]		1	ATCG00490.1	39	1	2	0.00544302	933.958	1866.91	1866.91	-2.26	-0.00211	35	28				K.EITFNFPTIDKLDGQE.-	[464-479]
	0	2.471e-05	High	Unambiguous	[R].FLFcAEAIYK.[S]	C4(Carbamidomethyl)	1	ATCG00490.1	46	0	2	0.000655317	631.318	1261.63	1261.63	-0.07	-5e-05	33	26				R.FLFCAEAIYK.S	[218-227]
	0	3.356e-05	High	Unambiguous	[R].VALEAcVQAR.[N]	C6(Carbamidomethyl)	1	ATCG00490.1	65	0	2	6.51788e-06	558.795	1116.58	1116.58	-0.39	-0.00022	33	26				R.VALEACVQAR.N	[422-431]
	0	5.882e-06	High	Unambiguous	[R].VALEAcVQAR.[N]	C6(Carbamidomethyl)	1	ATCG00490.1	65	0	2	6.49771e-06	558.795	1116.58	1116.58	-0.06	-4e-05	32	25				R.VALEACVQAR.N	[422-431]
	0	3.061e-06	High	Unambiguous	[R].VALEAcVQAR.[N]	C6(Carbamidomethyl)	1	ATCG00490.1	65	0	2	6.51788e-06	558.795	1116.58	1116.58	0.26	0.00015	33	26				R.VALEACVQAR.N	[422-431]
	0	4.769e-06	High	Unambiguous	[R].VALEAcVQAR.[N]	C6(Carbamidomethyl)	1	ATCG00490.1	65	0	2	6.05489e-06	558.795	1116.58	1116.58	-0.39	-0.00022	33	26				R.VALEACVQAR.N	[422-431]
	0	1.393e-05	High	Unambiguous	[R].VALEAcVQAR.[N]	C6(Carbamidomethyl)	1	ATCG00490.1	65	0	2	6.6697e-06	558.795	1116.58	1116.58	0.26	0.00015	33	26				R.VALEACVQAR.N	[422-431]
	0	7.396e-06	High	Unambiguous	[R].VALEAcVQAR.[N]	C6(Carbamidomethyl)	1	ATCG00490.1	65	0	2	6.96797e-06	558.795	1116.58	1116.58	0.26	0.00015	33	26				R.VALEACVQAR.N	[422-431]
	0	5.54e-06	High	Unambiguous	[R].VALEAcVQAR.[N]	C6(Carbamidomethyl)	1	ATCG00490.1	65	0	2	6.56306e-06	558.795	1116.58	1116.58	0.48	0.00027	33	26				R.VALEACVQAR.N	[422-431]
	0	6.182e-06	High	Unambiguous	[R].VALEAcVQAR.[N]	C6(Carbamidomethyl)	1	ATCG00490.1	65	0	2	6.62378e-06	558.795	1116.58	1116.58	0.26	0.00015	33	26				R.VALEACVQAR.N	[422-431]
	0	1.066e-05	High	Unambiguous	[R].AmHAVIDR.[Q]	M2(Oxidation)	1	ATCG00490.1	50	0	3	0.000140489	310.16	928.467	928.467	-0.09	-3e-05	30	23				R.AMHAVIDR.Q	[296-303]
	0	2.046e-05	High	Unambiguous	[R].AmHAVIDR.[Q]	M2(Oxidation)	1	ATCG00490.1	53	0	3	6.84926e-05	310.16	928.467	928.467	0.01	0	30	23				R.AMHAVIDR.Q	[296-303]
	0	5.76e-06	High	Unambiguous	[R].DNGLLLHIHR.[A]		1	ATCG00490.1	91	0	2	1.89844e-08	594.336	1187.66	1187.66	0.5	0.0003	33	26				R.DNGLLLHIHR.A	[286-295]
	0	1.056e-06	High	Unambiguous	[R].DNGLLLHIHR.[A]		1	ATCG00490.1	69	0	2	2.2204e-06	594.336	1187.67	1187.66	0.92	0.00054	32	25				R.DNGLLLHIHR.A	[286-295]
	0	2.258e-07	High	Unambiguous	[R].ESTLGFVDLLR.[D]		1	ATCG00490.1	103	0	2	7.84002e-10	625.343	1249.68	1249.68	0.36	0.00022	31	24				R.ESTLGFVDLLR.D	[340-350]
	0	3.118e-05	High	Unambiguous	[R].VTPQPGVPPEEAGAAVAAESSTGTWTTVWTDGLTSLDR.[Y]		1	ATCG00490.1	37	0	3	0.00814505	1285.63	3854.86	3854.87	-2.03	-0.0026	36	29				R.VTPQPGVPPEEAGAAVAAESSTGTWTTVWTDGLTSLDR.Y	[42-79]
	0	2.119e-06	High	Unambiguous	[R].VTPQPGVPPEEAGAAVAAESSTGTWTTVWTDGLTSLDR.[Y]		1	ATCG00490.1	50	0	3	0.000408254	1285.63	3854.86	3854.87	-1.93	-0.00248	36	29				R.VTPQPGVPPEEAGAAVAAESSTGTWTTVWTDGLTSLDR.Y	[42-79]
	0	3.105e-09	High	Unambiguous	[R].VTPQPGVPPEEAGAAVAAESSTGTWTTVWTDGLTSLDR.[Y]		1	ATCG00490.1	56	0	3	0.000118826	1285.63	3854.87	3854.87	-1.55	-0.00199	36	29				R.VTPQPGVPPEEAGAAVAAESSTGTWTTVWTDGLTSLDR.Y	[42-79]
	0	1.215e-07	High	Unambiguous	[R].VTPQPGVPPEEAGAAVAAESSTGTWTTVWTDGLTSLDR.[Y]		1	ATCG00490.1	42	0	3	0.00272884	1285.63	3854.87	3854.87	-0.51	-0.00065	36	29				R.VTPQPGVPPEEAGAAVAAESSTGTWTTVWTDGLTSLDR.Y	[42-79]
	0	7.827e-06	High	Unambiguous	[R].VTPQPGVPPEEAGAAVAAESSTGTWTTVWTDGLTSLDR.[Y]		1	ATCG00490.1	40	0	3	0.00401257	1285.63	3854.87	3854.87	-0.41	-0.00053	36	29				R.VTPQPGVPPEEAGAAVAAESSTGTWTTVWTDGLTSLDR.Y	[42-79]
	0	5.583e-08	High	Unambiguous	[R].VTPQPGVPPEEAGAAVAAESSTGTWTTVWTDGLTSLDR.[Y]		1	ATCG00490.1	46	0	3	0.00123558	1285.63	3854.87	3854.87	-0.32	-0.00041	36	29				R.VTPQPGVPPEEAGAAVAAESSTGTWTTVWTDGLTSLDR.Y	[42-79]
	0	4.38e-06	High	Unambiguous	[R].VTPQPGVPPEEAGAAVAAESSTGTWTTVWTDGLTSLDR.[Y]		1	ATCG00490.1	35	0	3	0.0153046	1285.63	3854.87	3854.87	-0.13	-0.00016	36	29				R.VTPQPGVPPEEAGAAVAAESSTGTWTTVWTDGLTSLDR.Y	[42-79]
	0	2.49e-06	High	Unambiguous	[R].VTPQPGVPPEEAGAAVAAESSTGTWTTVWTDGLTSLDR.[Y]		1	ATCG00490.1	50	0	3	0.000436878	1285.63	3854.87	3854.87	-0.03	-4e-05	36	29				R.VTPQPGVPPEEAGAAVAAESSTGTWTTVWTDGLTSLDR.Y	[42-79]
	0	4.654e-08	High	Unambiguous	[R].VTPQPGVPPEEAGAAVAAESSTGTWTTVWTDGLTSLDR.[Y]		1	ATCG00490.1	36	0	3	0.0101709	1285.63	3854.87	3854.87	-0.03	-4e-05	36	29				R.VTPQPGVPPEEAGAAVAAESSTGTWTTVWTDGLTSLDR.Y	[42-79]
	0	5.171e-06	High	Unambiguous	[R].VTPQPGVPPEEAGAAVAAESSTGTWTTVWTDGLTSLDR.[Y]		1	ATCG00490.1	35	0	3	0.0147353	1285.63	3854.87	3854.87	-0.03	-4e-05	36	29				R.VTPQPGVPPEEAGAAVAAESSTGTWTTVWTDGLTSLDR.Y	[42-79]
	0	3.757e-07	High	Unambiguous	[R].VTPQPGVPPEEAGAAVAAESSTGTWTTVWTDGLTSLDR.[Y]		1	ATCG00490.1	29	0	4	0.0534498	964.476	3854.88	3854.87	3.18	0.00306	36	29				R.VTPQPGVPPEEAGAAVAAESSTGTWTTVWTDGLTSLDR.Y	[42-79]
	0	4.695e-06	High	Unambiguous	[R].VTPQPGVPPEEAGAAVAAESSTGTWTTVWTDGLTSLDR.[Y]		1	ATCG00490.1	47	0	3	0.000931929	1285.63	3854.88	3854.87	1.2	0.00155	36	29				R.VTPQPGVPPEEAGAAVAAESSTGTWTTVWTDGLTSLDR.Y	[42-79]
	0	2.621e-08	High	Unambiguous	[R].VTPQPGVPPEEAGAAVAAESSTGTWTTVWTDGLTSLDR.[Y]		1	ATCG00490.1	45	0	3	0.00145846	1285.63	3854.87	3854.87	0.06	8e-05	36	29				R.VTPQPGVPPEEAGAAVAAESSTGTWTTVWTDGLTSLDR.Y	[42-79]
	0	8.435e-10	High	Unambiguous	[R].VTPQPGVPPEEAGAAVAAESSTGTWTTVWTDGLTSLDR.[Y]		1	ATCG00490.1	56	0	3	0.000103489	1285.63	3854.87	3854.87	0.06	8e-05	36	29				R.VTPQPGVPPEEAGAAVAAESSTGTWTTVWTDGLTSLDR.Y	[42-79]
	0	2.858e-06	High	Unambiguous	[R].VTPQPGVPPEEAGAAVAAESSTGTWTTVWTDGLTSLDR.[Y]		1	ATCG00490.1	53	0	3	0.00020795	1285.63	3854.87	3854.87	0.16	0.00021	36	29				R.VTPQPGVPPEEAGAAVAAESSTGTWTTVWTDGLTSLDR.Y	[42-79]
	0	1.484e-05	High	Unambiguous	[R].VTPQPGVPPEEAGAAVAAESSTGTWTTVWTDGLTSLDR.[Y]		1	ATCG00490.1	39	0	3	0.00522347	1285.63	3854.87	3854.87	0.16	0.00021	36	29				R.VTPQPGVPPEEAGAAVAAESSTGTWTTVWTDGLTSLDR.Y	[42-79]
	0	1.011e-08	High	Unambiguous	[R].VTPQPGVPPEEAGAAVAAESSTGTWTTVWTDGLTSLDR.[Y]		1	ATCG00490.1	62	0	3	2.9851e-05	1285.63	3854.87	3854.87	0.16	0.00021	36	29				R.VTPQPGVPPEEAGAAVAAESSTGTWTTVWTDGLTSLDR.Y	[42-79]
	0	1.112e-07	High	Unambiguous	[R].VTPQPGVPPEEAGAAVAAESSTGTWTTVWTDGLTSLDR.[Y]		1	ATCG00490.1	38	0	3	0.00635993	1285.63	3854.87	3854.87	0.25	0.00033	36	29				R.VTPQPGVPPEEAGAAVAAESSTGTWTTVWTDGLTSLDR.Y	[42-79]
	0	1.914e-08	High	Unambiguous	[R].VTPQPGVPPEEAGAAVAAESSTGTWTTVWTDGLTSLDR.[Y]		1	ATCG00490.1	42	0	3	0.00268771	1285.63	3854.87	3854.87	0.44	0.00057	36	29				R.VTPQPGVPPEEAGAAVAAESSTGTWTTVWTDGLTSLDR.Y	[42-79]
	0	1.41e-05	High	Unambiguous	[R].VTPQPGVPPEEAGAAVAAESSTGTWTTVWTDGLTSLDR.[Y]		1	ATCG00490.1	41	0	3	0.00351437	1285.63	3854.87	3854.87	0.73	0.00094	36	29				R.VTPQPGVPPEEAGAAVAAESSTGTWTTVWTDGLTSLDR.Y	[42-79]
	0	2.304e-10	High	Unambiguous	[R].VTPQPGVPPEEAGAAVAAESSTGTWTTVWTDGLTSLDR.[Y]		1	ATCG00490.1	75	0	3	1.46166e-06	1285.63	3854.87	3854.87	0.73	0.00094	36	29				R.VTPQPGVPPEEAGAAVAAESSTGTWTTVWTDGLTSLDR.Y	[42-79]
	0	2.423e-09	High	Unambiguous	[R].VTPQPGVPPEEAGAAVAAESSTGTWTTVWTDGLTSLDR.[Y]		1	ATCG00490.1	48	0	4	0.000776092	964.474	3854.88	3854.87	0.84	0.00081	36	29				R.VTPQPGVPPEEAGAAVAAESSTGTWTTVWTDGLTSLDR.Y	[42-79]
	0	3.211e-05	High	Unambiguous	[R].VTPQPGVPPEEAGAAVAAESSTGTWTTVWTDGLTSLDR.[Y]		1	ATCG00490.1	35	0	3	0.0153951	1285.63	3854.88	3854.87	1.01	0.0013	36	29				R.VTPQPGVPPEEAGAAVAAESSTGTWTTVWTDGLTSLDR.Y	[42-79]
	0	9.02e-06	High	Unambiguous	[R].VTPQPGVPPEEAGAAVAAESSTGTWTTVWTDGLTSLDR.[Y]		1	ATCG00490.1	40	0	3	0.00404933	1285.63	3854.88	3854.87	1.2	0.00155	36	29				R.VTPQPGVPPEEAGAAVAAESSTGTWTTVWTDGLTSLDR.Y	[42-79]
	0	4.78e-06	High	Unambiguous	[R].VTPQPGVPPEEAGAAVAAESSTGTWTTVWTDGLTSLDR.[Y]		1	ATCG00490.1	32	0	4	0.0270965	964.476	3854.88	3854.87	2.67	0.00258	36	29				R.VTPQPGVPPEEAGAAVAAESSTGTWTTVWTDGLTSLDR.Y	[42-79]
	0	7.678e-06	High	Unambiguous	[R].VALEAcVQAR.[N]	C6(Carbamidomethyl)	1	ATCG00490.1	65	0	2	7.35121e-06	558.796	1116.58	1116.58	0.92	0.00051	33	26				R.VALEACVQAR.N	[422-431]
	0	2.561e-05	High	Unambiguous	[R].VALEAcVQAR.[N]	C6(Carbamidomethyl)	1	ATCG00490.1	70	0	2	2.05286e-06	558.796	1116.58	1116.58	0.92	0.00051	33	26				R.VALEACVQAR.N	[422-431]
	0	6.232e-06	High	Unambiguous	[R].VALEAcVQAR.[N]	C6(Carbamidomethyl)	1	ATCG00490.1	64	0	2	8.57746e-06	558.796	1116.58	1116.58	0.92	0.00051	33	26				R.VALEACVQAR.N	[422-431]
	0	5.76e-10	High	Unambiguous	[R].ELGVPIVMHDYLTGGFTANTSLSHYcR.[D]	C26(Carbamidomethyl)	1	ATCG00490.1	50	0	4	0.000543777	760.369	3038.45	3038.45	1.11	0.00085	37	30				R.ELGVPIVMHDYLTGGFTANTSLSHYCR.D	[259-285]
	0	8.458e-06	High	Unambiguous	[R].VALEAcVQAR.[N]	C6(Carbamidomethyl)	1	ATCG00490.1	65	0	2	7.28382e-06	558.796	1116.58	1116.58	1.03	0.00057	33	26				R.VALEACVQAR.N	[422-431]
	0	1.54e-09	High	Unambiguous	[R].ELGVPIVMHDYLTGGFTANTSLSHYcR.[D]	C26(Carbamidomethyl)	1	ATCG00490.1	50	0	4	0.0005217	760.369	3038.45	3038.45	1.11	0.00085	37	30				R.ELGVPIVMHDYLTGGFTANTSLSHYCR.D	[259-285]
	0	3.934e-06	High	Unambiguous	[R].VALEAcVQAR.[N]	C6(Carbamidomethyl)	1	ATCG00490.1	63	0	2	1.06502e-05	558.796	1116.58	1116.58	0.81	0.00045	33	26				R.VALEACVQAR.N	[422-431]
	0	4.91e-11	High	Unambiguous	[R].ELGVPIVMHDYLTGGFTANTSLSHYcR.[D]	C26(Carbamidomethyl)	1	ATCG00490.1	41	0	4	0.0037881	760.369	3038.45	3038.45	0.79	0.0006	37	30				R.ELGVPIVMHDYLTGGFTANTSLSHYCR.D	[259-285]
	0	7.972e-11	High	Unambiguous	[R].ELGVPIVMHDYLTGGFTANTSLSHYcR.[D]	C26(Carbamidomethyl)	1	ATCG00490.1	67	0	4	1.03889e-05	760.369	3038.45	3038.45	0.87	0.00066	37	30				R.ELGVPIVMHDYLTGGFTANTSLSHYCR.D	[259-285]
	0	1.21e-10	High	Unambiguous	[R].ELGVPIVMHDYLTGGFTANTSLSHYcR.[D]	C26(Carbamidomethyl)	1	ATCG00490.1	40	0	4	0.00493832	760.369	3038.45	3038.45	0.95	0.00072	37	30				R.ELGVPIVMHDYLTGGFTANTSLSHYCR.D	[259-285]
	0	1.025e-09	High	Unambiguous	[R].ELGVPIVMHDYLTGGFTANTSLSHYcR.[D]	C26(Carbamidomethyl)	1	ATCG00490.1	56	0	4	0.00012376	760.369	3038.45	3038.45	0.95	0.00072	37	30				R.ELGVPIVMHDYLTGGFTANTSLSHYCR.D	[259-285]
	0	4.633e-06	High	Unambiguous	[R].VALEAcVQAR.[N]	C6(Carbamidomethyl)	1	ATCG00490.1	64	0	2	8.91988e-06	558.796	1116.58	1116.58	0.7	0.00039	33	26				R.VALEACVQAR.N	[422-431]
	0	9.603e-12	High	Unambiguous	[R].ELGVPIVMHDYLTGGFTANTSLSHYcR.[D]	C26(Carbamidomethyl)	1	ATCG00490.1	53	0	4	0.000258223	760.369	3038.45	3038.45	1.03	0.00078	37	30				R.ELGVPIVMHDYLTGGFTANTSLSHYCR.D	[259-285]
	0	9.527e-10	High	Unambiguous	[R].ELGVPIVMHDYLTGGFTANTSLSHYcR.[D]	C26(Carbamidomethyl)	1	ATCG00490.1	49	0	4	0.000683905	760.369	3038.45	3038.45	1.03	0.00078	37	30				R.ELGVPIVMHDYLTGGFTANTSLSHYCR.D	[259-285]
	0	2.132e-05	High	Unambiguous	[R].VALEAcVQAR.[N]	C6(Carbamidomethyl)	1	ATCG00490.1	64	0	2	7.8166e-06	558.797	1116.59	1116.58	3.33	0.00186	33	26				R.VALEACVQAR.N	[422-431]
	0	6.379e-06	High	Unambiguous	[R].VALEAcVQAR.[N]	C6(Carbamidomethyl)	1	ATCG00490.1	69	0	2	2.54812e-06	558.796	1116.59	1116.58	1.8	0.001	33	26				R.VALEACVQAR.N	[422-431]
	0	8.355e-06	High	Unambiguous	[R].VALEAcVQAR.[N]	C6(Carbamidomethyl)	1	ATCG00490.1	64	0	2	9.38036e-06	558.796	1116.58	1116.58	1.47	0.00082	33	26				R.VALEACVQAR.N	[422-431]
	0	4.735e-06	High	Unambiguous	[R].VALEAcVQAR.[N]	C6(Carbamidomethyl)	1	ATCG00490.1	70	0	2	2.09035e-06	558.796	1116.59	1116.58	1.8	0.001	33	26				R.VALEACVQAR.N	[422-431]
	0	1.509e-09	High	Unambiguous	[R].ELGVPIVMHDYLTGGFTANTSLSHYcR.[D]	C26(Carbamidomethyl)	1	ATCG00490.1	53	0	4	0.000257298	760.369	3038.46	3038.45	2	0.00152	37	30				R.ELGVPIVMHDYLTGGFTANTSLSHYCR.D	[259-285]
	0	9.339e-06	High	Unambiguous	[R].ELGVPIVMHDYLTGGFTANTSLSHYcR.[D]	C26(Carbamidomethyl)	1	ATCG00490.1	33	0	3	0.02307	1013.49	3038.47	3038.45	5.98	0.00605	36	29				R.ELGVPIVMHDYLTGGFTANTSLSHYCR.D	[259-285]
	0	4.196e-09	High	Unambiguous	[R].ELGVPIVMHDYLTGGFTANTSLSHYcR.[D]	C26(Carbamidomethyl)	1	ATCG00490.1	46	0	4	0.00134809	760.37	3038.46	3038.45	2.64	0.002	37	30				R.ELGVPIVMHDYLTGGFTANTSLSHYCR.D	[259-285]
	0	1.306e-08	High	Unambiguous	[R].ELGVPIVMHDYLTGGFTANTSLSHYcR.[D]	C26(Carbamidomethyl)	1	ATCG00490.1	46	0	4	0.00131639	760.37	3038.46	3038.45	2.24	0.0017	37	30				R.ELGVPIVMHDYLTGGFTANTSLSHYCR.D	[259-285]
	0	3.097e-10	High	Unambiguous	[R].ELGVPIVMHDYLTGGFTANTSLSHYcR.[D]	C26(Carbamidomethyl)	1	ATCG00490.1	43	0	4	0.00256086	760.37	3038.46	3038.45	2.24	0.0017	37	30				R.ELGVPIVMHDYLTGGFTANTSLSHYCR.D	[259-285]
	0	4.511e-09	High	Unambiguous	[R].ELGVPIVMHDYLTGGFTANTSLSHYcR.[D]	C26(Carbamidomethyl)	1	ATCG00490.1	52	0	4	0.000285293	760.369	3038.46	3038.45	1.92	0.00146	37	30				R.ELGVPIVMHDYLTGGFTANTSLSHYCR.D	[259-285]
	0	1.009e-05	High	Unambiguous	[R].VALEAcVQAR.[N]	C6(Carbamidomethyl)	1	ATCG00490.1	65	0	2	6.4598e-06	558.796	1116.58	1116.58	1.47	0.00082	33	26				R.VALEACVQAR.N	[422-431]
	0	2.109e-09	High	Unambiguous	[R].ELGVPIVMHDYLTGGFTANTSLSHYcR.[D]	C26(Carbamidomethyl)	1	ATCG00490.1	46	0	4	0.00118535	760.369	3038.45	3038.45	1.43	0.00109	37	30				R.ELGVPIVMHDYLTGGFTANTSLSHYCR.D	[259-285]
	0	7.677e-11	High	Unambiguous	[R].ELGVPIVMHDYLTGGFTANTSLSHYcR.[D]	C26(Carbamidomethyl)	1	ATCG00490.1	41	0	4	0.00380444	760.369	3038.45	3038.45	1.51	0.00115	37	30				R.ELGVPIVMHDYLTGGFTANTSLSHYCR.D	[259-285]
	0	7.884e-10	High	Unambiguous	[R].ELGVPIVMHDYLTGGFTANTSLSHYcR.[D]	C26(Carbamidomethyl)	1	ATCG00490.1	43	0	4	0.00261391	760.369	3038.45	3038.45	1.51	0.00115	37	30				R.ELGVPIVMHDYLTGGFTANTSLSHYCR.D	[259-285]
	0	7.718e-11	High	Unambiguous	[R].ELGVPIVMHDYLTGGFTANTSLSHYcR.[D]	C26(Carbamidomethyl)	1	ATCG00490.1	47	0	4	0.000938814	760.369	3038.45	3038.45	1.59	0.00121	37	30				R.ELGVPIVMHDYLTGGFTANTSLSHYCR.D	[259-285]
	0	5.357e-11	High	Unambiguous	[R].ELGVPIVMHDYLTGGFTANTSLSHYcR.[D]	C26(Carbamidomethyl)	1	ATCG00490.1	51	0	4	0.00043753	760.369	3038.45	3038.45	1.68	0.00127	37	30				R.ELGVPIVMHDYLTGGFTANTSLSHYCR.D	[259-285]
	0	5.262e-06	High	Unambiguous	[R].VALEAcVQAR.[N]	C6(Carbamidomethyl)	1	ATCG00490.1	70	0	2	2.07119e-06	558.796	1116.58	1116.58	1.14	0.00064	33	26				R.VALEACVQAR.N	[422-431]
	0	1.669e-08	High	Unambiguous	[R].ELGVPIVMHDYLTGGFTANTSLSHYcR.[D]	C26(Carbamidomethyl)	1	ATCG00490.1	37	0	4	0.010116	760.369	3038.45	3038.45	1.68	0.00127	37	30				R.ELGVPIVMHDYLTGGFTANTSLSHYCR.D	[259-285]
	0	1.222e-08	High	Unambiguous	[R].ELGVPIVMHDYLTGGFTANTSLSHYcR.[D]	C26(Carbamidomethyl)	1	ATCG00490.1	38	0	4	0.00798009	760.369	3038.45	3038.45	1.68	0.00127	37	30				R.ELGVPIVMHDYLTGGFTANTSLSHYCR.D	[259-285]
	0	1.381e-05	High	Unambiguous	[R].ELGVPIVMHDYLTGGFTANTSLSHYcR.[D]	C26(Carbamidomethyl)	1	ATCG00490.1	24	0	4	0.181673	760.369	3038.46	3038.45	1.84	0.00139	37	30				R.ELGVPIVMHDYLTGGFTANTSLSHYCR.D	[259-285]
	0	8.692e-10	High	Unambiguous	[R].ELGVPIVMHDYLTGGFTANTSLSHYcR.[D]	C26(Carbamidomethyl)	1	ATCG00490.1	46	0	4	0.00120584	760.369	3038.46	3038.45	1.84	0.00139	37	30				R.ELGVPIVMHDYLTGGFTANTSLSHYCR.D	[259-285]
	0	1.268e-05	High	Unambiguous	[R].VALEAcVQAR.[N]	C6(Carbamidomethyl)	1	ATCG00490.1	63	0	2	9.68767e-06	558.796	1116.58	1116.58	1.25	0.0007	33	26				R.VALEACVQAR.N	[422-431]
	0	6.868e-06	High	Unambiguous	[R].VALEAcVQAR.[N]	C6(Carbamidomethyl)	1	ATCG00490.1	65	0	2	7.00421e-06	558.796	1116.58	1116.58	0.7	0.00039	33	26				R.VALEACVQAR.N	[422-431]
	0	3.325e-11	High	Unambiguous	[R].ELGVPIVMHDYLTGGFTANTSLSHYcR.[D]	C26(Carbamidomethyl)	1	ATCG00490.1	67	0	4	1.07256e-05	760.369	3038.45	3038.45	0.79	0.0006	37	30				R.ELGVPIVMHDYLTGGFTANTSLSHYCR.D	[259-285]
	0	3.508e-05	High	Unambiguous	[R].ELGVPIVMHDYLTGGFTANTSLSHYcR.[D]	C26(Carbamidomethyl)	1	ATCG00490.1	13	0	4	2.65005	760.367	3038.44	3038.45	-1.7	-0.00129	37	30				R.ELGVPIVMHDYLTGGFTANTSLSHYCR.D	[259-285]
	0	3.051e-05	High	Unambiguous	[R].VALEAcVQAR.[N]	C6(Carbamidomethyl)	1	ATCG00490.1	64	0	2	8.86772e-06	558.795	1116.58	1116.58	0.59	0.00033	33	26				R.VALEACVQAR.N	[422-431]
	0	3.168e-06	High	Unambiguous	[R].VALEAcVQAR.[N]	C6(Carbamidomethyl)	1	ATCG00490.1	70	0	2	2.15456e-06	558.796	1116.58	1116.58	0.7	0.00039	33	26				R.VALEACVQAR.N	[422-431]
	0	2.538e-07	High	Unambiguous	[R].ELGVPIVMHDYLTGGFTANTSLSHYcR.[D]	C26(Carbamidomethyl)	1	ATCG00490.1	22	0	3	0.350129	1013.49	3038.45	3038.45	0.19	0.0002	37	30				R.ELGVPIVMHDYLTGGFTANTSLSHYCR.D	[259-285]
	0	3.357e-07	High	Unambiguous	[R].ELGVPIVMHDYLTGGFTANTSLSHYcR.[D]	C26(Carbamidomethyl)	1	ATCG00490.1	30	0	3	0.0566591	1013.49	3038.45	3038.45	0.49	0.0005	37	30				R.ELGVPIVMHDYLTGGFTANTSLSHYCR.D	[259-285]
	0	1.815e-09	High	Unambiguous	[R].ELGVPIVMHDYLTGGFTANTSLSHYcR.[D]	C26(Carbamidomethyl)	1	ATCG00490.1	50	0	4	0.00052008	760.368	3038.45	3038.45	0.15	0.00011	37	30				R.ELGVPIVMHDYLTGGFTANTSLSHYCR.D	[259-285]
	0	5.165e-06	High	Unambiguous	[R].VALEAcVQAR.[N]	C6(Carbamidomethyl)	1	ATCG00490.1	65	0	2	7.15833e-06	558.795	1116.58	1116.58	0.59	0.00033	33	26				R.VALEACVQAR.N	[422-431]
	0	2.484e-05	High	Unambiguous	[R].VALEAcVQAR.[N]	C6(Carbamidomethyl)	1	ATCG00490.1	70	0	2	2.22747e-06	558.795	1116.58	1116.58	0.59	0.00033	33	26				R.VALEACVQAR.N	[422-431]
	7.36e-05	4.383e-05	High	Unambiguous	[R].VALEAcVQAR.[N]	C6(Carbamidomethyl)	1	ATCG00490.1	64	0	2	7.67549e-06	558.795	1116.58	1116.58	0.48	0.00027	33	26				R.VALEACVQAR.N	[422-431]
	7.36e-05	5.576e-05	High	Unambiguous	[R].VALEAcVQAR.[N]	C6(Carbamidomethyl)	1	ATCG00490.1	64	0	2	7.94729e-06	558.796	1116.58	1116.58	1.36	0.00076	33	26				R.VALEACVQAR.N	[422-431]
	7.36e-05	7.144e-05	High	Unambiguous	[R].VALEAcVQAR.[N]	C6(Carbamidomethyl)	1	ATCG00490.1	31	0	2	0.0168696	558.795	1116.58	1116.58	0.37	0.00021	33	26				R.VALEACVQAR.N	[422-431]
	7.36e-05	0.0001865	High	Unambiguous	[R].VALEAcVQAR.[N]	C6(Carbamidomethyl)	1	ATCG00490.1	33	0	2	0.00973552	558.796	1116.58	1116.58	0.7	0.00039	33	26				R.VALEACVQAR.N	[422-431]
	7.36e-05	5.636e-05	High	Unambiguous	[R].VALEAcVQAR.[N]	C6(Carbamidomethyl)	1	ATCG00490.1	64	0	2	9.49203e-06	558.796	1116.58	1116.58	1.03	0.00057	33	26				R.VALEACVQAR.N	[422-431]
	7.36e-05	0.0005108	High	Unambiguous	[R].VALEAcVQAR.[N]	C6(Carbamidomethyl)	1	ATCG00490.1	45	0	2	0.000656477	558.796	1116.58	1116.58	1.14	0.00064	33	26				R.VALEACVQAR.N	[422-431]
	7.36e-05	6.482e-05	High	Unambiguous	[R].VALEAcVQAR.[N]	C6(Carbamidomethyl)	1	ATCG00490.1	63	0	2	9.46715e-06	558.796	1116.58	1116.58	1.14	0.00064	33	26				R.VALEACVQAR.N	[422-431]
	7.36e-05	5.245e-05	High	Unambiguous	[R].VALEAcVQAR.[N]	C6(Carbamidomethyl)	1	ATCG00490.1	44	0	2	0.000792617	558.794	1116.58	1116.58	-1.27	-0.00071	33	26				R.VALEACVQAR.N	[422-431]
	7.36e-05	9.91e-05	High	Unambiguous	[R].VALEAcVQAR.[N]	C6(Carbamidomethyl)	1	ATCG00490.1	46	0	2	0.000565404	558.796	1116.58	1116.58	1.03	0.00057	33	26				R.VALEACVQAR.N	[422-431]
	7.36e-05	0.0003688	High	Unambiguous	[K].NHGMHFR.[V]		1	ATCG00490.1	20	0	3	0.293413	300.142	898.411	898.41	1.02	0.00031	34	27				K.NHGMHFR.V	[306-312]
	7.36e-05	0.0003642	High	Unambiguous	[K].NHGMHFR.[V]		1	ATCG00490.1	31	0	3	0.0219252	300.142	898.41	898.41	0.41	0.00012	34	27				K.NHGMHFR.V	[306-312]
	7.36e-05	0.0003474	High	Unambiguous	[K].NHGMHFR.[V]		1	ATCG00490.1	31	0	3	0.0215251	300.142	898.41	898.41	0.31	9e-05	34	27				K.NHGMHFR.V	[306-312]
	7.36e-05	0.000204	High	Unambiguous	[K].NHGMHFR.[V]		1	ATCG00490.1	29	0	3	0.0340504	300.142	898.41	898.41	0.21	6e-05	34	27				K.NHGMHFR.V	[306-312]
	7.36e-05	0.0003053	High	Unambiguous	[K].NHGMHFR.[V]		1	ATCG00490.1	31	0	3	0.0228624	300.142	898.41	898.41	0.21	6e-05	34	27				K.NHGMHFR.V	[306-312]
	7.36e-05	0.0006382	High	Unambiguous	[R].ELGVPIVMHDYLTGGFTANTSLSHYcR.[D]	C26(Carbamidomethyl)	1	ATCG00490.1	14	0	3	1.896	1013.49	3038.45	3038.45	-0.29	-0.00029	37	30				R.ELGVPIVMHDYLTGGFTANTSLSHYCR.D	[259-285]
	7.36e-05	0.0001698	High	Unambiguous	[R].AMHAVIDR.[Q]		1	ATCG00490.1	50	0	3	0.000100744	304.829	912.473	912.472	0.73	0.00022	30	23				R.AMHAVIDR.Q	[296-303]
	7.36e-05	0.0001164	High	Unambiguous	[R].AMHAVIDR.[Q]		1	ATCG00490.1	52	0	3	7.08301e-05	304.829	912.472	912.472	-0.18	-5e-05	30	23				R.AMHAVIDR.Q	[296-303]
	7.36e-05	0.0001604	High	Unambiguous	[R].GGLDFTKDDENVNSQPFmR.[W]	M18(Oxidation)	1	ATCG00490.1	28	1	3	0.0650808	729.331	2185.98	2185.98	-1.66	-0.00121	36	29				R.GGLDFTKDDENVNSQPFMR.W	[195-213]
	7.36e-05	4.766e-05	High	Unambiguous	[R].GGLDFTKDDENVNSQPFmR.[W]	M18(Oxidation)	1	ATCG00490.1	71	1	2	3.69769e-06	1093.5	2185.98	2185.98	1.17	0.00128	36	29				R.GGLDFTKDDENVNSQPFMR.W	[195-213]
	7.36e-05	3.92e-05	High	Unambiguous	[R].GGLDFTKDDENVNSQPFmR.[W]	M18(Oxidation)	1	ATCG00490.1	39	1	3	0.00573393	729.333	2185.98	2185.98	0.69	0.0005	36	29				R.GGLDFTKDDENVNSQPFMR.W	[195-213]
	7.36e-05	0.0003056	High	Unambiguous	[R].AmHAVIDR.[Q]	M2(Oxidation)	1	ATCG00490.1	45	0	3	0.000463927	310.161	928.467	928.467	0.31	0.0001	31	24				R.AMHAVIDR.Q	[296-303]
	7.36e-05	0.0003629	High	Unambiguous	[R].AmHAVIDR.[Q]	M2(Oxidation)	1	ATCG00490.1	56	0	3	3.33921e-05	310.161	928.467	928.467	0.11	3e-05	30	23				R.AMHAVIDR.Q	[296-303]
	7.36e-05	9.213e-05	High	Unambiguous	[R].AmHAVIDR.[Q]	M2(Oxidation)	1	ATCG00490.1	51	0	3	0.000107311	310.16	928.467	928.467	-0.09	-3e-05	30	23				R.AMHAVIDR.Q	[296-303]
	7.36e-05	5.448e-05	High	Unambiguous	[R].AmHAVIDR.[Q]	M2(Oxidation)	1	ATCG00490.1	52	0	3	7.66732e-05	310.16	928.467	928.467	-0.09	-3e-05	30	23				R.AMHAVIDR.Q	[296-303]
	7.36e-05	3.595e-05	High	Unambiguous	[R].AmHAVIDR.[Q]	M2(Oxidation)	1	ATCG00490.1	45	0	3	0.000396866	310.16	928.467	928.467	-0.19	-6e-05	30	23				R.AMHAVIDR.Q	[296-303]
	7.36e-05	0.0001553	High	Unambiguous	[R].AmHAVIDR.[Q]	M2(Oxidation)	1	ATCG00490.1	65	0	3	4.20382e-06	310.16	928.467	928.467	-0.19	-6e-05	30	23				R.AMHAVIDR.Q	[296-303]
	7.36e-05	0.0001379	High	Unambiguous	[R].AmHAVIDR.[Q]	M2(Oxidation)	1	ATCG00490.1	47	0	3	0.000349969	310.16	928.466	928.467	-1.07	-0.00033	32	25				R.AMHAVIDR.Q	[296-303]
	7.36e-05	0.0001427	High	Unambiguous	[K].LTYYTPEYETKDTDILAAFR.[V]		1	ATCG00490.1	57	1	2	7.73491e-05	1205.6	2410.18	2410.18	1.28	0.00155	36	29				K.LTYYTPEYETKDTDILAAFR.V	[22-41]
	7.36e-05	9.126e-05	High	Unambiguous	[R].VTPQPGVPPEEAGAAVAAESSTGTWTTVWTDGLTSLDR.[Y]		1	ATCG00490.1	30	0	3	0.0491894	1285.63	3854.87	3854.87	-0.32	-0.00041	36	29				R.VTPQPGVPPEEAGAAVAAESSTGTWTTVWTDGLTSLDR.Y	[42-79]
	7.36e-05	9.789e-05	High	Unambiguous	[R].VTPQPGVPPEEAGAAVAAESSTGTWTTVWTDGLTSLDR.[Y]		1	ATCG00490.1	37	0	3	0.00797667	1285.63	3854.87	3854.87	-0.13	-0.00016	36	29				R.VTPQPGVPPEEAGAAVAAESSTGTWTTVWTDGLTSLDR.Y	[42-79]
	7.36e-05	3.934e-05	High	Unambiguous	[R].VTPQPGVPPEEAGAAVAAESSTGTWTTVWTDGLTSLDR.[Y]		1	ATCG00490.1	30	0	3	0.048517	1285.63	3854.87	3854.87	0.06	8e-05	36	29				R.VTPQPGVPPEEAGAAVAAESSTGTWTTVWTDGLTSLDR.Y	[42-79]
	7.36e-05	3.608e-05	High	Unambiguous	[R].VTPQPGVPPEEAGAAVAAESSTGTWTTVWTDGLTSLDR.[Y]		1	ATCG00490.1	36	0	3	0.0116116	1285.63	3854.87	3854.87	0.06	8e-05	36	29				R.VTPQPGVPPEEAGAAVAAESSTGTWTTVWTDGLTSLDR.Y	[42-79]
	7.36e-05	0.0001122	High	Unambiguous	[R].VTPQPGVPPEEAGAAVAAESSTGTWTTVWTDGLTSLDR.[Y]		1	ATCG00490.1	42	0	3	0.00282706	1285.63	3854.87	3854.87	0.35	0.00045	36	29				R.VTPQPGVPPEEAGAAVAAESSTGTWTTVWTDGLTSLDR.Y	[42-79]
	7.36e-05	0.0004401	High	Unambiguous	[R].VTPQPGVPPEEAGAAVAAESSTGTWTTVWTDGLTSLDR.[Y]		1	ATCG00490.1	29	0	3	0.061572	1285.63	3854.87	3854.87	0.63	0.00082	36	29				R.VTPQPGVPPEEAGAAVAAESSTGTWTTVWTDGLTSLDR.Y	[42-79]
	7.36e-05	0.0002891	High	Unambiguous	[R].VTPQPGVPPEEAGAAVAAESSTGTWTTVWTDGLTSLDR.[Y]		1	ATCG00490.1	36	0	3	0.0113085	1285.63	3854.88	3854.87	0.82	0.00106	36	29				R.VTPQPGVPPEEAGAAVAAESSTGTWTTVWTDGLTSLDR.Y	[42-79]
	7.36e-05	7.098e-05	High	Unambiguous	[R].VTPQPGVPPEEAGAAVAAESSTGTWTTVWTDGLTSLDR.[Y]		1	ATCG00490.1	31	0	3	0.0329142	1285.63	3854.88	3854.87	1.2	0.00155	36	29				R.VTPQPGVPPEEAGAAVAAESSTGTWTTVWTDGLTSLDR.Y	[42-79]
	7.36e-05	0.0001537	High	Unambiguous	[K].GHYLNATAGTcEEmIKR.[A]	C11(Carbamidomethyl); M14(Oxidation)	2	ATCG00490.1; ATMG00280.1	29	1	4	0.0533749	492.483	1966.91	1966.91	0.35	0.00017	35	29				K.GHYLNATAGTCEEMIKR.A	[237-253]
	7.36e-05	0.0002019	High	Unambiguous	[K].DTDILAAFR.[V]		1	ATCG00490.1	51	0	2	0.000189849	511.27	1021.53	1021.53	1.03	0.00052	33	26				K.DTDILAAFR.V	[33-41]
	7.36e-05	6.299e-05	High	Unambiguous	[K].GHYLNATAGTcEEMIKR.[A]	C11(Carbamidomethyl)	2	ATCG00490.1; ATMG00280.1	38	1	4	0.00619829	488.485	1950.92	1950.92	1.12	0.00055	35	28				K.GHYLNATAGTCEEMIKR.A	[237-253]
	7.36e-05	0.0001664	High	Unambiguous	[K].GHYLNATAGTcEEMIKR.[A]	C11(Carbamidomethyl)	2	ATCG00490.1; ATMG00280.1	34	1	4	0.0170294	488.485	1950.92	1950.92	1.75	0.00085	35	28				K.GHYLNATAGTCEEMIKR.A	[237-253]
	7.36e-05	0.0001069	High	Unambiguous	[K].GHYLNATAGTcEEMIKR.[A]	C11(Carbamidomethyl)	2	ATCG00490.1; ATMG00280.1	29	1	4	0.0428335	488.485	1950.92	1950.92	0.87	0.00043	35	28				K.GHYLNATAGTCEEMIKR.A	[237-253]
	7.36e-05	8.992e-05	High	Unambiguous	[K].GHYLNATAGTcEEMIKR.[A]	C11(Carbamidomethyl)	2	ATCG00490.1; ATMG00280.1	28	1	4	0.056988	488.485	1950.92	1950.92	0.87	0.00043	35	28				K.GHYLNATAGTCEEMIKR.A	[237-253]
	7.36e-05	6.638e-05	High	Unambiguous	[K].GHYLNATAGTcEEMIKR.[A]	C11(Carbamidomethyl)	2	ATCG00490.1; ATMG00280.1	31	1	4	0.0317491	488.485	1950.92	1950.92	0.06	3e-05	35	28				K.GHYLNATAGTCEEMIKR.A	[237-253]
	7.36e-05	6.636e-05	High	Unambiguous	[K].GHYLNATAGTcEEMIKR.[A]	C11(Carbamidomethyl)	2	ATCG00490.1; ATMG00280.1	33	1	4	0.0203984	488.485	1950.92	1950.92	0.31	0.00015	35	28				K.GHYLNATAGTCEEMIKR.A	[237-253]
	7.36e-05	0.0006507	High	Unambiguous	[K].DDENVNSQPFmR.[W]	M11(Oxidation)	3	AT2G07732.1; ATCG00490.1; ATMG00280.1	30	0	2	0.0281714	734.312	1467.62	1467.62	-0.43	-0.00031	34	27				K.DDENVNSQPFMR.W	[202-213]
	7.36e-05	4.801e-05	High	Unambiguous	[R].DLAVEGNEIIR.[E]		1	ATCG00490.1	57	0	2	4.22701e-05	614.831	1228.66	1228.65	1.73	0.00106	32	25				R.DLAVEGNEIIR.E	[436-446]
	7.36e-05	0.0001112	High	Unambiguous	[R].DLAVEGNEIIR.[E]		1	ATCG00490.1	60	0	2	2.0446e-05	614.83	1228.65	1228.65	-0.75	-0.00046	32	25				R.DLAVEGNEIIR.E	[436-446]
	7.36e-05	8.937e-05	High	Unambiguous	[K].TFQGPPHGIQVER.[D]		1	ATCG00490.1	39	0	3	0.00365916	489.258	1465.76	1465.75	2.96	0.00145	34	27				K.TFQGPPHGIQVER.D	[147-159]
	7.36e-05	9.597e-05	High	Unambiguous	[K].DDENVNSQPFMR.[W]		3	AT2G07732.1; ATCG00490.1; ATMG00280.1	72	0	2	2.27795e-06	726.315	1451.62	1451.62	0.27	0.0002	35	28				K.DDENVNSQPFMR.W	[202-213]
	7.36e-05	0.0005872	High	Unambiguous	[R].FLFcAEAIYK.[S]	C4(Carbamidomethyl)	1	ATCG00490.1	34	0	2	0.0100554	631.319	1261.63	1261.63	0.99	0.00063	34	27				R.FLFCAEAIYK.S	[218-227]
	7.36e-05	0.0003072	High	Unambiguous	[R].FLFcAEAIYK.[S]	C4(Carbamidomethyl)	1	ATCG00490.1	47	0	2	0.000471412	631.319	1261.63	1261.63	0.99	0.00063	34	27				R.FLFCAEAIYK.S	[218-227]
	7.36e-05	0.0004547	High	Unambiguous	[R].FLFcAEAIYK.[S]	C4(Carbamidomethyl)	1	ATCG00490.1	26	0	2	0.0574646	631.318	1261.63	1261.63	0.7	0.00044	34	27				R.FLFCAEAIYK.S	[218-227]
	7.36e-05	0.0004859	High	Unambiguous	[R].FLFcAEAIYK.[S]	C4(Carbamidomethyl)	1	ATCG00490.1	17	0	2	0.498196	631.318	1261.63	1261.63	0.6	0.00038	34	27				R.FLFCAEAIYK.S	[218-227]
	7.36e-05	0.00012	High	Unambiguous	[R].FLFcAEAIYK.[S]	C4(Carbamidomethyl)	1	ATCG00490.1	39	0	2	0.00300885	631.318	1261.63	1261.63	0.51	0.00032	34	27				R.FLFCAEAIYK.S	[218-227]
	7.36e-05	0.0005597	High	Unambiguous	[R].FLFcAEAIYK.[S]	C4(Carbamidomethyl)	1	ATCG00490.1	23	0	2	0.113868	631.318	1261.63	1261.63	0.41	0.00026	34	27				R.FLFCAEAIYK.S	[218-227]
	7.36e-05	0.0003166	High	Unambiguous	[R].FLFcAEAIYK.[S]	C4(Carbamidomethyl)	1	ATCG00490.1	54	0	2	0.000112047	631.319	1261.63	1261.63	1.19	0.00075	34	27				R.FLFCAEAIYK.S	[218-227]
	7.36e-05	0.0002628	High	Unambiguous	[K].LEGDRESTLGFVDLLRDDYVEK.[D]		1	ATCG00490.1	19	2	3	0.509134	857.098	2569.28	2569.28	0.86	0.00074	35	28				K.LEGDRESTLGFVDLLRDDYVEK.D	[335-356]
	7.36e-05	0.0004459	High	Unambiguous	[R].FLFcAEAIYK.[S]	C4(Carbamidomethyl)	1	ATCG00490.1	51	0	2	0.000224595	631.319	1261.63	1261.63	1.28	0.00081	34	27				R.FLFCAEAIYK.S	[218-227]
	7.36e-05	8.072e-05	High	Unambiguous	[R].FLFcAEAIYK.[S]	C4(Carbamidomethyl)	1	ATCG00490.1	34	0	2	0.0108743	631.319	1261.63	1261.63	1.19	0.00075	34	27				R.FLFCAEAIYK.S	[218-227]
	7.36e-05	0.0004176	High	Unambiguous	[K].YGRPLLGcTIKPK.[L]	C8(Carbamidomethyl)	1	ATCG00490.1	25	0	4	0.034184	376.468	1502.85	1502.85	0.59	0.00022	29	22				K.YGRPLLGCTIKPK.L	[165-177]
	7.36e-05	0.0001684	High	Unambiguous	[R].DRFLFcAEAIYK.[S]	C6(Carbamidomethyl)	1	ATCG00490.1	36	1	3	0.00791244	511.591	1532.76	1532.76	0.61	0.00031	34	27				R.DRFLFCAEAIYK.S	[216-227]
	7.36e-05	4.507e-05	High	Unambiguous	[K].YGRPLLGcTIKPK.[L]	C8(Carbamidomethyl)	1	ATCG00490.1	23	0	4	0.0543652	376.468	1502.85	1502.85	0.27	0.0001	30	23				K.YGRPLLGCTIKPK.L	[165-177]
	7.36e-05	0.0003087	High	Unambiguous	[R].DRFLFcAEAIYK.[S]	C6(Carbamidomethyl)	1	ATCG00490.1	33	1	3	0.0148358	511.591	1532.76	1532.76	0.61	0.00031	34	27				R.DRFLFCAEAIYK.S	[216-227]
	7.36e-05	3.742e-05	High	Unambiguous	[K].LTYYTPEYETK.[D]		1	ATCG00490.1	43	0	2	0.00134314	704.34	1407.67	1407.67	3.33	0.00235	34	27				K.LTYYTPEYETK.D	[22-32]
	7.36e-05	0.0002046	High	Unambiguous	[K].YGRPLLGcTIKPK.[L]	C8(Carbamidomethyl)	1	ATCG00490.1	14	0	4	0.394094	376.468	1502.85	1502.85	0.11	4e-05	30	23				K.YGRPLLGCTIKPK.L	[165-177]
	7.36e-05	0.000419	High	Unambiguous	[R].DRFLFcAEAIYK.[S]	C6(Carbamidomethyl)	1	ATCG00490.1	38	1	3	0.00467166	511.591	1532.76	1532.76	0.97	0.00049	35	28				R.DRFLFCAEAIYK.S	[216-227]
	7.36e-05	0.0004973	High	Unambiguous	[K].YGRPLLGcTIKPK.[L]	C8(Carbamidomethyl)	1	ATCG00490.1	12	0	4	0.643378	376.468	1502.85	1502.85	-0.14	-5e-05	30	23				K.YGRPLLGCTIKPK.L	[165-177]
	7.36e-05	0.0001312	High	Unambiguous	[K].YGRPLLGcTIKPK.[L]	C8(Carbamidomethyl)	1	ATCG00490.1	23	0	4	0.0520554	376.468	1502.85	1502.85	-0.14	-5e-05	30	23				K.YGRPLLGCTIKPK.L	[165-177]
	7.36e-05	0.0003145	High	Unambiguous	[R].DRFLFcAEAIYK.[S]	C6(Carbamidomethyl)	1	ATCG00490.1	35	1	3	0.0101787	511.591	1532.76	1532.76	1.2	0.00062	35	28				R.DRFLFCAEAIYK.S	[216-227]
	7.36e-05	0.0001382	High	Unambiguous	[K].LTYYTPEYETK.[D]		1	ATCG00490.1	40	0	2	0.00331547	704.337	1407.67	1407.67	-1	-0.0007	35	28				K.LTYYTPEYETK.D	[22-32]
	7.36e-05	0.0004838	High	Unambiguous	[K].YGRPLLGcTIKPK.[L]	C8(Carbamidomethyl)	1	ATCG00490.1	21	0	4	0.0848734	376.469	1502.85	1502.85	1.16	0.00044	29	22				K.YGRPLLGCTIKPK.L	[165-177]
	7.36e-05	8.213e-05	High	Unambiguous	[K].YGRPLLGcTIKPK.[L]	C8(Carbamidomethyl)	1	ATCG00490.1	20	0	4	0.104429	376.468	1502.85	1502.85	0.59	0.00022	29	22				K.YGRPLLGCTIKPK.L	[165-177]
	7.36e-05	0.0006716	High	Unambiguous	[R].LSGGDHIHAGTVVGK.[L]		1	ATCG00490.1	20	0	3	0.21142	483.261	1447.77	1447.77	2.34	0.00113	33	26				R.LSGGDHIHAGTVVGK.L	[320-334]
	7.36e-05	0.0002137	High	Unambiguous	[R].FLFcAEAIYK.[S]	C4(Carbamidomethyl)	1	ATCG00490.1	50	0	2	0.000238375	631.318	1261.63	1261.63	0.22	0.00014	34	27				R.FLFCAEAIYK.S	[218-227]
	7.36e-05	4.844e-05	High	Unambiguous	[R].FLFcAEAIYK.[S]	C4(Carbamidomethyl)	1	ATCG00490.1	43	0	2	0.00114935	631.318	1261.63	1261.63	0.02	2e-05	33	26				R.FLFCAEAIYK.S	[218-227]
	7.36e-05	4.146e-05	High	Unambiguous	[R].LEDLRIPPAYTK.[T]		1	ATCG00490.1	28	1	3	0.0255555	472.602	1415.79	1415.79	0.92	0.00043	32	25				R.LEDLRIPPAYTK.T	[135-146]
	7.36e-05	0.0002432	High	Unambiguous	[R].LEDLRIPPAYTK.[T]		1	ATCG00490.1	6	1	3	4.86459	472.601	1415.79	1415.79	-0.7	-0.00033	32	25				R.LEDLRIPPAYTK.T	[135-146]
	7.36e-05	0.0006132	High	Unambiguous	[R].LEDLRIPPAYTK.[T]		1	ATCG00490.1	19	1	3	0.214494	472.601	1415.79	1415.79	0.4	0.00019	32	25				R.LEDLRIPPAYTK.T	[135-146]
	7.36e-05	0.0005123	High	Unambiguous	[R].ESTLGFVDLLR.[D]		1	ATCG00490.1	40	0	2	0.00157151	625.344	1249.68	1249.68	0.85	0.00053	31	24				R.ESTLGFVDLLR.D	[340-350]
	7.36e-05	0.0006671	High	Unambiguous	[R].LEDLRIPPAYTK.[T]		1	ATCG00490.1	18	1	3	0.288678	472.601	1415.79	1415.79	0.4	0.00019	32	25				R.LEDLRIPPAYTK.T	[135-146]
	7.36e-05	0.0004194	High	Unambiguous	[R].LEDLRIPPAYTK.[T]		1	ATCG00490.1	21	1	3	0.133172	472.602	1415.79	1415.79	0.53	0.00025	32	25				R.LEDLRIPPAYTK.T	[135-146]
	7.36e-05	0.0002749	High	Unambiguous	[R].LSGGDHIHAGTVVGK.[L]		1	ATCG00490.1	24	0	4	0.0858002	362.696	1447.76	1447.77	-2.81	-0.00102	33	26				R.LSGGDHIHAGTVVGK.L	[320-334]
	7.36e-05	6.098e-05	High	Unambiguous	[R].LSGGDHIHAGTVVGK.[L]		1	ATCG00490.1	24	0	4	0.0990572	362.696	1447.76	1447.77	-1.3	-0.00047	33	26				R.LSGGDHIHAGTVVGK.L	[320-334]
	7.36e-05	4.597e-05	High	Unambiguous	[R].LSGGDHIHAGTVVGK.[L]		1	ATCG00490.1	23	0	4	0.124147	362.696	1447.76	1447.77	-1.13	-0.00041	33	26				R.LSGGDHIHAGTVVGK.L	[320-334]
	7.36e-05	9.61e-05	High	Unambiguous	[R].LSGGDHIHAGTVVGK.[L]		1	ATCG00490.1	17	0	4	0.437706	362.697	1447.76	1447.77	-0.54	-0.00019	33	26				R.LSGGDHIHAGTVVGK.L	[320-334]
	7.36e-05	0.0002875	High	Unambiguous	[R].LSGGDHIHAGTVVGK.[L]		1	ATCG00490.1	26	0	4	0.0529886	362.697	1447.76	1447.77	-0.45	-0.00016	33	26				R.LSGGDHIHAGTVVGK.L	[320-334]
	7.36e-05	8.426e-05	High	Unambiguous	[R].LSGGDHIHAGTVVGK.[L]		1	ATCG00490.1	37	0	4	0.00524707	362.697	1447.76	1447.77	-0.37	-0.00013	33	26				R.LSGGDHIHAGTVVGK.L	[320-334]
	7.36e-05	0.0002391	High	Unambiguous	[R].LSGGDHIHAGTVVGK.[L]		1	ATCG00490.1	24	0	3	0.0931571	483.26	1447.76	1447.77	-0.63	-0.00031	33	26				R.LSGGDHIHAGTVVGK.L	[320-334]
	7.36e-05	0.0006602	High	Unambiguous	[R].LSGGDHIHAGTVVGK.[L]		1	ATCG00490.1	22	0	4	0.132805	362.697	1447.76	1447.77	-0.62	-0.00022	33	26				R.LSGGDHIHAGTVVGK.L	[320-334]
	7.36e-05	0.0002749	High	Unambiguous	[K].EITFNFPTIDK.[L]		1	ATCG00490.1	54	0	2	0.000121072	662.842	1324.68	1324.68	-0.7	-0.00046	34	27				K.EITFNFPTIDK.L	[464-474]
	7.36e-05	9.186e-05	High	Unambiguous	[R].DNGLLLHIHR.[A]		1	ATCG00490.1	48	0	3	0.000341213	396.559	1187.66	1187.66	-0.95	-0.00037	33	26				R.DNGLLLHIHR.A	[286-295]
	7.36e-05	9.174e-05	High	Unambiguous	[R].DNGLLLHIHR.[A]		1	ATCG00490.1	48	0	3	0.000349966	396.559	1187.66	1187.66	-0.71	-0.00028	33	26				R.DNGLLLHIHR.A	[286-295]
	7.36e-05	0.0001801	High	Unambiguous	[R].DNGLLLHIHR.[A]		1	ATCG00490.1	48	0	3	0.000366823	396.56	1187.66	1187.66	-0.18	-7e-05	33	26				R.DNGLLLHIHR.A	[286-295]
	7.36e-05	0.0002901	High	Unambiguous	[R].DNGLLLHIHR.[A]		1	ATCG00490.1	48	0	3	0.000320964	396.56	1187.66	1187.66	-0.02	-1e-05	33	26				R.DNGLLLHIHR.A	[286-295]
	7.36e-05	0.0006394	High	Unambiguous	[R].LSGGDHIHAGTVVGK.[L]		1	ATCG00490.1	25	0	3	0.0706303	483.26	1447.77	1447.77	0.38	0.00018	33	26				R.LSGGDHIHAGTVVGK.L	[320-334]
	7.36e-05	0.0005147	High	Unambiguous	[R].LSGGDHIHAGTVVGK.[L]		1	ATCG00490.1	24	0	3	0.097739	483.26	1447.77	1447.77	0.44	0.00021	33	26				R.LSGGDHIHAGTVVGK.L	[320-334]
	7.36e-05	0.0002917	High	Unambiguous	[R].LSGGDHIHAGTVVGK.[L]		1	ATCG00490.1	28	0	3	0.0397254	483.26	1447.77	1447.77	0.44	0.00021	33	26				R.LSGGDHIHAGTVVGK.L	[320-334]
	7.36e-05	0.0002551	High	Unambiguous	[R].LSGGDHIHAGTVVGK.[L]		1	ATCG00490.1	17	0	4	0.505532	362.697	1447.77	1447.77	0.22	8e-05	33	26				R.LSGGDHIHAGTVVGK.L	[320-334]
	7.36e-05	0.0003136	High	Unambiguous	[R].LSGGDHIHAGTVVGK.[L]		1	ATCG00490.1	27	0	3	0.0476155	483.26	1447.77	1447.77	0.25	0.00012	33	26				R.LSGGDHIHAGTVVGK.L	[320-334]
	7.36e-05	0.0006335	High	Unambiguous	[R].LSGGDHIHAGTVVGK.[L]		1	ATCG00490.1	19	0	3	0.289567	483.26	1447.77	1447.77	0.32	0.00015	33	26				R.LSGGDHIHAGTVVGK.L	[320-334]
	7.36e-05	0.0001955	High	Unambiguous	[R].LSGGDHIHAGTVVGK.[L]		1	ATCG00490.1	22	0	3	0.155852	483.26	1447.77	1447.77	0.76	0.00037	33	26				R.LSGGDHIHAGTVVGK.L	[320-334]
	7.36e-05	0.000399	High	Unambiguous	[R].LSGGDHIHAGTVVGK.[L]		1	ATCG00490.1	26	0	3	0.0638713	483.26	1447.77	1447.77	0.57	0.00027	33	26				R.LSGGDHIHAGTVVGK.L	[320-334]
	7.36e-05	0.0002911	High	Unambiguous	[R].LSGGDHIHAGTVVGK.[L]		1	ATCG00490.1	16	0	3	0.629379	483.26	1447.77	1447.77	0.13	6e-05	33	26				R.LSGGDHIHAGTVVGK.L	[320-334]
	7.36e-05	0.0006895	High	Unambiguous	[R].LSGGDHIHAGTVVGK.[L]		1	ATCG00490.1	27	0	3	0.0460169	483.26	1447.76	1447.77	-0.25	-0.00012	33	26				R.LSGGDHIHAGTVVGK.L	[320-334]
	7.36e-05	0.0005138	High	Unambiguous	[R].LSGGDHIHAGTVVGK.[L]		1	ATCG00490.1	21	0	3	0.200409	483.26	1447.76	1447.77	-0.19	-9e-05	33	26				R.LSGGDHIHAGTVVGK.L	[320-334]
	7.36e-05	0.000737	High	Unambiguous	[R].LSGGDHIHAGTVVGK.[L]		1	ATCG00490.1	19	0	3	0.282434	483.26	1447.77	1447.77	-0.13	-6e-05	33	26				R.LSGGDHIHAGTVVGK.L	[320-334]
	7.36e-05	4.12e-05	High	Unambiguous	[R].LSGGDHIHAGTVVGK.[L]		1	ATCG00490.1	16	0	4	0.564829	362.697	1447.76	1447.77	-0.28	-0.0001	33	26				R.LSGGDHIHAGTVVGK.L	[320-334]
	7.36e-05	0.0004661	High	Unambiguous	[R].LSGGDHIHAGTVVGK.[L]		1	ATCG00490.1	23	0	3	0.121876	483.26	1447.77	1447.77	-0.13	-6e-05	33	26				R.LSGGDHIHAGTVVGK.L	[320-334]
	7.36e-05	0.0004159	High	Unambiguous	[R].LSGGDHIHAGTVVGK.[L]		1	ATCG00490.1	28	0	4	0.0353116	362.697	1447.76	1447.77	-0.28	-0.0001	33	26				R.LSGGDHIHAGTVVGK.L	[320-334]
	7.36e-05	0.0002374	High	Unambiguous	[R].LSGGDHIHAGTVVGK.[L]		1	ATCG00490.1	22	0	3	0.170969	483.26	1447.76	1447.77	-0.32	-0.00015	33	26				R.LSGGDHIHAGTVVGK.L	[320-334]
	7.36e-05	0.000177	High	Unambiguous	[R].LSGGDHIHAGTVVGK.[L]		1	ATCG00490.1	20	0	3	0.262372	483.26	1447.77	1447.77	0	0	33	26				R.LSGGDHIHAGTVVGK.L	[320-334]
	7.36e-05	0.000531	High	Unambiguous	[R].LSGGDHIHAGTVVGK.[L]		1	ATCG00490.1	32	0	3	0.0145569	483.26	1447.77	1447.77	0.06	3e-05	33	26				R.LSGGDHIHAGTVVGK.L	[320-334]
	7.36e-05	0.000378	High	Unambiguous	[R].LSGGDHIHAGTVVGK.[L]		1	ATCG00490.1	34	0	3	0.0103018	483.26	1447.77	1447.77	0.13	6e-05	33	26				R.LSGGDHIHAGTVVGK.L	[320-334]
	7.36e-05	0.0008007	High	Unambiguous	[R].LSGGDHIHAGTVVGK.[L]		1	ATCG00490.1	29	0	3	0.0324274	483.26	1447.77	1447.77	0.13	6e-05	33	26				R.LSGGDHIHAGTVVGK.L	[320-334]
	7.36e-05	0.0008308	High	Unambiguous	[R].LSGGDHIHAGTVVGK.[L]		1	ATCG00490.1	33	0	3	0.0117467	483.26	1447.77	1447.77	0	0	33	26				R.LSGGDHIHAGTVVGK.L	[320-334]
	0.0001447	0.0009774	High	Unambiguous	[R].DRFLFcAEAIYK.[S]	C6(Carbamidomethyl)	1	ATCG00490.1	36	1	3	0.0087671	511.591	1532.76	1532.76	1.14	0.00058	35	28				R.DRFLFCAEAIYK.S	[216-227]
	0.0001447	0.0008779	High	Unambiguous	[R].FLFcAEAIYK.[S]	C4(Carbamidomethyl)	1	ATCG00490.1	20	0	2	0.275478	631.318	1261.63	1261.63	0.89	0.00056	34	27				R.FLFCAEAIYK.S	[218-227]
	0.0001447	0.001026	High	Unambiguous	[K].GHYLNATAGTcEEMIK.[R]	C11(Carbamidomethyl)	2	ATCG00490.1; ATMG00280.1	37	0	2	0.00796696	897.911	1794.81	1794.81	-0.31	-0.00028	35	28				K.GHYLNATAGTCEEMIK.R	[237-252]
	0.0001447	0.001007	High	Unambiguous	[R].VALEAcVQAR.[N]	C6(Carbamidomethyl)	1	ATCG00490.1	39	0	2	0.00248206	558.795	1116.58	1116.58	0.59	0.00033	33	26				R.VALEACVQAR.N	[422-431]
	0.0001447	0.0009144	High	Unambiguous	[K].DTDILAAFR.[V]		1	ATCG00490.1	46	0	2	0.00050876	511.27	1021.53	1021.53	0.85	0.00043	32	25				K.DTDILAAFR.V	[33-41]
	0.0001447	0.001006	High	Unambiguous	[R].LSGGDHIHAGTVVGK.[L]		1	ATCG00490.1	32	0	3	0.0167462	483.26	1447.76	1447.77	-0.32	-0.00015	33	26				R.LSGGDHIHAGTVVGK.L	[320-334]
	0.0001447	0.0009654	High	Unambiguous	[R].LSGGDHIHAGTVVGK.[L]		1	ATCG00490.1	24	0	3	0.0960974	483.26	1447.77	1447.77	0.95	0.00046	33	26				R.LSGGDHIHAGTVVGK.L	[320-334]
	0.0001447	0.001022	High	Unambiguous	[R].LSGGDHIHAGTVVGK.[L]		1	ATCG00490.1	29	0	3	0.0300819	483.26	1447.77	1447.77	0.63	0.00031	33	26				R.LSGGDHIHAGTVVGK.L	[320-334]
	0.000216	0.001059	High	Unambiguous	[R].DRFLFcAEAIYK.[S]	C6(Carbamidomethyl)	1	ATCG00490.1	35	1	3	0.00889837	511.591	1532.76	1532.76	0.79	0.0004	34	27				R.DRFLFCAEAIYK.S	[216-227]
	0.0002875	0.001092	High	Unambiguous	[R].LSGGDHIHAGTVVGK.[L]		1	ATCG00490.1	34	0	3	0.0107823	483.26	1447.77	1447.77	0.76	0.00037	33	26				R.LSGGDHIHAGTVVGK.L	[320-334]
	0.0002875	0.001092	High	Unambiguous	[R].LSGGDHIHAGTVVGK.[L]		1	ATCG00490.1	21	0	3	0.212773	483.26	1447.76	1447.77	-0.38	-0.00018	33	26				R.LSGGDHIHAGTVVGK.L	[320-334]
	0.000323	0.001282	High	Unambiguous	[R].LSGGDHIHAGTVVGK.[L]		1	ATCG00490.1	22	0	3	0.134508	483.26	1447.77	1447.77	0.32	0.00015	33	26				R.LSGGDHIHAGTVVGK.L	[320-334]
	0.000323	0.001469	High	Unambiguous	[R].LSGGDHIHAGTVVGK.[L]		1	ATCG00490.1	25	0	3	0.0719434	483.26	1447.77	1447.77	0.38	0.00018	33	26				R.LSGGDHIHAGTVVGK.L	[320-334]
	0.000323	0.0019	High	Unambiguous	[R].GGLDFTKDDENVNSQPFMR.[W]		1	ATCG00490.1	29	1	3	0.0541705	724.001	2169.99	2169.99	0.65	0.00047	36	29				R.GGLDFTKDDENVNSQPFMR.W	[195-213]
	0.000323	0.00244	High	Unambiguous	[K].NHGMHFR.[V]		1	ATCG00490.1	19	0	3	0.313416	300.142	898.41	898.41	0	0	34	27				K.NHGMHFR.V	[306-312]
	0.000323	0.001672	High	Unambiguous	[R].LSGGDHIHAGTVVGK.[L]		1	ATCG00490.1	25	0	3	0.0803509	483.26	1447.77	1447.77	0.38	0.00018	33	26				R.LSGGDHIHAGTVVGK.L	[320-334]
	0.000323	0.002364	High	Unambiguous	[R].LSGGDHIHAGTVVGK.[L]		1	ATCG00490.1	23	0	3	0.115609	483.26	1447.77	1447.77	0.38	0.00018	33	26				R.LSGGDHIHAGTVVGK.L	[320-334]
	0.000323	0.002454	High	Unambiguous	[R].LSGGDHIHAGTVVGK.[L]		1	ATCG00490.1	24	0	3	0.0954799	483.26	1447.77	1447.77	0.19	9e-05	33	26				R.LSGGDHIHAGTVVGK.L	[320-334]
	0.000323	0.001369	High	Unambiguous	[R].LSGGDHIHAGTVVGK.[L]		1	ATCG00490.1	26	0	3	0.0587149	483.26	1447.77	1447.77	0.25	0.00012	33	26				R.LSGGDHIHAGTVVGK.L	[320-334]
	0.000323	0.002478	High	Unambiguous	[R].LSGGDHIHAGTVVGK.[L]		1	ATCG00490.1	21	0	3	0.178615	483.26	1447.77	1447.77	0	0	33	26				R.LSGGDHIHAGTVVGK.L	[320-334]
	0.000323	0.003265	High	Unambiguous	[R].LSGGDHIHAGTVVGK.[L]		1	ATCG00490.1	24	0	3	0.0895194	483.26	1447.77	1447.77	0	0	33	26				R.LSGGDHIHAGTVVGK.L	[320-334]
	0.000323	0.001426	High	Unambiguous	[K].YGRPLLGcTIKPK.[L]	C8(Carbamidomethyl)	1	ATCG00490.1	9	0	4	1.49812	376.468	1502.85	1502.85	-1.44	-0.00054	30	23				K.YGRPLLGCTIKPK.L	[165-177]
	0.000323	0.002597	High	Unambiguous	[R].LSGGDHIHAGTVVGK.[L]		1	ATCG00490.1	16	0	3	0.56743	483.26	1447.77	1447.77	0.13	6e-05	33	26				R.LSGGDHIHAGTVVGK.L	[320-334]
	0.000323	0.00316	High	Unambiguous	[R].LSGGDHIHAGTVVGK.[L]		1	ATCG00490.1	12	0	3	1.48153	483.26	1447.77	1447.77	1.01	0.00049	33	26				R.LSGGDHIHAGTVVGK.L	[320-334]
	0.000323	0.001904	High	Unambiguous	[R].LSGGDHIHAGTVVGK.[L]		1	ATCG00490.1	26	0	3	0.0613355	483.26	1447.77	1447.77	0.76	0.00037	33	26				R.LSGGDHIHAGTVVGK.L	[320-334]
	0.000323	0.00262	High	Unambiguous	[K].LEGDRESTLGFVDLLRDDYVEK.[D]		1	ATCG00490.1	9	2	4	5.20344	643.076	2569.28	2569.28	1.59	0.00102	35	28				K.LEGDRESTLGFVDLLRDDYVEK.D	[335-356]
	0.000323	0.002279	High	Unambiguous	[R].LSGGDHIHAGTVVGK.[L]		1	ATCG00490.1	13	0	3	1.02818	483.261	1447.77	1447.77	2.78	0.00134	33	26				R.LSGGDHIHAGTVVGK.L	[320-334]
	0.000323	0.001352	High	Unambiguous	[R].LSGGDHIHAGTVVGK.[L]		1	ATCG00490.1	25	0	3	0.0846665	483.261	1447.77	1447.77	1.45	0.0007	33	26				R.LSGGDHIHAGTVVGK.L	[320-334]
	0.000323	0.00154	High	Unambiguous	[R].LSGGDHIHAGTVVGK.[L]		1	ATCG00490.1	12	0	3	1.62669	483.26	1447.77	1447.77	0.7	0.00034	33	26				R.LSGGDHIHAGTVVGK.L	[320-334]
	0.000323	0.001781	High	Unambiguous	[R].LSGGDHIHAGTVVGK.[L]		1	ATCG00490.1	21	0	3	0.212474	483.26	1447.77	1447.77	0.7	0.00034	33	26				R.LSGGDHIHAGTVVGK.L	[320-334]
	0.000323	0.002695	High	Unambiguous	[R].LSGGDHIHAGTVVGK.[L]		1	ATCG00490.1	22	0	3	0.152833	483.259	1447.76	1447.77	-1.01	-0.00049	33	26				R.LSGGDHIHAGTVVGK.L	[320-334]
	0.000323	0.002866	High	Unambiguous	[R].AmHAVIDR.[Q]	M2(Oxidation)	1	ATCG00490.1	29	0	2	0.0182579	464.737	928.467	928.467	0.45	0.00021	31	24				R.AMHAVIDR.Q	[296-303]
	0.000323	0.003071	High	Unambiguous	[R].LSGGDHIHAGTVVGK.[L]		1	ATCG00490.1	8	0	3	3.86494	483.26	1447.76	1447.77	-0.82	-0.0004	33	26				R.LSGGDHIHAGTVVGK.L	[320-334]
	0.000323	0.001412	High	Unambiguous	[R].LSGGDHIHAGTVVGK.[L]		1	ATCG00490.1	22	0	4	0.157088	362.697	1447.76	1447.77	-0.71	-0.00026	33	26				R.LSGGDHIHAGTVVGK.L	[320-334]
	0.000323	0.002311	High	Unambiguous	[R].LSGGDHIHAGTVVGK.[L]		1	ATCG00490.1	26	0	4	0.0619749	362.697	1447.76	1447.77	-0.62	-0.00022	33	26				R.LSGGDHIHAGTVVGK.L	[320-334]
	0.000323	0.002036	High	Unambiguous	[K].LEGDRESTLGFVDLLRDDYVEK.[D]		1	ATCG00490.1	9	2	4	5.44843	643.076	2569.28	2569.28	0.93	0.00059	35	28				K.LEGDRESTLGFVDLLRDDYVEK.D	[335-356]
	0.000323	0.002855	High	Unambiguous	[R].LSGGDHIHAGTVVGK.[L]		1	ATCG00490.1	7	0	3	4.5911	483.26	1447.76	1447.77	-0.32	-0.00015	33	26				R.LSGGDHIHAGTVVGK.L	[320-334]
	0.000323	0.001981	High	Unambiguous	[R].LSGGDHIHAGTVVGK.[L]		1	ATCG00490.1	26	0	3	0.0665146	483.26	1447.76	1447.77	-0.32	-0.00015	33	26				R.LSGGDHIHAGTVVGK.L	[320-334]
	0.000323	0.001661	High	Unambiguous	[R].LSGGDHIHAGTVVGK.[L]		1	ATCG00490.1	20	0	3	0.236003	483.26	1447.76	1447.77	-0.32	-0.00015	33	26				R.LSGGDHIHAGTVVGK.L	[320-334]
	0.000323	0.002141	High	Unambiguous	[R].LSGGDHIHAGTVVGK.[L]		1	ATCG00490.1	21	0	4	0.192716	362.697	1447.77	1447.77	-0.03	-1e-05	33	26				R.LSGGDHIHAGTVVGK.L	[320-334]
	0.000323	0.003234	High	Unambiguous	[R].LSGGDHIHAGTVVGK.[L]		1	ATCG00490.1	18	0	3	0.396202	483.26	1447.76	1447.77	-0.25	-0.00012	33	26				R.LSGGDHIHAGTVVGK.L	[320-334]
	0.000323	0.003325	High	Unambiguous	[R].LSGGDHIHAGTVVGK.[L]		1	ATCG00490.1	23	0	3	0.123932	483.26	1447.76	1447.77	-0.51	-0.00024	33	26				R.LSGGDHIHAGTVVGK.L	[320-334]
	0.000323	0.001571	High	Unambiguous	[R].LSGGDHIHAGTVVGK.[L]		1	ATCG00490.1	8	0	4	3.73179	362.697	1447.76	1447.77	-0.37	-0.00013	33	26				R.LSGGDHIHAGTVVGK.L	[320-334]
	0.000323	0.002377	High	Unambiguous	[K].DDENVNSQPFmR.[W]	M11(Oxidation)	3	AT2G07732.1; ATCG00490.1; ATMG00280.1	33	0	2	0.0151904	734.312	1467.62	1467.62	0.07	5e-05	34	27				K.DDENVNSQPFMR.W	[202-213]
	0.000323	0.002717	High	Unambiguous	[K].EITFNFPTIDKLDGQE.[-]		1	ATCG00490.1	29	1	3	0.048165	622.976	1866.91	1866.91	1.1	0.00068	35	28				K.EITFNFPTIDKLDGQE.-	[464-479]
	0.000323	0.001394	High	Unambiguous	[R].FLFcAEAIYK.[S]	C4(Carbamidomethyl)	1	ATCG00490.1	13	0	2	1.19933	631.318	1261.63	1261.63	-0.46	-0.00029	33	26				R.FLFCAEAIYK.S	[218-227]
	0.000323	0.001608	High	Unambiguous	[R].FLFcAEAIYK.[S]	C4(Carbamidomethyl)	1	ATCG00490.1	23	0	2	0.120061	631.318	1261.63	1261.63	0.31	0.0002	34	27				R.FLFCAEAIYK.S	[218-227]
	0.000323	0.003129	High	Unambiguous	[R].FLFcAEAIYK.[S]	C4(Carbamidomethyl)	1	ATCG00490.1	25	0	2	0.0718457	631.318	1261.63	1261.63	0.51	0.00032	34	27				R.FLFCAEAIYK.S	[218-227]
	0.000323	0.001898	High	Unambiguous	[R].FLFcAEAIYK.[S]	C4(Carbamidomethyl)	1	ATCG00490.1	16	0	2	0.590746	631.318	1261.63	1261.63	0.51	0.00032	34	27				R.FLFCAEAIYK.S	[218-227]
	0.000323	0.001912	High	Unambiguous	[R].FLFcAEAIYK.[S]	C4(Carbamidomethyl)	1	ATCG00490.1	22	0	2	0.174154	631.319	1261.63	1261.63	1.67	0.00105	34	27				R.FLFCAEAIYK.S	[218-227]
	0.000323	0.003168	High	Unambiguous	[R].FLFcAEAIYK.[S]	C4(Carbamidomethyl)	1	ATCG00490.1	20	0	2	0.263876	631.319	1261.63	1261.63	1.38	0.00087	34	27				R.FLFCAEAIYK.S	[218-227]
	0.000323	0.002688	High	Unambiguous	[R].FLFcAEAIYK.[S]	C4(Carbamidomethyl)	1	ATCG00490.1	20	0	2	0.273779	631.319	1261.63	1261.63	1.38	0.00087	34	27				R.FLFCAEAIYK.S	[218-227]
	0.000323	0.001458	High	Unambiguous	[R].FLFcAEAIYK.[S]	C4(Carbamidomethyl)	1	ATCG00490.1	24	0	2	0.107994	631.319	1261.63	1261.63	0.99	0.00063	34	27				R.FLFCAEAIYK.S	[218-227]
	0.000323	0.00173	High	Unambiguous	[R].DRFLFcAEAIYK.[S]	C6(Carbamidomethyl)	1	ATCG00490.1	33	1	3	0.0173352	511.591	1532.76	1532.76	0.55	0.00028	34	27				R.DRFLFCAEAIYK.S	[216-227]
	0.000323	0.001399	High	Unambiguous	[R].DRFLFcAEAIYK.[S]	C6(Carbamidomethyl)	1	ATCG00490.1	37	1	3	0.00667284	511.591	1532.76	1532.76	0.67	0.00034	34	27				R.DRFLFCAEAIYK.S	[216-227]
	0.000323	0.00192	High	Unambiguous	[R].DRFLFcAEAIYK.[S]	C6(Carbamidomethyl)	1	ATCG00490.1	36	1	3	0.00775016	511.591	1532.76	1532.76	0.67	0.00034	34	27				R.DRFLFCAEAIYK.S	[216-227]
	0.000323	0.003168	High	Unambiguous	[R].DRFLFcAEAIYK.[S]	C6(Carbamidomethyl)	1	ATCG00490.1	34	1	3	0.011976	511.591	1532.76	1532.76	0.79	0.0004	34	27				R.DRFLFCAEAIYK.S	[216-227]
	0.000323	0.001202	High	Unambiguous	[R].DRFLFcAEAIYK.[S]	C6(Carbamidomethyl)	1	ATCG00490.1	35	1	3	0.0101725	511.591	1532.76	1532.76	0.91	0.00046	35	28				R.DRFLFCAEAIYK.S	[216-227]
	0.000323	0.002111	High	Unambiguous	[R].DRFLFcAEAIYK.[S]	C6(Carbamidomethyl)	1	ATCG00490.1	30	1	3	0.0292703	511.591	1532.76	1532.76	0.91	0.00046	35	28				R.DRFLFCAEAIYK.S	[216-227]
	0.000323	0.00192	High	Unambiguous	[R].DRFLFcAEAIYK.[S]	C6(Carbamidomethyl)	1	ATCG00490.1	21	1	3	0.248194	511.591	1532.76	1532.76	1.08	0.00055	35	28				R.DRFLFCAEAIYK.S	[216-227]
	0.000323	0.002164	High	Unambiguous	[R].DRFLFcAEAIYK.[S]	C6(Carbamidomethyl)	1	ATCG00490.1	39	1	3	0.00465257	511.591	1532.76	1532.76	1.26	0.00065	35	28				R.DRFLFCAEAIYK.S	[216-227]
	0.000323	0.002346	High	Unambiguous	[R].DRFLFcAEAIYK.[S]	C6(Carbamidomethyl)	1	ATCG00490.1	34	1	3	0.0134251	511.591	1532.76	1532.76	1.62	0.00083	35	28				R.DRFLFCAEAIYK.S	[216-227]
	0.000323	0.001175	High	Unambiguous	[R].DRFLFcAEAIYK.[S]	C6(Carbamidomethyl)	1	ATCG00490.1	40	1	3	0.00330136	511.591	1532.76	1532.76	1.26	0.00065	35	28				R.DRFLFCAEAIYK.S	[216-227]
	0.0003833	0.003781	High	Unambiguous	[R].DDYVEKDR.[S]		1	ATCG00490.1	37	1	2	0.00346895	520.238	1039.47	1039.47	0.55	0.00029	32	25				R.DDYVEKDR.S	[351-358]
	0.0003833	0.003402	High	Unambiguous	[R].LSGGDHIHAGTVVGK.[L]		1	ATCG00490.1	7	0	3	4.66988	483.26	1447.77	1447.77	0.7	0.00034	33	26				R.LSGGDHIHAGTVVGK.L	[320-334]
	0.0003833	0.003905	High	Unambiguous	[R].LSGGDHIHAGTVVGK.[L]		1	ATCG00490.1	12	0	3	1.36819	483.261	1447.77	1447.77	2.28	0.0011	33	26				R.LSGGDHIHAGTVVGK.L	[320-334]
	0.0003833	0.00347	High	Unambiguous	[R].VTPQPGVPPEEAGAAVAAESSTGTWTTVWTDGLTSLDR.[Y]		1	ATCG00490.1	10	0	4	4.65449	964.474	3854.87	3854.87	0.46	0.00044	36	29				R.VTPQPGVPPEEAGAAVAAESSTGTWTTVWTDGLTSLDR.Y	[42-79]
	0.0004445	0.004167	High	Unambiguous	[R].LSGGDHIHAGTVVGK.[L]		1	ATCG00490.1	19	0	3	0.271638	483.26	1447.77	1447.77	0.38	0.00018	33	26				R.LSGGDHIHAGTVVGK.L	[320-334]
	0.0004445	0.004156	High	Unambiguous	[R].LSGGDHIHAGTVVGK.[L]		1	ATCG00490.1	29	0	2	0.0312526	724.385	1447.76	1447.77	-1.28	-0.00092	33	26				R.LSGGDHIHAGTVVGK.L	[320-334]
	0.0004445	0.004057	High	Unambiguous	[R].LSGGDHIHAGTVVGK.[L]		1	ATCG00490.1	19	0	3	0.282975	483.26	1447.77	1447.77	0.32	0.00015	33	26				R.LSGGDHIHAGTVVGK.L	[320-334]
	0.0004445	0.004025	High	Unambiguous	[R].ESTLGFVDLLRDDYVEKDR.[S]		1	ATCG00490.1	15	2	3	1.02524	757.382	2270.13	2270.13	1.26	0.00096	35	28				R.ESTLGFVDLLRDDYVEKDR.S	[340-358]
	0.0005069	0.004231	High	Unambiguous	[R].DRFLFcAEAIYK.[S]	C6(Carbamidomethyl)	1	ATCG00490.1	35	1	3	0.00997219	511.591	1532.76	1532.76	1.03	0.00052	35	28				R.DRFLFCAEAIYK.S	[216-227]
	0.0006162	0.005302	High	Unambiguous	[R].GGLDFTK.[D]		1	ATCG00490.1	41	0	2	0.000281867	369.195	737.383	737.383	-0.04	-2e-05	25	18				R.GGLDFTK.D	[195-201]
	0.0006162	0.004464	High	Unambiguous	[R].GGLDFTK.[D]		1	ATCG00490.1	44	0	2	0.000120794	369.195	737.383	737.383	-0.04	-2e-05	25	18				R.GGLDFTK.D	[195-201]
	0.0006162	0.00495	High	Unambiguous	[R].VTPQPGVPPEEAGAAVAAESSTGTWTTVWTDGLTSLDR.[Y]		1	ATCG00490.1	9	0	3	5.03352	1285.63	3854.87	3854.87	-0.32	-0.00041	36	29				R.VTPQPGVPPEEAGAAVAAESSTGTWTTVWTDGLTSLDR.Y	[42-79]
	0.0006162	0.004671	High	Unambiguous	[R].FLFcAEAIYK.[S]	C4(Carbamidomethyl)	1	ATCG00490.1	15	0	2	0.859806	631.318	1261.63	1261.63	0.31	0.0002	34	27				R.FLFCAEAIYK.S	[218-227]
	0.0006162	0.005363	High	Unambiguous	[R].DRFLFcAEAIYK.[S]	C6(Carbamidomethyl)	1	ATCG00490.1	35	1	3	0.00916876	511.591	1532.76	1532.76	0.61	0.00031	34	27				R.DRFLFCAEAIYK.S	[216-227]
	0.0006162	0.005352	High	Unambiguous	[K].ALAALRLEDLR.[I]		1	ATCG00490.1	20	1	3	0.0740181	414.251	1240.74	1240.74	0.43	0.00018	28	21				K.ALAALRLEDLR.I	[129-139]
	0.0006162	0.004411	High	Unambiguous	[K].EITFNFPTIDKLDGQE.[-]		1	ATCG00490.1	8	1	2	6.08859	933.96	1866.91	1866.91	-0.1	-0.0001	36	29				K.EITFNFPTIDKLDGQE.-	[464-479]
	0.0006162	0.005426	High	Unambiguous	[R].AVYEcLR.[G]	C5(Carbamidomethyl)	3	AT2G07732.1; ATCG00490.1; ATMG00280.1	28	0	2	0.0376969	455.726	910.445	910.445	-0.4	-0.00018	33	26				R.AVYECLR.G	[188-194]
	0.0006162	0.004437	High	Unambiguous	[R].LSGGDHIHAGTVVGK.[L]		1	ATCG00490.1	16	0	3	0.549436	483.26	1447.77	1447.77	0	0	33	26				R.LSGGDHIHAGTVVGK.L	[320-334]
	0.0006162	0.004852	High	Unambiguous	[R].LSGGDHIHAGTVVGK.[L]		1	ATCG00490.1	16	0	3	0.647129	483.26	1447.77	1447.77	0.38	0.00018	33	26				R.LSGGDHIHAGTVVGK.L	[320-334]
	0.0006162	0.006019	High	Unambiguous	[R].ELGVPIVMHDYLTGGFTANTSLSHYcR.[D]	C26(Carbamidomethyl)	1	ATCG00490.1	12	0	3	3.25956	1013.49	3038.45	3038.45	-1.19	-0.00121	37	30				R.ELGVPIVMHDYLTGGFTANTSLSHYCR.D	[259-285]
	0.0006162	0.004966	High	Unambiguous	[R].LSGGDHIHAGTVVGK.[L]		1	ATCG00490.1	14	0	3	1.01641	483.26	1447.77	1447.77	0.44	0.00021	33	26				R.LSGGDHIHAGTVVGK.L	[320-334]
	0.0006162	0.004448	High	Unambiguous	[R].LSGGDHIHAGTVVGK.[L]		1	ATCG00490.1	18	0	3	0.371289	483.261	1447.77	1447.77	1.33	0.00064	33	26				R.LSGGDHIHAGTVVGK.L	[320-334]
	0.0006162	0.00535	High	Unambiguous	[R].AVYEcLR.[G]	C5(Carbamidomethyl)	3	AT2G07732.1; ATCG00490.1; ATMG00280.1	40	0	2	0.00235208	455.726	910.446	910.445	0.47	0.00021	33	26				R.AVYECLR.G	[188-194]
	0.0006162	0.005676	High	Unambiguous	[K].NHGMHFR.[V]		1	ATCG00490.1	21	0	2	0.214349	449.709	898.41	898.41	0.15	7e-05	34	27				K.NHGMHFR.V	[306-312]
	0.0006162	0.004592	High	Unambiguous	[K].NHGMHFR.[V]		1	ATCG00490.1	19	0	2	0.307447	449.709	898.411	898.41	0.77	0.00034	34	27				K.NHGMHFR.V	[306-312]
	0.0006162	0.005736	High	Unambiguous	[R].LSGGDHIHAGTVVGK.[L]		1	ATCG00490.1	12	0	3	1.60958	483.26	1447.77	1447.77	1.2	0.00058	33	26				R.LSGGDHIHAGTVVGK.L	[320-334]
	0.000669	0.007419	High	Unambiguous	[R].LSGGDHIHAGTVVGK.[L]		1	ATCG00490.1	5	0	3	7.43264	483.26	1447.76	1447.77	-0.82	-0.0004	33	26				R.LSGGDHIHAGTVVGK.L	[320-334]
	0.0007185	0.008043	High	Unambiguous	[K].EITFNFPTIDKLDGQE.[-]		1	ATCG00490.1	27	1	2	0.0717351	933.96	1866.91	1866.91	0.88	0.00082	35	28				K.EITFNFPTIDKLDGQE.-	[464-479]
	0.0007185	0.008904	High	Unambiguous	[K].DDENVNSQPFmR.[W]	M11(Oxidation)	3	AT2G07732.1; ATCG00490.1; ATMG00280.1	10	0	2	2.4757	734.312	1467.62	1467.62	0.49	0.00036	34	27				K.DDENVNSQPFMR.W	[202-213]
	0.0007185	0.009335	High	Unambiguous	[R].DRFLFcAEAIYK.[S]	C6(Carbamidomethyl)	1	ATCG00490.1	32	1	3	0.0215126	511.591	1532.76	1532.76	1.2	0.00062	35	28				R.DRFLFCAEAIYK.S	[216-227]
	0.0007185	0.009929	High	Unambiguous	[K].AGVKEYK.[L]		1	ATCG00490.1	38	1	2	0.000834776	397.724	794.441	794.441	0.36	0.00014	27	20				K.AGVKEYK.L	[15-21]
	0.0007185	0.009675	High	Unambiguous	[R].LSGGDHIHAGTVVGK.[L]		1	ATCG00490.1	14	0	3	1.00459	483.26	1447.77	1447.77	0.38	0.00018	33	26				R.LSGGDHIHAGTVVGK.L	[320-334]
	0.0007185	0.008948	High	Unambiguous	[R].DDYVEKDR.[S]		1	ATCG00490.1	19	1	3	0.212801	347.161	1039.47	1039.47	0.74	0.00026	32	25				R.DDYVEKDR.S	[351-358]
	0.000767	0.01015	High	Unambiguous	[R].LSGGDHIHAGTVVGK.[L]		1	ATCG00490.1	20	0	3	0.221775	483.26	1447.77	1447.77	0.19	9e-05	33	26				R.LSGGDHIHAGTVVGK.L	[320-334]
	0.000767	0.01234	High	Unambiguous	[R].LSGGDHIHAGTVVGK.[L]		1	ATCG00490.1	22	0	2	0.136747	724.386	1447.77	1447.77	-0.1	-7e-05	33	26				R.LSGGDHIHAGTVVGK.L	[320-334]
	0.000767	0.009961	High	Unambiguous	[R].LEDLRIPPAYTK.[T]		1	ATCG00490.1	33	1	2	0.00901404	708.397	1415.79	1415.79	-1.42	-0.00101	32	25				R.LEDLRIPPAYTK.T	[135-146]
	0.000767	0.01134	High	Unambiguous	[K].YGRPLLGcTIKPK.[L]	C8(Carbamidomethyl)	1	ATCG00490.1	11	0	2	0.856689	751.93	1502.85	1502.85	0.69	0.00052	29	22				K.YGRPLLGCTIKPK.L	[165-177]
	0.000767	0.01298	High	Unambiguous	[R].AmHAVIDR.[Q]	M2(Oxidation)	1	ATCG00490.1	19	0	2	0.147111	464.737	928.467	928.467	-0.27	-0.00013	30	23				R.AMHAVIDR.Q	[296-303]
	0.000881	0.0137	High	Unambiguous	[K].DDENVNSQPFmR.[W]	M11(Oxidation)	3	AT2G07732.1; ATCG00490.1; ATMG00280.1	14	0	2	1.06259	734.312	1467.62	1467.62	0.32	0.00024	34	27				K.DDENVNSQPFMR.W	[202-213]
	0.001052	0.01668	High	Unambiguous	[R].IPPAYTK.[T]		1	ATCG00490.1	35	0	2	0.00561758	395.229	789.45	789.451	-0.58	-0.00023	32	25				R.IPPAYTK.T	[140-146]
	0.001052	0.01669	High	Unambiguous	[R].IPPAYTK.[T]		1	ATCG00490.1	37	0	2	0.00318823	395.229	789.451	789.451	0.04	2e-05	32	25				R.IPPAYTK.T	[140-146]
	0.001107	0.01726	High	Unambiguous	[R].LSGGDHIHAGTVVGK.[L]		1	ATCG00490.1	4	0	3	9.50754	483.261	1447.77	1447.77	2.78	0.00134	33	26				R.LSGGDHIHAGTVVGK.L	[320-334]
	0.001159	0.01982	High	Unambiguous	[K].EITFNFPTIDKLDGQE.[-]		1	ATCG00490.1	21	1	3	0.296709	622.976	1866.91	1866.91	1.49	0.00093	35	28				K.EITFNFPTIDKLDGQE.-	[464-479]
	0.001159	0.02009	High	Unambiguous	[K].ALAALRLEDLR.[I]		1	ATCG00490.1	16	1	3	0.162681	414.251	1240.74	1240.74	0.36	0.00015	28	21				K.ALAALRLEDLR.I	[129-139]
	0.001159	0.02042	High	Unambiguous	[R].IPPAYTK.[T]		1	ATCG00490.1	44	0	2	0.000725353	395.229	789.45	789.451	-0.35	-0.00014	32	25				R.IPPAYTK.T	[140-146]
	0.001159	0.01925	High	Unambiguous	[R].DRFLFcAEAIYK.[S]	C6(Carbamidomethyl)	1	ATCG00490.1	33	1	3	0.0161802	511.591	1532.76	1532.76	1.74	0.00089	35	28				R.DRFLFCAEAIYK.S	[216-227]
	0.001214	0.02077	High	Unambiguous	[R].IPPAYTK.[T]		1	ATCG00490.1	35	0	2	0.00537711	395.229	789.45	789.451	-0.04	-1e-05	32	25				R.IPPAYTK.T	[140-146]
	0.001214	0.02096	High	Unambiguous	[R].LSGGDHIHAGTVVGK.[L]		1	ATCG00490.1	11	0	3	1.91948	483.26	1447.76	1447.77	-0.44	-0.00021	33	26				R.LSGGDHIHAGTVVGK.L	[320-334]
	0.001311	0.03145	High	Unambiguous	[K].GHYLNATAGTcEEMIKR.[A]	C11(Carbamidomethyl)	2	ATCG00490.1; ATMG00280.1	5	1	3	12.2451	650.974	1950.91	1950.92	-4.78	-0.00311	36	29				K.GHYLNATAGTCEEMIKR.A	[237-253]
	0.001364	0.03412	High	Unambiguous	[K].NHGmHFR.[V]	M4(Oxidation)	1	ATCG00490.1	11	0	3	1.99231	305.473	914.405	914.405	0.39	0.00012	33	26				K.NHGMHFR.V	[306-312]
	0.001419	0.03481	High	Unambiguous	[K].EITFNFPTIDKLDGQE.[-]		1	ATCG00490.1	17	1	2	0.718041	933.961	1866.91	1866.91	1.27	0.00118	35	28				K.EITFNFPTIDKLDGQE.-	[464-479]
	0.001474	0.03678	High	Unambiguous	[R].AMHAVIDR.[Q]		1	ATCG00490.1	14	0	2	0.401993	456.74	912.472	912.472	-0.09	-4e-05	30	23				R.AMHAVIDR.Q	[296-303]
	0.001474	0.03619	High	Unambiguous	[K].NHGmHFR.[V]	M4(Oxidation)	1	ATCG00490.1	10	0	3	2.18956	305.473	914.405	914.405	0.29	9e-05	33	26				K.NHGMHFR.V	[306-312]
	0.001474	0.03703	High	Unambiguous	[R].AmHAVIDR.[Q]	M2(Oxidation)	1	ATCG00490.1	19	0	2	0.15909	464.737	928.467	928.467	0.19	9e-05	30	23				R.AMHAVIDR.Q	[296-303]
	0.001637	0.04298	High	Unambiguous	[R].DDYVEKDR.[S]		1	ATCG00490.1	25	1	2	0.0618375	520.239	1039.47	1039.47	2.43	0.00126	33	26				R.DDYVEKDR.S	[351-358]
	0.001855	0.04813	High	Unambiguous	[K].SQAETGEIK.[G]		1	ATCG00490.1	32	0	2	0.0162473	481.743	962.478	962.479	-0.87	-0.00042	34	27				K.SQAETGEIK.G	[228-236]
	0.002067	0.05865	High	Unambiguous	[R].LSGGDHIHAGTVVGK.[L]		1	ATCG00490.1	7	0	3	4.85452	483.261	1447.77	1447.77	2.28	0.0011	33	26				R.LSGGDHIHAGTVVGK.L	[320-334]
	0.002227	0.06628	High	Unambiguous	[R].LSGGDHIHAGTVVGK.[L]		1	ATCG00490.1	18	0	3	0.501282	483.257	1447.76	1447.77	-6.07	-0.00293	34	27				R.LSGGDHIHAGTVVGK.L	[320-334]
	0.002227	0.0634	High	Unambiguous	[K].GHYLNATAGTcEEMIK.[R]	C11(Carbamidomethyl)	2	ATCG00490.1; ATMG00280.1	3	0	3	16.9711	598.943	1794.82	1794.81	0.43	0.00026	35	28				K.GHYLNATAGTCEEMIK.R	[237-252]
	0.002443	0.07508	High	Unambiguous	[K].NHGmHFR.[V]	M4(Oxidation)	1	ATCG00490.1	10	0	3	2.24765	305.473	914.405	914.405	-0.01	0	33	26				K.NHGMHFR.V	[306-312]
	0.003259	0.09275	High	Unambiguous	[K].GHYLNATAGTcEEMIK.[R]	C11(Carbamidomethyl)	2	ATCG00490.1; ATMG00280.1	3	0	3	19.2648	598.944	1794.82	1794.81	0.64	0.00038	35	28				K.GHYLNATAGTCEEMIK.R	[237-252]
	0.003259	0.09396	High	Unambiguous	[R].ELGVPIVMHDYLTGGFTANTSLSHYcR.[D]	C26(Carbamidomethyl)	1	ATCG00490.1	8	0	3	7.47659	1013.49	3038.46	3038.45	3.51	0.00355	37	30				R.ELGVPIVMHDYLTGGFTANTSLSHYCR.D	[259-285]
	0.003469	0.104	High	Unambiguous	[K].EITFNFPTIDKLDGQE.[-]		1	ATCG00490.1	5	1	3	12.7272	622.976	1866.91	1866.91	0.61	0.00038	35	28				K.EITFNFPTIDKLDGQE.-	[464-479]
	0.003577	0.1099	High	Unambiguous	[R].IPPAYTK.[T]		1	ATCG00490.1	29	0	2	0.0235261	395.229	789.45	789.451	-0.42	-0.00017	32	25				R.IPPAYTK.T	[140-146]
	0.004207	0.1503	High	Unambiguous	[K].SQAETGEIK.[G]		1	ATCG00490.1	35	0	2	0.00803222	481.744	962.48	962.479	1.54	0.00074	33	26				K.SQAETGEIK.G	[228-236]
	0.004207	0.1411	High	Unambiguous	[K].SQAETGEIK.[G]		1	ATCG00490.1	17	0	2	0.492803	481.743	962.478	962.479	-1.13	-0.00054	33	27				K.SQAETGEIK.G	[228-236]
	0.004257	0.1552	High	Unambiguous	[K].DDENVNSQPFmR.[W]	M11(Oxidation)	3	AT2G07732.1; ATCG00490.1; ATMG00280.1	5	0	2	8.6285	734.31	1467.61	1467.62	-2.75	-0.00202	33	26				K.DDENVNSQPFMR.W	[202-213]
	0.006068	0.2285	High	Unambiguous	[R].LSGGDHIHAGTVVGK.[L]		1	ATCG00490.1	2	0	3	16.6693	483.26	1447.77	1447.77	0	0	33	26				R.LSGGDHIHAGTVVGK.L	[320-334]
	0.007697	0.3094	High	Unambiguous	[K].SQAETGEIK.[G]		1	ATCG00490.1	10	0	2	2.76424	481.744	962.48	962.479	0.97	0.00046	33	26				K.SQAETGEIK.G	[228-236]
	0.008588	0.343	High	Unambiguous	[R].AMHAVIDR.[Q]		1	ATCG00490.1	18	0	2	0.171482	456.74	912.473	912.472	1.18	0.00054	30	23				R.AMHAVIDR.Q	[296-303]
	0.01442	0.4826	Medium	Unambiguous	[K].NHGmHFR.[V]	M4(Oxidation)	1	ATCG00490.1	2	0	2	13.0218	457.706	914.405	914.405	0.51	0.00023	33	26				K.NHGMHFR.V	[306-312]
	0.02211	0.6195	Medium	Unambiguous	[K].GHYLNATAGTcEEMIK.[R]	C11(Carbamidomethyl)	2	ATCG00490.1; ATMG00280.1	3	0	3	18.7467	598.944	1794.82	1794.81	0.84	0.0005	35	28				K.GHYLNATAGTCEEMIK.R	[237-252]
High	AT1G06680.1	photosystem II subunit P-1	59	13	403	13	1	263	28.1	7.39	11458
	Percolator q-Value	Percolator PEP	Confidence	PSM Ambiguity	Annotated Sequence	Modifications	# Proteins	Protein Accessions	Ions Score	# Missed Cleavages	Charge	Expectation Value	m/z [Da]	MH+ [Da]	Theo. MH+ [Da]	DeltaM [ppm]	Deltam/z [Da]	Identity Strict	Identity Relaxed	ptmRS: Best Site Probabilities	ptmRS: Binomial Peptide Score	ptmRS: Isoform Confidence Probability [Probability]	Sequences in Protein	Positions in Protein	PSM Modification Positions in Protein
	0	2.094e-05	High	Unambiguous	[K].WNPSKEIEYPGQVLR.[F]		3	AT2G30790.1; AT1G06680.2; AT1G06680.1	32	1	3	0.01594	605.985	1815.94	1815.94	1.38	0.00084	33	26				K.WNPSKEIEYPGQVLR.F	[111-125]
	0	2.851e-05	High	Unambiguous	[K].WNPSKEIEYPGQVLR.[F]		3	AT2G30790.1; AT1G06680.2; AT1G06680.1	38	1	3	0.0041881	605.985	1815.94	1815.94	0.88	0.00053	33	26				K.WNPSKEIEYPGQVLR.F	[111-125]
	0	8.216e-06	High	Unambiguous	[K].KSITDYGSPEEFLSQVNYLLGK.[Q]		2	AT1G06680.2; AT1G06680.1	42	1	3	0.00203239	830.093	2488.26	2488.26	1.2	0.001	34	27				K.KSITDYGSPEEFLSQVNYLLGK.Q	[146-167]
	0	1.029e-07	High	Unambiguous	[K].KSITDYGSPEEFLSQVNYLLGK.[Q]		2	AT1G06680.2; AT1G06680.1	57	1	3	5.98579e-05	830.093	2488.26	2488.26	1.27	0.00106	34	27				K.KSITDYGSPEEFLSQVNYLLGK.Q	[146-167]
	0	3.379e-07	High	Unambiguous	[K].KSITDYGSPEEFLSQVNYLLGK.[Q]		2	AT1G06680.2; AT1G06680.1	66	1	3	7.5933e-06	830.092	2488.26	2488.26	0.61	0.00051	34	27				K.KSITDYGSPEEFLSQVNYLLGK.Q	[146-167]
	0	2.199e-08	High	Unambiguous	[K].KSITDYGSPEEFLSQVNYLLGK.[Q]		2	AT1G06680.2; AT1G06680.1	57	1	3	5.75117e-05	830.093	2488.26	2488.26	1.64	0.00136	34	27				K.KSITDYGSPEEFLSQVNYLLGK.Q	[146-167]
	0	9.382e-08	High	Unambiguous	[K].TNTDFLPYNGDGFK.[V]		2	AT1G06680.2; AT1G06680.1	71	0	2	2.92307e-06	794.868	1588.73	1588.73	0.47	0.00038	35	28				K.TNTDFLPYNGDGFK.V	[91-104]
	0	5.813e-06	High	Unambiguous	[K].TNTDFLPYNGDGFK.[V]		2	AT1G06680.2; AT1G06680.1	53	0	3	0.000172763	530.248	1588.73	1588.73	0.31	0.00016	35	28				K.TNTDFLPYNGDGFK.V	[91-104]
	0	3.164e-05	High	Unambiguous	[K].TNTDFLPYNGDGFKVQVPAK.[W]		2	AT1G06680.2; AT1G06680.1	23	1	4	0.162716	553.532	2211.11	2211.11	0	0	34	27				K.TNTDFLPYNGDGFKVQVPAK.W	[91-110]
	0	2.486e-06	High	Unambiguous	[R].FEDNFDATSNLNVMVTPTDK.[K]		2	AT1G06680.2; AT1G06680.1	49	0	3	0.000487147	753.35	2258.04	2258.03	3.85	0.00289	36	29				R.FEDNFDATSNLNVMVTPTDK.K	[126-145]
	0	1.257e-05	High	Unambiguous	[R].FEDNFDATSNLNVMVTPTDK.[K]		2	AT1G06680.2; AT1G06680.1	34	0	3	0.0155903	753.349	2258.03	2258.03	1.82	0.00137	36	29				R.FEDNFDATSNLNVMVTPTDK.K	[126-145]
	0	3.299e-05	High	Unambiguous	[R].FEDNFDATSNLNVMVTPTDK.[K]		2	AT1G06680.2; AT1G06680.1	23	0	3	0.222505	753.349	2258.03	2258.03	1.74	0.00131	36	29				R.FEDNFDATSNLNVMVTPTDK.K	[126-145]
	0	8.645e-09	High	Unambiguous	[R].FEDNFDATSNLNVMVTPTDK.[K]		2	AT1G06680.2; AT1G06680.1	81	0	2	3.33498e-07	1129.52	2258.03	2258.03	-0.34	-0.00038	36	29				R.FEDNFDATSNLNVMVTPTDK.K	[126-145]
	0	6.364e-12	High	Unambiguous	[R].FEDNFDATSNLNVMVTPTDK.[K]		2	AT1G06680.2; AT1G06680.1	117	0	2	9.22465e-11	1129.52	2258.03	2258.03	-0.45	-0.0005	36	29				R.FEDNFDATSNLNVMVTPTDK.K	[126-145]
	0	4.203e-06	High	Unambiguous	[R].FEDNFDATSNLNVMVTPTDK.[K]		2	AT1G06680.2; AT1G06680.1	50	0	2	0.000393505	1129.52	2258.03	2258.03	-0.45	-0.0005	36	29				R.FEDNFDATSNLNVMVTPTDK.K	[126-145]
	0	3.507e-06	High	Unambiguous	[R].FEDNFDATSNLNVMVTPTDK.[K]		2	AT1G06680.2; AT1G06680.1	34	0	2	0.0180894	1129.52	2258.03	2258.03	-0.66	-0.00075	36	29				R.FEDNFDATSNLNVMVTPTDK.K	[126-145]
	0	3.798e-09	High	Unambiguous	[R].FEDNFDATSNLNVMVTPTDK.[K]		2	AT1G06680.2; AT1G06680.1	107	0	2	7.77753e-10	1129.52	2258.02	2258.03	-1.85	-0.00209	36	29				R.FEDNFDATSNLNVMVTPTDK.K	[126-145]
	0	1.63e-10	High	Unambiguous	[R].FEDNFDATSNLNVMVTPTDK.[K]		2	AT1G06680.2; AT1G06680.1	99	0	2	4.76533e-09	1129.52	2258.03	2258.03	-0.34	-0.00038	36	29				R.FEDNFDATSNLNVMVTPTDK.K	[126-145]
	0	1.584e-07	High	Unambiguous	[R].FEDNFDATSNLNVMVTPTDK.[K]		2	AT1G06680.2; AT1G06680.1	65	0	2	1.27696e-05	1129.52	2258.03	2258.03	-0.23	-0.00026	36	29				R.FEDNFDATSNLNVMVTPTDK.K	[126-145]
	0	3.592e-09	High	Unambiguous	[R].FEDNFDATSNLNVMVTPTDK.[K]		2	AT1G06680.2; AT1G06680.1	95	0	2	1.4358e-08	1129.52	2258.03	2258.03	-0.12	-0.00014	36	29				R.FEDNFDATSNLNVMVTPTDK.K	[126-145]
	0	1.184e-11	High	Unambiguous	[R].FEDNFDATSNLNVMVTPTDK.[K]		2	AT1G06680.2; AT1G06680.1	107	0	2	9.49218e-10	1129.52	2258.03	2258.03	1.61	0.00182	36	29				R.FEDNFDATSNLNVMVTPTDK.K	[126-145]
	0	3.467e-06	High	Unambiguous	[R].FEDNFDATSNLNVMVTPTDK.[K]		2	AT1G06680.2; AT1G06680.1	40	0	3	0.00462771	753.349	2258.03	2258.03	1.58	0.00119	36	29				R.FEDNFDATSNLNVMVTPTDK.K	[126-145]
	0	3.086e-08	High	Unambiguous	[R].FEDNFDATSNLNVMVTPTDK.[K]		2	AT1G06680.2; AT1G06680.1	82	0	2	2.41194e-07	1129.52	2258.03	2258.03	1.5	0.00169	36	29				R.FEDNFDATSNLNVMVTPTDK.K	[126-145]
	0	5.024e-07	High	Unambiguous	[R].FEDNFDATSNLNVMVTPTDK.[K]		2	AT1G06680.2; AT1G06680.1	56	0	3	0.000118513	753.349	2258.03	2258.03	1.41	0.00106	36	29				R.FEDNFDATSNLNVMVTPTDK.K	[126-145]
	0	2.94e-06	High	Unambiguous	[R].FEDNFDATSNLNVMVTPTDK.[K]		2	AT1G06680.2; AT1G06680.1	55	0	3	0.000140853	753.349	2258.03	2258.03	1.41	0.00106	36	29				R.FEDNFDATSNLNVMVTPTDK.K	[126-145]
	0	1.695e-06	High	Unambiguous	[R].FEDNFDATSNLNVMVTPTDK.[K]		2	AT1G06680.2; AT1G06680.1	37	0	3	0.00781364	753.349	2258.03	2258.03	1.33	0.001	36	29				R.FEDNFDATSNLNVMVTPTDK.K	[126-145]
	0	2.367e-11	High	Unambiguous	[R].FEDNFDATSNLNVMVTPTDK.[K]		2	AT1G06680.2; AT1G06680.1	116	0	2	9.89386e-11	1129.52	2258.03	2258.03	1.28	0.00145	36	29				R.FEDNFDATSNLNVMVTPTDK.K	[126-145]
	0	2.97e-06	High	Unambiguous	[R].FEDNFDATSNLNVMVTPTDK.[K]		2	AT1G06680.2; AT1G06680.1	53	0	3	0.000205047	753.349	2258.03	2258.03	1.25	0.00094	36	29				R.FEDNFDATSNLNVMVTPTDK.K	[126-145]
	0	1.318e-06	High	Unambiguous	[R].FEDNFDATSNLNVMVTPTDK.[K]		2	AT1G06680.2; AT1G06680.1	54	0	3	0.000158801	753.349	2258.03	2258.03	1.25	0.00094	36	29				R.FEDNFDATSNLNVMVTPTDK.K	[126-145]
	0	3.853e-06	High	Unambiguous	[R].FEDNFDATSNLNVMVTPTDK.[K]		2	AT1G06680.2; AT1G06680.1	41	0	3	0.00317205	753.348	2258.03	2258.03	1.17	0.00088	36	29				R.FEDNFDATSNLNVMVTPTDK.K	[126-145]
	0	6.021e-06	High	Unambiguous	[R].FEDNFDATSNLNVMVTPTDK.[K]		2	AT1G06680.2; AT1G06680.1	49	0	3	0.000516821	753.348	2258.03	2258.03	1.17	0.00088	36	29				R.FEDNFDATSNLNVMVTPTDK.K	[126-145]
	0	1.448e-05	High	Unambiguous	[R].FEDNFDATSNLNVMVTPTDK.[K]		2	AT1G06680.2; AT1G06680.1	24	0	3	0.158979	753.348	2258.03	2258.03	1.17	0.00088	36	29				R.FEDNFDATSNLNVMVTPTDK.K	[126-145]
	0	1.307e-06	High	Unambiguous	[R].FEDNFDATSNLNVMVTPTDK.[K]		2	AT1G06680.2; AT1G06680.1	54	0	2	0.000162875	1129.52	2258.03	2258.03	1.07	0.00121	36	29				R.FEDNFDATSNLNVMVTPTDK.K	[126-145]
	0	2.164e-08	High	Unambiguous	[R].FEDNFDATSNLNVMVTPTDK.[K]		2	AT1G06680.2; AT1G06680.1	87	0	2	8.03152e-08	1129.52	2258.03	2258.03	0.96	0.00108	36	29				R.FEDNFDATSNLNVMVTPTDK.K	[126-145]
	0	1.628e-05	High	Unambiguous	[R].FEDNFDATSNLNVMVTPTDK.[K]		2	AT1G06680.2; AT1G06680.1	32	0	3	0.0241954	753.348	2258.03	2258.03	0.93	0.0007	36	29				R.FEDNFDATSNLNVMVTPTDK.K	[126-145]
	0	2.284e-10	High	Unambiguous	[R].FEDNFDATSNLNVMVTPTDK.[K]		2	AT1G06680.2; AT1G06680.1	127	0	2	8.15612e-12	1129.52	2258.03	2258.03	0.85	0.00096	36	29				R.FEDNFDATSNLNVMVTPTDK.K	[126-145]
	0	3.113e-05	High	Unambiguous	[R].FEDNFDATSNLNVMVTPTDK.[K]		2	AT1G06680.2; AT1G06680.1	38	0	3	0.00707105	753.348	2258.03	2258.03	0.85	0.00064	36	29				R.FEDNFDATSNLNVMVTPTDK.K	[126-145]
	0	3.866e-06	High	Unambiguous	[R].FEDNFDATSNLNVMVTPTDK.[K]		2	AT1G06680.2; AT1G06680.1	65	0	3	1.49077e-05	753.348	2258.03	2258.03	0.44	0.00033	36	29				R.FEDNFDATSNLNVMVTPTDK.K	[126-145]
	0	3.029e-08	High	Unambiguous	[R].FEDNFDATSNLNVMVTPTDK.[K]		2	AT1G06680.2; AT1G06680.1	74	0	2	1.62682e-06	1129.52	2258.03	2258.03	0.31	0.00035	36	29				R.FEDNFDATSNLNVMVTPTDK.K	[126-145]
	0	4.985e-09	High	Unambiguous	[R].FEDNFDATSNLNVMVTPTDK.[K]		2	AT1G06680.2; AT1G06680.1	82	0	2	2.52546e-07	1129.52	2258.03	2258.03	0.31	0.00035	36	29				R.FEDNFDATSNLNVMVTPTDK.K	[126-145]
	0	1.487e-06	High	Unambiguous	[R].FEDNFDATSNLNVMVTPTDK.[K]		2	AT1G06680.2; AT1G06680.1	46	0	2	0.00104212	1129.52	2258.03	2258.03	-0.01	-1e-05	36	29				R.FEDNFDATSNLNVMVTPTDK.K	[126-145]
	0	3.428e-05	High	Unambiguous	[R].FEDNFDATSNLNVMVTPTDK.[K]		2	AT1G06680.2; AT1G06680.1	23	0	3	0.203912	753.348	2258.03	2258.03	-0.05	-3e-05	36	29				R.FEDNFDATSNLNVMVTPTDK.K	[126-145]
	0	1.613e-09	High	Unambiguous	[R].FEDNFDATSNLNVMVTPTDK.[K]		2	AT1G06680.2; AT1G06680.1	88	0	2	7.25861e-08	1129.52	2258.03	2258.03	1.07	0.00121	36	29				R.FEDNFDATSNLNVMVTPTDK.K	[126-145]
	0	5.552e-08	High	Unambiguous	[R].FEDNFDATSNLNVMVTPTDKK.[S]		2	AT1G06680.2; AT1G06680.1	64	1	3	1.70328e-05	796.048	2386.13	2386.12	2.08	0.00166	36	29				R.FEDNFDATSNLNVMVTPTDKK.S	[126-146]
	0	9.534e-09	High	Unambiguous	[R].FEDNFDATSNLNVMVTPTDKK.[S]		2	AT1G06680.2; AT1G06680.1	61	1	3	4.05775e-05	796.048	2386.13	2386.12	2.08	0.00166	36	29				R.FEDNFDATSNLNVMVTPTDKK.S	[126-146]
	0	4.725e-07	High	Unambiguous	[R].FEDNFDATSNLNVMVTPTDKK.[S]		2	AT1G06680.2; AT1G06680.1	57	1	3	9.9606e-05	796.047	2386.13	2386.12	1.93	0.00153	36	29				R.FEDNFDATSNLNVMVTPTDKK.S	[126-146]
	0	3.103e-08	High	Unambiguous	[R].FEDNFDATSNLNVMVTPTDKK.[S]		2	AT1G06680.2; AT1G06680.1	50	1	3	0.000414272	796.047	2386.13	2386.12	1.93	0.00153	36	29				R.FEDNFDATSNLNVMVTPTDKK.S	[126-146]
	0	1.954e-06	High	Unambiguous	[R].FEDNFDATSNLNVMVTPTDKK.[S]		2	AT1G06680.2; AT1G06680.1	37	1	3	0.00923178	796.047	2386.13	2386.12	1.85	0.00147	36	29				R.FEDNFDATSNLNVMVTPTDKK.S	[126-146]
	0	1.628e-06	High	Unambiguous	[R].FEDNFDATSNLNVMVTPTDKK.[S]		2	AT1G06680.2; AT1G06680.1	38	1	3	0.0074694	796.047	2386.13	2386.12	1.85	0.00147	36	29				R.FEDNFDATSNLNVMVTPTDKK.S	[126-146]
	0	6.057e-07	High	Unambiguous	[R].FEDNFDATSNLNVMVTPTDKK.[S]		2	AT1G06680.2; AT1G06680.1	52	1	3	0.000318428	796.047	2386.13	2386.12	1.78	0.00141	36	29				R.FEDNFDATSNLNVMVTPTDKK.S	[126-146]
	0	1.883e-06	High	Unambiguous	[R].FEDNFDATSNLNVMVTPTDKK.[S]		2	AT1G06680.2; AT1G06680.1	48	1	3	0.000790699	796.047	2386.13	2386.12	1.78	0.00141	36	29				R.FEDNFDATSNLNVMVTPTDKK.S	[126-146]
	0	1.02e-06	High	Unambiguous	[R].FEDNFDATSNLNVMVTPTDKK.[S]		2	AT1G06680.2; AT1G06680.1	50	1	3	0.000446376	796.047	2386.13	2386.12	1.62	0.00129	36	29				R.FEDNFDATSNLNVMVTPTDKK.S	[126-146]
	0	1.079e-06	High	Unambiguous	[R].FEDNFDATSNLNVMVTPTDKK.[S]		2	AT1G06680.2; AT1G06680.1	47	1	3	0.000972078	796.047	2386.13	2386.12	1.55	0.00123	36	29				R.FEDNFDATSNLNVMVTPTDKK.S	[126-146]
	0	2.497e-07	High	Unambiguous	[R].FEDNFDATSNLNVMVTPTDKK.[S]		2	AT1G06680.2; AT1G06680.1	64	1	3	1.76935e-05	796.047	2386.13	2386.12	1.47	0.00117	36	29				R.FEDNFDATSNLNVMVTPTDKK.S	[126-146]
	0	1.872e-06	High	Unambiguous	[R].FEDNFDATSNLNVMVTPTDKK.[S]		2	AT1G06680.2; AT1G06680.1	40	1	3	0.00427211	796.047	2386.13	2386.12	1.39	0.00111	36	29				R.FEDNFDATSNLNVMVTPTDKK.S	[126-146]
	0	1.301e-07	High	Unambiguous	[R].FEDNFDATSNLNVMVTPTDKK.[S]		2	AT1G06680.2; AT1G06680.1	51	1	3	0.00041866	796.047	2386.13	2386.12	1.32	0.00105	36	29				R.FEDNFDATSNLNVMVTPTDKK.S	[126-146]
	0	1.667e-08	High	Unambiguous	[R].FEDNFDATSNLNVMVTPTDKK.[S]		2	AT1G06680.2; AT1G06680.1	50	1	3	0.000454843	796.047	2386.13	2386.12	1.32	0.00105	36	29				R.FEDNFDATSNLNVMVTPTDKK.S	[126-146]
	0	3.944e-07	High	Unambiguous	[R].FEDNFDATSNLNVMVTPTDKK.[S]		2	AT1G06680.2; AT1G06680.1	61	1	3	4.11018e-05	796.047	2386.13	2386.12	1.32	0.00105	36	29				R.FEDNFDATSNLNVMVTPTDKK.S	[126-146]
	0	1.625e-09	High	Unambiguous	[R].FEDNFDATSNLNVMVTPTDKK.[S]		2	AT1G06680.2; AT1G06680.1	74	1	3	1.73725e-06	796.047	2386.13	2386.12	1.24	0.00099	36	29				R.FEDNFDATSNLNVMVTPTDKK.S	[126-146]
	0	4.713e-06	High	Unambiguous	[R].FEDNFDATSNLNVMVTPTDKK.[S]		2	AT1G06680.2; AT1G06680.1	44	1	3	0.00170947	796.047	2386.13	2386.12	1.24	0.00099	36	29				R.FEDNFDATSNLNVMVTPTDKK.S	[126-146]
	0	7.917e-06	High	Unambiguous	[R].FEDNFDATSNLNVMVTPTDKK.[S]		2	AT1G06680.2; AT1G06680.1	33	1	3	0.0264765	796.047	2386.13	2386.12	1.24	0.00099	36	29				R.FEDNFDATSNLNVMVTPTDKK.S	[126-146]
	0	2.054e-06	High	Unambiguous	[R].FEDNFDATSNLNVMVTPTDKK.[S]		2	AT1G06680.2; AT1G06680.1	42	1	3	0.00277934	796.047	2386.13	2386.12	1.16	0.00092	36	29				R.FEDNFDATSNLNVMVTPTDKK.S	[126-146]
	0	1.188e-08	High	Unambiguous	[R].FEDNFDATSNLNVMVTPTDKK.[S]		2	AT1G06680.2; AT1G06680.1	68	1	3	8.0556e-06	796.047	2386.13	2386.12	1.09	0.00086	36	29				R.FEDNFDATSNLNVMVTPTDKK.S	[126-146]
	0	2.695e-06	High	Unambiguous	[R].FEDNFDATSNLNVMVTPTDKK.[S]		2	AT1G06680.2; AT1G06680.1	52	1	3	0.000266746	796.047	2386.13	2386.12	1.09	0.00086	36	29				R.FEDNFDATSNLNVMVTPTDKK.S	[126-146]
	0	5.232e-06	High	Unambiguous	[R].FEDNFDATSNLNVMVTPTDKK.[S]		2	AT1G06680.2; AT1G06680.1	46	1	3	0.00120254	796.047	2386.13	2386.12	1.09	0.00086	36	29				R.FEDNFDATSNLNVMVTPTDKK.S	[126-146]
	0	1.07e-06	High	Unambiguous	[R].FEDNFDATSNLNVMVTPTDKK.[S]		2	AT1G06680.2; AT1G06680.1	33	1	3	0.0242537	796.047	2386.13	2386.12	0.93	0.00074	36	29				R.FEDNFDATSNLNVMVTPTDKK.S	[126-146]
	0	2.195e-06	High	Unambiguous	[R].FEDNFDATSNLNVMVTPTDKK.[S]		2	AT1G06680.2; AT1G06680.1	57	1	3	9.48235e-05	796.048	2386.13	2386.12	2.16	0.00172	36	29				R.FEDNFDATSNLNVMVTPTDKK.S	[126-146]
	0	6.17e-08	High	Unambiguous	[R].FEDNFDATSNLNVMVTPTDKK.[S]		2	AT1G06680.2; AT1G06680.1	54	1	3	0.000173658	796.047	2386.13	2386.12	0.85	0.00068	36	29				R.FEDNFDATSNLNVMVTPTDKK.S	[126-146]
	0	1.203e-08	High	Unambiguous	[R].FEDNFDATSNLNVMVTPTDKK.[S]		2	AT1G06680.2; AT1G06680.1	58	1	3	7.5321e-05	796.048	2386.13	2386.12	2.16	0.00172	36	29				R.FEDNFDATSNLNVMVTPTDKK.S	[126-146]
	0	2.331e-07	High	Unambiguous	[R].FEDNFDATSNLNVMVTPTDKK.[S]		2	AT1G06680.2; AT1G06680.1	39	1	3	0.00587565	796.048	2386.13	2386.12	2.31	0.00184	36	29				R.FEDNFDATSNLNVMVTPTDKK.S	[126-146]
	0	1.724e-07	High	Unambiguous	[R].FEDNFDATSNLNVMVTPTDKK.[S]		2	AT1G06680.2; AT1G06680.1	55	1	3	0.000138873	796.048	2386.13	2386.12	3.08	0.00245	36	29				R.FEDNFDATSNLNVMVTPTDKK.S	[126-146]
	0	3.987e-08	High	Unambiguous	[R].FEDNFDATSNLNVMVTPTDKK.[S]		2	AT1G06680.2; AT1G06680.1	54	1	3	0.000169098	796.048	2386.13	2386.12	3	0.00239	36	29				R.FEDNFDATSNLNVMVTPTDKK.S	[126-146]
	0	1.561e-07	High	Unambiguous	[R].FEDNFDATSNLNVMVTPTDKK.[S]		2	AT1G06680.2; AT1G06680.1	64	1	3	1.66012e-05	796.048	2386.13	2386.12	3	0.00239	36	29				R.FEDNFDATSNLNVMVTPTDKK.S	[126-146]
	0	2.15e-08	High	Unambiguous	[R].FEDNFDATSNLNVMVTPTDKK.[S]		2	AT1G06680.2; AT1G06680.1	60	1	3	4.29076e-05	796.048	2386.13	2386.12	2.85	0.00227	36	29				R.FEDNFDATSNLNVMVTPTDKK.S	[126-146]
	0	6.638e-10	High	Unambiguous	[R].FEDNFDATSNLNVMVTPTDKK.[S]		2	AT1G06680.2; AT1G06680.1	68	1	3	7.50817e-06	796.048	2386.13	2386.12	2.85	0.00227	36	29				R.FEDNFDATSNLNVMVTPTDKK.S	[126-146]
	0	6.421e-08	High	Unambiguous	[R].FEDNFDATSNLNVMVTPTDKK.[S]		2	AT1G06680.2; AT1G06680.1	51	1	3	0.000326331	796.048	2386.13	2386.12	2.77	0.00221	36	29				R.FEDNFDATSNLNVMVTPTDKK.S	[126-146]
	0	3.877e-06	High	Unambiguous	[R].FEDNFDATSNLNVMVTPTDKK.[S]		2	AT1G06680.2; AT1G06680.1	47	1	3	0.000816914	796.048	2386.13	2386.12	2.62	0.00208	36	29				R.FEDNFDATSNLNVMVTPTDKK.S	[126-146]
	0	1.922e-07	High	Unambiguous	[R].FEDNFDATSNLNVMVTPTDKK.[S]		2	AT1G06680.2; AT1G06680.1	54	1	3	0.000173228	796.048	2386.13	2386.12	2.47	0.00196	36	29				R.FEDNFDATSNLNVMVTPTDKK.S	[126-146]
	0	7.727e-07	High	Unambiguous	[R].FEDNFDATSNLNVMVTPTDKK.[S]		2	AT1G06680.2; AT1G06680.1	50	1	3	0.000408901	796.048	2386.13	2386.12	2.47	0.00196	36	29				R.FEDNFDATSNLNVMVTPTDKK.S	[126-146]
	0	7.003e-11	High	Unambiguous	[R].FEDNFDATSNLNVMVTPTDKK.[S]		2	AT1G06680.2; AT1G06680.1	79	1	3	5.18295e-07	796.048	2386.13	2386.12	2.39	0.0019	36	29				R.FEDNFDATSNLNVMVTPTDKK.S	[126-146]
	0	3.671e-06	High	Unambiguous	[R].FEDNFDATSNLNVMVTPTDKK.[S]		2	AT1G06680.2; AT1G06680.1	64	1	3	1.96597e-05	796.048	2386.13	2386.12	2.39	0.0019	36	29				R.FEDNFDATSNLNVMVTPTDKK.S	[126-146]
	0	1.643e-07	High	Unambiguous	[R].FEDNFDATSNLNVMVTPTDKK.[S]		2	AT1G06680.2; AT1G06680.1	66	1	3	1.20758e-05	796.048	2386.13	2386.12	2.16	0.00172	36	29				R.FEDNFDATSNLNVMVTPTDKK.S	[126-146]
	0	2.064e-05	High	Unambiguous	[R].FEDNFDATSNLNVMVTPTDKK.[S]		2	AT1G06680.2; AT1G06680.1	53	1	3	0.000214632	796.047	2386.13	2386.12	0.85	0.00068	36	29				R.FEDNFDATSNLNVMVTPTDKK.S	[126-146]
	0	2.138e-07	High	Unambiguous	[R].FEDNFDATSNLNVMVTPTDKK.[S]		2	AT1G06680.2; AT1G06680.1	50	1	3	0.000524182	796.047	2386.12	2386.12	0.78	0.00062	36	29				R.FEDNFDATSNLNVMVTPTDKK.S	[126-146]
	0	2.507e-06	High	Unambiguous	[R].FEDNFDATSNLNVMVTPTDKK.[S]		2	AT1G06680.2; AT1G06680.1	42	1	3	0.0030201	796.046	2386.12	2386.12	0.7	0.00056	36	29				R.FEDNFDATSNLNVMVTPTDKK.S	[126-146]
	0	7.555e-09	High	Unambiguous	[R].FEDNFDATSNLNVMVTPTDKK.[S]		2	AT1G06680.2; AT1G06680.1	56	1	3	0.000132136	796.046	2386.12	2386.12	0.7	0.00056	36	29				R.FEDNFDATSNLNVMVTPTDKK.S	[126-146]
	0	5.988e-06	High	Unambiguous	[R].FEDNFDATSNLNVMVTPTDKK.[S]		2	AT1G06680.2; AT1G06680.1	37	1	3	0.00926534	796.046	2386.12	2386.12	0.62	0.0005	36	29				R.FEDNFDATSNLNVMVTPTDKK.S	[126-146]
	0	6.119e-08	High	Unambiguous	[R].FEDNFDATSNLNVMVTPTDKK.[S]		2	AT1G06680.2; AT1G06680.1	54	1	3	0.000186449	796.046	2386.12	2386.12	0.55	0.00044	36	29				R.FEDNFDATSNLNVMVTPTDKK.S	[126-146]
	0	1.688e-06	High	Unambiguous	[R].FEDNFDATSNLNVMVTPTDKK.[S]		2	AT1G06680.2; AT1G06680.1	43	1	3	0.00257371	796.046	2386.12	2386.12	0.55	0.00044	36	29				R.FEDNFDATSNLNVMVTPTDKK.S	[126-146]
	0	6.333e-06	High	Unambiguous	[R].FEDNFDATSNLNVMVTPTDKK.[S]		2	AT1G06680.2; AT1G06680.1	40	1	3	0.00526696	796.046	2386.12	2386.12	0.55	0.00044	36	29				R.FEDNFDATSNLNVMVTPTDKK.S	[126-146]
	0	9.326e-06	High	Unambiguous	[R].FEDNFDATSNLNVMVTPTDKK.[S]		2	AT1G06680.2; AT1G06680.1	37	1	3	0.00904815	796.046	2386.12	2386.12	0.55	0.00044	36	29				R.FEDNFDATSNLNVMVTPTDKK.S	[126-146]
	0	3.447e-05	High	Unambiguous	[R].FEDNFDATSNLNVMVTPTDKK.[S]		2	AT1G06680.2; AT1G06680.1	31	1	3	0.0395876	796.046	2386.12	2386.12	0.55	0.00044	36	29				R.FEDNFDATSNLNVMVTPTDKK.S	[126-146]
	0	5.623e-07	High	Unambiguous	[R].FEDNFDATSNLNVMVTPTDKK.[S]		2	AT1G06680.2; AT1G06680.1	53	1	3	0.000236645	796.046	2386.12	2386.12	0.47	0.00037	36	29				R.FEDNFDATSNLNVMVTPTDKK.S	[126-146]
	0	7.735e-09	High	Unambiguous	[R].FEDNFDATSNLNVMVTPTDKK.[S]		2	AT1G06680.2; AT1G06680.1	64	1	3	1.67589e-05	796.046	2386.12	2386.12	0.39	0.00031	36	29				R.FEDNFDATSNLNVMVTPTDKK.S	[126-146]
	0	6.676e-06	High	Unambiguous	[R].FEDNFDATSNLNVMVTPTDKK.[S]		2	AT1G06680.2; AT1G06680.1	46	1	3	0.0012085	796.046	2386.12	2386.12	0.39	0.00031	36	29				R.FEDNFDATSNLNVMVTPTDKK.S	[126-146]
	0	1.336e-06	High	Unambiguous	[R].FEDNFDATSNLNVMVTPTDKK.[S]		2	AT1G06680.2; AT1G06680.1	51	1	3	0.000343752	796.046	2386.12	2386.12	0.39	0.00031	36	29				R.FEDNFDATSNLNVMVTPTDKK.S	[126-146]
	0	6.636e-08	High	Unambiguous	[R].FEDNFDATSNLNVMVTPTDKK.[S]		2	AT1G06680.2; AT1G06680.1	49	1	3	0.000530372	796.046	2386.12	2386.12	0.32	0.00025	36	29				R.FEDNFDATSNLNVMVTPTDKK.S	[126-146]
	0	1.049e-06	High	Unambiguous	[R].FEDNFDATSNLNVMVTPTDKK.[S]		2	AT1G06680.2; AT1G06680.1	57	1	3	9.14597e-05	796.046	2386.12	2386.12	0.16	0.00013	36	29				R.FEDNFDATSNLNVMVTPTDKK.S	[126-146]
	0	1.395e-07	High	Unambiguous	[R].FEDNFDATSNLNVMVTPTDKK.[S]		2	AT1G06680.2; AT1G06680.1	61	1	3	3.62087e-05	796.045	2386.12	2386.12	-1.22	-0.00097	36	29				R.FEDNFDATSNLNVMVTPTDKK.S	[126-146]
	0	1.539e-06	High	Unambiguous	[R].FEDNFDATSNLNVMVTPTDKK.[S]		2	AT1G06680.2; AT1G06680.1	49	1	3	0.000568049	796.044	2386.12	2386.12	-2.14	-0.0017	36	29				R.FEDNFDATSNLNVMVTPTDKK.S	[126-146]
	0	6.49e-06	High	Unambiguous	[R].FEDNFDATSNLNVMVTPTDKK.[S]		2	AT1G06680.2; AT1G06680.1	44	1	3	0.00175481	796.046	2386.12	2386.12	0.16	0.00013	36	29				R.FEDNFDATSNLNVMVTPTDKK.S	[126-146]
	0	7.606e-06	High	Unambiguous	[R].FEDNFDATSNLNVmVTPTDKK.[S]	M14(Oxidation)	2	AT1G06680.2; AT1G06680.1	56	1	3	0.000136398	801.379	2402.12	2402.12	1.8	0.00144	37	30				R.FEDNFDATSNLNVMVTPTDKK.S	[126-146]
	0	8.168e-10	High	Unambiguous	[R].FEDNFDATSNLNVmVTPTDKK.[S]	M14(Oxidation)	2	AT1G06680.2; AT1G06680.1	68	1	3	8.54153e-06	801.379	2402.12	2402.12	1.64	0.00132	36	29				R.FEDNFDATSNLNVMVTPTDKK.S	[126-146]
	0	3.61e-07	High	Unambiguous	[R].FEDNFDATSNLNVmVTPTDKK.[S]	M14(Oxidation)	2	AT1G06680.2; AT1G06680.1	51	1	3	0.000415508	801.379	2402.12	2402.12	1.34	0.00107	37	30				R.FEDNFDATSNLNVMVTPTDKK.S	[126-146]
	0	8.511e-08	High	Unambiguous	[R].FEDNFDATSNLNVmVTPTDKK.[S]	M14(Oxidation)	2	AT1G06680.2; AT1G06680.1	46	1	3	0.00122102	801.379	2402.12	2402.12	1.26	0.00101	37	30				R.FEDNFDATSNLNVMVTPTDKK.S	[126-146]
	0	4.185e-09	High	Unambiguous	[R].FEDNFDATSNLNVmVTPTDKK.[S]	M14(Oxidation)	2	AT1G06680.2; AT1G06680.1	49	1	3	0.000578047	801.378	2402.12	2402.12	1.11	0.00089	37	30				R.FEDNFDATSNLNVMVTPTDKK.S	[126-146]
	0	5.272e-07	High	Unambiguous	[R].FEDNFDATSNLNVmVTPTDKK.[S]	M14(Oxidation)	2	AT1G06680.2; AT1G06680.1	47	1	3	0.00113491	801.378	2402.12	2402.12	1.04	0.00083	37	30				R.FEDNFDATSNLNVMVTPTDKK.S	[126-146]
	0	5.302e-08	High	Unambiguous	[R].FEDNFDATSNLNVmVTPTDKK.[S]	M14(Oxidation)	2	AT1G06680.2; AT1G06680.1	52	1	3	0.000334937	801.378	2402.12	2402.12	1.04	0.00083	37	30				R.FEDNFDATSNLNVMVTPTDKK.S	[126-146]
	0	4.127e-07	High	Unambiguous	[R].FEDNFDATSNLNVmVTPTDKK.[S]	M14(Oxidation)	2	AT1G06680.2; AT1G06680.1	52	1	3	0.000321252	801.378	2402.12	2402.12	0.88	0.00071	37	30				R.FEDNFDATSNLNVMVTPTDKK.S	[126-146]
	0	4.513e-09	High	Unambiguous	[R].FEDNFDATSNLNVmVTPTDKK.[S]	M14(Oxidation)	2	AT1G06680.2; AT1G06680.1	56	1	3	0.000132387	801.378	2402.12	2402.12	0.81	0.00065	37	30				R.FEDNFDATSNLNVMVTPTDKK.S	[126-146]
	0	5.942e-09	High	Unambiguous	[R].FEDNFDATSNLNVmVTPTDKK.[S]	M14(Oxidation)	2	AT1G06680.2; AT1G06680.1	63	1	3	2.69955e-05	801.378	2402.12	2402.12	0.73	0.00058	37	30				R.FEDNFDATSNLNVMVTPTDKK.S	[126-146]
	0	7.914e-07	High	Unambiguous	[R].FEDNFDATSNLNVmVTPTDKK.[S]	M14(Oxidation)	2	AT1G06680.2; AT1G06680.1	52	1	3	0.000292611	801.378	2402.12	2402.12	0.73	0.00058	37	30				R.FEDNFDATSNLNVMVTPTDKK.S	[126-146]
	0	3.153e-10	High	Unambiguous	[R].FEDNFDATSNLNVmVTPTDKK.[S]	M14(Oxidation)	2	AT1G06680.2; AT1G06680.1	63	1	3	2.76335e-05	801.378	2402.12	2402.12	0.65	0.00052	37	30				R.FEDNFDATSNLNVMVTPTDKK.S	[126-146]
	0	1.016e-05	High	Unambiguous	[R].FEDNFDATSNLNVmVTPTDKK.[S]	M14(Oxidation)	2	AT1G06680.2; AT1G06680.1	35	1	3	0.0164602	801.378	2402.12	2402.12	0.65	0.00052	37	30				R.FEDNFDATSNLNVMVTPTDKK.S	[126-146]
	0	4.22e-09	High	Unambiguous	[R].FEDNFDATSNLNVmVTPTDKK.[S]	M14(Oxidation)	2	AT1G06680.2; AT1G06680.1	75	1	3	1.7924e-06	801.378	2402.12	2402.12	0.65	0.00052	37	30				R.FEDNFDATSNLNVMVTPTDKK.S	[126-146]
	0	5.95e-08	High	Unambiguous	[R].FEDNFDATSNLNVmVTPTDKK.[S]	M14(Oxidation)	2	AT1G06680.2; AT1G06680.1	56	1	3	0.000139777	801.378	2402.12	2402.12	0.65	0.00052	37	30				R.FEDNFDATSNLNVMVTPTDKK.S	[126-146]
	0	6.215e-06	High	Unambiguous	[R].FEDNFDATSNLNVmVTPTDKK.[S]	M14(Oxidation)	2	AT1G06680.2; AT1G06680.1	32	1	3	0.0291834	801.378	2402.12	2402.12	0.04	4e-05	37	30				R.FEDNFDATSNLNVMVTPTDKK.S	[126-146]
	0	4.107e-06	High	Unambiguous	[R].FEDNFDATSNLNVmVTPTDKK.[S]	M14(Oxidation)	2	AT1G06680.2; AT1G06680.1	38	1	3	0.00765837	801.378	2402.12	2402.12	0.04	4e-05	37	30				R.FEDNFDATSNLNVMVTPTDKK.S	[126-146]
	0	3.739e-08	High	Unambiguous	[R].FEDNFDATSNLNVmVTPTDKK.[S]	M14(Oxidation)	2	AT1G06680.2; AT1G06680.1	63	1	3	2.7206e-05	801.378	2402.12	2402.12	-0.03	-3e-05	36	29				R.FEDNFDATSNLNVMVTPTDKK.S	[126-146]
	0	1.691e-07	High	Unambiguous	[R].FEDNFDATSNLNVmVTPTDKK.[S]	M14(Oxidation)	2	AT1G06680.2; AT1G06680.1	56	1	3	0.000133249	801.378	2402.12	2402.12	-0.03	-3e-05	36	29				R.FEDNFDATSNLNVMVTPTDKK.S	[126-146]
	0	2.181e-07	High	Unambiguous	[R].FEDNFDATSNLNVmVTPTDKK.[S]	M14(Oxidation)	2	AT1G06680.2; AT1G06680.1	49	1	3	0.000626315	801.377	2402.12	2402.12	-0.11	-9e-05	36	29				R.FEDNFDATSNLNVMVTPTDKK.S	[126-146]
	0	9.959e-09	High	Unambiguous	[R].FEDNFDATSNLNVmVTPTDKK.[S]	M14(Oxidation)	2	AT1G06680.2; AT1G06680.1	52	1	3	0.000333985	801.377	2402.12	2402.12	-0.18	-0.00015	36	29				R.FEDNFDATSNLNVMVTPTDKK.S	[126-146]
	0	5.739e-09	High	Unambiguous	[R].FEDNFDATSNLNVmVTPTDKK.[S]	M14(Oxidation)	2	AT1G06680.2; AT1G06680.1	52	1	3	0.000281661	801.377	2402.12	2402.12	-0.18	-0.00015	36	29				R.FEDNFDATSNLNVMVTPTDKK.S	[126-146]
	0	6.292e-06	High	Unambiguous	[R].FEDNFDATSNLNVmVTPTDKK.[S]	M14(Oxidation)	2	AT1G06680.2; AT1G06680.1	33	1	3	0.0249877	801.377	2402.12	2402.12	-0.18	-0.00015	36	29				R.FEDNFDATSNLNVMVTPTDKK.S	[126-146]
	0	3.744e-06	High	Unambiguous	[R].FEDNFDATSNLNVmVTPTDKK.[S]	M14(Oxidation)	2	AT1G06680.2; AT1G06680.1	39	1	3	0.00634754	801.377	2402.12	2402.12	-0.26	-0.00021	36	29				R.FEDNFDATSNLNVMVTPTDKK.S	[126-146]
	0	3.812e-07	High	Unambiguous	[R].FEDNFDATSNLNVmVTPTDKK.[S]	M14(Oxidation)	2	AT1G06680.2; AT1G06680.1	57	1	3	0.000105207	801.377	2402.12	2402.12	-0.34	-0.00027	36	29				R.FEDNFDATSNLNVMVTPTDKK.S	[126-146]
	0	3.095e-06	High	Unambiguous	[R].FEDNFDATSNLNVmVTPTDKK.[S]	M14(Oxidation)	2	AT1G06680.2; AT1G06680.1	30	1	3	0.0519595	801.377	2402.12	2402.12	-0.57	-0.00045	36	29				R.FEDNFDATSNLNVMVTPTDKK.S	[126-146]
	0	1.197e-06	High	Unambiguous	[R].FEDNFDATSNLNVmVTPTDKK.[S]	M14(Oxidation)	2	AT1G06680.2; AT1G06680.1	52	1	3	0.000344565	801.377	2402.12	2402.12	-0.64	-0.00051	37	30				R.FEDNFDATSNLNVMVTPTDKK.S	[126-146]
	0	1.531e-07	High	Unambiguous	[R].FEDNFDATSNLNVmVTPTDKK.[S]	M14(Oxidation)	2	AT1G06680.2; AT1G06680.1	50	1	3	0.000512001	801.377	2402.12	2402.12	-0.64	-0.00051	37	30				R.FEDNFDATSNLNVMVTPTDKK.S	[126-146]
	0	1.494e-09	High	Unambiguous	[R].FEDNFDATSNLNVmVTPTDKK.[S]	M14(Oxidation)	2	AT1G06680.2; AT1G06680.1	49	1	3	0.000564039	801.377	2402.12	2402.12	-0.79	-0.00064	36	29				R.FEDNFDATSNLNVMVTPTDKK.S	[126-146]
	0	7.149e-06	High	Unambiguous	[R].FEDNFDATSNLNVmVTPTDKK.[S]	M14(Oxidation)	2	AT1G06680.2; AT1G06680.1	35	1	3	0.0165213	801.377	2402.12	2402.12	-0.95	-0.00076	36	29				R.FEDNFDATSNLNVMVTPTDKK.S	[126-146]
	0	2.193e-06	High	Unambiguous	[R].FEDNFDATSNLNVmVTPTDKK.[S]	M14(Oxidation)	2	AT1G06680.2; AT1G06680.1	38	1	3	0.00727119	801.377	2402.12	2402.12	-1.02	-0.00082	36	29				R.FEDNFDATSNLNVMVTPTDKK.S	[126-146]
	0	2.624e-07	High	Unambiguous	[R].FEDNFDATSNLNVmVTPTDKK.[S]	M14(Oxidation)	2	AT1G06680.2; AT1G06680.1	35	1	3	0.0145978	801.377	2402.12	2402.12	-1.1	-0.00088	36	29				R.FEDNFDATSNLNVMVTPTDKK.S	[126-146]
	0	1.615e-08	High	Unambiguous	[R].FEDNFDATSNLNVmVTPTDKK.[S]	M14(Oxidation)	2	AT1G06680.2; AT1G06680.1	48	1	3	0.000857605	801.377	2402.12	2402.12	-1.1	-0.00088	36	29				R.FEDNFDATSNLNVMVTPTDKK.S	[126-146]
	0	4.425e-06	High	Unambiguous	[R].FEDNFDATSNLNVmVTPTDKK.[S]	M14(Oxidation)	2	AT1G06680.2; AT1G06680.1	36	1	3	0.013691	801.375	2402.11	2402.12	-3.39	-0.00271	37	30				R.FEDNFDATSNLNVMVTPTDKK.S	[126-146]
	0	2.056e-08	High	Unambiguous	[R].FEDNFDATSNLNVmVTPTDKK.[S]	M14(Oxidation)	2	AT1G06680.2; AT1G06680.1	49	1	3	0.000667016	801.378	2402.12	2402.12	0.04	4e-05	37	30				R.FEDNFDATSNLNVMVTPTDKK.S	[126-146]
	0	2.844e-05	High	Unambiguous	[R].FEDNFDATSNLNVmVTPTDKK.[S]	M14(Oxidation)	2	AT1G06680.2; AT1G06680.1	31	1	3	0.0371026	801.378	2402.12	2402.12	0.12	0.0001	36	30				R.FEDNFDATSNLNVMVTPTDKK.S	[126-146]
	0	3.872e-06	High	Unambiguous	[R].FEDNFDATSNLNVmVTPTDKK.[S]	M14(Oxidation)	2	AT1G06680.2; AT1G06680.1	48	1	3	0.000815463	801.378	2402.12	2402.12	0.12	0.0001	36	30				R.FEDNFDATSNLNVMVTPTDKK.S	[126-146]
	0	2.036e-08	High	Unambiguous	[R].FEDNFDATSNLNVmVTPTDKK.[S]	M14(Oxidation)	2	AT1G06680.2; AT1G06680.1	48	1	3	0.000787826	801.378	2402.12	2402.12	0.58	0.00046	37	30				R.FEDNFDATSNLNVMVTPTDKK.S	[126-146]
	0	6.392e-07	High	Unambiguous	[R].FEDNFDATSNLNVmVTPTDKK.[S]	M14(Oxidation)	2	AT1G06680.2; AT1G06680.1	50	1	3	0.000484653	801.378	2402.12	2402.12	0.58	0.00046	37	30				R.FEDNFDATSNLNVMVTPTDKK.S	[126-146]
	0	1.275e-07	High	Unambiguous	[R].FEDNFDATSNLNVmVTPTDKK.[S]	M14(Oxidation)	2	AT1G06680.2; AT1G06680.1	40	1	3	0.00506326	801.378	2402.12	2402.12	0.5	0.0004	37	30				R.FEDNFDATSNLNVMVTPTDKK.S	[126-146]
	0	2.577e-07	High	Unambiguous	[R].FEDNFDATSNLNVmVTPTDKK.[S]	M14(Oxidation)	2	AT1G06680.2; AT1G06680.1	39	1	3	0.00678314	801.378	2402.12	2402.12	0.5	0.0004	37	30				R.FEDNFDATSNLNVMVTPTDKK.S	[126-146]
	0	1.994e-07	High	Unambiguous	[R].FEDNFDATSNLNVmVTPTDKK.[S]	M14(Oxidation)	2	AT1G06680.2; AT1G06680.1	59	1	3	6.44808e-05	801.378	2402.12	2402.12	0.5	0.0004	37	30				R.FEDNFDATSNLNVMVTPTDKK.S	[126-146]
	0	2.844e-08	High	Unambiguous	[R].FEDNFDATSNLNVmVTPTDKK.[S]	M14(Oxidation)	2	AT1G06680.2; AT1G06680.1	51	1	3	0.000364276	801.378	2402.12	2402.12	0.5	0.0004	37	30				R.FEDNFDATSNLNVMVTPTDKK.S	[126-146]
	0	1.207e-06	High	Unambiguous	[R].FEDNFDATSNLNVmVTPTDKK.[S]	M14(Oxidation)	2	AT1G06680.2; AT1G06680.1	35	1	3	0.0174755	801.378	2402.12	2402.12	0.5	0.0004	37	30				R.FEDNFDATSNLNVMVTPTDKK.S	[126-146]
	0	1.101e-08	High	Unambiguous	[R].FEDNFDATSNLNVmVTPTDKK.[S]	M14(Oxidation)	2	AT1G06680.2; AT1G06680.1	50	1	3	0.000544131	801.378	2402.12	2402.12	0.43	0.00034	37	30				R.FEDNFDATSNLNVMVTPTDKK.S	[126-146]
	0	1.594e-08	High	Unambiguous	[R].FEDNFDATSNLNVmVTPTDKK.[S]	M14(Oxidation)	2	AT1G06680.2; AT1G06680.1	47	1	3	0.000911389	801.378	2402.12	2402.12	0.43	0.00034	37	30				R.FEDNFDATSNLNVMVTPTDKK.S	[126-146]
	0	1.136e-06	High	Unambiguous	[R].FEDNFDATSNLNVmVTPTDKK.[S]	M14(Oxidation)	2	AT1G06680.2; AT1G06680.1	28	1	3	0.0790139	801.378	2402.12	2402.12	0.43	0.00034	37	30				R.FEDNFDATSNLNVMVTPTDKK.S	[126-146]
	0	4.295e-07	High	Unambiguous	[R].FEDNFDATSNLNVmVTPTDKK.[S]	M14(Oxidation)	2	AT1G06680.2; AT1G06680.1	49	1	3	0.000649686	801.378	2402.12	2402.12	0.43	0.00034	37	30				R.FEDNFDATSNLNVMVTPTDKK.S	[126-146]
	0	2.345e-06	High	Unambiguous	[R].FEDNFDATSNLNVmVTPTDKK.[S]	M14(Oxidation)	2	AT1G06680.2; AT1G06680.1	32	1	3	0.0300403	801.378	2402.12	2402.12	0.43	0.00034	37	30				R.FEDNFDATSNLNVMVTPTDKK.S	[126-146]
	0	1.772e-07	High	Unambiguous	[R].FEDNFDATSNLNVmVTPTDKK.[S]	M14(Oxidation)	2	AT1G06680.2; AT1G06680.1	50	1	3	0.000530848	801.378	2402.12	2402.12	0.35	0.00028	36	30				R.FEDNFDATSNLNVMVTPTDKK.S	[126-146]
	0	2.984e-08	High	Unambiguous	[R].FEDNFDATSNLNVmVTPTDKK.[S]	M14(Oxidation)	2	AT1G06680.2; AT1G06680.1	53	1	3	0.000275404	801.378	2402.12	2402.12	0.35	0.00028	36	30				R.FEDNFDATSNLNVMVTPTDKK.S	[126-146]
	0	3.131e-08	High	Unambiguous	[R].FEDNFDATSNLNVmVTPTDKK.[S]	M14(Oxidation)	2	AT1G06680.2; AT1G06680.1	45	1	3	0.00145201	801.378	2402.12	2402.12	0.35	0.00028	36	30				R.FEDNFDATSNLNVMVTPTDKK.S	[126-146]
	0	2.792e-10	High	Unambiguous	[R].FEDNFDATSNLNVmVTPTDKK.[S]	M14(Oxidation)	2	AT1G06680.2; AT1G06680.1	78	1	3	7.33846e-07	801.378	2402.12	2402.12	0.27	0.00022	36	29				R.FEDNFDATSNLNVMVTPTDKK.S	[126-146]
	0	2.897e-08	High	Unambiguous	[R].FEDNFDATSNLNVmVTPTDKK.[S]	M14(Oxidation)	2	AT1G06680.2; AT1G06680.1	47	1	3	0.000954125	801.378	2402.12	2402.12	0.27	0.00022	36	29				R.FEDNFDATSNLNVMVTPTDKK.S	[126-146]
	0	1.803e-07	High	Unambiguous	[R].FEDNFDATSNLNVmVTPTDKK.[S]	M14(Oxidation)	2	AT1G06680.2; AT1G06680.1	52	1	3	0.000291982	801.378	2402.12	2402.12	0.2	0.00016	36	29				R.FEDNFDATSNLNVMVTPTDKK.S	[126-146]
	0	7.833e-09	High	Unambiguous	[R].FEDNFDATSNLNVmVTPTDKK.[S]	M14(Oxidation)	2	AT1G06680.2; AT1G06680.1	51	1	3	0.000418173	801.378	2402.12	2402.12	0.2	0.00016	36	29				R.FEDNFDATSNLNVMVTPTDKK.S	[126-146]
	0	4.434e-07	High	Unambiguous	[R].FEDNFDATSNLNVmVTPTDKK.[S]	M14(Oxidation)	2	AT1G06680.2; AT1G06680.1	42	1	3	0.00351849	801.378	2402.12	2402.12	0.2	0.00016	36	29				R.FEDNFDATSNLNVMVTPTDKK.S	[126-146]
	0	1.803e-07	High	Unambiguous	[R].FEDNFDATSNLNVmVTPTDKK.[S]	M14(Oxidation)	2	AT1G06680.2; AT1G06680.1	56	1	3	0.000117599	801.378	2402.12	2402.12	0.12	0.0001	36	30				R.FEDNFDATSNLNVMVTPTDKK.S	[126-146]
	0	5.943e-09	High	Unambiguous	[R].FEDNFDATSNLNVmVTPTDKK.[S]	M14(Oxidation)	2	AT1G06680.2; AT1G06680.1	67	1	3	1.1179e-05	801.378	2402.12	2402.12	0.12	0.0001	36	30				R.FEDNFDATSNLNVMVTPTDKK.S	[126-146]
	0	1.069e-09	High	Unambiguous	[R].FEDNFDATSNLNVmVTPTDKK.[S]	M14(Oxidation)	2	AT1G06680.2; AT1G06680.1	67	1	3	1.06268e-05	801.378	2402.12	2402.12	0.12	0.0001	36	30				R.FEDNFDATSNLNVMVTPTDKK.S	[126-146]
	0	1.34e-08	High	Unambiguous	[K].SITDYGSPEEFLSQVNYLLGK.[Q]		2	AT1G06680.2; AT1G06680.1	73	0	3	1.65682e-06	787.398	2360.18	2360.17	6.18	0.00486	35	28				K.SITDYGSPEEFLSQVNYLLGK.Q	[147-167]
	0	1.989e-07	High	Unambiguous	[K].SITDYGSPEEFLSQVNYLLGK.[Q]		2	AT1G06680.2; AT1G06680.1	67	0	3	6.84601e-06	787.398	2360.18	2360.17	5.25	0.00413	35	28				K.SITDYGSPEEFLSQVNYLLGK.Q	[147-167]
	0	6.928e-06	High	Unambiguous	[K].SITDYGSPEEFLSQVNYLLGK.[Q]		2	AT1G06680.2; AT1G06680.1	41	0	3	0.00282024	787.395	2360.17	2360.17	2.53	0.00199	35	28				K.SITDYGSPEEFLSQVNYLLGK.Q	[147-167]
	0	1.48e-06	High	Unambiguous	[K].SITDYGSPEEFLSQVNYLLGK.[Q]		2	AT1G06680.2; AT1G06680.1	53	0	3	0.000214186	787.395	2360.17	2360.17	1.6	0.00126	35	28				K.SITDYGSPEEFLSQVNYLLGK.Q	[147-167]
	0	1.236e-09	High	Unambiguous	[K].SITDYGSPEEFLSQVNYLLGK.[Q]		2	AT1G06680.2; AT1G06680.1	98	0	2	5.77214e-09	1180.59	2360.17	2360.17	1.53	0.0018	35	29				K.SITDYGSPEEFLSQVNYLLGK.Q	[147-167]
	0	1.152e-05	High	Unambiguous	[K].SITDYGSPEEFLSQVNYLLGK.[Q]		2	AT1G06680.2; AT1G06680.1	30	0	3	0.0422465	787.395	2360.17	2360.17	1.52	0.0012	35	28				K.SITDYGSPEEFLSQVNYLLGK.Q	[147-167]
	0	5.35e-07	High	Unambiguous	[K].SITDYGSPEEFLSQVNYLLGK.[Q]		2	AT1G06680.2; AT1G06680.1	59	0	2	5.57122e-05	1180.59	2360.17	2360.17	0.29	0.00034	36	29				K.SITDYGSPEEFLSQVNYLLGK.Q	[147-167]
	0	6.432e-07	High	Unambiguous	[K].SITDYGSPEEFLSQVNYLLGK.[Q]		2	AT1G06680.2; AT1G06680.1	66	0	2	1.03589e-05	1180.59	2360.17	2360.17	0.08	9e-05	36	29				K.SITDYGSPEEFLSQVNYLLGK.Q	[147-167]
	0	1.332e-05	High	Unambiguous	[R].TADGDEGGKHQLITATVNGGK.[L]		3	AT2G30790.1; AT1G06680.2; AT1G06680.1	35	1	3	0.0120923	690.349	2069.03	2069.03	3.04	0.0021	35	28				R.TADGDEGGKHQLITATVNGGK.L	[212-232]
	0	1.394e-05	High	Unambiguous	[R].TADGDEGGKHQLITATVNGGK.[L]		3	AT2G30790.1; AT1G06680.2; AT1G06680.1	35	1	3	0.0104193	690.348	2069.03	2069.03	2.33	0.00161	35	28				R.TADGDEGGKHQLITATVNGGK.L	[212-232]
	0	3.382e-06	High	Unambiguous	[R].TADGDEGGKHQLITATVNGGK.[L]		3	AT2G30790.1; AT1G06680.2; AT1G06680.1	54	1	3	0.000136094	690.348	2069.03	2069.03	2.24	0.00155	35	28				R.TADGDEGGKHQLITATVNGGK.L	[212-232]
	0	3.118e-05	High	Unambiguous	[R].TADGDEGGKHQLITATVNGGK.[L]		3	AT2G30790.1; AT1G06680.2; AT1G06680.1	28	1	4	0.0583572	518.013	2069.03	2069.03	2	0.00104	35	28				R.TADGDEGGKHQLITATVNGGK.L	[212-232]
	0	2.001e-06	High	Unambiguous	[R].TADGDEGGKHQLITATVNGGK.[L]		3	AT2G30790.1; AT1G06680.2; AT1G06680.1	31	1	4	0.0292351	518.013	2069.03	2069.03	1.18	0.00061	35	28				R.TADGDEGGKHQLITATVNGGK.L	[212-232]
	0	3.289e-05	High	Unambiguous	[R].TADGDEGGKHQLITATVNGGK.[L]		3	AT2G30790.1; AT1G06680.2; AT1G06680.1	42	1	4	0.00230094	518.013	2069.03	2069.03	1.18	0.00061	35	28				R.TADGDEGGKHQLITATVNGGK.L	[212-232]
	0	1.906e-08	High	Unambiguous	[R].TADGDEGGKHQLITATVNGGK.[L]		3	AT2G30790.1; AT1G06680.2; AT1G06680.1	71	1	3	2.86859e-06	690.347	2069.03	2069.03	0.83	0.00057	35	28				R.TADGDEGGKHQLITATVNGGK.L	[212-232]
	0	4.41e-07	High	Unambiguous	[R].TADGDEGGKHQLITATVNGGK.[L]		3	AT2G30790.1; AT1G06680.2; AT1G06680.1	47	1	3	0.000795551	690.347	2069.03	2069.03	0.74	0.00051	35	28				R.TADGDEGGKHQLITATVNGGK.L	[212-232]
	0	4.974e-07	High	Unambiguous	[R].TADGDEGGKHQLITATVNGGK.[L]		3	AT2G30790.1; AT1G06680.2; AT1G06680.1	50	1	4	0.000391274	518.012	2069.03	2069.03	0.47	0.00024	35	28				R.TADGDEGGKHQLITATVNGGK.L	[212-232]
	0	5.992e-07	High	Unambiguous	[R].TADGDEGGKHQLITATVNGGK.[L]		3	AT2G30790.1; AT1G06680.2; AT1G06680.1	69	1	2	4.58249e-06	1035.02	2069.03	2069.03	0.3	0.00031	35	28				R.TADGDEGGKHQLITATVNGGK.L	[212-232]
	0	9.175e-09	High	Unambiguous	[R].TADGDEGGKHQLITATVNGGK.[L]		3	AT2G30790.1; AT1G06680.2; AT1G06680.1	63	1	3	1.82853e-05	690.347	2069.03	2069.03	0.3	0.00021	35	28				R.TADGDEGGKHQLITATVNGGK.L	[212-232]
	0	1.395e-05	High	Unambiguous	[R].TADGDEGGKHQLITATVNGGK.[L]		3	AT2G30790.1; AT1G06680.2; AT1G06680.1	27	1	4	0.0647899	518.012	2069.02	2069.03	-0.48	-0.00025	35	28				R.TADGDEGGKHQLITATVNGGK.L	[212-232]
	0	1.129e-08	High	Unambiguous	[R].TADGDEGGKHQLITATVNGGK.[L]		3	AT2G30790.1; AT1G06680.2; AT1G06680.1	65	1	2	1.15109e-05	1035.02	2069.02	2069.03	-0.52	-0.00054	35	28				R.TADGDEGGKHQLITATVNGGK.L	[212-232]
	0	2.748e-07	High	Unambiguous	[R].TADGDEGGKHQLITATVNGGK.[L]		3	AT2G30790.1; AT1G06680.2; AT1G06680.1	72	1	2	2.45072e-06	1035.02	2069.02	2069.03	-0.76	-0.00078	35	28				R.TADGDEGGKHQLITATVNGGK.L	[212-232]
	0	5.78e-08	High	Unambiguous	[K].HQLITATVNGGK.[L]		3	AT2G30790.1; AT1G06680.2; AT1G06680.1	89	0	2	2.03571e-08	619.846	1238.68	1238.69	-0.93	-0.00058	32	25				K.HQLITATVNGGK.L	[221-232]
	0	1.347e-05	High	Unambiguous	[K].HQLITATVNGGK.[L]		3	AT2G30790.1; AT1G06680.2; AT1G06680.1	55	0	3	5.62561e-05	413.567	1238.68	1238.69	-0.18	-7e-05	32	25				K.HQLITATVNGGK.L	[221-232]
	0	3.078e-07	High	Unambiguous	[K].HQLITATVNGGK.[L]		3	AT2G30790.1; AT1G06680.2; AT1G06680.1	88	0	2	2.54278e-08	619.846	1238.69	1238.69	0.35	0.00022	32	25				K.HQLITATVNGGK.L	[221-232]
	0	2.913e-08	High	Unambiguous	[K].HQLITATVNGGK.[L]		3	AT2G30790.1; AT1G06680.2; AT1G06680.1	97	0	2	3.53994e-09	619.847	1238.69	1238.69	0.74	0.00046	32	25				K.HQLITATVNGGK.L	[221-232]
	0	9.599e-09	High	Unambiguous	[K].QAYFGETASEGGFDNNAVATANILESSSQEVGGKPYYYLSVLTR.[T]		2	AT1G06680.2; AT1G06680.1	42	0	4	0.00299716	1176.81	4704.24	4704.24	-0.25	-0.00029	36	29				K.QAYFGETASEGGFDNNAVATANILESSSQEVGGKPYYYLSVLTR.T	[168-211]
	0	2.755e-06	High	Unambiguous	[K].QAYFGETASEGGFDNNAVATANILESSSQEVGGKPYYYLSVLTR.[T]		2	AT1G06680.2; AT1G06680.1	33	0	4	0.0250401	1176.81	4704.24	4704.24	-0.14	-0.00017	36	29				K.QAYFGETASEGGFDNNAVATANILESSSQEVGGKPYYYLSVLTR.T	[168-211]
	0	1.343e-06	High	Unambiguous	[K].QAYFGETASEGGFDNNAVATANILESSSQEVGGKPYYYLSVLTR.[T]		2	AT1G06680.2; AT1G06680.1	36	0	4	0.0106212	1176.81	4704.24	4704.24	-0.04	-5e-05	36	29				K.QAYFGETASEGGFDNNAVATANILESSSQEVGGKPYYYLSVLTR.T	[168-211]
	0	1.02e-07	High	Unambiguous	[K].QAYFGETASEGGFDNNAVATANILESSSQEVGGKPYYYLSVLTR.[T]		2	AT1G06680.2; AT1G06680.1	32	0	4	0.03149	1176.81	4704.24	4704.24	-0.04	-5e-05	36	29				K.QAYFGETASEGGFDNNAVATANILESSSQEVGGKPYYYLSVLTR.T	[168-211]
	0	1.911e-05	High	Unambiguous	[K].QAYFGETASEGGFDNNAVATANILESSSQEVGGKPYYYLSVLTR.[T]		2	AT1G06680.2; AT1G06680.1	23	0	4	0.217858	1176.81	4704.24	4704.24	0.06	8e-05	36	29				K.QAYFGETASEGGFDNNAVATANILESSSQEVGGKPYYYLSVLTR.T	[168-211]
	0	2.101e-07	High	Unambiguous	[K].QAYFGETASEGGFDNNAVATANILESSSQEVGGKPYYYLSVLTR.[T]		2	AT1G06680.2; AT1G06680.1	40	0	4	0.00505337	1176.82	4704.24	4704.24	0.17	0.0002	36	29				K.QAYFGETASEGGFDNNAVATANILESSSQEVGGKPYYYLSVLTR.T	[168-211]
	0	7.669e-09	High	Unambiguous	[K].QAYFGETASEGGFDNNAVATANILESSSQEVGGKPYYYLSVLTR.[T]		2	AT1G06680.2; AT1G06680.1	47	0	4	0.00091336	1176.82	4704.24	4704.24	0.27	0.00032	36	29				K.QAYFGETASEGGFDNNAVATANILESSSQEVGGKPYYYLSVLTR.T	[168-211]
	0	1.565e-07	High	Unambiguous	[K].QAYFGETASEGGFDNNAVATANILESSSQEVGGKPYYYLSVLTR.[T]		2	AT1G06680.2; AT1G06680.1	24	0	4	0.170861	1176.82	4704.24	4704.24	0.27	0.00032	36	29				K.QAYFGETASEGGFDNNAVATANILESSSQEVGGKPYYYLSVLTR.T	[168-211]
	0	1.505e-07	High	Unambiguous	[K].QAYFGETASEGGFDNNAVATANILESSSQEVGGKPYYYLSVLTR.[T]		2	AT1G06680.2; AT1G06680.1	30	0	4	0.0442031	1176.82	4704.24	4704.24	0.38	0.00044	36	29				K.QAYFGETASEGGFDNNAVATANILESSSQEVGGKPYYYLSVLTR.T	[168-211]
	0	1.591e-08	High	Unambiguous	[K].QAYFGETASEGGFDNNAVATANILESSSQEVGGKPYYYLSVLTR.[T]		2	AT1G06680.2; AT1G06680.1	43	0	4	0.00253194	1176.82	4704.24	4704.24	0.38	0.00044	36	29				K.QAYFGETASEGGFDNNAVATANILESSSQEVGGKPYYYLSVLTR.T	[168-211]
	0	3.073e-09	High	Unambiguous	[K].QAYFGETASEGGFDNNAVATANILESSSQEVGGKPYYYLSVLTR.[T]		2	AT1G06680.2; AT1G06680.1	53	0	4	0.000230235	1176.82	4704.24	4704.24	0.48	0.00056	36	29				K.QAYFGETASEGGFDNNAVATANILESSSQEVGGKPYYYLSVLTR.T	[168-211]
	0	8.753e-09	High	Unambiguous	[K].QAYFGETASEGGFDNNAVATANILESSSQEVGGKPYYYLSVLTR.[T]		2	AT1G06680.2; AT1G06680.1	40	0	4	0.00436688	1176.82	4704.24	4704.24	0.48	0.00056	36	29				K.QAYFGETASEGGFDNNAVATANILESSSQEVGGKPYYYLSVLTR.T	[168-211]
	0	1.726e-08	High	Unambiguous	[K].QAYFGETASEGGFDNNAVATANILESSSQEVGGKPYYYLSVLTR.[T]		2	AT1G06680.2; AT1G06680.1	39	0	4	0.0053915	1176.81	4704.24	4704.24	-0.35	-0.00041	36	29				K.QAYFGETASEGGFDNNAVATANILESSSQEVGGKPYYYLSVLTR.T	[168-211]
	0	4.381e-06	High	Unambiguous	[K].QAYFGETASEGGFDNNAVATANILESSSQEVGGKPYYYLSVLTR.[T]		2	AT1G06680.2; AT1G06680.1	29	0	4	0.0534207	1176.81	4704.24	4704.24	-0.35	-0.00041	36	29				K.QAYFGETASEGGFDNNAVATANILESSSQEVGGKPYYYLSVLTR.T	[168-211]
	0	7.623e-06	High	Unambiguous	[K].QAYFGETASEGGFDNNAVATANILESSSQEVGGKPYYYLSVLTR.[T]		2	AT1G06680.2; AT1G06680.1	30	0	4	0.0464205	1176.81	4704.24	4704.24	-0.35	-0.00041	36	29				K.QAYFGETASEGGFDNNAVATANILESSSQEVGGKPYYYLSVLTR.T	[168-211]
	0	3.897e-08	High	Unambiguous	[K].QAYFGETASEGGFDNNAVATANILESSSQEVGGKPYYYLSVLTR.[T]		2	AT1G06680.2; AT1G06680.1	35	0	4	0.0143226	1176.81	4704.23	4704.24	-0.87	-0.00102	36	29				K.QAYFGETASEGGFDNNAVATANILESSSQEVGGKPYYYLSVLTR.T	[168-211]
	0	2.427e-06	High	Unambiguous	[K].QAYFGETASEGGFDNNAVATANILESSSQEVGGKPYYYLSVLTR.[T]		2	AT1G06680.2; AT1G06680.1	32	0	4	0.0289082	1176.81	4704.23	4704.24	-0.87	-0.00102	36	29				K.QAYFGETASEGGFDNNAVATANILESSSQEVGGKPYYYLSVLTR.T	[168-211]
	0	5.658e-08	High	Unambiguous	[K].QAYFGETASEGGFDNNAVATANILESSSQEVGGKPYYYLSVLTR.[T]		2	AT1G06680.2; AT1G06680.1	38	0	4	0.00704727	1176.81	4704.24	4704.24	-0.56	-0.00066	36	29				K.QAYFGETASEGGFDNNAVATANILESSSQEVGGKPYYYLSVLTR.T	[168-211]
	0	8.392e-08	High	Unambiguous	[K].QAYFGETASEGGFDNNAVATANILESSSQEVGGKPYYYLSVLTR.[T]		2	AT1G06680.2; AT1G06680.1	31	0	4	0.0350396	1176.81	4704.24	4704.24	-0.45	-0.00053	36	29				K.QAYFGETASEGGFDNNAVATANILESSSQEVGGKPYYYLSVLTR.T	[168-211]
	0	2.509e-08	High	Unambiguous	[K].QAYFGETASEGGFDNNAVATANILESSSQEVGGKPYYYLSVLTR.[T]		2	AT1G06680.2; AT1G06680.1	35	0	4	0.0137265	1176.81	4704.24	4704.24	-0.45	-0.00053	36	29				K.QAYFGETASEGGFDNNAVATANILESSSQEVGGKPYYYLSVLTR.T	[168-211]
	0	8.36e-08	High	Unambiguous	[K].QAYFGETASEGGFDNNAVATANILESSSQEVGGKPYYYLSVLTR.[T]		2	AT1G06680.2; AT1G06680.1	39	0	4	0.00627788	1176.82	4704.24	4704.24	0.58	0.00069	36	29				K.QAYFGETASEGGFDNNAVATANILESSSQEVGGKPYYYLSVLTR.T	[168-211]
	0	1.106e-08	High	Unambiguous	[K].QAYFGETASEGGFDNNAVATANILESSSQEVGGKPYYYLSVLTR.[T]		2	AT1G06680.2; AT1G06680.1	41	0	4	0.00393042	1176.82	4704.24	4704.24	1.1	0.0013	36	29				K.QAYFGETASEGGFDNNAVATANILESSSQEVGGKPYYYLSVLTR.T	[168-211]
	0	6.655e-08	High	Unambiguous	[K].QAYFGETASEGGFDNNAVATANILESSSQEVGGKPYYYLSVLTR.[T]		2	AT1G06680.2; AT1G06680.1	31	0	4	0.0378429	1176.82	4704.24	4704.24	1.31	0.00154	36	29				K.QAYFGETASEGGFDNNAVATANILESSSQEVGGKPYYYLSVLTR.T	[168-211]
	0	2.848e-06	High	Unambiguous	[K].QAYFGETASEGGFDNNAVATANILESSSQEVGGKPYYYLSVLTR.[T]		2	AT1G06680.2; AT1G06680.1	39	0	4	0.00509903	1176.82	4704.25	4704.24	1.72	0.00203	36	29				K.QAYFGETASEGGFDNNAVATANILESSSQEVGGKPYYYLSVLTR.T	[168-211]
	0	4.491e-09	High	Unambiguous	[K].QAYFGETASEGGFDNNAVATANILESSSQEVGGKPYYYLSVLTR.[T]		2	AT1G06680.2; AT1G06680.1	49	0	4	0.000530199	1176.82	4704.24	4704.24	1.1	0.0013	36	29				K.QAYFGETASEGGFDNNAVATANILESSSQEVGGKPYYYLSVLTR.T	[168-211]
	0	6.866e-07	High	Unambiguous	[K].QAYFGETASEGGFDNNAVATANILESSSQEVGGKPYYYLSVLTR.[T]		2	AT1G06680.2; AT1G06680.1	25	0	4	0.149758	1176.82	4704.24	4704.24	0.69	0.00081	36	29				K.QAYFGETASEGGFDNNAVATANILESSSQEVGGKPYYYLSVLTR.T	[168-211]
	0	4.676e-07	High	Unambiguous	[K].QAYFGETASEGGFDNNAVATANILESSSQEVGGKPYYYLSVLTR.[T]		2	AT1G06680.2; AT1G06680.1	48	0	4	0.000771598	1176.82	4704.24	4704.24	0.69	0.00081	36	29				K.QAYFGETASEGGFDNNAVATANILESSSQEVGGKPYYYLSVLTR.T	[168-211]
	0	4.527e-06	High	Unambiguous	[K].QAYFGETASEGGFDNNAVATANILESSSQEVGGKPYYYLSVLTR.[T]		2	AT1G06680.2; AT1G06680.1	34	0	4	0.0169605	1176.82	4704.24	4704.24	1.1	0.0013	36	29				K.QAYFGETASEGGFDNNAVATANILESSSQEVGGKPYYYLSVLTR.T	[168-211]
	7.36e-05	4.824e-05	High	Unambiguous	[K].WNPSKEIEYPGQVLR.[F]		3	AT2G30790.1; AT1G06680.2; AT1G06680.1	61	1	2	2.18624e-05	908.473	1815.94	1815.94	0.04	4e-05	33	26				K.WNPSKEIEYPGQVLR.F	[111-125]
	7.36e-05	8.04e-05	High	Unambiguous	[R].FEDNFDATSNLNVMVTPTDK.[K]		2	AT1G06680.2; AT1G06680.1	27	0	3	0.083527	753.349	2258.03	2258.03	1.66	0.00125	36	29				R.FEDNFDATSNLNVMVTPTDK.K	[126-145]
	7.36e-05	8.708e-05	High	Unambiguous	[R].FEDNFDATSNLNVMVTPTDK.[K]		2	AT1G06680.2; AT1G06680.1	31	0	3	0.035022	753.349	2258.03	2258.03	1.74	0.00131	36	29				R.FEDNFDATSNLNVMVTPTDK.K	[126-145]
	7.36e-05	0.0001744	High	Unambiguous	[R].FEDNFDATSNLNVMVTPTDK.[K]		2	AT1G06680.2; AT1G06680.1	19	0	3	0.58594	753.349	2258.03	2258.03	1.82	0.00137	36	29				R.FEDNFDATSNLNVMVTPTDK.K	[126-145]
	7.36e-05	0.000231	High	Unambiguous	[R].FEDNFDATSNLNVMVTPTDK.[K]		2	AT1G06680.2; AT1G06680.1	26	0	3	0.100659	753.349	2258.03	2258.03	1.82	0.00137	36	29				R.FEDNFDATSNLNVMVTPTDK.K	[126-145]
	7.36e-05	0.0004503	High	Unambiguous	[R].FEDNFDATSNLNVMVTPTDK.[K]		2	AT1G06680.2; AT1G06680.1	12	0	3	2.63544	753.349	2258.03	2258.03	1.9	0.00143	36	29				R.FEDNFDATSNLNVMVTPTDK.K	[126-145]
	7.36e-05	0.0008265	High	Unambiguous	[R].FEDNFDATSNLNVMVTPTDK.[K]		2	AT1G06680.2; AT1G06680.1	4	0	3	17.2923	753.349	2258.03	2258.03	1.9	0.00143	36	29				R.FEDNFDATSNLNVMVTPTDK.K	[126-145]
	7.36e-05	0.0006004	High	Unambiguous	[R].FEDNFDATSNLNVMVTPTDK.[K]		2	AT1G06680.2; AT1G06680.1	15	0	3	1.25026	753.35	2258.04	2258.03	3.36	0.00253	36	29				R.FEDNFDATSNLNVMVTPTDK.K	[126-145]
	7.36e-05	7.434e-05	High	Unambiguous	[R].FEDNFDATSNLNVMVTPTDK.[K]		2	AT1G06680.2; AT1G06680.1	33	0	3	0.0197865	753.35	2258.04	2258.03	3.6	0.00271	36	29				R.FEDNFDATSNLNVMVTPTDK.K	[126-145]
	7.36e-05	0.0007314	High	Unambiguous	[R].FEDNFDATSNLNVMVTPTDK.[K]		2	AT1G06680.2; AT1G06680.1	33	0	2	0.0210444	1129.52	2258.04	2258.03	4.31	0.00487	36	29				R.FEDNFDATSNLNVMVTPTDK.K	[126-145]
	7.36e-05	0.000121	High	Unambiguous	[R].FEDNFDATSNLNVMVTPTDK.[K]		2	AT1G06680.2; AT1G06680.1	16	0	3	1.15975	753.349	2258.03	2258.03	1.58	0.00119	36	29				R.FEDNFDATSNLNVMVTPTDK.K	[126-145]
	7.36e-05	0.0003835	High	Unambiguous	[R].FEDNFDATSNLNVMVTPTDK.[K]		2	AT1G06680.2; AT1G06680.1	13	0	3	2.24061	753.349	2258.03	2258.03	1.58	0.00119	36	29				R.FEDNFDATSNLNVMVTPTDK.K	[126-145]
	7.36e-05	0.0002674	High	Unambiguous	[R].FEDNFDATSNLNVMVTPTDK.[K]		2	AT1G06680.2; AT1G06680.1	17	0	3	0.9032	753.346	2258.02	2258.03	-2.15	-0.00162	36	29				R.FEDNFDATSNLNVMVTPTDK.K	[126-145]
	7.36e-05	0.00019	High	Unambiguous	[R].FEDNFDATSNLNVMVTPTDK.[K]		2	AT1G06680.2; AT1G06680.1	29	0	2	0.05767	1129.52	2258.03	2258.03	-0.45	-0.0005	36	29				R.FEDNFDATSNLNVMVTPTDK.K	[126-145]
	7.36e-05	0.0002053	High	Unambiguous	[R].FEDNFDATSNLNVMVTPTDK.[K]		2	AT1G06680.2; AT1G06680.1	38	0	2	0.00690388	1129.52	2258.03	2258.03	-0.12	-0.00014	36	29				R.FEDNFDATSNLNVMVTPTDK.K	[126-145]
	7.36e-05	0.000159	High	Unambiguous	[R].FEDNFDATSNLNVMVTPTDK.[K]		2	AT1G06680.2; AT1G06680.1	18	0	3	0.650639	753.348	2258.03	2258.03	0.2	0.00015	36	29				R.FEDNFDATSNLNVMVTPTDK.K	[126-145]
	7.36e-05	0.0005541	High	Unambiguous	[R].FEDNFDATSNLNVMVTPTDK.[K]		2	AT1G06680.2; AT1G06680.1	38	0	3	0.00730146	753.348	2258.03	2258.03	0.36	0.00027	36	29				R.FEDNFDATSNLNVMVTPTDK.K	[126-145]
	7.36e-05	0.0001916	High	Unambiguous	[R].FEDNFDATSNLNVMVTPTDK.[K]		2	AT1G06680.2; AT1G06680.1	18	0	3	0.615107	753.348	2258.03	2258.03	0.52	0.00039	36	29				R.FEDNFDATSNLNVMVTPTDK.K	[126-145]
	7.36e-05	0.0005075	High	Unambiguous	[R].FEDNFDATSNLNVMVTPTDK.[K]		2	AT1G06680.2; AT1G06680.1	30	0	2	0.0400808	1129.52	2258.03	2258.03	0.64	0.00072	36	29				R.FEDNFDATSNLNVMVTPTDK.K	[126-145]
	7.36e-05	0.0004936	High	Unambiguous	[R].FEDNFDATSNLNVMVTPTDK.[K]		2	AT1G06680.2; AT1G06680.1	36	0	2	0.0105666	1129.52	2258.03	2258.03	0.64	0.00072	36	29				R.FEDNFDATSNLNVMVTPTDK.K	[126-145]
	7.36e-05	0.000449	High	Unambiguous	[R].FEDNFDATSNLNVMVTPTDK.[K]		2	AT1G06680.2; AT1G06680.1	18	0	3	0.665252	753.348	2258.03	2258.03	0.76	0.00058	36	29				R.FEDNFDATSNLNVMVTPTDK.K	[126-145]
	7.36e-05	5.327e-05	High	Unambiguous	[R].FEDNFDATSNLNVMVTPTDK.[K]		2	AT1G06680.2; AT1G06680.1	25	0	3	0.14272	753.348	2258.03	2258.03	0.85	0.00064	36	29				R.FEDNFDATSNLNVMVTPTDK.K	[126-145]
	7.36e-05	0.0001255	High	Unambiguous	[R].FEDNFDATSNLNVMVTPTDK.[K]		2	AT1G06680.2; AT1G06680.1	22	0	3	0.281664	753.348	2258.03	2258.03	0.93	0.0007	36	29				R.FEDNFDATSNLNVMVTPTDK.K	[126-145]
	7.36e-05	0.0007205	High	Unambiguous	[R].FEDNFDATSNLNVMVTPTDK.[K]		2	AT1G06680.2; AT1G06680.1	8	0	3	7.3509	753.348	2258.03	2258.03	1.09	0.00082	36	29				R.FEDNFDATSNLNVMVTPTDK.K	[126-145]
	7.36e-05	0.0004023	High	Unambiguous	[R].FEDNFDATSNLNVMVTPTDK.[K]		2	AT1G06680.2; AT1G06680.1	12	0	3	2.42293	753.348	2258.03	2258.03	1.17	0.00088	36	29				R.FEDNFDATSNLNVMVTPTDK.K	[126-145]
	7.36e-05	9.986e-05	High	Unambiguous	[R].FEDNFDATSNLNVMVTPTDK.[K]		2	AT1G06680.2; AT1G06680.1	28	0	3	0.0707707	753.349	2258.03	2258.03	1.25	0.00094	36	29				R.FEDNFDATSNLNVMVTPTDK.K	[126-145]
	7.36e-05	0.0002627	High	Unambiguous	[R].FEDNFDATSNLNVMVTPTDK.[K]		2	AT1G06680.2; AT1G06680.1	19	0	3	0.590002	753.349	2258.03	2258.03	1.25	0.00094	36	29				R.FEDNFDATSNLNVMVTPTDK.K	[126-145]
	7.36e-05	0.0001544	High	Unambiguous	[R].FEDNFDATSNLNVMVTPTDK.[K]		2	AT1G06680.2; AT1G06680.1	24	0	3	0.156591	753.349	2258.03	2258.03	1.41	0.00106	36	29				R.FEDNFDATSNLNVMVTPTDK.K	[126-145]
	7.36e-05	0.0003454	High	Unambiguous	[R].FEDNFDATSNLNVMVTPTDK.[K]		2	AT1G06680.2; AT1G06680.1	17	0	3	0.915727	753.349	2258.03	2258.03	1.41	0.00106	36	29				R.FEDNFDATSNLNVMVTPTDK.K	[126-145]
	7.36e-05	0.0001252	High	Unambiguous	[K].SITDYGSPEEFLSQVNYLLGK.[Q]		2	AT1G06680.2; AT1G06680.1	30	0	3	0.0341251	787.397	2360.18	2360.17	4.93	0.00388	35	28				K.SITDYGSPEEFLSQVNYLLGK.Q	[147-167]
	7.36e-05	0.0001191	High	Unambiguous	[R].FEDNFDATSNLNVMVTPTDKK.[S]		2	AT1G06680.2; AT1G06680.1	40	1	3	0.00463289	796.044	2386.12	2386.12	-1.98	-0.00158	36	29				R.FEDNFDATSNLNVMVTPTDKK.S	[126-146]
	7.36e-05	0.0005313	High	Unambiguous	[R].FEDNFDATSNLNVMVTPTDKK.[S]		2	AT1G06680.2; AT1G06680.1	35	1	3	0.015667	796.046	2386.12	2386.12	-0.3	-0.00024	36	29				R.FEDNFDATSNLNVMVTPTDKK.S	[126-146]
	7.36e-05	4.663e-05	High	Unambiguous	[R].FEDNFDATSNLNVmVTPTDKK.[S]	M14(Oxidation)	2	AT1G06680.2; AT1G06680.1	33	1	3	0.0251171	801.378	2402.12	2402.12	0.35	0.00028	36	30				R.FEDNFDATSNLNVMVTPTDKK.S	[126-146]
	7.36e-05	5.172e-05	High	Unambiguous	[R].FEDNFDATSNLNVmVTPTDKK.[S]	M14(Oxidation)	2	AT1G06680.2; AT1G06680.1	22	1	3	0.28772	801.378	2402.12	2402.12	0.35	0.00028	36	30				R.FEDNFDATSNLNVMVTPTDKK.S	[126-146]
	7.36e-05	7.475e-05	High	Unambiguous	[R].FEDNFDATSNLNVmVTPTDKK.[S]	M14(Oxidation)	2	AT1G06680.2; AT1G06680.1	29	1	3	0.0687986	801.379	2402.12	2402.12	1.34	0.00107	37	30				R.FEDNFDATSNLNVMVTPTDKK.S	[126-146]
	7.36e-05	0.0001811	High	Unambiguous	[K].QAYFGETASEGGFDNNAVATANILESSSQEVGGKPYYYLSVLTR.[T]		2	AT1G06680.2; AT1G06680.1	22	0	4	0.347922	1176.81	4704.22	4704.24	-3.26	-0.00383	36	29				K.QAYFGETASEGGFDNNAVATANILESSSQEVGGKPYYYLSVLTR.T	[168-211]
	7.36e-05	0.0001335	High	Unambiguous	[R].FEDNFDATSNLNVMVTPTDKK.[S]		2	AT1G06680.2; AT1G06680.1	30	1	3	0.0449409	796.046	2386.12	2386.12	0.24	0.00019	36	29				R.FEDNFDATSNLNVMVTPTDKK.S	[126-146]
	7.36e-05	4.901e-05	High	Unambiguous	[R].FEDNFDATSNLNVMVTPTDKK.[S]		2	AT1G06680.2; AT1G06680.1	33	1	3	0.0232155	796.047	2386.13	2386.12	0.93	0.00074	36	29				R.FEDNFDATSNLNVMVTPTDKK.S	[126-146]
	7.36e-05	3.945e-05	High	Unambiguous	[R].FEDNFDATSNLNVmVTPTDKK.[S]	M14(Oxidation)	2	AT1G06680.2; AT1G06680.1	51	1	3	0.000376953	801.377	2402.12	2402.12	-1.1	-0.00088	36	29				R.FEDNFDATSNLNVMVTPTDKK.S	[126-146]
	7.36e-05	0.000113	High	Unambiguous	[R].FEDNFDATSNLNVmVTPTDKK.[S]	M14(Oxidation)	2	AT1G06680.2; AT1G06680.1	34	1	3	0.0211987	801.377	2402.12	2402.12	-0.72	-0.00058	36	29				R.FEDNFDATSNLNVMVTPTDKK.S	[126-146]
	7.36e-05	6.354e-05	High	Unambiguous	[R].TADGDEGGKHQLITATVNGGK.[L]		3	AT2G30790.1; AT1G06680.2; AT1G06680.1	29	1	3	0.0474572	690.348	2069.03	2069.03	1.18	0.00082	35	28				R.TADGDEGGKHQLITATVNGGK.L	[212-232]
	7.36e-05	0.0001216	High	Unambiguous	[R].TADGDEGGKHQLITATVNGGK.[L]		3	AT2G30790.1; AT1G06680.2; AT1G06680.1	29	1	4	0.0448699	518.013	2069.03	2069.03	1.53	0.00079	35	28				R.TADGDEGGKHQLITATVNGGK.L	[212-232]
	7.36e-05	0.00015	High	Unambiguous	[R].TADGDEGGKHQLITATVNGGK.[L]		3	AT2G30790.1; AT1G06680.2; AT1G06680.1	24	1	4	0.142399	518.014	2069.03	2069.03	3.18	0.00165	35	28				R.TADGDEGGKHQLITATVNGGK.L	[212-232]
	7.36e-05	0.0001427	High	Unambiguous	[R].TADGDEGGKHQLITATVNGGK.[L]		3	AT2G30790.1; AT1G06680.2; AT1G06680.1	38	1	4	0.00538057	518.015	2069.04	2069.03	5.31	0.00274	35	28				R.TADGDEGGKHQLITATVNGGK.L	[212-232]
	7.36e-05	5.662e-05	High	Unambiguous	[K].HQLITATVNGGK.[L]		3	AT2G30790.1; AT1G06680.2; AT1G06680.1	56	0	3	4.72059e-05	413.567	1238.69	1238.69	0.49	0.0002	32	25				K.HQLITATVNGGK.L	[221-232]
	7.36e-05	0.0002513	High	Unambiguous	[K].TNTDFLPYNGDGFK.[V]		2	AT1G06680.2; AT1G06680.1	59	0	2	4.14111e-05	794.87	1588.73	1588.73	3.08	0.00245	35	28				K.TNTDFLPYNGDGFK.V	[91-104]
	7.36e-05	0.0006341	High	Unambiguous	[R].KFVESAATSFSVA.[-]		2	AT1G06680.2; AT1G06680.1	82	1	2	1.60669e-07	672.346	1343.69	1343.68	0.89	0.0006	34	27				R.KFVESAATSFSVA.-	[251-263]
	7.36e-05	0.0005942	High	Unambiguous	[R].KFVESAATSFSVA.[-]		2	AT1G06680.2; AT1G06680.1	87	1	2	4.94235e-08	672.346	1343.69	1343.68	1.16	0.00078	34	27				R.KFVESAATSFSVA.-	[251-263]
	0.0001447	0.0009113	High	Unambiguous	[R].KFVESAATSFSVA.[-]		2	AT1G06680.2; AT1G06680.1	77	1	2	5.55928e-07	672.346	1343.69	1343.68	0.8	0.00054	34	27				R.KFVESAATSFSVA.-	[251-263]
	0.0001447	0.001013	High	Unambiguous	[R].FEDNFDATSNLNVMVTPTDK.[K]		2	AT1G06680.2; AT1G06680.1	29	0	2	0.0518724	1129.52	2258.03	2258.03	0.64	0.00072	36	29				R.FEDNFDATSNLNVMVTPTDK.K	[126-145]
	0.000216	0.001068	High	Unambiguous	[R].FEDNFDATSNLNVmVTPTDKK.[S]	M14(Oxidation)	2	AT1G06680.2; AT1G06680.1	24	1	3	0.18362	801.376	2402.11	2402.12	-1.56	-0.00125	36	29				R.FEDNFDATSNLNVMVTPTDKK.S	[126-146]
	0.000323	0.001561	High	Unambiguous	[R].KFVESAATSFSVA.[-]		2	AT1G06680.2; AT1G06680.1	79	1	2	3.81082e-07	672.346	1343.69	1343.68	0.8	0.00054	34	27				R.KFVESAATSFSVA.-	[251-263]
	0.000323	0.002613	High	Unambiguous	[R].KFVESAATSFSVA.[-]		2	AT1G06680.2; AT1G06680.1	67	1	2	5.10254e-06	672.346	1343.69	1343.68	0.71	0.00047	34	27				R.KFVESAATSFSVA.-	[251-263]
	0.000323	0.002476	High	Unambiguous	[R].FEDNFDATSNLNVMVTPTDK.[K]		2	AT1G06680.2; AT1G06680.1	31	0	2	0.0352757	1129.52	2258.03	2258.03	2.91	0.00328	36	29				R.FEDNFDATSNLNVMVTPTDK.K	[126-145]
	0.000323	0.003019	High	Unambiguous	[R].KFVESAATSFSVA.[-]		2	AT1G06680.2; AT1G06680.1	73	1	2	1.38363e-06	672.346	1343.69	1343.68	0.8	0.00054	34	27				R.KFVESAATSFSVA.-	[251-263]
	0.000323	0.002756	High	Unambiguous	[R].FEDNFDATSNLNVMVTPTDK.[K]		2	AT1G06680.2; AT1G06680.1	30	0	2	0.0376292	1129.52	2258.03	2258.03	-0.99	-0.00111	36	29				R.FEDNFDATSNLNVMVTPTDK.K	[126-145]
	0.000323	0.001152	High	Unambiguous	[R].FEDNFDATSNLNVMVTPTDK.[K]		2	AT1G06680.2; AT1G06680.1	34	0	2	0.0179512	1129.52	2258.03	2258.03	-0.12	-0.00014	36	29				R.FEDNFDATSNLNVMVTPTDK.K	[126-145]
	0.000323	0.001883	High	Unambiguous	[R].FEDNFDATSNLNVMVTPTDK.[K]		2	AT1G06680.2; AT1G06680.1	27	0	2	0.0759293	1129.52	2258.03	2258.03	0.42	0.00047	36	29				R.FEDNFDATSNLNVMVTPTDK.K	[126-145]
	0.000323	0.00142	High	Unambiguous	[R].KFVESAATSFSVA.[-]		2	AT1G06680.2; AT1G06680.1	67	1	2	6.07836e-06	672.346	1343.69	1343.68	0.71	0.00047	34	27				R.KFVESAATSFSVA.-	[251-263]
	0.000323	0.001567	High	Unambiguous	[R].KFVESAATSFSVA.[-]		2	AT1G06680.2; AT1G06680.1	74	1	2	1.10667e-06	672.346	1343.69	1343.68	0.8	0.00054	34	27				R.KFVESAATSFSVA.-	[251-263]
	0.000323	0.001394	High	Unambiguous	[R].KFVESAATSFSVA.[-]		2	AT1G06680.2; AT1G06680.1	82	1	2	1.88401e-07	672.346	1343.68	1343.68	0.62	0.00041	34	27				R.KFVESAATSFSVA.-	[251-263]
	0.000323	0.001129	High	Unambiguous	[R].KFVESAATSFSVA.[-]		2	AT1G06680.2; AT1G06680.1	66	1	2	7.39637e-06	672.346	1343.68	1343.68	0.52	0.00035	34	27				R.KFVESAATSFSVA.-	[251-263]
	0.000323	0.003262	High	Unambiguous	[R].KFVESAATSFSVA.[-]		2	AT1G06680.2; AT1G06680.1	51	1	2	0.0002132	672.346	1343.68	1343.68	0.16	0.00011	34	27				R.KFVESAATSFSVA.-	[251-263]
	0.000323	0.001887	High	Unambiguous	[R].KFVESAATSFSVA.[-]		2	AT1G06680.2; AT1G06680.1	71	1	2	2.36093e-06	672.346	1343.68	1343.68	0.62	0.00041	34	27				R.KFVESAATSFSVA.-	[251-263]
	0.000323	0.001406	High	Unambiguous	[R].KFVESAATSFSVA.[-]		2	AT1G06680.2; AT1G06680.1	77	1	2	5.10527e-07	672.346	1343.68	1343.68	0.52	0.00035	34	27				R.KFVESAATSFSVA.-	[251-263]
	0.000323	0.001827	High	Unambiguous	[R].KFVESAATSFSVA.[-]		2	AT1G06680.2; AT1G06680.1	76	1	2	7.17441e-07	672.346	1343.68	1343.68	0.07	5e-05	34	27				R.KFVESAATSFSVA.-	[251-263]
	0.000323	0.001144	High	Unambiguous	[K].EIEYPGQVLR.[F]		3	AT2G30790.1; AT1G06680.2; AT1G06680.1	25	0	2	0.0728202	602.323	1203.64	1203.64	0.87	0.00053	33	26				K.EIEYPGQVLR.F	[116-125]
	0.000323	0.001536	High	Unambiguous	[K].EIEYPGQVLR.[F]		3	AT2G30790.1; AT1G06680.2; AT1G06680.1	33	0	2	0.0110727	602.323	1203.64	1203.64	0.87	0.00053	33	26				K.EIEYPGQVLR.F	[116-125]
	0.000323	0.002772	High	Unambiguous	[R].KFVESAATSFSVA.[-]		2	AT1G06680.2; AT1G06680.1	65	1	2	8.56906e-06	672.347	1343.69	1343.68	1.25	0.00084	34	27				R.KFVESAATSFSVA.-	[251-263]
	0.000323	0.002859	High	Unambiguous	[R].KFVESAATSFSVA.[-]		2	AT1G06680.2; AT1G06680.1	68	1	2	4.32447e-06	672.347	1343.69	1343.68	1.34	0.0009	34	27				R.KFVESAATSFSVA.-	[251-263]
	0.000323	0.001876	High	Unambiguous	[R].FEDNFDATSNLNVMVTPTDKK.[S]		2	AT1G06680.2; AT1G06680.1	23	1	3	0.223091	796.047	2386.12	2386.12	0.78	0.00062	36	29				R.FEDNFDATSNLNVMVTPTDKK.S	[126-146]
	0.000323	0.001421	High	Unambiguous	[R].KFVESAATSFSVA.[-]		2	AT1G06680.2; AT1G06680.1	75	1	2	8.68827e-07	672.347	1343.69	1343.68	1.34	0.0009	34	27				R.KFVESAATSFSVA.-	[251-263]
	0.000323	0.0018	High	Unambiguous	[R].KFVESAATSFSVA.[-]		2	AT1G06680.2; AT1G06680.1	77	1	2	5.51992e-07	672.347	1343.69	1343.68	1.34	0.0009	34	27				R.KFVESAATSFSVA.-	[251-263]
	0.000323	0.001338	High	Unambiguous	[R].FEDNFDATSNLNVMVTPTDKK.[S]		2	AT1G06680.2; AT1G06680.1	21	1	3	0.365224	796.046	2386.12	2386.12	0.55	0.00044	36	29				R.FEDNFDATSNLNVMVTPTDKK.S	[126-146]
	0.000323	0.002787	High	Unambiguous	[R].KFVESAATSFSVA.[-]		2	AT1G06680.2; AT1G06680.1	71	1	2	2.17237e-06	672.346	1343.69	1343.68	0.98	0.00066	34	27				R.KFVESAATSFSVA.-	[251-263]
	0.000323	0.00146	High	Unambiguous	[R].KFVESAATSFSVA.[-]		2	AT1G06680.2; AT1G06680.1	72	1	2	1.48913e-06	672.346	1343.69	1343.68	0.98	0.00066	34	27				R.KFVESAATSFSVA.-	[251-263]
	0.000323	0.003045	High	Unambiguous	[R].KFVESAATSFSVA.[-]		2	AT1G06680.2; AT1G06680.1	59	1	2	3.05445e-05	672.346	1343.69	1343.68	0.89	0.0006	34	27				R.KFVESAATSFSVA.-	[251-263]
	0.000323	0.001395	High	Unambiguous	[R].KFVESAATSFSVA.[-]		2	AT1G06680.2; AT1G06680.1	79	1	2	2.9918e-07	672.346	1343.69	1343.68	0.89	0.0006	34	27				R.KFVESAATSFSVA.-	[251-263]
	0.000323	0.00177	High	Unambiguous	[R].KFVESAATSFSVA.[-]		2	AT1G06680.2; AT1G06680.1	79	1	2	3.39573e-07	672.346	1343.69	1343.68	1.16	0.00078	34	27				R.KFVESAATSFSVA.-	[251-263]
	0.000323	0.003252	High	Unambiguous	[R].KFVESAATSFSVA.[-]		2	AT1G06680.2; AT1G06680.1	72	1	2	1.49256e-06	672.346	1343.69	1343.68	1.16	0.00078	34	27				R.KFVESAATSFSVA.-	[251-263]
	0.000323	0.003294	High	Unambiguous	[R].KFVESAATSFSVA.[-]		2	AT1G06680.2; AT1G06680.1	59	1	2	3.28045e-05	672.347	1343.69	1343.68	1.25	0.00084	34	27				R.KFVESAATSFSVA.-	[251-263]
	0.000323	0.002285	High	Unambiguous	[R].KFVESAATSFSVA.[-]		2	AT1G06680.2; AT1G06680.1	65	1	2	7.7971e-06	672.346	1343.69	1343.68	1.16	0.00078	34	27				R.KFVESAATSFSVA.-	[251-263]
	0.000323	0.001915	High	Unambiguous	[R].FEDNFDATSNLNVMVTPTDKK.[S]		2	AT1G06680.2; AT1G06680.1	16	1	3	1.23108	796.048	2386.13	2386.12	2.08	0.00166	36	29				R.FEDNFDATSNLNVMVTPTDKK.S	[126-146]
	0.000323	0.001934	High	Unambiguous	[R].KFVESAATSFSVA.[-]		2	AT1G06680.2; AT1G06680.1	77	1	2	5.04035e-07	672.347	1343.69	1343.68	1.52	0.00102	34	27				R.KFVESAATSFSVA.-	[251-263]
	0.000323	0.002456	High	Unambiguous	[R].KFVESAATSFSVA.[-]		2	AT1G06680.2; AT1G06680.1	77	1	2	5.74726e-07	672.347	1343.69	1343.68	1.52	0.00102	34	27				R.KFVESAATSFSVA.-	[251-263]
	0.000323	0.001418	High	Unambiguous	[R].KFVESAATSFSVA.[-]		2	AT1G06680.2; AT1G06680.1	75	1	2	8.48805e-07	672.347	1343.69	1343.68	2.25	0.00151	33	26				R.KFVESAATSFSVA.-	[251-263]
	0.0003833	0.003425	High	Unambiguous	[R].KFVESAATSFSVA.[-]		2	AT1G06680.2; AT1G06680.1	65	1	2	8.70829e-06	672.347	1343.69	1343.68	1.25	0.00084	34	27				R.KFVESAATSFSVA.-	[251-263]
	0.0003833	0.003377	High	Unambiguous	[R].KFVESAATSFSVA.[-]		2	AT1G06680.2; AT1G06680.1	73	1	2	1.48258e-06	672.346	1343.69	1343.68	0.8	0.00054	34	27				R.KFVESAATSFSVA.-	[251-263]
	0.0003833	0.00376	High	Unambiguous	[R].KFVESAATSFSVA.[-]		2	AT1G06680.2; AT1G06680.1	74	1	2	1.07135e-06	672.347	1343.69	1343.68	1.25	0.00084	34	27				R.KFVESAATSFSVA.-	[251-263]
	0.0004445	0.00406	High	Unambiguous	[R].KFVESAATSFSVA.[-]		2	AT1G06680.2; AT1G06680.1	77	1	2	5.43167e-07	672.346	1343.69	1343.68	0.98	0.00066	34	27				R.KFVESAATSFSVA.-	[251-263]
	0.0005069	0.004282	High	Unambiguous	[R].KFVESAATSFSVA.[-]		2	AT1G06680.2; AT1G06680.1	36	1	2	0.0063086	672.346	1343.69	1343.68	0.98	0.00066	34	27				R.KFVESAATSFSVA.-	[251-263]
	0.0006162	0.005505	High	Unambiguous	[R].KFVESAATSFSVA.[-]		2	AT1G06680.2; AT1G06680.1	66	1	2	6.41111e-06	672.347	1343.69	1343.68	1.34	0.0009	34	27				R.KFVESAATSFSVA.-	[251-263]
	0.0006162	0.004798	High	Unambiguous	[R].KFVESAATSFSVA.[-]		2	AT1G06680.2; AT1G06680.1	69	1	2	3.22057e-06	672.347	1343.69	1343.68	1.34	0.0009	34	27				R.KFVESAATSFSVA.-	[251-263]
	0.0006162	0.004293	High	Unambiguous	[R].FEDNFDATSNLNVMVTPTDK.[K]		2	AT1G06680.2; AT1G06680.1	20	0	2	0.409427	1129.52	2258.03	2258.03	-0.23	-0.00026	36	29				R.FEDNFDATSNLNVMVTPTDK.K	[126-145]
	0.0006162	0.00586	High	Unambiguous	[R].FEDNFDATSNLNVMVTPTDK.[K]		2	AT1G06680.2; AT1G06680.1	3	0	3	19.2491	753.348	2258.03	2258.03	0.44	0.00033	36	29				R.FEDNFDATSNLNVMVTPTDK.K	[126-145]
	0.0006162	0.006229	High	Unambiguous	[R].FEDNFDATSNLNVMVTPTDK.[K]		2	AT1G06680.2; AT1G06680.1	19	0	3	0.525303	753.348	2258.03	2258.03	0.36	0.00027	36	29				R.FEDNFDATSNLNVMVTPTDK.K	[126-145]
	0.0006162	0.00499	High	Unambiguous	[R].FEDNFDATSNLNVMVTPTDK.[K]		2	AT1G06680.2; AT1G06680.1	21	0	2	0.322047	1129.52	2258.03	2258.03	0.1	0.00011	36	29				R.FEDNFDATSNLNVMVTPTDK.K	[126-145]
	0.000669	0.006468	High	Unambiguous	[R].KFVESAATSFSVA.[-]		2	AT1G06680.2; AT1G06680.1	59	1	2	2.9237e-05	672.347	1343.69	1343.68	1.34	0.0009	34	27				R.KFVESAATSFSVA.-	[251-263]
	0.000669	0.006824	High	Unambiguous	[R].KFVESAATSFSVA.[-]		2	AT1G06680.2; AT1G06680.1	82	1	2	1.71282e-07	672.344	1343.68	1343.68	-2.66	-0.00178	33	26				R.KFVESAATSFSVA.-	[251-263]
	0.000669	0.006917	High	Unambiguous	[R].KFVESAATSFSVA.[-]		2	AT1G06680.2; AT1G06680.1	63	1	2	1.31851e-05	672.346	1343.68	1343.68	0.62	0.00041	34	27				R.KFVESAATSFSVA.-	[251-263]
	0.0007185	0.00789	High	Unambiguous	[R].KFVESAATSFSVA.[-]		2	AT1G06680.2; AT1G06680.1	55	1	2	8.35474e-05	672.346	1343.69	1343.68	0.98	0.00066	34	27				R.KFVESAATSFSVA.-	[251-263]
	0.0007185	0.009883	High	Unambiguous	[R].FEDNFDATSNLNVmVTPTDKK.[S]	M14(Oxidation)	2	AT1G06680.2; AT1G06680.1	24	1	3	0.203894	801.378	2402.12	2402.12	0.12	0.0001	36	30				R.FEDNFDATSNLNVMVTPTDKK.S	[126-146]
	0.000767	0.01119	High	Unambiguous	[R].KFVESAATSFSVA.[-]		2	AT1G06680.2; AT1G06680.1	56	1	2	6.84384e-05	672.347	1343.69	1343.68	2.07	0.00139	34	27				R.KFVESAATSFSVA.-	[251-263]
	0.000767	0.01015	High	Unambiguous	[R].KFVESAATSFSVA.[-]		2	AT1G06680.2; AT1G06680.1	64	1	2	9.78274e-06	672.347	1343.69	1343.68	1.43	0.00096	34	27				R.KFVESAATSFSVA.-	[251-263]
	0.000767	0.01021	High	Unambiguous	[R].FEDNFDATSNLNVMVTPTDK.[K]		2	AT1G06680.2; AT1G06680.1	18	0	2	0.710882	1129.52	2258.03	2258.03	1.72	0.00194	36	29				R.FEDNFDATSNLNVMVTPTDK.K	[126-145]
	0.001052	0.01645	High	Unambiguous	[R].KFVESAATSFSVA.[-]		2	AT1G06680.2; AT1G06680.1	64	1	2	1.21904e-05	672.346	1343.68	1343.68	0.34	0.00023	34	27				R.KFVESAATSFSVA.-	[251-263]
	0.001052	0.01577	High	Unambiguous	[R].KFVESAATSFSVA.[-]		2	AT1G06680.2; AT1G06680.1	63	1	2	1.2188e-05	672.346	1343.69	1343.68	1.07	0.00072	34	27				R.KFVESAATSFSVA.-	[251-263]
	0.001159	0.01935	High	Unambiguous	[R].KFVESAATSFSVA.[-]		2	AT1G06680.2; AT1G06680.1	53	1	2	0.000134592	672.346	1343.68	1343.68	0.34	0.00023	34	27				R.KFVESAATSFSVA.-	[251-263]
	0.001159	0.0191	High	Unambiguous	[R].FEDNFDATSNLNVmVTPTDKK.[S]	M14(Oxidation)	2	AT1G06680.2; AT1G06680.1	17	1	3	1.09038	801.378	2402.12	2402.12	1.19	0.00095	37	30				R.FEDNFDATSNLNVMVTPTDKK.S	[126-146]
	0.001159	0.01835	High	Unambiguous	[R].KFVESAATSFSVA.[-]		2	AT1G06680.2; AT1G06680.1	60	1	2	2.58186e-05	672.346	1343.69	1343.68	1.16	0.00078	34	27				R.KFVESAATSFSVA.-	[251-263]
	0.001159	0.01901	High	Unambiguous	[R].KFVESAATSFSVA.[-]		2	AT1G06680.2; AT1G06680.1	64	1	2	1.01843e-05	672.346	1343.69	1343.68	1.16	0.00078	34	27				R.KFVESAATSFSVA.-	[251-263]
	0.001159	0.01862	High	Unambiguous	[R].FEDNFDATSNLNVMVTPTDK.[K]		2	AT1G06680.2; AT1G06680.1	32	0	2	0.0284103	1129.52	2258.04	2258.03	4.64	0.00523	36	29				R.FEDNFDATSNLNVMVTPTDK.K	[126-145]
	0.001214	0.02179	High	Unambiguous	[K].TNTDFLPYNGDGFK.[V]		2	AT1G06680.2; AT1G06680.1	11	0	3	2.54657	530.248	1588.73	1588.73	1.12	0.00059	35	28				K.TNTDFLPYNGDGFK.V	[91-104]
	0.001262	0.02238	High	Unambiguous	[R].KFVESAATSFSVA.[-]		2	AT1G06680.2; AT1G06680.1	65	1	2	1.00181e-05	672.346	1343.69	1343.68	0.71	0.00047	34	27				R.KFVESAATSFSVA.-	[251-263]
	0.001262	0.0227	High	Unambiguous	[R].KFVESAATSFSVA.[-]		2	AT1G06680.2; AT1G06680.1	62	1	2	1.91903e-05	672.346	1343.68	1343.68	0.62	0.00041	34	27				R.KFVESAATSFSVA.-	[251-263]
	0.001311	0.03199	High	Unambiguous	[R].FEDNFDATSNLNVmVTPTDKK.[S]	M14(Oxidation)	2	AT1G06680.2; AT1G06680.1	17	1	3	0.916835	801.378	2402.12	2402.12	0.73	0.00058	37	30				R.FEDNFDATSNLNVMVTPTDKK.S	[126-146]
	0.001311	0.02902	High	Unambiguous	[R].KFVESAATSFSVA.[-]		2	AT1G06680.2; AT1G06680.1	64	1	2	9.95252e-06	672.346	1343.69	1343.68	1.16	0.00078	34	27				R.KFVESAATSFSVA.-	[251-263]
	0.001364	0.03305	High	Unambiguous	[R].KFVESAATSFSVA.[-]		2	AT1G06680.2; AT1G06680.1	62	1	2	1.63978e-05	672.346	1343.68	1343.68	0.16	0.00011	34	27				R.KFVESAATSFSVA.-	[251-263]
	0.001419	0.03563	High	Unambiguous	[R].KFVESAATSFSVA.[-]		2	AT1G06680.2; AT1G06680.1	48	1	2	0.00043553	672.346	1343.68	1343.68	0.52	0.00035	34	27				R.KFVESAATSFSVA.-	[251-263]
	0.001528	0.03788	High	Unambiguous	[R].KFVESAATSFSVA.[-]		2	AT1G06680.2; AT1G06680.1	54	1	2	0.000126121	672.346	1343.69	1343.68	0.71	0.00047	34	27				R.KFVESAATSFSVA.-	[251-263]
	0.00191	0.05057	High	Unambiguous	[K].EIEYPGQVLR.[F]		3	AT2G30790.1; AT1G06680.2; AT1G06680.1	26	0	2	0.0450067	602.323	1203.64	1203.64	1.89	0.00114	32	25				K.EIEYPGQVLR.F	[116-125]
	0.00191	0.04968	High	Unambiguous	[R].FEDNFDATSNLNVMVTPTDK.[K]		2	AT1G06680.2; AT1G06680.1	12	0	2	2.90465	1129.52	2258.03	2258.03	-0.12	-0.00014	36	29				R.FEDNFDATSNLNVMVTPTDK.K	[126-145]
	0.002067	0.05963	High	Unambiguous	[K].FVESAATSFSVA.[-]		2	AT1G06680.2; AT1G06680.1	39	0	2	0.0031222	608.299	1215.59	1215.59	0.97	0.00059	34	27				K.FVESAATSFSVA.-	[252-263]
	0.002067	0.05646	High	Unambiguous	[K].KSITDYGSPEEFLSQVNYLLGK.[Q]		2	AT1G06680.2; AT1G06680.1	24	1	2	0.124668	1244.64	2488.26	2488.26	1.65	0.00205	34	27				K.KSITDYGSPEEFLSQVNYLLGK.Q	[146-167]
	0.002493	0.0845	High	Unambiguous	[R].FEDNFDATSNLNVMVTPTDK.[K]		2	AT1G06680.2; AT1G06680.1	12	0	2	2.87303	1129.52	2258.03	2258.03	0.31	0.00035	36	29				R.FEDNFDATSNLNVMVTPTDK.K	[126-145]
	0.002493	0.07898	High	Unambiguous	[R].FEDNFDATSNLNVmVTPTDKK.[S]	M14(Oxidation)	2	AT1G06680.2; AT1G06680.1	20	1	3	0.531625	801.38	2402.13	2402.12	2.94	0.00235	36	29				R.FEDNFDATSNLNVMVTPTDKK.S	[126-146]
	0.0031	0.08742	High	Unambiguous	[R].KFVESAATSFSVA.[-]		2	AT1G06680.2; AT1G06680.1	33	1	2	0.0127944	672.346	1343.69	1343.68	0.8	0.00054	34	27				R.KFVESAATSFSVA.-	[251-263]
	0.003367	0.09577	High	Unambiguous	[K].QAYFGETASEGGFDNNAVATANILESSSQEVGGKPYYYLSVLTR.[T]		2	AT1G06680.2; AT1G06680.1	13	0	3	2.71354	1568.75	4704.23	4704.24	-2.41	-0.00378	36	29				K.QAYFGETASEGGFDNNAVATANILESSSQEVGGKPYYYLSVLTR.T	[168-211]
	0.003419	0.09758	High	Unambiguous	[K].QAYFGETASEGGFDNNAVATANILESSSQEVGGKPYYYLSVLTR.[T]		2	AT1G06680.2; AT1G06680.1	1	0	3	32.2858	1568.75	4704.24	4704.24	0.7	0.0011	36	29				K.QAYFGETASEGGFDNNAVATANILESSSQEVGGKPYYYLSVLTR.T	[168-211]
	0.003469	0.1048	High	Unambiguous	[K].FVESAATSFSVA.[-]		2	AT1G06680.2; AT1G06680.1	34	0	2	0.0114588	608.299	1215.59	1215.59	0.87	0.00053	34	27				K.FVESAATSFSVA.-	[252-263]
	0.003951	0.1251	High	Unambiguous	[R].KFVESAATSFSVA.[-]		2	AT1G06680.2; AT1G06680.1	23	1	2	0.132155	672.346	1343.68	1343.68	0.62	0.00041	34	27				R.KFVESAATSFSVA.-	[251-263]
	0.003951	0.1272	High	Unambiguous	[K].EIEYPGQVLR.[F]		3	AT2G30790.1; AT1G06680.2; AT1G06680.1	41	0	2	0.00147829	602.325	1203.64	1203.64	4.63	0.00278	32	25				K.EIEYPGQVLR.F	[116-125]
	0.004112	0.1323	High	Unambiguous	[K].FVESAATSFSVA.[-]		2	AT1G06680.2; AT1G06680.1	18	0	2	0.352868	608.299	1215.59	1215.59	0.57	0.00035	33	26				K.FVESAATSFSVA.-	[252-263]
	0.004207	0.138	High	Unambiguous	[R].TADGDEGGKHQLITATVNGGK.[L]		3	AT2G30790.1; AT1G06680.2; AT1G06680.1	33	1	2	0.0165389	1035.02	2069.02	2069.03	-1.23	-0.00127	35	28				R.TADGDEGGKHQLITATVNGGK.L	[212-232]
	0.004364	0.1625	High	Unambiguous	[R].FEDNFDATSNLNVMVTPTDKK.[S]		2	AT1G06680.2; AT1G06680.1	3	1	3	25.3542	796.046	2386.12	2386.12	0.09	7e-05	36	29				R.FEDNFDATSNLNVMVTPTDKK.S	[126-146]
	0.005483	0.203	High	Unambiguous	[R].FEDNFDATSNLNVmVTPTDKK.[S]	M14(Oxidation)	2	AT1G06680.2; AT1G06680.1	3	1	3	23.0358	801.378	2402.12	2402.12	0.12	0.0001	36	30				R.FEDNFDATSNLNVMVTPTDKK.S	[126-146]
	0.005483	0.2049	High	Unambiguous	[R].KFVESAATSFSVA.[-]		2	AT1G06680.2; AT1G06680.1	27	1	2	0.0576791	672.346	1343.68	1343.68	0.34	0.00023	34	27				R.KFVESAATSFSVA.-	[251-263]
	0.005859	0.2195	High	Unambiguous	[K].FVESAATSFSVA.[-]		2	AT1G06680.2; AT1G06680.1	27	0	2	0.0410343	608.299	1215.59	1215.59	0.47	0.00029	33	26				K.FVESAATSFSVA.-	[252-263]
	0.006281	0.2428	High	Unambiguous	[K].FVESAATSFSVA.[-]		2	AT1G06680.2; AT1G06680.1	14	0	2	0.968605	608.298	1215.59	1215.59	0.37	0.00023	33	26				K.FVESAATSFSVA.-	[252-263]
	0.006651	0.2693	High	Unambiguous	[K].FVESAATSFSVA.[-]		2	AT1G06680.2; AT1G06680.1	31	0	2	0.0201436	608.299	1215.59	1215.59	0.67	0.00041	34	27				K.FVESAATSFSVA.-	[252-263]
	0.00827	0.333	High	Unambiguous	[R].FEDNFDATSNLNVmVTPTDKK.[S]	M14(Oxidation)	2	AT1G06680.2; AT1G06680.1	10	1	3	4.69574	801.378	2402.12	2402.12	0.43	0.00034	37	30				R.FEDNFDATSNLNVMVTPTDKK.S	[126-146]
	0.008588	0.34	High	Unambiguous	[K].FVESAATSFSVA.[-]		2	AT1G06680.2; AT1G06680.1	17	0	2	0.545528	608.299	1215.59	1215.59	1.38	0.00084	33	26				K.FVESAATSFSVA.-	[252-263]
	0.009367	0.3656	High	Unambiguous	[K].FVESAATSFSVA.[-]		2	AT1G06680.2; AT1G06680.1	9	0	2	3.14442	608.299	1215.59	1215.59	1.28	0.00078	34	27				K.FVESAATSFSVA.-	[252-263]
	0.009832	0.3849	High	Unambiguous	[R].KFVESAATSFSVA.[-]		2	AT1G06680.2; AT1G06680.1	45	1	2	0.000909773	672.346	1343.69	1343.68	1.16	0.00078	34	27				R.KFVESAATSFSVA.-	[251-263]
	0.01111	0.4058	Medium	Unambiguous	[K].FVESAATSFSVA.[-]		2	AT1G06680.2; AT1G06680.1	11	0	2	1.99738	608.299	1215.59	1215.59	1.08	0.00065	34	27				K.FVESAATSFSVA.-	[252-263]
	0.01178	0.418	Medium	Unambiguous	[K].FVESAATSFSVA.[-]		2	AT1G06680.2; AT1G06680.1	13	0	2	1.31261	608.299	1215.59	1215.59	0.77	0.00047	34	27				K.FVESAATSFSVA.-	[252-263]
	0.01189	0.4213	Medium	Unambiguous	[K].FVESAATSFSVA.[-]		2	AT1G06680.2; AT1G06680.1	16	0	2	0.535977	608.298	1215.59	1215.59	0.27	0.00017	33	26				K.FVESAATSFSVA.-	[252-263]
	0.01225	0.4333	Medium	Unambiguous	[K].FVESAATSFSVA.[-]		2	AT1G06680.2; AT1G06680.1	17	0	2	0.428693	608.299	1215.59	1215.59	0.47	0.00029	33	26				K.FVESAATSFSVA.-	[252-263]
	0.01297	0.451	Medium	Unambiguous	[K].FVESAATSFSVA.[-]		2	AT1G06680.2; AT1G06680.1	18	0	2	0.388562	608.299	1215.59	1215.59	1.18	0.00071	34	27				K.FVESAATSFSVA.-	[252-263]
	0.01307	0.4568	Medium	Unambiguous	[K].FVESAATSFSVA.[-]		2	AT1G06680.2; AT1G06680.1	15	0	2	0.724131	608.299	1215.59	1215.59	1.38	0.00084	33	26				K.FVESAATSFSVA.-	[252-263]
	0.01442	0.4846	Medium	Unambiguous	[R].FEDNFDATSNLNVmVTPTDKK.[S]	M14(Oxidation)	2	AT1G06680.2; AT1G06680.1	3	1	3	22.4701	801.377	2402.12	2402.12	-0.26	-0.00021	36	29				R.FEDNFDATSNLNVMVTPTDKK.S	[126-146]
	0.01468	0.4898	Medium	Unambiguous	[K].FVESAATSFSVA.[-]		2	AT1G06680.2; AT1G06680.1	15	0	2	0.875912	608.299	1215.59	1215.59	1.18	0.00071	34	27				K.FVESAATSFSVA.-	[252-263]
	0.01504	0.4987	Medium	Unambiguous	[K].FVESAATSFSVA.[-]		2	AT1G06680.2; AT1G06680.1	13	0	2	1.384	608.299	1215.59	1215.59	0.87	0.00053	34	27				K.FVESAATSFSVA.-	[252-263]
	0.0159	0.5217	Medium	Unambiguous	[K].FVESAATSFSVA.[-]		2	AT1G06680.2; AT1G06680.1	13	0	2	1.31359	608.299	1215.59	1215.59	1.08	0.00065	34	27				K.FVESAATSFSVA.-	[252-263]
	0.01614	0.5286	Medium	Unambiguous	[K].FVESAATSFSVA.[-]		2	AT1G06680.2; AT1G06680.1	14	0	2	0.925849	608.299	1215.59	1215.59	1.28	0.00078	34	27				K.FVESAATSFSVA.-	[252-263]
	0.0165	0.536	Medium	Unambiguous	[K].FVESAATSFSVA.[-]		2	AT1G06680.2; AT1G06680.1	10	0	2	2.36667	608.299	1215.59	1215.59	0.77	0.00047	34	27				K.FVESAATSFSVA.-	[252-263]
	0.0165	0.5343	Medium	Unambiguous	[K].FVESAATSFSVA.[-]		2	AT1G06680.2; AT1G06680.1	8	0	2	3.39322	608.299	1215.59	1215.59	0.57	0.00035	33	26				K.FVESAATSFSVA.-	[252-263]
	0.0165	0.5362	Medium	Unambiguous	[K].FVESAATSFSVA.[-]		2	AT1G06680.2; AT1G06680.1	23	0	2	0.117907	608.299	1215.59	1215.59	1.28	0.00078	34	27				K.FVESAATSFSVA.-	[252-263]
	0.01712	0.5463	Medium	Unambiguous	[K].FVESAATSFSVA.[-]		2	AT1G06680.2; AT1G06680.1	15	0	2	0.704931	608.298	1215.59	1215.59	0.27	0.00017	33	26				K.FVESAATSFSVA.-	[252-263]
	0.01717	0.5506	Medium	Unambiguous	[K].FVESAATSFSVA.[-]		2	AT1G06680.2; AT1G06680.1	15	0	2	0.792752	608.299	1215.59	1215.59	0.67	0.00041	34	27				K.FVESAATSFSVA.-	[252-263]
	0.01789	0.5628	Medium	Unambiguous	[K].FVESAATSFSVA.[-]		2	AT1G06680.2; AT1G06680.1	19	0	2	0.300703	608.299	1215.59	1215.59	0.87	0.00053	34	27				K.FVESAATSFSVA.-	[252-263]
	0.01809	0.5664	Medium	Unambiguous	[R].FEDNFDATSNLNVmVTPTDKK.[S]	M14(Oxidation)	2	AT1G06680.2; AT1G06680.1	3	1	3	23.1028	801.377	2402.12	2402.12	-0.57	-0.00045	36	29				R.FEDNFDATSNLNVMVTPTDKK.S	[126-146]
	0.01849	0.5738	Medium	Unambiguous	[K].FVESAATSFSVA.[-]		2	AT1G06680.2; AT1G06680.1	21	0	2	0.21255	608.299	1215.59	1215.59	1.18	0.00071	34	27				K.FVESAATSFSVA.-	[252-263]
	0.0191	0.5864	Medium	Unambiguous	[K].FVESAATSFSVA.[-]		2	AT1G06680.2; AT1G06680.1	11	0	2	1.91345	608.299	1215.59	1215.59	1.48	0.0009	33	26				K.FVESAATSFSVA.-	[252-263]
	0.01998	0.5933	Medium	Unambiguous	[R].FEDNFDATSNLNVMVTPTDK.[K]		2	AT1G06680.2; AT1G06680.1	10	0	2	4.2569	1129.52	2258.03	2258.03	-0.34	-0.00038	36	29				R.FEDNFDATSNLNVMVTPTDK.K	[126-145]
	0.02064	0.6033	Medium	Unambiguous	[K].FVESAATSFSVA.[-]		2	AT1G06680.2; AT1G06680.1	23	0	2	0.122592	608.299	1215.59	1215.59	0.97	0.00059	34	27				K.FVESAATSFSVA.-	[252-263]
	0.02131	0.6068	Medium	Unambiguous	[R].FEDNFDATSNLNVmVTPTDKK.[S]	M14(Oxidation)	2	AT1G06680.2; AT1G06680.1	1	1	3	35.9472	801.378	2402.12	2402.12	-0.03	-3e-05	36	29				R.FEDNFDATSNLNVMVTPTDKK.S	[126-146]
	0.02141	0.6076	Medium	Unambiguous	[K].FVESAATSFSVA.[-]		2	AT1G06680.2; AT1G06680.1	9	0	2	3.18758	608.299	1215.59	1215.59	0.97	0.00059	34	27				K.FVESAATSFSVA.-	[252-263]
	0.02151	0.6104	Medium	Unambiguous	[K].FVESAATSFSVA.[-]		2	AT1G06680.2; AT1G06680.1	21	0	2	0.180778	608.299	1215.59	1215.59	0.47	0.00029	33	26				K.FVESAATSFSVA.-	[252-263]
	0.02241	0.6222	Medium	Unambiguous	[K].FVESAATSFSVA.[-]		2	AT1G06680.2; AT1G06680.1	6	0	2	7.04916	608.299	1215.59	1215.59	0.67	0.00041	34	27				K.FVESAATSFSVA.-	[252-263]
	0.02362	0.6413	Medium	Unambiguous	[K].FVESAATSFSVA.[-]		2	AT1G06680.2; AT1G06680.1	12	0	2	1.67162	608.299	1215.59	1215.59	0.77	0.00047	34	27				K.FVESAATSFSVA.-	[252-263]
	0.02402	0.6461	Medium	Unambiguous	[K].FVESAATSFSVA.[-]		2	AT1G06680.2; AT1G06680.1	12	0	2	1.52453	608.299	1215.59	1215.59	0.77	0.00047	34	27				K.FVESAATSFSVA.-	[252-263]
	0.02537	0.6652	Medium	Unambiguous	[R].FEDNFDATSNLNVmVTPTDKK.[S]	M14(Oxidation)	2	AT1G06680.2; AT1G06680.1	1	1	3	45.6885	801.379	2402.12	2402.12	2.03	0.00162	37	30				R.FEDNFDATSNLNVMVTPTDKK.S	[126-146]
	0.02649	0.6767	Medium	Unambiguous	[K].FVESAATSFSVA.[-]		2	AT1G06680.2; AT1G06680.1	3	0	2	11.5562	608.299	1215.59	1215.59	1.48	0.0009	33	26				K.FVESAATSFSVA.-	[252-263]
	0.0273	0.6907	Medium	Unambiguous	[K].FVESAATSFSVA.[-]		2	AT1G06680.2; AT1G06680.1	10	0	2	2.50387	608.299	1215.59	1215.59	0.57	0.00035	33	26				K.FVESAATSFSVA.-	[252-263]
	0.0273	0.691	Medium	Unambiguous	[K].FVESAATSFSVA.[-]		2	AT1G06680.2; AT1G06680.1	11	0	2	2.02088	608.299	1215.59	1215.59	1.28	0.00078	34	27				K.FVESAATSFSVA.-	[252-263]
	0.0273	0.6908	Medium	Unambiguous	[K].FVESAATSFSVA.[-]		2	AT1G06680.2; AT1G06680.1	11	0	2	2.1304	608.299	1215.59	1215.59	0.97	0.00059	34	27				K.FVESAATSFSVA.-	[252-263]
	0.02745	0.6949	Medium	Unambiguous	[K].FVESAATSFSVA.[-]		2	AT1G06680.2; AT1G06680.1	4	0	2	9.38557	608.299	1215.59	1215.59	1.08	0.00065	34	27				K.FVESAATSFSVA.-	[252-263]
	0.03027	0.7292	Medium	Unambiguous	[R].FEDNFDATSNLNVmVTPTDKK.[S]	M14(Oxidation)	2	AT1G06680.2; AT1G06680.1	5	1	3	15.2244	801.379	2402.12	2402.12	1.95	0.00156	37	30				R.FEDNFDATSNLNVMVTPTDKK.S	[126-146]
	0.0307	0.7341	Medium	Unambiguous	[K].FVESAATSFSVA.[-]		2	AT1G06680.2; AT1G06680.1	10	0	2	2.37936	608.299	1215.59	1215.59	0.97	0.00059	34	27				K.FVESAATSFSVA.-	[252-263]
	0.03103	0.7404	Medium	Unambiguous	[K].FVESAATSFSVA.[-]		2	AT1G06680.2; AT1G06680.1	9	0	2	2.90148	608.299	1215.59	1215.59	2.08	0.00126	34	27				K.FVESAATSFSVA.-	[252-263]
	0.03697	0.787	Medium	Unambiguous	[K].FVESAATSFSVA.[-]		2	AT1G06680.2; AT1G06680.1	7	0	2	4.44234	608.299	1215.59	1215.59	0.57	0.00035	33	26				K.FVESAATSFSVA.-	[252-263]
	0.03726	0.7892	Medium	Unambiguous	[K].FVESAATSFSVA.[-]		2	AT1G06680.2; AT1G06680.1	7	0	2	5.00565	608.299	1215.59	1215.59	0.97	0.00059	34	27				K.FVESAATSFSVA.-	[252-263]
	0.04113	0.8323	Medium	Unambiguous	[K].FVESAATSFSVA.[-]		2	AT1G06680.2; AT1G06680.1	0	0	2	24.5549	608.299	1215.59	1215.59	0.87	0.00053	34	27				K.FVESAATSFSVA.-	[252-263]
	0.04261	0.8451	Medium	Unambiguous	[K].FVESAATSFSVA.[-]		2	AT1G06680.2; AT1G06680.1	7	0	2	5.49715	608.299	1215.59	1215.59	0.87	0.00053	34	27				K.FVESAATSFSVA.-	[252-263]
	0.04335	0.8512	Medium	Unambiguous	[K].FVESAATSFSVA.[-]		2	AT1G06680.2; AT1G06680.1	8	0	2	4.3405	608.299	1215.59	1215.59	1.28	0.00078	34	27				K.FVESAATSFSVA.-	[252-263]
	0.0457	0.8669	Medium	Unambiguous	[K].FVESAATSFSVA.[-]		2	AT1G06680.2; AT1G06680.1	6	0	2	5.37213	608.298	1215.59	1215.59	-0.03	-2e-05	33	26				K.FVESAATSFSVA.-	[252-263]
	0.046	0.8735	Medium	Unambiguous	[K].FVESAATSFSVA.[-]		2	AT1G06680.2; AT1G06680.1	9	0	2	3.80336	608.297	1215.59	1215.59	-1.94	-0.00118	34	27				K.FVESAATSFSVA.-	[252-263]
High	AT1G20020.1	ferredoxin-NADP(+)-oxidoreductase 2	67	26	356	21	1	369	41.1	8.31	9773
	Percolator q-Value	Percolator PEP	Confidence	PSM Ambiguity	Annotated Sequence	Modifications	# Proteins	Protein Accessions	Ions Score	# Missed Cleavages	Charge	Expectation Value	m/z [Da]	MH+ [Da]	Theo. MH+ [Da]	DeltaM [ppm]	Deltam/z [Da]	Identity Strict	Identity Relaxed	ptmRS: Best Site Probabilities	ptmRS: Binomial Peptide Score	ptmRS: Isoform Confidence Probability [Probability]	Sequences in Protein	Positions in Protein	PSM Modification Positions in Protein
	0	2.162e-05	High	Unambiguous	[K].AQITTETDTPTPAK.[K]		3	AT1G20020.3; AT1G20020.1; AT1G20020.2	63	0	2	1.50106e-05	737.376	1473.75	1473.74	1.3	0.00096	34	27				K.AQITTETDTPTPAK.K	[56-69]
	0	1.182e-05	High	Unambiguous	[R].MAQYAAELWELLKK.[D]		3	AT1G20020.3; AT1G20020.1; AT1G20020.2	61	1	2	1.82916e-05	847.453	1693.9	1693.9	0.25	0.00021	33	26				R.MAQYAAELWELLKK.D	[306-319]
	0	2.369e-08	High	Unambiguous	[R].mAQYAAELWELLKK.[D]	M1(Oxidation)	3	AT1G20020.3; AT1G20020.1; AT1G20020.2	67	1	3	4.67061e-06	570.637	1709.9	1709.89	1.25	0.00071	33	26				R.MAQYAAELWELLKK.D	[306-319]
	0	4.628e-07	High	Unambiguous	[R].mAQYAAELWELLKK.[D]	M1(Oxidation)	3	AT1G20020.3; AT1G20020.1; AT1G20020.2	51	1	3	0.000197976	570.636	1709.89	1709.89	0.82	0.00047	33	26				R.MAQYAAELWELLKK.D	[306-319]
	0	2.134e-06	High	Unambiguous	[R].mAQYAAELWELLKK.[D]	M1(Oxidation)	3	AT1G20020.3; AT1G20020.1; AT1G20020.2	63	1	3	1.16845e-05	570.636	1709.89	1709.89	0.82	0.00047	33	26				R.MAQYAAELWELLKK.D	[306-319]
	0	1.942e-07	High	Unambiguous	[R].mAQYAAELWELLKK.[D]	M1(Oxidation)	3	AT1G20020.3; AT1G20020.1; AT1G20020.2	79	1	3	2.74146e-07	570.636	1709.89	1709.89	0.71	0.00041	33	26				R.MAQYAAELWELLKK.D	[306-319]
	0	7.059e-07	High	Unambiguous	[R].mAQYAAELWELLKK.[D]	M1(Oxidation)	3	AT1G20020.3; AT1G20020.1; AT1G20020.2	47	1	3	0.000501166	570.636	1709.89	1709.89	0.6	0.00034	33	26				R.MAQYAAELWELLKK.D	[306-319]
	0	1.624e-07	High	Unambiguous	[R].mAQYAAELWELLKK.[D]	M1(Oxidation)	3	AT1G20020.3; AT1G20020.1; AT1G20020.2	59	1	3	3.10443e-05	570.636	1709.89	1709.89	0.5	0.00028	33	26				R.MAQYAAELWELLKK.D	[306-319]
	0	1.638e-07	High	Unambiguous	[R].mAQYAAELWELLKK.[D]	M1(Oxidation)	3	AT1G20020.3; AT1G20020.1; AT1G20020.2	91	1	2	1.93076e-08	855.45	1709.89	1709.89	0.15	0.00013	33	26				R.MAQYAAELWELLKK.D	[306-319]
	0	2.945e-07	High	Unambiguous	[R].mAQYAAELWELLKK.[D]	M1(Oxidation)	3	AT1G20020.3; AT1G20020.1; AT1G20020.2	66	1	3	5.75323e-06	570.635	1709.89	1709.89	-1	-0.00057	33	26				R.MAQYAAELWELLKK.D	[306-319]
	0	2.031e-07	High	Unambiguous	[R].MAQYAAELWELLKK.[D]		3	AT1G20020.3; AT1G20020.1; AT1G20020.2	51	1	3	0.000158878	565.306	1693.9	1693.9	3.37	0.0019	33	26				R.MAQYAAELWELLKK.D	[306-319]
	0	4.341e-06	High	Unambiguous	[R].MAQYAAELWELLKK.[D]		3	AT1G20020.3; AT1G20020.1; AT1G20020.2	51	1	3	0.000161694	565.306	1693.9	1693.9	2.29	0.00129	33	26				R.MAQYAAELWELLKK.D	[306-319]
	0	5.445e-08	High	Unambiguous	[R].MAQYAAELWELLKK.[D]		3	AT1G20020.3; AT1G20020.1; AT1G20020.2	57	1	3	4.55007e-05	565.305	1693.9	1693.9	1.64	0.00093	33	26				R.MAQYAAELWELLKK.D	[306-319]
	0	1.508e-05	High	Unambiguous	[R].MAQYAAELWELLKK.[D]		3	AT1G20020.3; AT1G20020.1; AT1G20020.2	46	1	3	0.000511703	565.305	1693.9	1693.9	1.54	0.00087	33	26				R.MAQYAAELWELLKK.D	[306-319]
	0	1.732e-06	High	Unambiguous	[R].MAQYAAELWELLKK.[D]		3	AT1G20020.3; AT1G20020.1; AT1G20020.2	43	1	3	0.00103032	565.305	1693.9	1693.9	1.43	0.00081	33	26				R.MAQYAAELWELLKK.D	[306-319]
	0	4.077e-07	High	Unambiguous	[R].MAQYAAELWELLKK.[D]		3	AT1G20020.3; AT1G20020.1; AT1G20020.2	44	1	3	0.000841138	565.305	1693.9	1693.9	1.21	0.00068	33	26				R.MAQYAAELWELLKK.D	[306-319]
	0	9.893e-08	High	Unambiguous	[R].MAQYAAELWELLKK.[D]		3	AT1G20020.3; AT1G20020.1; AT1G20020.2	48	1	3	0.000315404	565.305	1693.9	1693.9	1.1	0.00062	33	26				R.MAQYAAELWELLKK.D	[306-319]
	0	6.841e-08	High	Unambiguous	[R].MAQYAAELWELLKK.[D]		3	AT1G20020.3; AT1G20020.1; AT1G20020.2	53	1	3	0.000119513	565.305	1693.9	1693.9	0.89	0.0005	33	26				R.MAQYAAELWELLKK.D	[306-319]
	0	2.326e-06	High	Unambiguous	[R].MAQYAAELWELLKK.[D]		3	AT1G20020.3; AT1G20020.1; AT1G20020.2	58	1	2	3.55751e-05	847.453	1693.9	1693.9	0.82	0.0007	33	26				R.MAQYAAELWELLKK.D	[306-319]
	0	7.909e-07	High	Unambiguous	[R].MAQYAAELWELLKK.[D]		3	AT1G20020.3; AT1G20020.1; AT1G20020.2	54	1	2	8.24617e-05	847.453	1693.9	1693.9	0.61	0.00051	33	26				R.MAQYAAELWELLKK.D	[306-319]
	0	3.232e-08	High	Unambiguous	[R].MAQYAAELWELLKK.[D]		3	AT1G20020.3; AT1G20020.1; AT1G20020.2	58	1	3	3.45344e-05	565.305	1693.9	1693.9	0.56	0.00032	33	26				R.MAQYAAELWELLKK.D	[306-319]
	0	1.504e-06	High	Unambiguous	[R].mAQYAAELWELLKK.[D]	M1(Oxidation)	3	AT1G20020.3; AT1G20020.1; AT1G20020.2	85	1	2	6.48537e-08	855.449	1709.89	1709.89	-1.21	-0.00103	33	26				R.MAQYAAELWELLKK.D	[306-319]
	0	5.349e-06	High	Unambiguous	[R].mAQYAAELWELLKK.[D]	M1(Oxidation)	3	AT1G20020.3; AT1G20020.1; AT1G20020.2	54	1	3	9.58271e-05	570.635	1709.89	1709.89	-1.64	-0.00094	33	26				R.MAQYAAELWELLKK.D	[306-319]
	0	1.606e-06	High	Unambiguous	[K].GVcSNFLcDLAPGSDVK.[L]	C3(Carbamidomethyl); C8(Carbamidomethyl)	3	AT1G20020.3; AT1G20020.1; AT1G20020.2	48	0	3	0.000629118	613.619	1838.84	1838.84	1.04	0.00064	35	28				K.GVCSNFLCDLAPGSDVK.L	[185-201]
	0	2.97e-08	High	Unambiguous	[K].GVcSNFLcDLAPGSDVK.[L]	C3(Carbamidomethyl); C8(Carbamidomethyl)	3	AT1G20020.3; AT1G20020.1; AT1G20020.2	88	0	2	6.45917e-08	919.925	1838.84	1838.84	0.58	0.00053	35	28				K.GVCSNFLCDLAPGSDVK.L	[185-201]
	0	9.808e-07	High	Unambiguous	[K].GIDDIMVSLAANDGIDWFDYKK.[Q]		3	AT1G20020.3; AT1G20020.1; AT1G20020.2	45	1	3	0.00142206	829.403	2486.19	2486.19	1.63	0.00135	36	29				K.GIDDIMVSLAANDGIDWFDYKK.Q	[335-356]
	0	1.338e-05	High	Unambiguous	[K].GIDDIMVSLAANDGIDWFDYKK.[Q]		3	AT1G20020.3; AT1G20020.1; AT1G20020.2	56	1	3	0.000117697	829.404	2486.2	2486.19	2.37	0.00196	36	29				K.GIDDIMVSLAANDGIDWFDYKK.Q	[335-356]
	0	2.421e-08	High	Unambiguous	[K].GIDDIMVSLAANDGIDWFDYKK.[Q]		3	AT1G20020.3; AT1G20020.1; AT1G20020.2	57	1	3	9.42853e-05	829.403	2486.2	2486.19	1.71	0.00141	36	29				K.GIDDIMVSLAANDGIDWFDYKK.Q	[335-356]
	0	1.188e-06	High	Unambiguous	[K].GIDDIMVSLAANDGIDWFDYKK.[Q]		3	AT1G20020.3; AT1G20020.1; AT1G20020.2	42	1	3	0.00255551	829.403	2486.19	2486.19	1.41	0.00117	36	29				K.GIDDIMVSLAANDGIDWFDYKK.Q	[335-356]
	0	3.031e-05	High	Unambiguous	[R].EGQSVGVIADGIDK.[N]		3	AT1G20020.3; AT1G20020.1; AT1G20020.2	46	0	3	0.000643585	463.24	1387.71	1387.71	0.05	3e-05	34	27				R.EGQSVGVIADGIDK.N	[127-140]
	0	3.858e-06	High	Unambiguous	[R].EGQSVGVIADGIDK.[N]		3	AT1G20020.3; AT1G20020.1; AT1G20020.2	63	0	2	1.38641e-05	694.357	1387.71	1387.71	-0.09	-6e-05	34	27				R.EGQSVGVIADGIDK.N	[127-140]
	0	1.001e-05	High	Unambiguous	[R].EGQSVGVIADGIDK.[N]		3	AT1G20020.3; AT1G20020.1; AT1G20020.2	60	0	2	2.6893e-05	694.357	1387.71	1387.71	-0.27	-0.00018	34	27				R.EGQSVGVIADGIDK.N	[127-140]
	0	1.811e-09	High	Unambiguous	[K].KDNTFVYMcGLK.[G]	C9(Carbamidomethyl)	5	AT5G66190.1; AT5G66190.2; AT1G20020.3; AT1G20020.1; AT1G20020.2	91	1	2	2.4577e-08	738.354	1475.7	1475.7	-1.53	-0.00113	35	28				K.KDNTFVYMCGLK.G	[319-330]
	0	2.425e-06	High	Unambiguous	[R].MAQYAAELWELLK.[K]		3	AT1G20020.3; AT1G20020.1; AT1G20020.2	58	0	2	4.49151e-05	783.408	1565.81	1565.8	2.91	0.00228	34	27				R.MAQYAAELWELLK.K	[306-318]
	0	1.853e-05	High	Unambiguous	[R].MAQYAAELWELLK.[K]		3	AT1G20020.3; AT1G20020.1; AT1G20020.2	58	0	3	4.92433e-05	522.607	1565.81	1565.8	2.16	0.00113	34	27				R.MAQYAAELWELLK.K	[306-318]
	0	1.637e-05	High	Unambiguous	[R].MAQYAAELWELLK.[K]		3	AT1G20020.3; AT1G20020.1; AT1G20020.2	47	0	2	0.000616774	783.406	1565.81	1565.8	1.43	0.00112	34	27				R.MAQYAAELWELLK.K	[306-318]
[truncated: 9,451 more rows]

## Sheet: FL rep1_semi
Protein FDR Confidence: Combined	Accession	Description	Coverage [%]	# Peptides	# PSMs	# Unique Peptides	# Protein Groups	# AAs	MW [kDa]	calc. pI	Score Mascot: A6 Mascot	Modifications
High	AT5G23120.1	photosystem II stability/assembly factor, chloroplast (HCF136)	73	47	749	47	1	403	44.1	7.34	30603
	Percolator q-Value	Percolator PEP	Confidence	PSM Ambiguity	Annotated Sequence	Modifications	# Proteins	Protein Accessions	Ions Score	# Missed Cleavages	Charge	Expectation Value	m/z [Da]	MH+ [Da]	Theo. MH+ [Da]	DeltaM [ppm]	Deltam/z [Da]	Identity Strict	Identity Relaxed	ptmRS: Best Site Probabilities	ptmRS: Binomial Peptide Score	ptmRS: Isoform Confidence Probability [Probability]	Sequences in Protein	Positions in Protein	PSM Modification Positions in Protein
	0	2.131e-09	High	Unambiguous	[Y].TADAGENWDRIPLSSQLPGDMVFIK.[A]		1	AT5G23120.1	33	1	3	0.55671	920.793	2760.36	2760.37	-0.65	-0.0006	50	43				Y.TADAGENWDRIPLSSQLPGDMVFIK.A	[169-193]
	0	9.301e-09	High	Unambiguous	[K].SAEMVTDEGAIYVTSNR.[G]		1	AT5G23120.1	75	0	2	4.19281e-05	921.931	1842.86	1842.85	0.99	0.00091	50	43				K.SAEMVTDEGAIYVTSNR.G	[199-215]
	0	1.969e-07	High	Unambiguous	[K].SAEMVTDEGAIYVTSNR.[G]		1	AT5G23120.1	53	0	3	0.00561883	614.957	1842.86	1842.85	0.98	0.0006	50	43				K.SAEMVTDEGAIYVTSNR.G	[199-215]
	0	2.756e-10	High	Unambiguous	[K].SAEMVTDEGAIYVTSNR.[G]		1	AT5G23120.1	106	0	2	2.88344e-08	921.931	1842.86	1842.85	0.92	0.00085	50	43				K.SAEMVTDEGAIYVTSNR.G	[199-215]
	0	3.53e-10	High	Unambiguous	[K].SAEMVTDEGAIYVTSNR.[G]		1	AT5G23120.1	95	0	2	3.94376e-07	921.931	1842.86	1842.85	0.92	0.00085	50	43				K.SAEMVTDEGAIYVTSNR.G	[199-215]
	0	3.652e-09	High	Unambiguous	[K].SAEMVTDEGAIYVTSNR.[G]		1	AT5G23120.1	93	0	2	5.64821e-07	921.931	1842.86	1842.85	0.92	0.00085	50	43				K.SAEMVTDEGAIYVTSNR.G	[199-215]
	0	2.124e-11	High	Unambiguous	[K].SAEMVTDEGAIYVTSNR.[G]		1	AT5G23120.1	107	0	2	2.59375e-08	921.931	1842.86	1842.85	0.86	0.00079	50	43				K.SAEMVTDEGAIYVTSNR.G	[199-215]
	0	5.596e-10	High	Unambiguous	[K].SAEMVTDEGAIYVTSNR.[G]		1	AT5G23120.1	95	0	2	3.9896e-07	921.931	1842.86	1842.85	0.86	0.00079	50	43				K.SAEMVTDEGAIYVTSNR.G	[199-215]
	0	1.528e-09	High	Unambiguous	[K].SAEMVTDEGAIYVTSNR.[G]		1	AT5G23120.1	87	0	2	2.30107e-06	921.931	1842.86	1842.85	0.86	0.00079	50	43				K.SAEMVTDEGAIYVTSNR.G	[199-215]
	0	5.49e-10	High	Unambiguous	[K].SAEMVTDEGAIYVTSNR.[G]		1	AT5G23120.1	100	0	2	1.14797e-07	921.931	1842.86	1842.85	0.86	0.00079	50	43				K.SAEMVTDEGAIYVTSNR.G	[199-215]
	0	8.668e-12	High	Unambiguous	[K].SAEMVTDEGAIYVTSNR.[G]		1	AT5G23120.1	121	0	2	1.02077e-09	921.931	1842.86	1842.85	0.86	0.00079	50	43				K.SAEMVTDEGAIYVTSNR.G	[199-215]
	0	1.461e-10	High	Unambiguous	[K].SAEMVTDEGAIYVTSNR.[G]		1	AT5G23120.1	101	0	2	1.07877e-07	921.931	1842.86	1842.85	0.86	0.00079	50	43				K.SAEMVTDEGAIYVTSNR.G	[199-215]
	0	1.131e-09	High	Unambiguous	[K].SAEMVTDEGAIYVTSNR.[G]		1	AT5G23120.1	94	0	2	4.30147e-07	921.931	1842.86	1842.85	0.79	0.00073	50	43				K.SAEMVTDEGAIYVTSNR.G	[199-215]
	0	5.913e-08	High	Unambiguous	[K].SAEMVTDEGAIYVTSNR.[G]		1	AT5G23120.1	52	0	3	0.00846446	614.957	1842.86	1842.85	0.78	0.00048	50	43				K.SAEMVTDEGAIYVTSNR.G	[199-215]
	0	1.305e-09	High	Unambiguous	[K].SAEMVTDEGAIYVTSNR.[G]		1	AT5G23120.1	94	0	2	5.04829e-07	921.931	1842.86	1842.85	0.72	0.00067	50	43				K.SAEMVTDEGAIYVTSNR.G	[199-215]
	0	3.163e-10	High	Unambiguous	[K].SAEMVTDEGAIYVTSNR.[G]		1	AT5G23120.1	100	0	2	1.27231e-07	921.931	1842.86	1842.85	0.66	0.00061	50	43				K.SAEMVTDEGAIYVTSNR.G	[199-215]
	0	4.816e-11	High	Unambiguous	[K].SAEMVTDEGAIYVTSNR.[G]		1	AT5G23120.1	106	0	2	2.82224e-08	921.931	1842.86	1842.85	0.66	0.00061	50	43				K.SAEMVTDEGAIYVTSNR.G	[199-215]
	0	2.866e-10	High	Unambiguous	[K].SAEMVTDEGAIYVTSNR.[G]		1	AT5G23120.1	99	0	2	1.45709e-07	921.931	1842.85	1842.85	0.59	0.00054	50	43				K.SAEMVTDEGAIYVTSNR.G	[199-215]
	0	4.471e-10	High	Unambiguous	[K].SAEMVTDEGAIYVTSNR.[G]		1	AT5G23120.1	100	0	2	1.27787e-07	921.931	1842.85	1842.85	0.59	0.00054	50	43				K.SAEMVTDEGAIYVTSNR.G	[199-215]
	0	1.32e-10	High	Unambiguous	[K].SAEMVTDEGAIYVTSNR.[G]		1	AT5G23120.1	100	0	2	1.22887e-07	921.931	1842.86	1842.85	0.99	0.00091	50	43				K.SAEMVTDEGAIYVTSNR.G	[199-215]
	0	4.048e-10	High	Unambiguous	[K].SAEMVTDEGAIYVTSNR.[G]		1	AT5G23120.1	87	0	2	2.32233e-06	921.932	1842.86	1842.85	1.12	0.00103	50	43				K.SAEMVTDEGAIYVTSNR.G	[199-215]
	0	5.379e-10	High	Unambiguous	[K].SAEMVTDEGAIYVTSNR.[G]		1	AT5G23120.1	99	0	2	1.41554e-07	921.932	1842.86	1842.85	1.12	0.00103	50	43				K.SAEMVTDEGAIYVTSNR.G	[199-215]
	0	4.428e-09	High	Unambiguous	[K].SAEMVTDEGAIYVTSNR.[G]		1	AT5G23120.1	86	0	2	2.70971e-06	921.932	1842.86	1842.85	1.12	0.00103	50	43				K.SAEMVTDEGAIYVTSNR.G	[199-215]
	0	2.83e-09	High	Unambiguous	[K].SAEMVTDEGAIYVTSNR.[G]		1	AT5G23120.1	87	0	2	2.59282e-06	921.933	1842.86	1842.85	2.38	0.00219	50	43				K.SAEMVTDEGAIYVTSNR.G	[199-215]
	0	5.161e-11	High	Unambiguous	[K].SAEMVTDEGAIYVTSNR.[G]		1	AT5G23120.1	107	0	2	2.61734e-08	921.933	1842.86	1842.85	2.31	0.00213	50	43				K.SAEMVTDEGAIYVTSNR.G	[199-215]
	0	3.064e-09	High	Unambiguous	[K].SAEMVTDEGAIYVTSNR.[G]		1	AT5G23120.1	88	0	2	1.95026e-06	921.932	1842.86	1842.85	2.05	0.00189	50	43				K.SAEMVTDEGAIYVTSNR.G	[199-215]
	0	8.477e-09	High	Unambiguous	[K].SAEMVTDEGAIYVTSNR.[G]		1	AT5G23120.1	66	0	2	0.000341616	921.932	1842.86	1842.85	1.85	0.0017	50	43				K.SAEMVTDEGAIYVTSNR.G	[199-215]
	0	5.468e-11	High	Unambiguous	[K].SAEMVTDEGAIYVTSNR.[G]		1	AT5G23120.1	121	0	2	1.03153e-09	921.932	1842.86	1842.85	1.72	0.00158	50	43				K.SAEMVTDEGAIYVTSNR.G	[199-215]
	0	1.085e-10	High	Unambiguous	[K].SAEMVTDEGAIYVTSNR.[G]		1	AT5G23120.1	107	0	2	2.5321e-08	921.932	1842.86	1842.85	1.72	0.00158	50	43				K.SAEMVTDEGAIYVTSNR.G	[199-215]
	0	1.793e-09	High	Unambiguous	[K].SAEMVTDEGAIYVTSNR.[G]		1	AT5G23120.1	107	0	2	2.44497e-08	921.932	1842.86	1842.85	1.52	0.0014	50	43				K.SAEMVTDEGAIYVTSNR.G	[199-215]
	0	3.122e-09	High	Unambiguous	[K].SAEMVTDEGAIYVTSNR.[G]		1	AT5G23120.1	87	0	2	2.37531e-06	921.932	1842.86	1842.85	1.45	0.00134	50	43				K.SAEMVTDEGAIYVTSNR.G	[199-215]
	0	1.507e-09	High	Unambiguous	[K].SAEMVTDEGAIYVTSNR.[G]		1	AT5G23120.1	100	0	2	1.10591e-07	921.932	1842.86	1842.85	1.45	0.00134	50	43				K.SAEMVTDEGAIYVTSNR.G	[199-215]
	0	3.54e-10	High	Unambiguous	[K].SAEMVTDEGAIYVTSNR.[G]		1	AT5G23120.1	95	0	2	4.13236e-07	921.932	1842.86	1842.85	1.32	0.00122	50	43				K.SAEMVTDEGAIYVTSNR.G	[199-215]
	0	1.106e-09	High	Unambiguous	[K].SAEMVTDEGAIYVTSNR.[G]		1	AT5G23120.1	107	0	2	2.39441e-08	921.932	1842.86	1842.85	1.32	0.00122	50	43				K.SAEMVTDEGAIYVTSNR.G	[199-215]
	0	1.137e-10	High	Unambiguous	[K].SAEMVTDEGAIYVTSNR.[G]		1	AT5G23120.1	107	0	2	2.60135e-08	921.932	1842.86	1842.85	1.32	0.00122	50	43				K.SAEMVTDEGAIYVTSNR.G	[199-215]
	0	8.692e-11	High	Unambiguous	[K].SAEMVTDEGAIYVTSNR.[G]		1	AT5G23120.1	107	0	2	2.57095e-08	921.932	1842.86	1842.85	2.05	0.00189	50	43				K.SAEMVTDEGAIYVTSNR.G	[199-215]
	0	3.459e-09	High	Unambiguous	[K].SAEMVTDEGAIYVTSNR.[G]		1	AT5G23120.1	66	0	2	0.000336377	921.931	1842.85	1842.85	0.52	0.00048	50	43				K.SAEMVTDEGAIYVTSNR.G	[199-215]
	0	5.542e-10	High	Unambiguous	[K].SAEMVTDEGAIYVTSNR.[G]		1	AT5G23120.1	94	0	2	4.87334e-07	921.931	1842.85	1842.85	0.52	0.00048	50	43				K.SAEMVTDEGAIYVTSNR.G	[199-215]
	0	1.411e-11	High	Unambiguous	[K].SAEMVTDEGAIYVTSNR.[G]		1	AT5G23120.1	121	0	2	1.03711e-09	921.931	1842.85	1842.85	0.52	0.00048	50	43				K.SAEMVTDEGAIYVTSNR.G	[199-215]
	0	1.427e-10	High	Unambiguous	[K].SAEMVTDEGAIYVTSNR.[G]		1	AT5G23120.1	107	0	2	2.4845e-08	921.93	1842.85	1842.85	-0.2	-0.00019	50	43				K.SAEMVTDEGAIYVTSNR.G	[199-215]
	0	9.939e-10	High	Unambiguous	[K].SAEMVTDEGAIYVTSNR.[G]		1	AT5G23120.1	82	0	2	7.83082e-06	921.93	1842.85	1842.85	-0.34	-0.00031	50	43				K.SAEMVTDEGAIYVTSNR.G	[199-215]
	0	1.878e-11	High	Unambiguous	[K].SAEMVTDEGAIYVTSNR.[G]		1	AT5G23120.1	106	0	2	2.83013e-08	921.93	1842.85	1842.85	-0.34	-0.00031	50	43				K.SAEMVTDEGAIYVTSNR.G	[199-215]
	0	7.009e-11	High	Unambiguous	[K].SAEMVTDEGAIYVTSNR.[G]		1	AT5G23120.1	120	0	2	1.10868e-09	921.93	1842.85	1842.85	-0.34	-0.00031	50	43				K.SAEMVTDEGAIYVTSNR.G	[199-215]
	0	2.727e-10	High	Unambiguous	[K].SAEMVTDEGAIYVTSNR.[G]		1	AT5G23120.1	100	0	2	1.17068e-07	921.93	1842.85	1842.85	-0.4	-0.00037	50	43				K.SAEMVTDEGAIYVTSNR.G	[199-215]
	0	2.298e-10	High	Unambiguous	[K].SAEMVTDEGAIYVTSNR.[G]		1	AT5G23120.1	94	0	2	4.56145e-07	921.93	1842.85	1842.85	-0.47	-0.00043	50	43				K.SAEMVTDEGAIYVTSNR.G	[199-215]
	0	2.406e-09	High	Unambiguous	[K].SAEMVTDEGAIYVTSNR.[G]		1	AT5G23120.1	87	0	2	2.32864e-06	921.93	1842.85	1842.85	-0.47	-0.00043	50	43				K.SAEMVTDEGAIYVTSNR.G	[199-215]
	0	3.788e-10	High	Unambiguous	[K].SAEMVTDEGAIYVTSNR.[G]		1	AT5G23120.1	93	0	2	5.53482e-07	921.93	1842.85	1842.85	-0.47	-0.00043	50	43				K.SAEMVTDEGAIYVTSNR.G	[199-215]
	0	1.679e-09	High	Unambiguous	[K].SAEMVTDEGAIYVTSNR.[G]		1	AT5G23120.1	86	0	2	3.15819e-06	921.93	1842.85	1842.85	-0.54	-0.00049	50	43				K.SAEMVTDEGAIYVTSNR.G	[199-215]
	0	2.714e-11	High	Unambiguous	[K].SAEMVTDEGAIYVTSNR.[G]		1	AT5G23120.1	114	0	2	5.0808e-09	921.93	1842.85	1842.85	-0.87	-0.0008	50	43				K.SAEMVTDEGAIYVTSNR.G	[199-215]
	0	2.047e-09	High	Unambiguous	[K].SAEMVTDEGAIYVTSNR.[G]		1	AT5G23120.1	87	0	2	2.58304e-06	921.93	1842.85	1842.85	-0.14	-0.00013	50	43				K.SAEMVTDEGAIYVTSNR.G	[199-215]
	0	9.109e-10	High	Unambiguous	[K].SAEMVTDEGAIYVTSNR.[G]		1	AT5G23120.1	87	0	2	2.56099e-06	921.929	1842.85	1842.85	-1.13	-0.00104	50	43				K.SAEMVTDEGAIYVTSNR.G	[199-215]
	0	8.602e-09	High	Unambiguous	[K].SAEMVTDEGAIYVTSNR.[G]		1	AT5G23120.1	82	0	2	7.28e-06	921.93	1842.85	1842.85	-0.14	-0.00013	50	43				K.SAEMVTDEGAIYVTSNR.G	[199-215]
	0	7.038e-11	High	Unambiguous	[K].SAEMVTDEGAIYVTSNR.[G]		1	AT5G23120.1	121	0	2	1.03945e-09	921.93	1842.85	1842.85	-0.07	-7e-05	50	43				K.SAEMVTDEGAIYVTSNR.G	[199-215]
	0	1.557e-09	High	Unambiguous	[K].SAEMVTDEGAIYVTSNR.[G]		1	AT5G23120.1	94	0	2	5.22187e-07	921.931	1842.85	1842.85	0.52	0.00048	50	43				K.SAEMVTDEGAIYVTSNR.G	[199-215]
	0	5.241e-10	High	Unambiguous	[K].SAEMVTDEGAIYVTSNR.[G]		1	AT5G23120.1	89	0	2	1.63682e-06	921.931	1842.85	1842.85	0.46	0.00042	50	43				K.SAEMVTDEGAIYVTSNR.G	[199-215]
	0	1.965e-10	High	Unambiguous	[K].SAEMVTDEGAIYVTSNR.[G]		1	AT5G23120.1	100	0	2	1.20504e-07	921.931	1842.85	1842.85	0.46	0.00042	50	43				K.SAEMVTDEGAIYVTSNR.G	[199-215]
	0	6.517e-10	High	Unambiguous	[K].SAEMVTDEGAIYVTSNR.[G]		1	AT5G23120.1	100	0	2	1.2277e-07	921.931	1842.85	1842.85	0.33	0.0003	50	43				K.SAEMVTDEGAIYVTSNR.G	[199-215]
	0	6.064e-11	High	Unambiguous	[K].SAEMVTDEGAIYVTSNR.[G]		1	AT5G23120.1	107	0	2	2.60671e-08	921.931	1842.85	1842.85	0.33	0.0003	50	43				K.SAEMVTDEGAIYVTSNR.G	[199-215]
	0	3.994e-10	High	Unambiguous	[K].SAEMVTDEGAIYVTSNR.[G]		1	AT5G23120.1	87	0	2	2.30724e-06	921.931	1842.85	1842.85	0.33	0.0003	50	43				K.SAEMVTDEGAIYVTSNR.G	[199-215]
	0	3.414e-09	High	Unambiguous	[K].SAEMVTDEGAIYVTSNR.[G]		1	AT5G23120.1	87	0	2	2.35322e-06	921.931	1842.85	1842.85	0.26	0.00024	50	43				K.SAEMVTDEGAIYVTSNR.G	[199-215]
	0	3.117e-09	High	Unambiguous	[K].SAEMVTDEGAIYVTSNR.[G]		1	AT5G23120.1	88	0	2	2.09316e-06	921.93	1842.85	1842.85	-0.07	-7e-05	50	43				K.SAEMVTDEGAIYVTSNR.G	[199-215]
	0	1.493e-10	High	Unambiguous	[K].SAEMVTDEGAIYVTSNR.[G]		1	AT5G23120.1	106	0	2	3.16671e-08	921.931	1842.85	1842.85	0.19	0.00018	50	43				K.SAEMVTDEGAIYVTSNR.G	[199-215]
	0	1.98e-09	High	Unambiguous	[K].SAEMVTDEGAIYVTSNR.[G]		1	AT5G23120.1	94	0	2	4.5773e-07	921.931	1842.85	1842.85	0.19	0.00018	50	43				K.SAEMVTDEGAIYVTSNR.G	[199-215]
	0	2.933e-10	High	Unambiguous	[K].SAEMVTDEGAIYVTSNR.[G]		1	AT5G23120.1	107	0	2	2.51541e-08	921.931	1842.85	1842.85	0.19	0.00018	50	43				K.SAEMVTDEGAIYVTSNR.G	[199-215]
	0	8.895e-10	High	Unambiguous	[K].SAEMVTDEGAIYVTSNR.[G]		1	AT5G23120.1	94	0	2	5.19528e-07	921.931	1842.85	1842.85	0.19	0.00018	50	43				K.SAEMVTDEGAIYVTSNR.G	[199-215]
	0	4.222e-08	High	Unambiguous	[K].SAEMVTDEGAIYVTSNR.[G]		1	AT5G23120.1	57	0	2	0.00264301	921.931	1842.85	1842.85	0.13	0.00012	50	43				K.SAEMVTDEGAIYVTSNR.G	[199-215]
	0	2.929e-10	High	Unambiguous	[K].SAEMVTDEGAIYVTSNR.[G]		1	AT5G23120.1	89	0	2	1.44245e-06	921.931	1842.85	1842.85	0.13	0.00012	50	43				K.SAEMVTDEGAIYVTSNR.G	[199-215]
	0	2.364e-10	High	Unambiguous	[K].SAEMVTDEGAIYVTSNR.[G]		1	AT5G23120.1	100	0	2	1.34095e-07	921.931	1842.85	1842.85	0.06	6e-05	50	43				K.SAEMVTDEGAIYVTSNR.G	[199-215]
	0	1.309e-07	High	Unambiguous	[K].SAEMVTDEGAIYVTSNR.[G]		1	AT5G23120.1	53	0	2	0.00602212	921.931	1842.85	1842.85	-0.01	-1e-05	50	43				K.SAEMVTDEGAIYVTSNR.G	[199-215]
	0	8.296e-10	High	Unambiguous	[K].SAEMVTDEGAIYVTSNR.[G]		1	AT5G23120.1	82	0	2	8.4091e-06	921.931	1842.85	1842.85	-0.01	-1e-05	50	43				K.SAEMVTDEGAIYVTSNR.G	[199-215]
	0	6.543e-09	High	Unambiguous	[K].SAEMVTDEGAIYVTSNR.[G]		1	AT5G23120.1	107	0	2	2.37547e-08	921.931	1842.85	1842.85	-0.01	-1e-05	50	43				K.SAEMVTDEGAIYVTSNR.G	[199-215]
	0	7.836e-11	High	Unambiguous	[K].SAEMVTDEGAIYVTSNR.[G]		1	AT5G23120.1	114	0	2	5.07929e-09	921.93	1842.85	1842.85	-0.07	-7e-05	50	43				K.SAEMVTDEGAIYVTSNR.G	[199-215]
	0	2.037e-10	High	Unambiguous	[K].SAEMVTDEGAIYVTSNR.[G]		1	AT5G23120.1	87	0	2	2.30998e-06	921.931	1842.85	1842.85	0.19	0.00018	50	43				K.SAEMVTDEGAIYVTSNR.G	[199-215]
	0	3.535e-09	High	Unambiguous	[K].SAEmVTDEGAIYVTSNR.[G]	M4(Oxidation)	1	AT5G23120.1	80	0	2	1.18822e-05	929.928	1858.85	1858.85	-0.42	-0.00039	50	43				K.SAEMVTDEGAIYVTSNR.G	[199-215]
	0	6.029e-09	High	Unambiguous	[K].SAEmVTDEGAIYVTSNR.[G]	M4(Oxidation)	1	AT5G23120.1	81	0	2	1.1214e-05	929.927	1858.85	1858.85	-0.75	-0.0007	51	44				K.SAEMVTDEGAIYVTSNR.G	[199-215]
	0	6.139e-10	High	Unambiguous	[K].SAEmVTDEGAIYVTSNR.[G]	M4(Oxidation)	1	AT5G23120.1	99	0	2	1.63981e-07	929.927	1858.85	1858.85	-0.82	-0.00076	51	44				K.SAEMVTDEGAIYVTSNR.G	[199-215]
	0	2.304e-08	High	Unambiguous	[K].SAEmVTDEGAIYVTSNR.[G]	M4(Oxidation)	1	AT5G23120.1	70	0	2	0.000118918	929.927	1858.85	1858.85	-1.01	-0.00094	50	43				K.SAEMVTDEGAIYVTSNR.G	[199-215]
	0	1.005e-07	High	Unambiguous	[K].SAEmVTDEGAIYVTSNR.[G]	M4(Oxidation)	1	AT5G23120.1	63	0	2	0.000572965	929.926	1858.85	1858.85	-2	-0.00186	50	44				K.SAEMVTDEGAIYVTSNR.G	[199-215]
	0	3.111e-07	High	Unambiguous	[K].SAEmVTDEGAIYVTSNR.[G]	M4(Oxidation)	1	AT5G23120.1	61	0	2	0.00109749	929.925	1858.84	1858.85	-2.98	-0.00277	51	44				K.SAEMVTDEGAIYVTSNR.G	[199-215]
	0	4.36e-10	High	Unambiguous	[K].SAEmVTDEGAIYVTSNR.[G]	M4(Oxidation)	1	AT5G23120.1	99	0	2	1.54133e-07	929.928	1858.85	1858.85	-0.42	-0.00039	50	43				K.SAEMVTDEGAIYVTSNR.G	[199-215]
	0	1.321e-08	High	Unambiguous	[K].SAEmVTDEGAIYVTSNR.[G]	M4(Oxidation)	1	AT5G23120.1	71	0	2	8.8294e-05	929.928	1858.85	1858.85	-0.29	-0.00027	50	43				K.SAEMVTDEGAIYVTSNR.G	[199-215]
	0	1.104e-09	High	Unambiguous	[K].SAEmVTDEGAIYVTSNR.[G]	M4(Oxidation)	1	AT5G23120.1	83	0	2	6.39969e-06	929.928	1858.85	1858.85	-0.23	-0.00021	50	43				K.SAEMVTDEGAIYVTSNR.G	[199-215]
	0	2.46e-09	High	Unambiguous	[K].SAEmVTDEGAIYVTSNR.[G]	M4(Oxidation)	1	AT5G23120.1	81	0	2	1.07686e-05	929.928	1858.85	1858.85	-0.23	-0.00021	50	43				K.SAEMVTDEGAIYVTSNR.G	[199-215]
	0	7.595e-09	High	Unambiguous	[K].SAEmVTDEGAIYVTSNR.[G]	M4(Oxidation)	1	AT5G23120.1	78	0	2	1.9209e-05	929.929	1858.85	1858.85	1.15	0.00107	50	43				K.SAEMVTDEGAIYVTSNR.G	[199-215]
	0	8.437e-09	High	Unambiguous	[K].SAEmVTDEGAIYVTSNR.[G]	M4(Oxidation)	1	AT5G23120.1	99	0	2	1.48083e-07	929.929	1858.85	1858.85	1.15	0.00107	50	43				K.SAEMVTDEGAIYVTSNR.G	[199-215]
	0	9.627e-08	High	Unambiguous	[K].SAEmVTDEGAIYVTSNR.[G]	M4(Oxidation)	1	AT5G23120.1	76	0	2	2.94558e-05	929.929	1858.85	1858.85	1.09	0.00101	50	43				K.SAEMVTDEGAIYVTSNR.G	[199-215]
	0	1.039e-08	High	Unambiguous	[K].SAEmVTDEGAIYVTSNR.[G]	M4(Oxidation)	1	AT5G23120.1	94	0	2	5.52152e-07	929.928	1858.85	1858.85	0.1	0.0001	50	44				K.SAEMVTDEGAIYVTSNR.G	[199-215]
	0	8.258e-10	High	Unambiguous	[K].SAEmVTDEGAIYVTSNR.[G]	M4(Oxidation)	1	AT5G23120.1	99	0	2	1.72238e-07	929.928	1858.85	1858.85	0.04	3e-05	50	44				K.SAEMVTDEGAIYVTSNR.G	[199-215]
	0	2.778e-08	High	Unambiguous	[K].SAEmVTDEGAIYVTSNR.[G]	M4(Oxidation)	1	AT5G23120.1	69	0	2	0.000171018	929.928	1858.85	1858.85	-0.09	-9e-05	50	43				K.SAEMVTDEGAIYVTSNR.G	[199-215]
	0	8.842e-08	High	Unambiguous	[R].TVSSGISGASYYTGTFSAVNR.[S]		1	AT5G23120.1	68	0	3	0.000204655	709.012	2125.02	2125.02	0.45	0.00032	50	43				R.TVSSGISGASYYTGTFSAVNR.S	[234-254]
	0	2.307e-08	High	Unambiguous	[R].TVSSGISGASYYTGTFSAVNR.[S]		1	AT5G23120.1	56	0	3	0.00329627	709.012	2125.02	2125.02	0.45	0.00032	50	43				R.TVSSGISGASYYTGTFSAVNR.S	[234-254]
	0	3.54e-11	High	Unambiguous	[R].TVSSGISGASYYTGTFSAVNR.[S]		1	AT5G23120.1	96	0	2	3.02326e-07	1063.01	2125.02	2125.02	0.43	0.00046	50	43				R.TVSSGISGASYYTGTFSAVNR.S	[234-254]
	0	1.435e-09	High	Unambiguous	[R].TVSSGISGASYYTGTFSAVNR.[S]		1	AT5G23120.1	78	0	2	1.91195e-05	1063.01	2125.02	2125.02	0.43	0.00046	50	43				R.TVSSGISGASYYTGTFSAVNR.S	[234-254]
	0	3.195e-10	High	Unambiguous	[R].TVSSGISGASYYTGTFSAVNR.[S]		1	AT5G23120.1	75	0	2	3.63476e-05	1063.01	2125.02	2125.02	0.43	0.00046	50	43				R.TVSSGISGASYYTGTFSAVNR.S	[234-254]
	0	1.24e-11	High	Unambiguous	[R].TVSSGISGASYYTGTFSAVNR.[S]		1	AT5G23120.1	114	0	2	5.02893e-09	1063.01	2125.02	2125.02	0.43	0.00046	50	43				R.TVSSGISGASYYTGTFSAVNR.S	[234-254]
	0	3.688e-10	High	Unambiguous	[R].TVSSGISGASYYTGTFSAVNR.[S]		1	AT5G23120.1	90	0	2	1.21192e-06	1063.01	2125.02	2125.02	0.43	0.00046	50	43				R.TVSSGISGASYYTGTFSAVNR.S	[234-254]
	0	1.073e-09	High	Unambiguous	[R].TVSSGISGASYYTGTFSAVNR.[S]		1	AT5G23120.1	79	0	2	1.5363e-05	1063.01	2125.02	2125.02	0.43	0.00046	50	43				R.TVSSGISGASYYTGTFSAVNR.S	[234-254]
	0	1.944e-09	High	Unambiguous	[R].TVSSGISGASYYTGTFSAVNR.[S]		1	AT5G23120.1	85	0	2	3.83244e-06	1063.01	2125.02	2125.02	0.43	0.00046	50	43				R.TVSSGISGASYYTGTFSAVNR.S	[234-254]
	0	2.937e-10	High	Unambiguous	[R].TVSSGISGASYYTGTFSAVNR.[S]		1	AT5G23120.1	97	0	2	2.54962e-07	1063.01	2125.02	2125.02	0.43	0.00046	50	43				R.TVSSGISGASYYTGTFSAVNR.S	[234-254]
	0	1.23e-09	High	Unambiguous	[R].TVSSGISGASYYTGTFSAVNR.[S]		1	AT5G23120.1	92	0	2	7.59409e-07	1063.01	2125.02	2125.02	0.43	0.00046	50	43				R.TVSSGISGASYYTGTFSAVNR.S	[234-254]
	0	1.882e-10	High	Unambiguous	[R].TVSSGISGASYYTGTFSAVNR.[S]		1	AT5G23120.1	95	0	2	3.93981e-07	1063.01	2125.02	2125.02	0.43	0.00046	50	43				R.TVSSGISGASYYTGTFSAVNR.S	[234-254]
	0	1.911e-10	High	Unambiguous	[R].TVSSGISGASYYTGTFSAVNR.[S]		1	AT5G23120.1	102	0	2	8.04406e-08	1063.01	2125.02	2125.02	0.43	0.00046	50	43				R.TVSSGISGASYYTGTFSAVNR.S	[234-254]
	0	7.833e-10	High	Unambiguous	[R].TVSSGISGASYYTGTFSAVNR.[S]		1	AT5G23120.1	94	0	2	4.91446e-07	1063.01	2125.02	2125.02	0.43	0.00046	50	43				R.TVSSGISGASYYTGTFSAVNR.S	[234-254]
	0	2.488e-10	High	Unambiguous	[R].TVSSGISGASYYTGTFSAVNR.[S]		1	AT5G23120.1	93	0	2	6.53846e-07	1063.01	2125.02	2125.02	0.43	0.00046	50	43				R.TVSSGISGASYYTGTFSAVNR.S	[234-254]
	0	5.927e-10	High	Unambiguous	[R].TVSSGISGASYYTGTFSAVNR.[S]		1	AT5G23120.1	91	0	2	8.92227e-07	1063.01	2125.02	2125.02	0.43	0.00046	50	43				R.TVSSGISGASYYTGTFSAVNR.S	[234-254]
	0	1.197e-10	High	Unambiguous	[R].TVSSGISGASYYTGTFSAVNR.[S]		1	AT5G23120.1	99	0	2	1.52572e-07	1063.01	2125.02	2125.02	0.43	0.00046	50	43				R.TVSSGISGASYYTGTFSAVNR.S	[234-254]
	0	4.961e-11	High	Unambiguous	[R].TVSSGISGASYYTGTFSAVNR.[S]		1	AT5G23120.1	102	0	2	7.15279e-08	1063.01	2125.02	2125.02	0.43	0.00046	50	43				R.TVSSGISGASYYTGTFSAVNR.S	[234-254]
	0	1.425e-07	High	Unambiguous	[R].TVSSGISGASYYTGTFSAVNR.[S]		1	AT5G23120.1	68	0	3	0.000206619	709.012	2125.02	2125.02	0.37	0.00026	50	43				R.TVSSGISGASYYTGTFSAVNR.S	[234-254]
	0	5.075e-09	High	Unambiguous	[R].TVSSGISGASYYTGTFSAVNR.[S]		1	AT5G23120.1	86	0	3	3.38862e-06	709.012	2125.02	2125.02	0.45	0.00032	50	43				R.TVSSGISGASYYTGTFSAVNR.S	[234-254]
	0	1.879e-10	High	Unambiguous	[R].TVSSGISGASYYTGTFSAVNR.[S]		1	AT5G23120.1	95	0	3	3.84029e-07	709.012	2125.02	2125.02	0.54	0.00038	50	43				R.TVSSGISGASYYTGTFSAVNR.S	[234-254]
	0	8.384e-09	High	Unambiguous	[R].TVSSGISGASYYTGTFSAVNR.[S]		1	AT5G23120.1	81	0	2	1.00802e-05	1063.01	2125.02	2125.02	0.55	0.00058	50	43				R.TVSSGISGASYYTGTFSAVNR.S	[234-254]
	0	9.323e-11	High	Unambiguous	[R].TVSSGISGASYYTGTFSAVNR.[S]		1	AT5G23120.1	102	0	2	8.04396e-08	1063.01	2125.02	2125.02	0.55	0.00058	50	43				R.TVSSGISGASYYTGTFSAVNR.S	[234-254]
	0	2.225e-11	High	Unambiguous	[R].TVSSGISGASYYTGTFSAVNR.[S]		1	AT5G23120.1	115	0	2	4.29155e-09	1063.01	2125.02	2125.02	0.89	0.00095	50	43				R.TVSSGISGASYYTGTFSAVNR.S	[234-254]
	0	7.516e-09	High	Unambiguous	[R].TVSSGISGASYYTGTFSAVNR.[S]		1	AT5G23120.1	75	0	3	3.50441e-05	709.012	2125.02	2125.02	0.89	0.00063	50	43				R.TVSSGISGASYYTGTFSAVNR.S	[234-254]
	0	7.079e-08	High	Unambiguous	[R].TVSSGISGASYYTGTFSAVNR.[S]		1	AT5G23120.1	79	0	3	1.38234e-05	709.012	2125.02	2125.02	0.89	0.00063	50	43				R.TVSSGISGASYYTGTFSAVNR.S	[234-254]
	0	1.893e-08	High	Unambiguous	[R].TVSSGISGASYYTGTFSAVNR.[S]		1	AT5G23120.1	77	0	3	2.38021e-05	709.012	2125.02	2125.02	0.89	0.00063	50	43				R.TVSSGISGASYYTGTFSAVNR.S	[234-254]
	0	4.461e-09	High	Unambiguous	[R].TVSSGISGASYYTGTFSAVNR.[S]		1	AT5G23120.1	74	0	3	4.55997e-05	709.012	2125.02	2125.02	0.8	0.00057	50	43				R.TVSSGISGASYYTGTFSAVNR.S	[234-254]
	0	1.038e-07	High	Unambiguous	[R].TVSSGISGASYYTGTFSAVNR.[S]		1	AT5G23120.1	71	0	3	9.77152e-05	709.012	2125.02	2125.02	0.8	0.00057	50	43				R.TVSSGISGASYYTGTFSAVNR.S	[234-254]
	0	5.713e-08	High	Unambiguous	[R].TVSSGISGASYYTGTFSAVNR.[S]		1	AT5G23120.1	74	0	3	5.4571e-05	709.012	2125.02	2125.02	0.8	0.00057	50	43				R.TVSSGISGASYYTGTFSAVNR.S	[234-254]
	0	1.342e-11	High	Unambiguous	[R].TVSSGISGASYYTGTFSAVNR.[S]		1	AT5G23120.1	104	0	2	5.34539e-08	1063.01	2125.02	2125.02	0.78	0.00083	50	43				R.TVSSGISGASYYTGTFSAVNR.S	[234-254]
	0	2.716e-10	High	Unambiguous	[R].TVSSGISGASYYTGTFSAVNR.[S]		1	AT5G23120.1	95	0	2	3.81926e-07	1063.01	2125.02	2125.02	0.78	0.00083	50	43				R.TVSSGISGASYYTGTFSAVNR.S	[234-254]
	0	2.354e-10	High	Unambiguous	[R].TVSSGISGASYYTGTFSAVNR.[S]		1	AT5G23120.1	95	0	2	3.94439e-07	1063.01	2125.02	2125.02	0.78	0.00083	50	43				R.TVSSGISGASYYTGTFSAVNR.S	[234-254]
	0	1.808e-09	High	Unambiguous	[R].TVSSGISGASYYTGTFSAVNR.[S]		1	AT5G23120.1	71	0	2	9.48951e-05	1063.01	2125.02	2125.02	0.32	0.00034	50	43				R.TVSSGISGASYYTGTFSAVNR.S	[234-254]
	0	8.425e-10	High	Unambiguous	[R].TVSSGISGASYYTGTFSAVNR.[S]		1	AT5G23120.1	94	0	2	5.50782e-07	1063.01	2125.02	2125.02	0.78	0.00083	50	43				R.TVSSGISGASYYTGTFSAVNR.S	[234-254]
	0	1.265e-07	High	Unambiguous	[R].TVSSGISGASYYTGTFSAVNR.[S]		1	AT5G23120.1	74	0	3	4.83336e-05	709.012	2125.02	2125.02	0.71	0.0005	50	43				R.TVSSGISGASYYTGTFSAVNR.S	[234-254]
	0	5.16e-07	High	Unambiguous	[R].TVSSGISGASYYTGTFSAVNR.[S]		1	AT5G23120.1	68	0	3	0.000191536	709.012	2125.02	2125.02	0.71	0.0005	50	43				R.TVSSGISGASYYTGTFSAVNR.S	[234-254]
	0	5.605e-09	High	Unambiguous	[R].TVSSGISGASYYTGTFSAVNR.[S]		1	AT5G23120.1	80	0	3	1.29494e-05	709.012	2125.02	2125.02	0.71	0.0005	50	43				R.TVSSGISGASYYTGTFSAVNR.S	[234-254]
	0	1.983e-09	High	Unambiguous	[R].TVSSGISGASYYTGTFSAVNR.[S]		1	AT5G23120.1	89	0	2	1.53443e-06	1063.01	2125.02	2125.02	0.66	0.0007	50	43				R.TVSSGISGASYYTGTFSAVNR.S	[234-254]
	0	4.313e-10	High	Unambiguous	[R].TVSSGISGASYYTGTFSAVNR.[S]		1	AT5G23120.1	91	0	2	8.85007e-07	1063.01	2125.02	2125.02	0.66	0.0007	50	43				R.TVSSGISGASYYTGTFSAVNR.S	[234-254]
	0	5.296e-10	High	Unambiguous	[R].TVSSGISGASYYTGTFSAVNR.[S]		1	AT5G23120.1	82	0	2	8.14604e-06	1063.01	2125.02	2125.02	0.66	0.0007	50	43				R.TVSSGISGASYYTGTFSAVNR.S	[234-254]
	0	4.614e-09	High	Unambiguous	[R].TVSSGISGASYYTGTFSAVNR.[S]		1	AT5G23120.1	83	0	2	6.7912e-06	1063.01	2125.02	2125.02	0.66	0.0007	50	43				R.TVSSGISGASYYTGTFSAVNR.S	[234-254]
	0	5.355e-12	High	Unambiguous	[R].TVSSGISGASYYTGTFSAVNR.[S]		1	AT5G23120.1	116	0	2	3.14736e-09	1063.01	2125.02	2125.02	0.66	0.0007	50	43				R.TVSSGISGASYYTGTFSAVNR.S	[234-254]
	0	2.451e-10	High	Unambiguous	[R].TVSSGISGASYYTGTFSAVNR.[S]		1	AT5G23120.1	88	0	2	1.96548e-06	1063.01	2125.02	2125.02	0.55	0.00058	50	43				R.TVSSGISGASYYTGTFSAVNR.S	[234-254]
	0	1.941e-10	High	Unambiguous	[R].TVSSGISGASYYTGTFSAVNR.[S]		1	AT5G23120.1	93	0	2	6.59887e-07	1063.01	2125.02	2125.02	0.55	0.00058	50	43				R.TVSSGISGASYYTGTFSAVNR.S	[234-254]
	0	1.566e-10	High	Unambiguous	[R].TVSSGISGASYYTGTFSAVNR.[S]		1	AT5G23120.1	94	0	2	4.57067e-07	1063.01	2125.02	2125.02	0.78	0.00083	50	43				R.TVSSGISGASYYTGTFSAVNR.S	[234-254]
	0	8.74e-11	High	Unambiguous	[R].TVSSGISGASYYTGTFSAVNR.[S]		1	AT5G23120.1	92	0	2	7.34927e-07	1063.01	2125.02	2125.02	0.32	0.00034	50	43				R.TVSSGISGASYYTGTFSAVNR.S	[234-254]
	0	2.107e-09	High	Unambiguous	[R].TVSSGISGASYYTGTFSAVNR.[S]		1	AT5G23120.1	82	0	2	7.16546e-06	1063.01	2125.02	2125.02	0.32	0.00034	50	43				R.TVSSGISGASYYTGTFSAVNR.S	[234-254]
	0	2.255e-10	High	Unambiguous	[R].TVSSGISGASYYTGTFSAVNR.[S]		1	AT5G23120.1	94	0	2	4.96871e-07	1063.01	2125.02	2125.02	0.32	0.00034	50	43				R.TVSSGISGASYYTGTFSAVNR.S	[234-254]
	0	1.069e-10	High	Unambiguous	[R].TVSSGISGASYYTGTFSAVNR.[S]		1	AT5G23120.1	103	0	2	6.13788e-08	1063.01	2125.02	2125.02	-0.14	-0.00015	50	43				R.TVSSGISGASYYTGTFSAVNR.S	[234-254]
	0	4.219e-11	High	Unambiguous	[R].TVSSGISGASYYTGTFSAVNR.[S]		1	AT5G23120.1	111	0	2	9.1626e-09	1063.01	2125.02	2125.02	-0.14	-0.00015	50	43				R.TVSSGISGASYYTGTFSAVNR.S	[234-254]
	0	2.298e-07	High	Unambiguous	[R].TVSSGISGASYYTGTFSAVNR.[S]		1	AT5G23120.1	68	0	3	0.000202982	709.011	2125.02	2125.02	-0.24	-0.00017	50	43				R.TVSSGISGASYYTGTFSAVNR.S	[234-254]
	0	1.039e-12	High	Unambiguous	[R].TVSSGISGASYYTGTFSAVNR.[S]		1	AT5G23120.1	131	0	2	8.83114e-11	1063.01	2125.02	2125.02	-0.26	-0.00027	50	43				R.TVSSGISGASYYTGTFSAVNR.S	[234-254]
	0	6.529e-12	High	Unambiguous	[R].TVSSGISGASYYTGTFSAVNR.[S]		1	AT5G23120.1	111	0	2	8.89235e-09	1063.01	2125.02	2125.02	-0.26	-0.00027	50	43				R.TVSSGISGASYYTGTFSAVNR.S	[234-254]
	0	1.927e-11	High	Unambiguous	[R].TVSSGISGASYYTGTFSAVNR.[S]		1	AT5G23120.1	122	0	2	7.85266e-10	1063.01	2125.02	2125.02	-0.26	-0.00027	50	43				R.TVSSGISGASYYTGTFSAVNR.S	[234-254]
	0	9.871e-11	High	Unambiguous	[R].TVSSGISGASYYTGTFSAVNR.[S]		1	AT5G23120.1	99	0	2	1.74558e-07	1063.01	2125.02	2125.02	-0.37	-0.0004	51	44				R.TVSSGISGASYYTGTFSAVNR.S	[234-254]
	0	8.79e-10	High	Unambiguous	[R].TVSSGISGASYYTGTFSAVNR.[S]		1	AT5G23120.1	84	0	2	4.86339e-06	1063.01	2125.02	2125.02	-0.37	-0.0004	51	44				R.TVSSGISGASYYTGTFSAVNR.S	[234-254]
	0	5.071e-11	High	Unambiguous	[R].TVSSGISGASYYTGTFSAVNR.[S]		1	AT5G23120.1	95	0	2	3.77588e-07	1063.01	2125.02	2125.02	-0.14	-0.00015	50	43				R.TVSSGISGASYYTGTFSAVNR.S	[234-254]
	0	7.154e-07	High	Unambiguous	[R].TVSSGISGASYYTGTFSAVNR.[S]		1	AT5G23120.1	58	0	3	0.00216757	709.011	2125.02	2125.02	-0.41	-0.00029	51	44				R.TVSSGISGASYYTGTFSAVNR.S	[234-254]
	0	1.758e-12	High	Unambiguous	[R].TVSSGISGASYYTGTFSAVNR.[S]		1	AT5G23120.1	113	0	2	6.56461e-09	1063.01	2125.02	2125.02	-0.6	-0.00064	50	43				R.TVSSGISGASYYTGTFSAVNR.S	[234-254]
	0	4.726e-12	High	Unambiguous	[R].TVSSGISGASYYTGTFSAVNR.[S]		1	AT5G23120.1	111	0	2	1.04282e-08	1063.01	2125.02	2125.02	-0.6	-0.00064	50	43				R.TVSSGISGASYYTGTFSAVNR.S	[234-254]
	0	1.467e-09	High	Unambiguous	[R].TVSSGISGASYYTGTFSAVNR.[S]		1	AT5G23120.1	90	0	2	1.36524e-06	1063.01	2125.02	2125.02	-0.6	-0.00064	50	43				R.TVSSGISGASYYTGTFSAVNR.S	[234-254]
	0	1.474e-10	High	Unambiguous	[R].TVSSGISGASYYTGTFSAVNR.[S]		1	AT5G23120.1	96	0	2	2.93778e-07	1063.01	2125.02	2125.02	-0.14	-0.00015	50	43				R.TVSSGISGASYYTGTFSAVNR.S	[234-254]
	0	2.074e-07	High	Unambiguous	[R].TVSSGISGASYYTGTFSAVNR.[S]		1	AT5G23120.1	69	0	3	0.00014908	709.011	2125.02	2125.02	-0.06	-4e-05	50	43				R.TVSSGISGASYYTGTFSAVNR.S	[234-254]
	0	4.566e-11	High	Unambiguous	[R].TVSSGISGASYYTGTFSAVNR.[S]		1	AT5G23120.1	96	0	2	3.09203e-07	1063.01	2125.02	2125.02	0.32	0.00034	50	43				R.TVSSGISGASYYTGTFSAVNR.S	[234-254]
	0	4.527e-07	High	Unambiguous	[R].TVSSGISGASYYTGTFSAVNR.[S]		1	AT5G23120.1	85	0	2	4.31762e-06	1063.01	2125.02	2125.02	0.32	0.00034	50	43				R.TVSSGISGASYYTGTFSAVNR.S	[234-254]
	0	4.872e-08	High	Unambiguous	[R].TVSSGISGASYYTGTFSAVNR.[S]		1	AT5G23120.1	64	0	3	0.000468133	709.012	2125.02	2125.02	0.28	0.0002	50	43				R.TVSSGISGASYYTGTFSAVNR.S	[234-254]
	0	2.195e-07	High	Unambiguous	[R].TVSSGISGASYYTGTFSAVNR.[S]		1	AT5G23120.1	66	0	3	0.00028936	709.012	2125.02	2125.02	0.2	0.00014	50	43				R.TVSSGISGASYYTGTFSAVNR.S	[234-254]
	0	4.352e-11	High	Unambiguous	[R].TVSSGISGASYYTGTFSAVNR.[S]		1	AT5G23120.1	94	0	2	5.14564e-07	1063.01	2125.02	2125.02	0.2	0.00021	50	43				R.TVSSGISGASYYTGTFSAVNR.S	[234-254]
	0	3.633e-09	High	Unambiguous	[R].TVSSGISGASYYTGTFSAVNR.[S]		1	AT5G23120.1	79	0	2	1.63847e-05	1063.01	2125.02	2125.02	0.2	0.00021	50	43				R.TVSSGISGASYYTGTFSAVNR.S	[234-254]
	0	6.062e-12	High	Unambiguous	[R].TVSSGISGASYYTGTFSAVNR.[S]		1	AT5G23120.1	121	0	2	1.10012e-09	1063.01	2125.02	2125.02	0.2	0.00021	50	43				R.TVSSGISGASYYTGTFSAVNR.S	[234-254]
	0	3.328e-11	High	Unambiguous	[R].TVSSGISGASYYTGTFSAVNR.[S]		1	AT5G23120.1	121	0	2	1.05303e-09	1063.01	2125.02	2125.02	0.2	0.00021	50	43				R.TVSSGISGASYYTGTFSAVNR.S	[234-254]
	0	3.502e-11	High	Unambiguous	[R].TVSSGISGASYYTGTFSAVNR.[S]		1	AT5G23120.1	108	0	2	2.03441e-08	1063.01	2125.02	2125.02	0.2	0.00021	50	43				R.TVSSGISGASYYTGTFSAVNR.S	[234-254]
	0	4.36e-10	High	Unambiguous	[R].TVSSGISGASYYTGTFSAVNR.[S]		1	AT5G23120.1	101	0	2	1.0506e-07	1063.01	2125.02	2125.02	0.2	0.00021	50	43				R.TVSSGISGASYYTGTFSAVNR.S	[234-254]
	0	1.197e-07	High	Unambiguous	[R].TVSSGISGASYYTGTFSAVNR.[S]		1	AT5G23120.1	75	0	3	3.71265e-05	709.011	2125.02	2125.02	0.11	8e-05	50	43				R.TVSSGISGASYYTGTFSAVNR.S	[234-254]
	0	2.914e-11	High	Unambiguous	[R].TVSSGISGASYYTGTFSAVNR.[S]		1	AT5G23120.1	104	0	2	5.20246e-08	1063.01	2125.02	2125.02	0.09	9e-05	50	43				R.TVSSGISGASYYTGTFSAVNR.S	[234-254]
	0	1.387e-10	High	Unambiguous	[R].TVSSGISGASYYTGTFSAVNR.[S]		1	AT5G23120.1	95	0	2	4.02911e-07	1063.01	2125.02	2125.02	0.09	9e-05	50	43				R.TVSSGISGASYYTGTFSAVNR.S	[234-254]
	0	1.04e-10	High	Unambiguous	[R].TVSSGISGASYYTGTFSAVNR.[S]		1	AT5G23120.1	104	0	2	5.32364e-08	1063.01	2125.02	2125.02	0.09	9e-05	50	43				R.TVSSGISGASYYTGTFSAVNR.S	[234-254]
	0	8.211e-11	High	Unambiguous	[R].TVSSGISGASYYTGTFSAVNR.[S]		1	AT5G23120.1	103	0	2	5.84329e-08	1063.01	2125.02	2125.02	-0.03	-3e-05	50	43				R.TVSSGISGASYYTGTFSAVNR.S	[234-254]
	0	1.167e-09	High	Unambiguous	[R].TVSSGISGASYYTGTFSAVNR.[S]		1	AT5G23120.1	87	0	2	2.30493e-06	1063.01	2125.02	2125.02	-0.03	-3e-05	50	43				R.TVSSGISGASYYTGTFSAVNR.S	[234-254]
	0	2.457e-10	High	Unambiguous	[R].TVSSGISGASYYTGTFSAVNR.[S]		1	AT5G23120.1	101	0	2	9.80974e-08	1063.01	2125.02	2125.02	-0.03	-3e-05	50	43				R.TVSSGISGASYYTGTFSAVNR.S	[234-254]
	0	1.472e-10	High	Unambiguous	[R].TVSSGISGASYYTGTFSAVNR.[S]		1	AT5G23120.1	90	0	2	1.25793e-06	1063.01	2125.02	2125.02	-0.03	-3e-05	50	43				R.TVSSGISGASYYTGTFSAVNR.S	[234-254]
	0	8.489e-12	High	Unambiguous	[R].TVSSGISGASYYTGTFSAVNR.[S]		1	AT5G23120.1	108	0	2	2.13136e-08	1063.01	2125.02	2125.02	-0.03	-3e-05	50	43				R.TVSSGISGASYYTGTFSAVNR.S	[234-254]
	0	5.234e-08	High	Unambiguous	[R].TVSSGISGASYYTGTFSAVNR.[S]		1	AT5G23120.1	65	0	3	0.000435932	709.011	2125.02	2125.02	-0.06	-4e-05	50	43				R.TVSSGISGASYYTGTFSAVNR.S	[234-254]
	0	1.159e-10	High	Unambiguous	[R].TVSSGISGASYYTGTFSAVNR.[S]		1	AT5G23120.1	99	0	2	1.63384e-07	1063.01	2125.02	2125.02	0.09	9e-05	50	43				R.TVSSGISGASYYTGTFSAVNR.S	[234-254]
	0	1.577e-09	High	Unambiguous	[R].SEEEAWAAGGSGILLR.[T]		1	AT5G23120.1	82	0	2	5.90253e-06	823.413	1645.82	1645.82	0.31	0.00025	49	42				R.SEEEAWAAGGSGILLR.T	[342-357]
	0	2.308e-07	High	Unambiguous	[R].SEEEAWAAGGSGILLR.[T]		1	AT5G23120.1	81	0	2	6.39746e-06	823.413	1645.82	1645.82	0.23	0.00019	49	42				R.SEEEAWAAGGSGILLR.T	[342-357]
	0	4.675e-07	High	Unambiguous	[R].SEEEAWAAGGSGILLR.[T]		1	AT5G23120.1	65	0	2	0.000285107	823.413	1645.82	1645.82	0.23	0.00019	49	42				R.SEEEAWAAGGSGILLR.T	[342-357]
	0	2.376e-08	High	Unambiguous	[R].SEEEAWAAGGSGILLR.[T]		1	AT5G23120.1	82	0	2	5.91572e-06	823.413	1645.82	1645.82	0.23	0.00019	49	42				R.SEEEAWAAGGSGILLR.T	[342-357]
	0	1.518e-07	High	Unambiguous	[R].SEEEAWAAGGSGILLR.[T]		1	AT5G23120.1	65	0	2	0.000269779	823.413	1645.82	1645.82	0.23	0.00019	49	42				R.SEEEAWAAGGSGILLR.T	[342-357]
	0	5.828e-08	High	Unambiguous	[R].SEEEAWAAGGSGILLR.[T]		1	AT5G23120.1	82	0	2	6.23629e-06	823.413	1645.82	1645.82	0.16	0.00013	49	42				R.SEEEAWAAGGSGILLR.T	[342-357]
	0	3.538e-09	High	Unambiguous	[R].SEEEAWAAGGSGILLR.[T]		1	AT5G23120.1	77	0	2	1.86953e-05	823.413	1645.82	1645.82	0.01	1e-05	49	42				R.SEEEAWAAGGSGILLR.T	[342-357]
	0	9.993e-08	High	Unambiguous	[R].SEEEAWAAGGSGILLR.[T]		1	AT5G23120.1	76	0	2	2.2488e-05	823.413	1645.82	1645.82	-0.06	-5e-05	49	42				R.SEEEAWAAGGSGILLR.T	[342-357]
	0	8.561e-08	High	Unambiguous	[R].SEEEAWAAGGSGILLR.[T]		1	AT5G23120.1	76	0	2	2.10815e-05	823.412	1645.82	1645.82	-0.21	-0.00018	49	42				R.SEEEAWAAGGSGILLR.T	[342-357]
	0	8.232e-08	High	Unambiguous	[R].SEEEAWAAGGSGILLR.[T]		1	AT5G23120.1	71	0	2	7.90589e-05	823.412	1645.82	1645.82	-0.29	-0.00024	49	42				R.SEEEAWAAGGSGILLR.T	[342-357]
	0	8.379e-09	High	Unambiguous	[R].SEEEAWAAGGSGILLR.[T]		1	AT5G23120.1	89	0	2	1.20037e-06	823.412	1645.82	1645.82	-0.36	-0.0003	49	42				R.SEEEAWAAGGSGILLR.T	[342-357]
	0	3.979e-08	High	Unambiguous	[R].SEEEAWAAGGSGILLR.[T]		1	AT5G23120.1	73	0	2	4.69992e-05	823.411	1645.82	1645.82	-1.47	-0.00121	49	42				R.SEEEAWAAGGSGILLR.T	[342-357]
	0	6.943e-10	High	Unambiguous	[R].SEEEAWAAGGSGILLR.[T]		1	AT5G23120.1	90	0	2	8.91329e-07	823.413	1645.82	1645.82	0.31	0.00025	49	42				R.SEEEAWAAGGSGILLR.T	[342-357]
	0	1.032e-07	High	Unambiguous	[R].SEEEAWAAGGSGILLR.[T]		1	AT5G23120.1	60	0	2	0.000843409	823.413	1645.82	1645.82	0.38	0.00031	49	42				R.SEEEAWAAGGSGILLR.T	[342-357]
	0	4.227e-08	High	Unambiguous	[R].SEEEAWAAGGSGILLR.[T]		1	AT5G23120.1	73	0	2	4.66488e-05	823.413	1645.82	1645.82	0.45	0.00037	49	42				R.SEEEAWAAGGSGILLR.T	[342-357]
	0	3.548e-09	High	Unambiguous	[R].SEEEAWAAGGSGILLR.[T]		1	AT5G23120.1	82	0	2	6.14951e-06	823.413	1645.82	1645.82	0.45	0.00037	49	42				R.SEEEAWAAGGSGILLR.T	[342-357]
	0	7.836e-07	High	Unambiguous	[K].AAIQETVSATLNR.[T]		1	AT5G23120.1	74	0	2	1.95785e-05	687.373	1373.74	1373.74	0.63	0.00043	47	40				K.AAIQETVSATLNR.T	[221-233]
	0	7.387e-08	High	Unambiguous	[R].SEEEAWAAGGSGILLR.[T]		1	AT5G23120.1	78	0	2	1.42335e-05	823.413	1645.82	1645.82	0.75	0.00062	49	42				R.SEEEAWAAGGSGILLR.T	[342-357]
	0	1.114e-07	High	Unambiguous	[R].SEEEAWAAGGSGILLR.[T]		1	AT5G23120.1	73	0	2	3.92928e-05	823.413	1645.82	1645.82	0.75	0.00062	49	42				R.SEEEAWAAGGSGILLR.T	[342-357]
	0	3.538e-07	High	Unambiguous	[K].AAIQETVSATLNR.[T]		1	AT5G23120.1	65	0	2	0.000181459	687.373	1373.74	1373.74	0.72	0.00049	47	40				K.AAIQETVSATLNR.T	[221-233]
	0	3.456e-08	High	Unambiguous	[R].SEEEAWAAGGSGILLR.[T]		1	AT5G23120.1	81	0	2	6.38723e-06	823.413	1645.82	1645.82	0.75	0.00062	49	42				R.SEEEAWAAGGSGILLR.T	[342-357]
	0	1.36e-08	High	Unambiguous	[R].SEEEAWAAGGSGILLR.[T]		1	AT5G23120.1	79	0	2	1.0503e-05	823.413	1645.82	1645.82	0.75	0.00062	49	42				R.SEEEAWAAGGSGILLR.T	[342-357]
	0	2.935e-09	High	Unambiguous	[R].SEEEAWAAGGSGILLR.[T]		1	AT5G23120.1	95	0	2	2.63823e-07	823.413	1645.82	1645.82	0.75	0.00062	49	42				R.SEEEAWAAGGSGILLR.T	[342-357]
	0	6.124e-08	High	Unambiguous	[R].SEEEAWAAGGSGILLR.[T]		1	AT5G23120.1	79	0	2	1.00766e-05	823.413	1645.82	1645.82	0.75	0.00062	49	42				R.SEEEAWAAGGSGILLR.T	[342-357]
	0	5.427e-08	High	Unambiguous	[R].SEEEAWAAGGSGILLR.[T]		1	AT5G23120.1	79	0	2	9.90863e-06	823.413	1645.82	1645.82	0.68	0.00056	49	42				R.SEEEAWAAGGSGILLR.T	[342-357]
	0	2.322e-08	High	Unambiguous	[R].SEEEAWAAGGSGILLR.[T]		1	AT5G23120.1	79	0	2	1.08147e-05	823.413	1645.82	1645.82	0.68	0.00056	49	42				R.SEEEAWAAGGSGILLR.T	[342-357]
	0	3.231e-07	High	Unambiguous	[R].SEEEAWAAGGSGILLR.[T]		1	AT5G23120.1	73	0	2	4.69909e-05	823.413	1645.82	1645.82	0.68	0.00056	49	42				R.SEEEAWAAGGSGILLR.T	[342-357]
	0	3.03e-07	High	Unambiguous	[K].AAIQETVSATLNR.[T]		1	AT5G23120.1	68	0	2	7.82094e-05	687.373	1373.74	1373.74	0.99	0.00068	47	40				K.AAIQETVSATLNR.T	[221-233]
	0	5.195e-07	High	Unambiguous	[R].SEEEAWAAGGSGILLR.[T]		1	AT5G23120.1	71	0	3	7.42535e-05	549.278	1645.82	1645.82	0.67	0.00037	49	42				R.SEEEAWAAGGSGILLR.T	[342-357]
	0	4.338e-09	High	Unambiguous	[R].SEEEAWAAGGSGILLR.[T]		1	AT5G23120.1	85	0	2	2.54163e-06	823.413	1645.82	1645.82	0.6	0.0005	49	42				R.SEEEAWAAGGSGILLR.T	[342-357]
	0	2.674e-08	High	Unambiguous	[R].SEEEAWAAGGSGILLR.[T]		1	AT5G23120.1	78	0	2	1.35554e-05	823.413	1645.82	1645.82	0.6	0.0005	49	42				R.SEEEAWAAGGSGILLR.T	[342-357]
	0	1.838e-07	High	Unambiguous	[K].AAIQETVSATLNR.[T]		1	AT5G23120.1	73	0	2	2.48022e-05	687.374	1373.74	1373.74	1.07	0.00074	47	40				K.AAIQETVSATLNR.T	[221-233]
	0	3.058e-07	High	Unambiguous	[R].SEEEAWAAGGSGILLR.[T]		1	AT5G23120.1	77	0	2	1.70779e-05	823.413	1645.82	1645.82	0.53	0.00044	49	42				R.SEEEAWAAGGSGILLR.T	[342-357]
	0	3.595e-07	High	Unambiguous	[K].AAIQETVSATLNR.[T]		1	AT5G23120.1	69	0	2	7.88267e-05	687.374	1373.74	1373.74	1.16	0.0008	47	40				K.AAIQETVSATLNR.T	[221-233]
	0	3.731e-09	High	Unambiguous	[R].SEEEAWAAGGSGILLR.[T]		1	AT5G23120.1	76	0	2	2.03439e-05	823.413	1645.82	1645.82	0.53	0.00044	49	42				R.SEEEAWAAGGSGILLR.T	[342-357]
	0	6.727e-07	High	Unambiguous	[K].AAIQETVSATLNR.[T]		1	AT5G23120.1	67	0	3	0.000103851	458.585	1373.74	1373.74	1.33	0.00061	47	40				K.AAIQETVSATLNR.T	[221-233]
	0	2.035e-08	High	Unambiguous	[R].SEEEAWAAGGSGILLR.[T]		1	AT5G23120.1	78	0	2	1.45828e-05	823.413	1645.82	1645.82	0.45	0.00037	49	42				R.SEEEAWAAGGSGILLR.T	[342-357]
	0	6.316e-07	High	Unambiguous	[K].AAIQETVSATLNR.[T]		1	AT5G23120.1	64	0	2	0.000194336	687.373	1373.74	1373.74	0.9	0.00062	47	40				K.AAIQETVSATLNR.T	[221-233]
	0	1.792e-07	High	Unambiguous	[R].SEEEAWAAGGSGILLR.[T]		1	AT5G23120.1	71	0	3	7.28304e-05	549.278	1645.82	1645.82	0.78	0.00043	49	42				R.SEEEAWAAGGSGILLR.T	[342-357]
	0	8.519e-11	High	Unambiguous	[R].DKAADNIAANLYAVK.[F]		1	AT5G23120.1	103	1	2	3.23273e-08	788.92	1576.83	1576.83	0.38	0.0003	47	40				R.DKAADNIAANLYAVK.F	[368-382]
	0	6.394e-07	High	Unambiguous	[R].SIPSAEEEDFNYR.[F]		1	AT5G23120.1	78	0	2	1.36351e-05	778.847	1556.69	1556.69	-0.09	-7e-05	49	42				R.SIPSAEEEDFNYR.F	[134-146]
	0	9.684e-11	High	Unambiguous	[R].TVSSGISGASYYTGTFSAVNR.[S]		1	AT5G23120.1	112	0	2	8.642e-09	1063.01	2125.02	2125.02	0.89	0.00095	50	43				R.TVSSGISGASYYTGTFSAVNR.S	[234-254]
	0	6.723e-07	High	Unambiguous	[R].SEEEAWAAGGSGILLR.[T]		1	AT5G23120.1	73	0	3	4.26887e-05	549.278	1645.82	1645.82	0.78	0.00043	49	42				R.SEEEAWAAGGSGILLR.T	[342-357]
	0	6.046e-07	High	Unambiguous	[R].SEEEAWAAGGSGILLR.[T]		1	AT5G23120.1	67	0	3	0.00016044	549.278	1645.82	1645.82	0.78	0.00043	49	42				R.SEEEAWAAGGSGILLR.T	[342-357]
	0	9.364e-09	High	Unambiguous	[K].PAILLYTADAGENWDR.[I]		1	AT5G23120.1	70	0	2	0.000111173	902.948	1804.89	1804.89	0.86	0.00077	49	43				K.PAILLYTADAGENWDR.I	[163-178]
	0	1.425e-07	High	Unambiguous	[K].PAILLYTADAGENWDR.[I]		1	AT5G23120.1	82	0	2	6.08501e-06	902.948	1804.89	1804.89	0.72	0.00065	49	43				K.PAILLYTADAGENWDR.I	[163-178]
	0	3.01e-07	High	Unambiguous	[K].PAILLYTADAGENWDR.[I]		1	AT5G23120.1	77	0	2	1.91699e-05	902.946	1804.89	1804.89	-0.43	-0.00039	50	43				K.PAILLYTADAGENWDR.I	[163-178]
	0	7.557e-08	High	Unambiguous	[K].GTGITEEFEEVPVQSR.[G]		1	AT5G23120.1	73	0	2	5.78637e-05	889.434	1777.86	1777.86	0.27	0.00024	50	43				K.GTGITEEFEEVPVQSR.G	[316-331]
	0	6.566e-09	High	Unambiguous	[K].GTGITEEFEEVPVQSR.[G]		1	AT5G23120.1	74	0	2	4.13403e-05	889.434	1777.86	1777.86	0.13	0.00012	50	43				K.GTGITEEFEEVPVQSR.G	[316-331]
	0	4.889e-07	High	Unambiguous	[R].SEEEAWAAGGSGILLR.[T]		1	AT5G23120.1	72	0	3	6.04384e-05	549.278	1645.82	1645.82	0.78	0.00043	49	42				R.SEEEAWAAGGSGILLR.T	[342-357]
	0	1.168e-07	High	Unambiguous	[K].AAIQETVSATLNR.[T]		1	AT5G23120.1	78	0	2	9.53497e-06	687.372	1373.74	1373.74	-1.33	-0.00091	47	40				K.AAIQETVSATLNR.T	[221-233]
	0	2.574e-07	High	Unambiguous	[K].AAIQETVSATLNR.[T]		1	AT5G23120.1	77	0	3	1.0961e-05	458.584	1373.74	1373.74	-0.6	-0.00028	47	40				K.AAIQETVSATLNR.T	[221-233]
	0	6.511e-07	High	Unambiguous	[K].AAIQETVSATLNR.[T]		1	AT5G23120.1	68	0	3	7.78095e-05	458.584	1373.74	1373.74	0.13	6e-05	47	40				K.AAIQETVSATLNR.T	[221-233]
	0	1.661e-09	High	Unambiguous	[R].SEEEAWAAGGSGILLR.[T]		1	AT5G23120.1	85	0	2	2.64304e-06	823.414	1645.82	1645.82	1.12	0.00092	49	42				R.SEEEAWAAGGSGILLR.T	[342-357]
	0	2.697e-10	High	Unambiguous	[R].SEEEAWAAGGSGILLR.[T]		1	AT5G23120.1	88	0	2	1.24481e-06	823.414	1645.82	1645.82	1.12	0.00092	49	42				R.SEEEAWAAGGSGILLR.T	[342-357]
	0	2.884e-09	High	Unambiguous	[R].SEEEAWAAGGSGILLR.[T]		1	AT5G23120.1	78	0	2	1.34618e-05	823.414	1645.82	1645.82	1.12	0.00092	49	42				R.SEEEAWAAGGSGILLR.T	[342-357]
	0	3.137e-07	High	Unambiguous	[K].AAIQETVSATLNR.[T]		1	AT5G23120.1	81	0	3	3.89971e-06	458.584	1373.74	1373.74	0.13	6e-05	47	40				K.AAIQETVSATLNR.T	[221-233]
	0	1.172e-07	High	Unambiguous	[R].SEEEAWAAGGSGILLR.[T]		1	AT5G23120.1	77	0	2	1.77461e-05	823.414	1645.82	1645.82	1.12	0.00092	49	42				R.SEEEAWAAGGSGILLR.T	[342-357]
	0	9.073e-08	High	Unambiguous	[R].SEEEAWAAGGSGILLR.[T]		1	AT5G23120.1	86	0	2	1.99115e-06	823.414	1645.82	1645.82	1.12	0.00092	49	42				R.SEEEAWAAGGSGILLR.T	[342-357]
	0	2.359e-08	High	Unambiguous	[R].SEEEAWAAGGSGILLR.[T]		1	AT5G23120.1	84	0	2	3.72906e-06	823.414	1645.82	1645.82	1.05	0.00086	49	42				R.SEEEAWAAGGSGILLR.T	[342-357]
	0	1.372e-07	High	Unambiguous	[R].SEEEAWAAGGSGILLR.[T]		1	AT5G23120.1	72	0	3	5.99007e-05	549.278	1645.82	1645.82	1	0.00055	49	42				R.SEEEAWAAGGSGILLR.T	[342-357]
[truncated: 11,772 more rows]

## Sheet: FL rep2
Protein FDR Confidence: Combined	Accession	Description	Coverage [%]	# Peptides	# PSMs	# Unique Peptides	# Protein Groups	# AAs	MW [kDa]	calc. pI	Score Mascot: A6 Mascot	Modifications
[truncated: 10,516 more rows]

[truncated: 5 more sheets: FL rep2_semi, FL rep3, FL rep3_semi, FL rep4, FL rep4_semi]
