# Supplementary material for: Characterization of the Free and Membrane-Associated Fractions of the Thylakoid Lumen Proteome in Arabidopsis thaliana
Source: Int J Mol Sci. 2021 Jul 29;22(15):8126. doi: 10.3390/ijms22158126 (PMC8346976; doi:10.3390/ijms22158126)
Supplement: Supplementary file 1 [file ijms-22-08126-s001.zip › Supplementary Table S2.xlsx]

## Sheet: MAL rep1
Protein FDR Confidence: Combined	Accession	Description	Coverage [%]	# Peptides	# PSMs	# Unique Peptides	# Protein Groups	# AAs	MW [kDa]	calc. pI	Score Mascot: A6 Mascot	Modifications
High	ATCG00480.1	ATP synthase subunit beta	95	50	2020	49	1	498	53.9	5.5	69243	Acetyl [N-Term]; Phospho [S13(100)]
	Percolator q-Value	Percolator PEP	Confidence	PSM Ambiguity	Annotated Sequence	Modifications	# Proteins	Protein Accessions	Ions Score	# Missed Cleavages	Charge	Expectation Value	m/z [Da]	MH+ [Da]	Theo. MH+ [Da]	DeltaM [ppm]	Deltam/z [Da]	Identity Strict	Identity Relaxed	ptmRS: Best Site Probabilities	ptmRS: Binomial Peptide Score	ptmRS: Isoform Confidence Probability [Probability]	Sequences in Protein	Positions in Protein	PSM Modification Positions in Protein
	0	4.755e-06	High	Unambiguous	[R].mPSAVGYQPTLSTEmGTLQER.[I]	M1(Oxidation); M15(Oxidation)	1	ATCG00480.1	44	0	2	0.0018007	1164.54	2328.08	2328.08	-2.56	-0.00298	36	29				R.MPSAVGYQPTLSTEMGTLQER.I	[292-312]
	0	1.175e-07	High	Unambiguous	[R].mPSAVGYQPTLSTEmGTLQER.[I]	M1(Oxidation); M15(Oxidation)	1	ATCG00480.1	76	0	3	1.14829e-06	776.698	2328.08	2328.08	-2.3	-0.00179	36	29				R.MPSAVGYQPTLSTEMGTLQER.I	[292-312]
	0	7.772e-07	High	Unambiguous	[R].mPSAVGYQPTLSTEmGTLQER.[I]	M1(Oxidation); M15(Oxidation)	1	ATCG00480.1	68	0	2	6.50004e-06	1164.54	2328.08	2328.08	-2.25	-0.00261	36	29				R.MPSAVGYQPTLSTEMGTLQER.I	[292-312]
	0	5.394e-07	High	Unambiguous	[R].mPSAVGYQPTLSTEmGTLQER.[I]	M1(Oxidation); M15(Oxidation)	1	ATCG00480.1	68	0	2	7.22067e-06	1164.54	2328.08	2328.08	-1.93	-0.00225	36	29				R.MPSAVGYQPTLSTEMGTLQER.I	[292-312]
	0	8.732e-07	High	Unambiguous	[R].mPSAVGYQPTLSTEmGTLQER.[I]	M1(Oxidation); M15(Oxidation)	1	ATCG00480.1	61	0	2	3.56813e-05	1164.54	2328.08	2328.08	-1.83	-0.00213	36	29				R.MPSAVGYQPTLSTEMGTLQER.I	[292-312]
	0	5.269e-05	High	Unambiguous	[R].mPSAVGYQPTLSTEmGTLQER.[I]	M1(Oxidation); M15(Oxidation)	1	ATCG00480.1	39	0	3	0.00573173	776.698	2328.08	2328.08	-1.68	-0.0013	36	29				R.MPSAVGYQPTLSTEMGTLQER.I	[292-312]
	0	7.721e-07	High	Unambiguous	[R].mPSAVGYQPTLSTEmGTLQER.[I]	M1(Oxidation); M15(Oxidation)	1	ATCG00480.1	60	0	3	4.53195e-05	776.698	2328.08	2328.08	-1.68	-0.0013	36	29				R.MPSAVGYQPTLSTEMGTLQER.I	[292-312]
	0	6.373e-06	High	Unambiguous	[R].mPSAVGYQPTLSTEmGTLQER.[I]	M1(Oxidation); M15(Oxidation)	1	ATCG00480.1	51	0	2	0.000358537	1164.54	2328.08	2328.08	-1.41	-0.00164	36	29				R.MPSAVGYQPTLSTEMGTLQER.I	[292-312]
	0	1.908e-05	High	Unambiguous	[R].mPSAVGYQPTLSTEmGTLQER.[I]	M1(Oxidation); M15(Oxidation)	1	ATCG00480.1	44	0	2	0.00181775	1164.54	2328.08	2328.08	-1.3	-0.00152	36	29				R.MPSAVGYQPTLSTEMGTLQER.I	[292-312]
	0	7.746e-07	High	Unambiguous	[R].mPSAVGYQPTLSTEmGTLQER.[I]	M1(Oxidation); M15(Oxidation)	1	ATCG00480.1	60	0	2	5.07614e-05	1164.54	2328.08	2328.08	-1.3	-0.00152	36	29				R.MPSAVGYQPTLSTEMGTLQER.I	[292-312]
	0	1.132e-06	High	Unambiguous	[R].mPSAVGYQPTLSTEmGTLQER.[I]	M1(Oxidation); M15(Oxidation)	1	ATCG00480.1	64	0	3	1.93664e-05	776.699	2328.08	2328.08	-1.05	-0.00081	36	29				R.MPSAVGYQPTLSTEMGTLQER.I	[292-312]
	0	4.915e-05	High	Unambiguous	[R].mPSAVGYQPTLSTEmGTLQER.[I]	M1(Oxidation); M15(Oxidation)	1	ATCG00480.1	40	0	2	0.00416075	1164.54	2328.08	2328.08	-0.99	-0.00115	36	29				R.MPSAVGYQPTLSTEMGTLQER.I	[292-312]
	0	5.685e-06	High	Unambiguous	[R].mPSAVGYQPTLSTEmGTLQER.[I]	M1(Oxidation); M15(Oxidation)	1	ATCG00480.1	63	0	2	2.5303e-05	1164.54	2328.08	2328.08	-0.99	-0.00115	36	29				R.MPSAVGYQPTLSTEMGTLQER.I	[292-312]
	0	7.147e-06	High	Unambiguous	[R].mPSAVGYQPTLSTEmGTLQER.[I]	M1(Oxidation); M15(Oxidation)	1	ATCG00480.1	52	0	2	0.000320448	1164.54	2328.08	2328.08	-0.88	-0.00103	36	29				R.MPSAVGYQPTLSTEMGTLQER.I	[292-312]
	0	1.773e-07	High	Unambiguous	[R].mPSAVGYQPTLSTEmGTLQER.[I]	M1(Oxidation); M15(Oxidation)	1	ATCG00480.1	70	0	3	4.78482e-06	776.699	2328.08	2328.08	-0.65	-0.00051	36	29				R.MPSAVGYQPTLSTEMGTLQER.I	[292-312]
	0	5.465e-08	High	Unambiguous	[R].mPSAVGYQPTLSTEmGTLQER.[I]	M1(Oxidation); M15(Oxidation)	1	ATCG00480.1	73	0	3	2.42641e-06	776.699	2328.08	2328.08	-0.57	-0.00045	36	29				R.MPSAVGYQPTLSTEMGTLQER.I	[292-312]
	0	9.796e-08	High	Unambiguous	[R].mPSAVGYQPTLSTEmGTLQER.[I]	M1(Oxidation); M15(Oxidation)	1	ATCG00480.1	79	0	3	6.31291e-07	776.699	2328.08	2328.08	-0.5	-0.00038	36	29				R.MPSAVGYQPTLSTEMGTLQER.I	[292-312]
	0	4.113e-06	High	Unambiguous	[R].mPSAVGYQPTLSTEmGTLQER.[I]	M1(Oxidation); M15(Oxidation)	1	ATCG00480.1	54	0	2	0.000167796	1164.55	2328.08	2328.08	-0.36	-0.00042	36	29				R.MPSAVGYQPTLSTEMGTLQER.I	[292-312]
	0	7.044e-05	High	Unambiguous	[K].VALVYGQMNEPPGAR.[M]		1	ATCG00480.1	49	0	3	0.000309834	534.609	1601.81	1601.81	1.5	0.0008	34	27				K.VALVYGQMNEPPGAR.M	[232-246]
	0	1.013e-06	High	Unambiguous	[K].VALVYGQMNEPPGAR.[M]		1	ATCG00480.1	77	0	2	4.78987e-07	801.41	1601.81	1601.81	1.09	0.00087	34	27				K.VALVYGQMNEPPGAR.M	[232-246]
	0	2.811e-06	High	Unambiguous	[K].VALVYGQMNEPPGAR.[M]		1	ATCG00480.1	63	0	3	1.23444e-05	534.609	1601.81	1601.81	1.04	0.00056	34	27				K.VALVYGQMNEPPGAR.M	[232-246]
	0	3.65e-08	High	Unambiguous	[R].mPSAVGYQPTLSTEmGTLQER.[I]	M1(Oxidation); M15(Oxidation)	1	ATCG00480.1	86	0	3	1.08436e-07	776.699	2328.08	2328.08	-0.34	-0.00026	36	29				R.MPSAVGYQPTLSTEMGTLQER.I	[292-312]
	0	4.887e-07	High	Unambiguous	[K].VALVYGQMNEPPGAR.[M]		1	ATCG00480.1	76	0	3	6.9303e-07	534.609	1601.81	1601.81	0.7	0.00037	34	27				K.VALVYGQMNEPPGAR.M	[232-246]
	0	6.619e-05	High	Unambiguous	[K].VALVYGQMNEPPGAR.[M]		1	ATCG00480.1	63	0	3	1.31295e-05	534.608	1601.81	1601.81	0.13	7e-05	34	27				K.VALVYGQMNEPPGAR.M	[232-246]
	0	6.149e-08	High	Unambiguous	[K].VALVYGQMNEPPGAR.[M]		1	ATCG00480.1	90	0	2	2.61366e-08	801.409	1601.81	1601.81	0.1	8e-05	34	27				K.VALVYGQMNEPPGAR.M	[232-246]
	0	2.068e-05	High	Unambiguous	[K].VALVYGQMNEPPGAR.[M]		1	ATCG00480.1	72	0	2	1.69832e-06	801.409	1601.81	1601.81	-0.44	-0.00035	34	27				K.VALVYGQMNEPPGAR.M	[232-246]
	0	7.016e-06	High	Unambiguous	[K].VALVYGQMNEPPGAR.[M]		1	ATCG00480.1	64	0	3	1.26188e-05	534.608	1601.81	1601.81	-0.44	-0.00024	34	27				K.VALVYGQMNEPPGAR.M	[232-246]
	0	1.833e-05	High	Unambiguous	[K].VALVYGQMNEPPGAR.[M]		1	ATCG00480.1	72	0	2	1.78186e-06	801.408	1601.81	1601.81	-0.82	-0.00065	34	27				K.VALVYGQMNEPPGAR.M	[232-246]
	0	2.38e-05	High	Unambiguous	[K].VALVYGQMNEPPGAR.[M]		1	ATCG00480.1	60	0	2	2.75977e-05	801.408	1601.81	1601.81	-0.89	-0.00071	34	27				K.VALVYGQMNEPPGAR.M	[232-246]
	0	3.063e-05	High	Unambiguous	[K].VALVYGQMNEPPGAR.[M]		1	ATCG00480.1	63	0	3	1.36105e-05	534.608	1601.81	1601.81	-0.9	-0.00048	34	27				K.VALVYGQMNEPPGAR.M	[232-246]
	0	2.48e-05	High	Unambiguous	[K].VALVYGQMNEPPGAR.[M]		1	ATCG00480.1	63	0	3	1.56458e-05	534.608	1601.81	1601.81	-1.02	-0.00054	34	27				K.VALVYGQMNEPPGAR.M	[232-246]
	0	1.666e-05	High	Unambiguous	[K].VALVYGQMNEPPGAR.[M]		1	ATCG00480.1	77	0	2	5.61807e-07	801.408	1601.81	1601.81	-1.12	-0.0009	34	27				K.VALVYGQMNEPPGAR.M	[232-246]
	0	4.502e-06	High	Unambiguous	[K].VALVYGQMNEPPGAR.[M]		1	ATCG00480.1	63	0	3	1.40148e-05	534.608	1601.81	1601.81	-1.24	-0.00066	34	27				K.VALVYGQMNEPPGAR.M	[232-246]
	0	0.0002347	High	Unambiguous	[K].VALVYGQMNEPPGAR.[M]		1	ATCG00480.1	37	0	2	0.00641652	801.408	1601.81	1601.81	-1.43	-0.00114	34	27				K.VALVYGQMNEPPGAR.M	[232-246]
	0	2.093e-05	High	Unambiguous	[K].VALVYGQMNEPPGAR.[M]		1	ATCG00480.1	72	0	2	1.69518e-06	801.408	1601.81	1601.81	-1.5	-0.0012	34	27				K.VALVYGQMNEPPGAR.M	[232-246]
	0	2.323e-05	High	Unambiguous	[K].VALVYGQMNEPPGAR.[M]		1	ATCG00480.1	63	0	2	1.3845e-05	801.408	1601.81	1601.81	-1.58	-0.00126	34	27				K.VALVYGQMNEPPGAR.M	[232-246]
	0	1.167e-06	High	Unambiguous	[K].VALVYGQMNEPPGAR.[M]		1	ATCG00480.1	72	0	2	1.65759e-06	801.409	1601.81	1601.81	0.17	0.00014	34	27				K.VALVYGQMNEPPGAR.M	[232-246]
	0	4.115e-08	High	Unambiguous	[R].mPSAVGYQPTLSTEmGTLQER.[I]	M1(Oxidation); M15(Oxidation)	1	ATCG00480.1	83	0	3	2.39979e-07	776.699	2328.08	2328.08	-0.34	-0.00026	36	29				R.MPSAVGYQPTLSTEMGTLQER.I	[292-312]
	0	4.987e-05	High	Unambiguous	[R].mPSAVGYQPTLSTEmGTLQER.[I]	M1(Oxidation); M15(Oxidation)	1	ATCG00480.1	42	0	2	0.00286258	1164.55	2328.08	2328.08	-0.25	-0.0003	36	29				R.MPSAVGYQPTLSTEMGTLQER.I	[292-312]
	0	5.573e-09	High	Unambiguous	[R].mPSAVGYQPTLSTEmGTLQER.[I]	M1(Oxidation); M15(Oxidation)	1	ATCG00480.1	96	0	3	1.15001e-08	776.7	2328.08	2328.08	-0.02	-2e-05	36	29				R.MPSAVGYQPTLSTEMGTLQER.I	[292-312]
	0	4.359e-05	High	Unambiguous	[R].mPSAVGYQPTLSTEmGTLQER.[I]	M1(Oxidation); M15(Oxidation)	1	ATCG00480.1	37	0	2	0.00973132	1164.55	2328.08	2328.08	0.06	7e-05	36	29				R.MPSAVGYQPTLSTEMGTLQER.I	[292-312]
	0	8.413e-09	High	Unambiguous	[R].mPSAVGYQPTLSTEmGTLQER.[I]	M1(Oxidation); M15(Oxidation)	1	ATCG00480.1	80	0	3	4.44924e-07	776.7	2328.08	2328.08	0.13	0.0001	36	29				R.MPSAVGYQPTLSTEMGTLQER.I	[292-312]
	0	1.684e-07	High	Unambiguous	[R].mPSAVGYQPTLSTEmGTLQER.[I]	M1(Oxidation); M15(Oxidation)	1	ATCG00480.1	68	0	2	6.84753e-06	1164.55	2328.09	2328.08	0.27	0.00031	36	29				R.MPSAVGYQPTLSTEMGTLQER.I	[292-312]
	0	2.956e-06	High	Unambiguous	[R].mPSAVGYQPTLSTEmGTLQER.[I]	M1(Oxidation); M15(Oxidation)	1	ATCG00480.1	52	0	2	0.000307179	1164.55	2328.09	2328.08	0.38	0.00044	36	29				R.MPSAVGYQPTLSTEMGTLQER.I	[292-312]
	0	2.749e-08	High	Unambiguous	[R].mPSAVGYQPTLSTEmGTLQER.[I]	M1(Oxidation); M15(Oxidation)	1	ATCG00480.1	80	0	2	4.44059e-07	1164.55	2328.09	2328.08	0.58	0.00068	36	29				R.MPSAVGYQPTLSTEMGTLQER.I	[292-312]
	0	5.193e-05	High	Unambiguous	[R].mPSAVGYQPTLSTEmGTLQER.[I]	M1(Oxidation); M15(Oxidation)	1	ATCG00480.1	39	0	2	0.0059267	1164.55	2328.09	2328.08	0.9	0.00105	36	29				R.MPSAVGYQPTLSTEMGTLQER.I	[292-312]
	0	6.718e-06	High	Unambiguous	[R].mPSAVGYQPTLSTEmGTLQER.[I]	M1(Oxidation); M15(Oxidation)	1	ATCG00480.1	30	0	3	0.0409629	776.7	2328.09	2328.08	0.92	0.00071	36	29				R.MPSAVGYQPTLSTEMGTLQER.I	[292-312]
	0	5.288e-07	High	Unambiguous	[R].mPSAVGYQPTLSTEmGTLQER.[I]	M1(Oxidation); M15(Oxidation)	1	ATCG00480.1	61	0	3	3.54396e-05	776.701	2328.09	2328.08	1.31	0.00102	36	29				R.MPSAVGYQPTLSTEMGTLQER.I	[292-312]
	0	0.0004199	High	Unambiguous	[K].RGmDVVDmGNPLSVPVGGATLGR.[I]	M3(Oxidation); M8(Oxidation)	1	ATCG00480.1	33	1	3	0.0213205	777.39	2330.15	2330.16	-2.03	-0.00158	36	29				K.RGMDVVDMGNPLSVPVGGATLGR.I	[87-109]
	0	1.416e-06	High	Unambiguous	[K].RGmDVVDmGNPLSVPVGGATLGR.[I]	M3(Oxidation); M8(Oxidation)	1	ATCG00480.1	56	1	3	0.000109356	777.39	2330.16	2330.16	-1.01	-0.00078	36	29				K.RGMDVVDMGNPLSVPVGGATLGR.I	[87-109]
	0	3.342e-06	High	Unambiguous	[K].RGmDVVDmGNPLSVPVGGATLGR.[I]	M3(Oxidation); M8(Oxidation)	1	ATCG00480.1	40	1	4	0.00367333	583.295	2330.16	2330.16	0.08	5e-05	36	29				K.RGMDVVDMGNPLSVPVGGATLGR.I	[87-109]
	0	0.0001003	High	Unambiguous	[K].RGmDVVDmGNPLSVPVGGATLGR.[I]	M3(Oxidation); M8(Oxidation)	1	ATCG00480.1	14	1	3	1.63163	777.392	2330.16	2330.16	0.56	0.00044	35	28				K.RGMDVVDMGNPLSVPVGGATLGR.I	[87-109]
	0	1.62e-06	High	Unambiguous	[K].VALVYGQmNEPPGAR.[M]	M8(Oxidation)	1	ATCG00480.1	72	0	2	1.97562e-06	809.409	1617.81	1617.81	3.84	0.00311	35	28				K.VALVYGQMNEPPGAR.M	[232-246]
	0	0.0001002	High	Unambiguous	[K].VALVYGQmNEPPGAR.[M]	M8(Oxidation)	1	ATCG00480.1	57	0	2	6.72177e-05	809.409	1617.81	1617.81	3.01	0.00244	35	28				K.VALVYGQMNEPPGAR.M	[232-246]
	0	0.0006679	High	Unambiguous	[K].VALVYGQmNEPPGAR.[M]	M8(Oxidation)	1	ATCG00480.1	44	0	3	0.00129974	539.941	1617.81	1617.81	2.33	0.00125	35	28				K.VALVYGQMNEPPGAR.M	[232-246]
	0	0.0005371	High	Unambiguous	[K].VALVYGQmNEPPGAR.[M]	M8(Oxidation)	1	ATCG00480.1	37	0	3	0.00712616	539.941	1617.81	1617.81	2.33	0.00125	35	28				K.VALVYGQMNEPPGAR.M	[232-246]
	0	7.042e-07	High	Unambiguous	[K].VALVYGQmNEPPGAR.[M]	M8(Oxidation)	1	ATCG00480.1	54	0	2	0.000120186	809.408	1617.81	1617.81	2.18	0.00177	35	28				K.VALVYGQMNEPPGAR.M	[232-246]
	0	2.201e-06	High	Unambiguous	[K].VALVYGQmNEPPGAR.[M]	M8(Oxidation)	1	ATCG00480.1	50	0	2	0.000318314	809.408	1617.81	1617.81	2.11	0.00171	35	28				K.VALVYGQMNEPPGAR.M	[232-246]
	0	1.73e-06	High	Unambiguous	[K].VALVYGQmNEPPGAR.[M]	M8(Oxidation)	1	ATCG00480.1	79	0	2	4.09124e-07	809.408	1617.81	1617.81	2.11	0.00171	35	28				K.VALVYGQMNEPPGAR.M	[232-246]
	0	0.0002424	High	Unambiguous	[K].VALVYGQmNEPPGAR.[M]	M8(Oxidation)	1	ATCG00480.1	37	0	3	0.00687882	539.941	1617.81	1617.81	2.1	0.00113	35	28				K.VALVYGQMNEPPGAR.M	[232-246]
	0	0.0006774	High	Unambiguous	[K].VALVYGQmNEPPGAR.[M]	M8(Oxidation)	1	ATCG00480.1	27	0	3	0.0588648	539.941	1617.81	1617.81	1.19	0.00064	35	28				K.VALVYGQMNEPPGAR.M	[232-246]
	0	0.0003871	High	Unambiguous	[K].VALVYGQmNEPPGAR.[M]	M8(Oxidation)	1	ATCG00480.1	36	0	3	0.00751373	539.941	1617.81	1617.81	1.19	0.00064	35	28				K.VALVYGQMNEPPGAR.M	[232-246]
	0	0.0001318	High	Unambiguous	[K].VALVYGQmNEPPGAR.[M]	M8(Oxidation)	1	ATCG00480.1	55	0	2	0.000110885	809.407	1617.81	1617.81	0.98	0.00079	35	28				K.VALVYGQMNEPPGAR.M	[232-246]
	0	2.977e-05	High	Unambiguous	[M].rTNPTTSNPEVSIR.[E]	N-Term(Prot)(Acetyl)	1	ATCG00480.1	51	1	2	0.000214006	807.416	1613.83	1613.82	0.51	0.00041	34	27				M.RTNPTTSNPEVSIR.E	[2-15]	1xAcetyl [N-Term]
	0	0.0001518	High	Unambiguous	[K].VALVYGQmNEPPGAR.[M]	M8(Oxidation)	1	ATCG00480.1	36	0	3	0.00720682	539.94	1617.81	1617.81	0.74	0.0004	35	28				K.VALVYGQMNEPPGAR.M	[232-246]
	0	4.683e-05	High	Unambiguous	[K].VALVYGQmNEPPGAR.[M]	M8(Oxidation)	1	ATCG00480.1	40	0	3	0.00314589	539.94	1617.81	1617.81	0.63	0.00034	35	28				K.VALVYGQMNEPPGAR.M	[232-246]
	0	0.0002549	High	Unambiguous	[K].VALVYGQmNEPPGAR.[M]	M8(Oxidation)	1	ATCG00480.1	47	0	3	0.000632043	539.94	1617.81	1617.81	0.29	0.00016	35	28				K.VALVYGQMNEPPGAR.M	[232-246]
	0	0.0006218	High	Unambiguous	[K].VALVYGQmNEPPGAR.[M]	M8(Oxidation)	1	ATCG00480.1	41	0	3	0.00274629	539.94	1617.81	1617.81	0.29	0.00016	35	28				K.VALVYGQMNEPPGAR.M	[232-246]
	0	1.313e-06	High	Unambiguous	[K].VALVYGQmNEPPGAR.[M]	M8(Oxidation)	1	ATCG00480.1	72	0	2	2.14485e-06	809.406	1617.81	1617.81	0.15	0.00012	35	28				K.VALVYGQMNEPPGAR.M	[232-246]
	0	3.849e-07	High	Unambiguous	[K].VALVYGQmNEPPGAR.[M]	M8(Oxidation)	1	ATCG00480.1	83	0	2	1.5408e-07	809.406	1617.81	1617.81	0.07	6e-05	35	28				K.VALVYGQMNEPPGAR.M	[232-246]
	0	1.058e-06	High	Unambiguous	[K].VALVYGQmNEPPGAR.[M]	M8(Oxidation)	1	ATCG00480.1	73	0	2	1.51824e-06	809.406	1617.81	1617.81	-0.08	-6e-05	35	28				K.VALVYGQMNEPPGAR.M	[232-246]
	0	0.0001731	High	Unambiguous	[K].VALVYGQmNEPPGAR.[M]	M8(Oxidation)	1	ATCG00480.1	37	0	3	0.00730622	539.94	1617.8	1617.81	-0.28	-0.00015	35	28				K.VALVYGQMNEPPGAR.M	[232-246]
	0	3.665e-06	High	Unambiguous	[K].VALVYGQmNEPPGAR.[M]	M8(Oxidation)	1	ATCG00480.1	66	0	2	7.54558e-06	809.406	1617.8	1617.81	-0.38	-0.00031	35	28				K.VALVYGQMNEPPGAR.M	[232-246]
	0	0.000114	High	Unambiguous	[K].VALVYGQmNEPPGAR.[M]	M8(Oxidation)	1	ATCG00480.1	28	0	3	0.0556791	539.94	1617.8	1617.81	-0.39	-0.00021	35	28				K.VALVYGQMNEPPGAR.M	[232-246]
	0	6.308e-07	High	Unambiguous	[K].VALVYGQmNEPPGAR.[M]	M8(Oxidation)	1	ATCG00480.1	77	0	2	6.34166e-07	809.406	1617.8	1617.81	-0.61	-0.00049	35	28				K.VALVYGQMNEPPGAR.M	[232-246]
	0	3.689e-05	High	Unambiguous	[K].VALVYGQmNEPPGAR.[M]	M8(Oxidation)	1	ATCG00480.1	72	0	2	2.35608e-06	809.405	1617.8	1617.81	-1.06	-0.00086	35	28				K.VALVYGQMNEPPGAR.M	[232-246]
	0	9.808e-05	High	Unambiguous	[K].VALVYGQmNEPPGAR.[M]	M8(Oxidation)	1	ATCG00480.1	71	0	2	3.06774e-06	809.405	1617.8	1617.81	-1.14	-0.00092	35	28				K.VALVYGQMNEPPGAR.M	[232-246]
	0	0.0001658	High	Unambiguous	[K].VALVYGQmNEPPGAR.[M]	M8(Oxidation)	1	ATCG00480.1	55	0	2	0.000100651	809.405	1617.8	1617.81	-1.74	-0.00141	35	28				K.VALVYGQMNEPPGAR.M	[232-246]
	0	0.0002161	High	Unambiguous	[K].VALVYGQmNEPPGAR.[M]	M8(Oxidation)	1	ATCG00480.1	57	0	2	7.0278e-05	809.405	1617.8	1617.81	-1.74	-0.00141	35	28				K.VALVYGQMNEPPGAR.M	[232-246]
	0	8.634e-06	High	Unambiguous	[K].VALVYGQmNEPPGAR.[M]	M8(Oxidation)	1	ATCG00480.1	77	0	2	6.72696e-07	809.405	1617.8	1617.81	-1.97	-0.00159	35	28				K.VALVYGQMNEPPGAR.M	[232-246]
	0	3.303e-06	High	Unambiguous	[K].VALVYGQmNEPPGAR.[M]	M8(Oxidation)	1	ATCG00480.1	68	0	2	5.27908e-06	809.405	1617.8	1617.81	-2.12	-0.00171	35	28				K.VALVYGQMNEPPGAR.M	[232-246]
	0	5.884e-05	High	Unambiguous	[K].VALVYGQmNEPPGAR.[M]	M8(Oxidation)	1	ATCG00480.1	70	0	2	3.64716e-06	809.405	1617.8	1617.81	-2.19	-0.00177	35	28				K.VALVYGQMNEPPGAR.M	[232-246]
	0	0.0003766	High	Unambiguous	[K].VALVYGQmNEPPGAR.[M]	M8(Oxidation)	1	ATCG00480.1	24	0	2	0.139258	809.405	1617.8	1617.81	-1.66	-0.00135	35	28				K.VALVYGQMNEPPGAR.M	[232-246]
	0	1.505e-05	High	Unambiguous	[M].RTNPTTSNPEVSIR.[E]		1	ATCG00480.1	42	1	3	0.00137851	524.609	1571.81	1571.81	-0.49	-0.00026	33	26				M.RTNPTTSNPEVSIR.E	[2-15]
	0	7.642e-06	High	Unambiguous	[M].RTNPTTSNPEVSIR.[E]		1	ATCG00480.1	65	1	2	6.72061e-06	786.41	1571.81	1571.81	-0.52	-0.00041	33	26				M.RTNPTTSNPEVSIR.E	[2-15]
	0	0.0001044	High	Unambiguous	[R].TNPTTSNPEVSIREK.[K]		1	ATCG00480.1	33	1	3	0.0141236	558.288	1672.85	1672.85	-0.43	-0.00024	34	27				R.TNPTTSNPEVSIREK.K	[3-17]
	0	0.0001819	High	Unambiguous	[R].IVGEEHYETAQQVK.[Q]		1	ATCG00480.1	33	0	3	0.0168852	544.274	1630.81	1630.81	0.73	0.0004	35	28				R.IVGEEHYETAQQVK.Q	[379-392]
	0	0.0001547	High	Unambiguous	[R].IVGEEHYETAQQVK.[Q]		1	ATCG00480.1	34	0	3	0.0142727	544.274	1630.81	1630.81	0.73	0.0004	35	28				R.IVGEEHYETAQQVK.Q	[379-392]
	0	0.0001836	High	Unambiguous	[R].IVGEEHYETAQQVK.[Q]		1	ATCG00480.1	33	0	3	0.0155778	544.274	1630.81	1630.81	0.73	0.0004	35	28				R.IVGEEHYETAQQVK.Q	[379-392]
	0	0.000623	High	Unambiguous	[R].IVGEEHYETAQQVK.[Q]		1	ATCG00480.1	18	0	3	0.521856	544.274	1630.81	1630.81	0.62	0.00034	35	28				R.IVGEEHYETAQQVK.Q	[379-392]
	0	0.0002618	High	Unambiguous	[R].IVGEEHYETAQQVK.[Q]		1	ATCG00480.1	29	0	3	0.0388643	544.274	1630.81	1630.81	0.62	0.00034	35	28				R.IVGEEHYETAQQVK.Q	[379-392]
	0	0.0003455	High	Unambiguous	[R].IVGEEHYETAQQVK.[Q]		1	ATCG00480.1	26	0	3	0.0898568	544.274	1630.81	1630.81	0.62	0.00034	35	28				R.IVGEEHYETAQQVK.Q	[379-392]
	0	0.0004692	High	Unambiguous	[R].IVGEEHYETAQQVK.[Q]		1	ATCG00480.1	27	0	3	0.0646474	544.274	1630.81	1630.81	0.62	0.00034	35	28				R.IVGEEHYETAQQVK.Q	[379-392]
	0	0.0001421	High	Unambiguous	[R].IVGEEHYETAQQVK.[Q]		1	ATCG00480.1	32	0	3	0.0205377	544.274	1630.81	1630.81	0.62	0.00034	35	28				R.IVGEEHYETAQQVK.Q	[379-392]
	0	0.0001897	High	Unambiguous	[R].IVGEEHYETAQQVK.[Q]		1	ATCG00480.1	29	0	3	0.038155	544.274	1630.81	1630.81	0.62	0.00034	35	28				R.IVGEEHYETAQQVK.Q	[379-392]
	0	0.0005998	High	Unambiguous	[R].IVGEEHYETAQQVK.[Q]		1	ATCG00480.1	41	0	3	0.00280253	544.274	1630.81	1630.81	0.62	0.00034	35	28				R.IVGEEHYETAQQVK.Q	[379-392]
	0	0.000597	High	Unambiguous	[R].IVGEEHYETAQQVK.[Q]		1	ATCG00480.1	31	0	3	0.0264576	544.274	1630.81	1630.81	0.62	0.00034	35	28				R.IVGEEHYETAQQVK.Q	[379-392]
	0	7.095e-10	High	Unambiguous	[R].IVGEEHYETAQQVK.[Q]		1	ATCG00480.1	76	0	2	9.06187e-07	815.908	1630.81	1630.81	0.55	0.00045	35	28				R.IVGEEHYETAQQVK.Q	[379-392]
	0	0.0002703	High	Unambiguous	[R].IVGEEHYETAQQVK.[Q]		1	ATCG00480.1	34	0	2	0.0132501	815.908	1630.81	1630.81	0.55	0.00045	35	28				R.IVGEEHYETAQQVK.Q	[379-392]
	0	0.0001832	High	Unambiguous	[R].IVGEEHYETAQQVK.[Q]		1	ATCG00480.1	29	0	3	0.0376026	544.274	1630.81	1630.81	0.51	0.00028	35	28				R.IVGEEHYETAQQVK.Q	[379-392]
	0	0.0003495	High	Unambiguous	[R].IVGEEHYETAQQVK.[Q]		1	ATCG00480.1	30	0	3	0.0323011	544.274	1630.81	1630.81	0.51	0.00028	35	28				R.IVGEEHYETAQQVK.Q	[379-392]
	0	0.0001395	High	Unambiguous	[R].IVGEEHYETAQQVK.[Q]		1	ATCG00480.1	31	0	3	0.0234001	544.274	1630.81	1630.81	0.51	0.00028	35	28				R.IVGEEHYETAQQVK.Q	[379-392]
	0	0.0001556	High	Unambiguous	[R].IVGEEHYETAQQVK.[Q]		1	ATCG00480.1	34	0	3	0.0138001	544.274	1630.81	1630.81	0.4	0.00022	35	28				R.IVGEEHYETAQQVK.Q	[379-392]
	0	0.0002264	High	Unambiguous	[R].IVGEEHYETAQQVK.[Q]		1	ATCG00480.1	32	0	3	0.0200855	544.274	1630.81	1630.81	0.4	0.00022	35	28				R.IVGEEHYETAQQVK.Q	[379-392]
	0	0.0002662	High	Unambiguous	[R].IVGEEHYETAQQVK.[Q]		1	ATCG00480.1	29	0	3	0.0455914	544.274	1630.81	1630.81	0.4	0.00022	35	28				R.IVGEEHYETAQQVK.Q	[379-392]
	0	0.0001668	High	Unambiguous	[R].IVGEEHYETAQQVK.[Q]		1	ATCG00480.1	30	0	3	0.0300527	544.274	1630.81	1630.81	0.4	0.00022	35	28				R.IVGEEHYETAQQVK.Q	[379-392]
	0	0.0001252	High	Unambiguous	[R].IVGEEHYETAQQVK.[Q]		1	ATCG00480.1	34	0	3	0.0142195	544.274	1630.81	1630.81	0.4	0.00022	35	28				R.IVGEEHYETAQQVK.Q	[379-392]
	0	0.0002124	High	Unambiguous	[R].IVGEEHYETAQQVK.[Q]		1	ATCG00480.1	30	0	3	0.0346644	544.274	1630.81	1630.81	0.4	0.00022	35	28				R.IVGEEHYETAQQVK.Q	[379-392]
	0	9.881e-09	High	Unambiguous	[R].IVGEEHYETAQQVK.[Q]		1	ATCG00480.1	73	0	2	1.48333e-06	815.907	1630.81	1630.81	0.33	0.00027	34	27				R.IVGEEHYETAQQVK.Q	[379-392]
	0	6.895e-10	High	Unambiguous	[R].IVGEEHYETAQQVK.[Q]		1	ATCG00480.1	76	0	2	8.09539e-07	815.907	1630.81	1630.81	0.18	0.00015	34	27				R.IVGEEHYETAQQVK.Q	[379-392]
	0	0.0001556	High	Unambiguous	[R].IVGEEHYETAQQVK.[Q]		1	ATCG00480.1	35	0	3	0.00953317	544.274	1630.81	1630.81	0.17	9e-05	34	27				R.IVGEEHYETAQQVK.Q	[379-392]
	0	0.000413	High	Unambiguous	[R].IVGEEHYETAQQVK.[Q]		1	ATCG00480.1	25	0	3	0.0942405	544.274	1630.81	1630.81	0.17	9e-05	34	27				R.IVGEEHYETAQQVK.Q	[379-392]
	0	0.0001899	High	Unambiguous	[R].IVGEEHYETAQQVK.[Q]		1	ATCG00480.1	31	0	3	0.0281517	544.274	1630.81	1630.81	0.73	0.0004	35	28				R.IVGEEHYETAQQVK.Q	[379-392]
	0	0.000128	High	Unambiguous	[R].IVGEEHYETAQQVK.[Q]		1	ATCG00480.1	30	0	3	0.0311328	544.274	1630.81	1630.81	0.85	0.00046	35	28				R.IVGEEHYETAQQVK.Q	[379-392]
	0	0.0001551	High	Unambiguous	[R].IVGEEHYETAQQVK.[Q]		1	ATCG00480.1	32	0	3	0.0191081	544.274	1630.81	1630.81	0.85	0.00046	35	28				R.IVGEEHYETAQQVK.Q	[379-392]
	0	0.000167	High	Unambiguous	[R].IVGEEHYETAQQVK.[Q]		1	ATCG00480.1	32	0	3	0.023079	544.274	1630.81	1630.81	0.85	0.00046	35	28				R.IVGEEHYETAQQVK.Q	[379-392]
	0	0.0001737	High	Unambiguous	[R].IVGEEHYETAQQVK.[Q]		1	ATCG00480.1	39	0	3	0.00430411	544.275	1630.81	1630.81	1.18	0.00064	35	28				R.IVGEEHYETAQQVK.Q	[379-392]
	0	0.0003327	High	Unambiguous	[R].IVGEEHYETAQQVK.[Q]		1	ATCG00480.1	36	0	3	0.00839234	544.275	1630.81	1630.81	1.18	0.00064	35	28				R.IVGEEHYETAQQVK.Q	[379-392]
	0	0.0004965	High	Unambiguous	[R].IVGEEHYETAQQVK.[Q]		1	ATCG00480.1	15	0	3	1.13035	544.274	1630.81	1630.81	1.07	0.00058	35	28				R.IVGEEHYETAQQVK.Q	[379-392]
	0	0.000279	High	Unambiguous	[R].IVGEEHYETAQQVK.[Q]		1	ATCG00480.1	31	0	3	0.0263157	544.274	1630.81	1630.81	1.07	0.00058	35	28				R.IVGEEHYETAQQVK.Q	[379-392]
	0	0.0002029	High	Unambiguous	[R].IVGEEHYETAQQVK.[Q]		1	ATCG00480.1	35	0	3	0.0108947	544.274	1630.81	1630.81	1.07	0.00058	35	28				R.IVGEEHYETAQQVK.Q	[379-392]
	0	0.0001637	High	Unambiguous	[R].IVGEEHYETAQQVK.[Q]		1	ATCG00480.1	36	0	3	0.00734877	544.274	1630.81	1630.81	1.07	0.00058	35	28				R.IVGEEHYETAQQVK.Q	[379-392]
	0	0.0001586	High	Unambiguous	[R].IVGEEHYETAQQVK.[Q]		1	ATCG00480.1	31	0	3	0.0233999	544.274	1630.81	1630.81	1.07	0.00058	35	28				R.IVGEEHYETAQQVK.Q	[379-392]
	0	0.0001921	High	Unambiguous	[R].IVGEEHYETAQQVK.[Q]		1	ATCG00480.1	32	0	3	0.0217879	544.274	1630.81	1630.81	1.07	0.00058	35	28				R.IVGEEHYETAQQVK.Q	[379-392]
	0	0.0001874	High	Unambiguous	[R].IVGEEHYETAQQVK.[Q]		1	ATCG00480.1	28	0	3	0.0474476	544.274	1630.81	1630.81	1.07	0.00058	35	28				R.IVGEEHYETAQQVK.Q	[379-392]
	0	0.0003673	High	Unambiguous	[R].IVGEEHYETAQQVK.[Q]		1	ATCG00480.1	34	0	3	0.0140999	544.274	1630.81	1630.81	1.07	0.00058	35	28				R.IVGEEHYETAQQVK.Q	[379-392]
	0	0.0002772	High	Unambiguous	[R].IVGEEHYETAQQVK.[Q]		1	ATCG00480.1	24	0	3	0.119183	544.274	1630.81	1630.81	0.96	0.00052	35	28				R.IVGEEHYETAQQVK.Q	[379-392]
	0	0.0001486	High	Unambiguous	[R].IVGEEHYETAQQVK.[Q]		1	ATCG00480.1	31	0	3	0.0250158	544.274	1630.81	1630.81	0.96	0.00052	35	28				R.IVGEEHYETAQQVK.Q	[379-392]
	0	3.531e-09	High	Unambiguous	[R].IVGEEHYETAQQVK.[Q]		1	ATCG00480.1	81	0	2	2.56888e-07	815.907	1630.81	1630.81	0.11	9e-05	35	28				R.IVGEEHYETAQQVK.Q	[379-392]
	0	0.0002112	High	Unambiguous	[R].IVGEEHYETAQQVK.[Q]		1	ATCG00480.1	32	0	3	0.0222441	544.274	1630.81	1630.81	0.96	0.00052	35	28				R.IVGEEHYETAQQVK.Q	[379-392]
	0	0.0001147	High	Unambiguous	[R].IVGEEHYETAQQVK.[Q]		1	ATCG00480.1	31	0	3	0.0269907	544.274	1630.81	1630.81	0.96	0.00052	35	28				R.IVGEEHYETAQQVK.Q	[379-392]
	0	5.862e-08	High	Unambiguous	[R].IVGEEHYETAQQVK.[Q]		1	ATCG00480.1	63	0	2	1.54247e-05	815.908	1630.81	1630.81	0.93	0.00076	35	28				R.IVGEEHYETAQQVK.Q	[379-392]
	0	0.0005411	High	Unambiguous	[R].IVGEEHYETAQQVK.[Q]		1	ATCG00480.1	23	0	3	0.16452	544.274	1630.81	1630.81	0.85	0.00046	35	28				R.IVGEEHYETAQQVK.Q	[379-392]
	0	0.0001173	High	Unambiguous	[R].IVGEEHYETAQQVK.[Q]		1	ATCG00480.1	32	0	3	0.0213411	544.274	1630.81	1630.81	0.85	0.00046	35	28				R.IVGEEHYETAQQVK.Q	[379-392]
	0	0.0002234	High	Unambiguous	[R].IVGEEHYETAQQVK.[Q]		1	ATCG00480.1	29	0	3	0.0384785	544.274	1630.81	1630.81	0.85	0.00046	35	28				R.IVGEEHYETAQQVK.Q	[379-392]
	0	0.000248	High	Unambiguous	[R].IVGEEHYETAQQVK.[Q]		1	ATCG00480.1	29	0	3	0.0375161	544.274	1630.81	1630.81	0.85	0.00046	35	28				R.IVGEEHYETAQQVK.Q	[379-392]
	0	0.000531	High	Unambiguous	[R].IVGEEHYETAQQVK.[Q]		1	ATCG00480.1	24	0	3	0.142304	544.274	1630.81	1630.81	0.85	0.00046	35	28				R.IVGEEHYETAQQVK.Q	[379-392]
	0	0.0001125	High	Unambiguous	[R].IVGEEHYETAQQVK.[Q]		1	ATCG00480.1	30	0	3	0.0310612	544.274	1630.81	1630.81	0.85	0.00046	35	28				R.IVGEEHYETAQQVK.Q	[379-392]
	0	0.0002172	High	Unambiguous	[R].IVGEEHYETAQQVK.[Q]		1	ATCG00480.1	30	0	3	0.0295269	544.274	1630.81	1630.81	0.85	0.00046	35	28				R.IVGEEHYETAQQVK.Q	[379-392]
	0	0.0002266	High	Unambiguous	[R].IVGEEHYETAQQVK.[Q]		1	ATCG00480.1	29	0	3	0.038038	544.274	1630.81	1630.81	0.85	0.00046	35	28				R.IVGEEHYETAQQVK.Q	[379-392]
	0	0.0002581	High	Unambiguous	[R].IVGEEHYETAQQVK.[Q]		1	ATCG00480.1	28	0	3	0.0501438	544.274	1630.81	1630.81	0.85	0.00046	35	28				R.IVGEEHYETAQQVK.Q	[379-392]
	0	0.000152	High	Unambiguous	[R].IVGEEHYETAQQVK.[Q]		1	ATCG00480.1	34	0	3	0.0128592	544.274	1630.81	1630.81	0.96	0.00052	35	28				R.IVGEEHYETAQQVK.Q	[379-392]
	0	1.659e-08	High	Unambiguous	[R].IVGEEHYETAQQVK.[Q]		1	ATCG00480.1	68	0	2	5.30571e-06	815.907	1630.81	1630.81	0.11	9e-05	35	28				R.IVGEEHYETAQQVK.Q	[379-392]
	0	9.403e-09	High	Unambiguous	[R].IVGEEHYETAQQVK.[Q]		1	ATCG00480.1	59	0	2	4.25347e-05	815.907	1630.81	1630.81	0.11	9e-05	35	28				R.IVGEEHYETAQQVK.Q	[379-392]
	0	0.0002397	High	Unambiguous	[R].IVGEEHYETAQQVK.[Q]		1	ATCG00480.1	30	0	3	0.0340317	544.274	1630.81	1630.81	0.06	3e-05	35	28				R.IVGEEHYETAQQVK.Q	[379-392]
	0	0.000219	High	Unambiguous	[R].IVGEEHYETAQQVK.[Q]		1	ATCG00480.1	34	0	3	0.0129778	544.273	1630.8	1630.81	-1.62	-0.00088	35	28				R.IVGEEHYETAQQVK.Q	[379-392]
	0	4.376e-08	High	Unambiguous	[R].IVGEEHYETAQQVK.[Q]		1	ATCG00480.1	74	0	2	1.33417e-06	815.906	1630.8	1630.81	-1.99	-0.00162	35	28				R.IVGEEHYETAQQVK.Q	[379-392]
	0	3.462e-07	High	Unambiguous	[R].IVGEEHYETAQQVK.[Q]		1	ATCG00480.1	61	0	2	2.31717e-05	815.905	1630.8	1630.81	-2.36	-0.00193	34	27				R.IVGEEHYETAQQVK.Q	[379-392]
	0	0.0002604	High	Unambiguous	[R].IVGEEHYETAQQVK.[Q]		1	ATCG00480.1	34	0	3	0.0132636	544.272	1630.8	1630.81	-2.75	-0.00149	34	27				R.IVGEEHYETAQQVK.Q	[379-392]
	0	0.0003321	High	Unambiguous	[R].IVGEEHYETAQQVK.[Q]		1	ATCG00480.1	33	0	3	0.0143239	544.272	1630.8	1630.81	-2.86	-0.00155	34	27				R.IVGEEHYETAQQVK.Q	[379-392]
	0	0.0005705	High	Unambiguous	[R].IVGEEHYETAQQVK.[Q]		1	ATCG00480.1	24	0	3	0.139364	544.273	1630.8	1630.81	-1.51	-0.00082	35	28				R.IVGEEHYETAQQVK.Q	[379-392]
	0	0.0001897	High	Unambiguous	[R].IVGEEHYETAQQVK.[Q]		1	ATCG00480.1	29	0	3	0.0394351	544.275	1630.81	1630.81	1.18	0.00064	35	28				R.IVGEEHYETAQQVK.Q	[379-392]
	0	1.389e-05	High	Unambiguous	[R].IVGEEHYETAQQVK.[Q]		1	ATCG00480.1	34	0	2	0.0117433	815.906	1630.8	1630.81	-1.32	-0.00107	35	28				R.IVGEEHYETAQQVK.Q	[379-392]
	0	0.0001008	High	Unambiguous	[R].IVGEEHYETAQQVK.[Q]		1	ATCG00480.1	41	0	2	0.00253822	815.906	1630.81	1630.81	-1.17	-0.00095	35	28				R.IVGEEHYETAQQVK.Q	[379-392]
	0	9.877e-05	High	Unambiguous	[R].IVGEEHYETAQQVK.[Q]		1	ATCG00480.1	33	0	3	0.0156273	544.274	1630.81	1630.81	0.06	3e-05	35	28				R.IVGEEHYETAQQVK.Q	[379-392]
	0	1.042e-09	High	Unambiguous	[R].IVGEEHYETAQQVK.[Q]		1	ATCG00480.1	85	0	2	9.61354e-08	815.907	1630.81	1630.81	0.03	3e-05	35	28				R.IVGEEHYETAQQVK.Q	[379-392]
	0	1.13e-09	High	Unambiguous	[R].IVGEEHYETAQQVK.[Q]		1	ATCG00480.1	61	0	2	2.45405e-05	815.907	1630.81	1630.81	-0.04	-4e-05	35	28				R.IVGEEHYETAQQVK.Q	[379-392]
	0	1.681e-06	High	Unambiguous	[R].IVGEEHYETAQQVK.[Q]		1	ATCG00480.1	43	0	2	0.00153068	815.907	1630.81	1630.81	-0.04	-4e-05	35	28				R.IVGEEHYETAQQVK.Q	[379-392]
	0	0.0001608	High	Unambiguous	[R].IVGEEHYETAQQVK.[Q]		1	ATCG00480.1	25	0	3	0.109366	544.274	1630.81	1630.81	-0.05	-3e-05	35	28				R.IVGEEHYETAQQVK.Q	[379-392]
	0	0.0002382	High	Unambiguous	[R].IVGEEHYETAQQVK.[Q]		1	ATCG00480.1	32	0	3	0.0215375	544.274	1630.81	1630.81	-0.16	-9e-05	35	28				R.IVGEEHYETAQQVK.Q	[379-392]
	0	0.0001972	High	Unambiguous	[R].IVGEEHYETAQQVK.[Q]		1	ATCG00480.1	28	0	3	0.0491129	544.274	1630.81	1630.81	-0.16	-9e-05	35	28				R.IVGEEHYETAQQVK.Q	[379-392]
	0	0.0003499	High	Unambiguous	[R].IVGEEHYETAQQVK.[Q]		1	ATCG00480.1	25	0	3	0.116465	544.274	1630.81	1630.81	-0.16	-9e-05	35	28				R.IVGEEHYETAQQVK.Q	[379-392]
	0	0.0001575	High	Unambiguous	[R].IVGEEHYETAQQVK.[Q]		1	ATCG00480.1	29	0	3	0.0384765	544.274	1630.81	1630.81	-0.16	-9e-05	35	28				R.IVGEEHYETAQQVK.Q	[379-392]
	0	4.534e-08	High	Unambiguous	[R].IVGEEHYETAQQVK.[Q]		1	ATCG00480.1	66	0	2	8.81446e-06	815.907	1630.81	1630.81	-0.19	-0.00016	35	28				R.IVGEEHYETAQQVK.Q	[379-392]
	0	0.0002614	High	Unambiguous	[R].IVGEEHYETAQQVK.[Q]		1	ATCG00480.1	25	0	3	0.0979974	544.274	1630.81	1630.81	-0.28	-0.00015	35	28				R.IVGEEHYETAQQVK.Q	[379-392]
	0	4.175e-06	High	Unambiguous	[R].IVGEEHYETAQQVK.[Q]		1	ATCG00480.1	45	0	2	0.00113296	815.907	1630.81	1630.81	-0.34	-0.00028	35	28				R.IVGEEHYETAQQVK.Q	[379-392]
	0	6.092e-10	High	Unambiguous	[R].IVGEEHYETAQQVK.[Q]		1	ATCG00480.1	82	0	2	1.84593e-07	815.907	1630.81	1630.81	-0.34	-0.00028	35	28				R.IVGEEHYETAQQVK.Q	[379-392]
	0	1.271e-08	High	Unambiguous	[R].IVGEEHYETAQQVK.[Q]		1	ATCG00480.1	77	0	2	5.90493e-07	815.907	1630.81	1630.81	-0.34	-0.00028	35	28				R.IVGEEHYETAQQVK.Q	[379-392]
	0	0.0002061	High	Unambiguous	[R].IVGEEHYETAQQVK.[Q]		1	ATCG00480.1	35	0	3	0.0106222	544.274	1630.81	1630.81	-0.39	-0.00021	35	28				R.IVGEEHYETAQQVK.Q	[379-392]
	0	0.000178	High	Unambiguous	[R].IVGEEHYETAQQVK.[Q]		1	ATCG00480.1	14	0	2	1.44949	815.907	1630.81	1630.81	-0.42	-0.00034	35	28				R.IVGEEHYETAQQVK.Q	[379-392]
	0	1.34e-06	High	Unambiguous	[R].IVGEEHYETAQQVK.[Q]		1	ATCG00480.1	63	0	2	1.56393e-05	815.907	1630.81	1630.81	-0.49	-0.0004	35	28				R.IVGEEHYETAQQVK.Q	[379-392]
	0	0.0002563	High	Unambiguous	[R].IVGEEHYETAQQVK.[Q]		1	ATCG00480.1	32	0	3	0.0193739	544.274	1630.81	1630.81	-0.5	-0.00027	35	28				R.IVGEEHYETAQQVK.Q	[379-392]
	0	5.389e-10	High	Unambiguous	[R].IVGEEHYETAQQVK.[Q]		1	ATCG00480.1	69	0	2	4.4348e-06	815.907	1630.81	1630.81	-0.57	-0.00046	35	28				R.IVGEEHYETAQQVK.Q	[379-392]
	0	4.915e-06	High	Unambiguous	[R].IVGEEHYETAQQVK.[Q]		1	ATCG00480.1	51	0	2	0.000246532	815.907	1630.81	1630.81	-0.57	-0.00046	35	28				R.IVGEEHYETAQQVK.Q	[379-392]
	0	8.319e-09	High	Unambiguous	[R].IVGEEHYETAQQVK.[Q]		1	ATCG00480.1	70	0	2	3.22756e-06	815.907	1630.81	1630.81	-0.57	-0.00046	35	28				R.IVGEEHYETAQQVK.Q	[379-392]
	0	1.003e-07	High	Unambiguous	[R].IVGEEHYETAQQVK.[Q]		1	ATCG00480.1	70	0	2	3.21273e-06	815.907	1630.81	1630.81	-0.57	-0.00046	35	28				R.IVGEEHYETAQQVK.Q	[379-392]
	0	8.986e-09	High	Unambiguous	[R].IVGEEHYETAQQVK.[Q]		1	ATCG00480.1	70	0	2	3.60757e-06	815.907	1630.81	1630.81	-0.34	-0.00028	35	28				R.IVGEEHYETAQQVK.Q	[379-392]
	0	0.0001612	High	Unambiguous	[R].IVGEEHYETAQQVK.[Q]		1	ATCG00480.1	32	0	3	0.0205061	544.275	1630.81	1630.81	1.18	0.00064	35	28				R.IVGEEHYETAQQVK.Q	[379-392]
	0	0.0001385	High	Unambiguous	[R].IVGEEHYETAQQVK.[Q]		1	ATCG00480.1	33	0	3	0.0166297	544.275	1630.81	1630.81	1.18	0.00064	35	28				R.IVGEEHYETAQQVK.Q	[379-392]
	0	0.0002439	High	Unambiguous	[R].IVGEEHYETAQQVK.[Q]		1	ATCG00480.1	38	0	3	0.00556606	544.276	1630.81	1630.81	3.65	0.00199	35	28				R.IVGEEHYETAQQVK.Q	[379-392]
	0	4.194e-05	High	Unambiguous	[R].IVGEEHYETAQQVK.[Q]		1	ATCG00480.1	43	0	3	0.00161116	544.275	1630.81	1630.81	2.53	0.00138	35	28				R.IVGEEHYETAQQVK.Q	[379-392]
	0	0.0006594	High	Unambiguous	[R].IVGEEHYETAQQVK.[Q]		1	ATCG00480.1	35	0	3	0.0109494	544.275	1630.81	1630.81	2.42	0.00131	35	28				R.IVGEEHYETAQQVK.Q	[379-392]
	0	0.000549	High	Unambiguous	[R].IVGEEHYETAQQVK.[Q]		1	ATCG00480.1	24	0	3	0.124304	544.275	1630.81	1630.81	2.19	0.00119	35	28				R.IVGEEHYETAQQVK.Q	[379-392]
	0	0.0002865	High	Unambiguous	[R].IVGEEHYETAQQVK.[Q]		1	ATCG00480.1	31	0	3	0.0292918	544.275	1630.81	1630.81	2.08	0.00113	35	28				R.IVGEEHYETAQQVK.Q	[379-392]
	0	0.0001995	High	Unambiguous	[R].IVGEEHYETAQQVK.[Q]		1	ATCG00480.1	31	0	3	0.0284706	544.275	1630.81	1630.81	1.97	0.00107	35	28				R.IVGEEHYETAQQVK.Q	[379-392]
	0	0.0002145	High	Unambiguous	[R].IVGEEHYETAQQVK.[Q]		1	ATCG00480.1	31	0	3	0.0251446	544.275	1630.81	1630.81	1.74	0.00095	35	28				R.IVGEEHYETAQQVK.Q	[379-392]
	0	0.0002431	High	Unambiguous	[R].IVGEEHYETAQQVK.[Q]		1	ATCG00480.1	27	0	3	0.0675555	544.275	1630.81	1630.81	1.52	0.00083	35	28				R.IVGEEHYETAQQVK.Q	[379-392]
	0	0.0002978	High	Unambiguous	[R].IVGEEHYETAQQVK.[Q]		1	ATCG00480.1	26	0	3	0.0773284	544.275	1630.81	1630.81	1.41	0.00077	35	28				R.IVGEEHYETAQQVK.Q	[379-392]
	0	0.0001128	High	Unambiguous	[R].IVGEEHYETAQQVK.[Q]		1	ATCG00480.1	35	0	3	0.00993892	544.275	1630.81	1630.81	1.41	0.00077	35	28				R.IVGEEHYETAQQVK.Q	[379-392]
	0	8.572e-05	High	Unambiguous	[R].IVGEEHYETAQQVK.[Q]		1	ATCG00480.1	40	0	3	0.00339891	544.275	1630.81	1630.81	1.41	0.00077	35	28				R.IVGEEHYETAQQVK.Q	[379-392]
	0	0.0002222	High	Unambiguous	[R].IVGEEHYETAQQVK.[Q]		1	ATCG00480.1	36	0	3	0.00815732	544.275	1630.81	1630.81	1.3	0.0007	35	28				R.IVGEEHYETAQQVK.Q	[379-392]
	0	0.0002615	High	Unambiguous	[R].IVGEEHYETAQQVK.[Q]		1	ATCG00480.1	33	0	3	0.0158324	544.275	1630.81	1630.81	1.3	0.0007	35	28				R.IVGEEHYETAQQVK.Q	[379-392]
	0	0.0001789	High	Unambiguous	[R].IVGEEHYETAQQVK.[Q]		1	ATCG00480.1	31	0	3	0.0282194	544.275	1630.81	1630.81	1.3	0.0007	35	28				R.IVGEEHYETAQQVK.Q	[379-392]
	0	0.0003066	High	Unambiguous	[R].IVGEEHYETAQQVK.[Q]		1	ATCG00480.1	28	0	3	0.0511149	544.275	1630.81	1630.81	1.3	0.0007	35	28				R.IVGEEHYETAQQVK.Q	[379-392]
	0	0.0002006	High	Unambiguous	[R].IVGEEHYETAQQVK.[Q]		1	ATCG00480.1	30	0	3	0.0360203	544.275	1630.81	1630.81	1.3	0.0007	35	28				R.IVGEEHYETAQQVK.Q	[379-392]
	0	0.0003329	High	Unambiguous	[R].IVGEEHYETAQQVK.[Q]		1	ATCG00480.1	26	0	3	0.0732627	544.275	1630.81	1630.81	1.18	0.00064	35	28				R.IVGEEHYETAQQVK.Q	[379-392]
	0	1.097e-06	High	Unambiguous	[R].IVGEEHYETAQQVK.[Q]		1	ATCG00480.1	66	0	2	8.17825e-06	815.908	1630.81	1630.81	1.53	0.00125	35	28				R.IVGEEHYETAQQVK.Q	[379-392]
	0	0.0003133	High	Unambiguous	[R].IVGEEHYETAQQVK.[Q]		1	ATCG00480.1	29	0	3	0.0398	544.275	1630.81	1630.81	1.18	0.00064	35	28				R.IVGEEHYETAQQVK.Q	[379-392]
	0	0.0002111	High	Unambiguous	[K].TVLIMELINNIAK.[A]		1	ATCG00480.1	58	0	2	1.24723e-05	736.433	1471.86	1471.86	2.49	0.00184	28	21				K.TVLIMELINNIAK.A	[179-191]
	0	4.278e-06	High	Unambiguous	[K].TVLIMELINNIAK.[A]		1	ATCG00480.1	73	0	2	4.04526e-07	736.433	1471.86	1471.86	2.16	0.00159	28	21				K.TVLIMELINNIAK.A	[179-191]
	0	0.0001172	High	Unambiguous	[K].TVLIMELINNIAK.[A]		1	ATCG00480.1	40	0	3	0.000705242	491.291	1471.86	1471.86	1.51	0.00074	28	21				K.TVLIMELINNIAK.A	[179-191]
	0	2.824e-06	High	Unambiguous	[K].TVLIMELINNIAK.[A]		1	ATCG00480.1	60	0	2	6.65791e-06	736.432	1471.86	1471.86	1.5	0.0011	28	21				K.TVLIMELINNIAK.A	[179-191]
	0	1.702e-05	High	Unambiguous	[K].TVLIMELINNIAK.[A]		1	ATCG00480.1	45	0	2	0.000232455	736.432	1471.86	1471.86	1.42	0.00104	28	21				K.TVLIMELINNIAK.A	[179-191]
	0	3.056e-06	High	Unambiguous	[K].TVLIMELINNIAK.[A]		1	ATCG00480.1	73	0	2	4.0396e-07	736.432	1471.86	1471.86	1.42	0.00104	28	21				K.TVLIMELINNIAK.A	[179-191]
	0	4.822e-05	High	Unambiguous	[K].TVLIMELINNIAK.[A]		1	ATCG00480.1	40	0	2	0.000650636	736.432	1471.86	1471.86	1.25	0.00092	28	21				K.TVLIMELINNIAK.A	[179-191]
	0	1.747e-05	High	Unambiguous	[K].TVLIMELINNIAK.[A]		1	ATCG00480.1	56	0	2	1.81693e-05	736.432	1471.86	1471.86	1.17	0.00086	28	21				K.TVLIMELINNIAK.A	[179-191]
	0	1.832e-05	High	Unambiguous	[K].TVLIMELINNIAK.[A]		1	ATCG00480.1	43	0	2	0.000329866	736.432	1471.86	1471.86	1.08	0.0008	28	21				K.TVLIMELINNIAK.A	[179-191]
	0	1.269e-05	High	Unambiguous	[K].TVLIMELINNIAK.[A]		1	ATCG00480.1	55	0	2	2.29265e-05	736.432	1471.86	1471.86	1	0.00074	28	21				K.TVLIMELINNIAK.A	[179-191]
	0	0.0002555	High	Unambiguous	[K].TVLIMELINNIAK.[A]		1	ATCG00480.1	33	0	2	0.00355759	736.432	1471.86	1471.86	0.92	0.00068	28	21				K.TVLIMELINNIAK.A	[179-191]
	0	0.0002749	High	Unambiguous	[K].TVLIMELINNIAK.[A]		1	ATCG00480.1	42	0	2	0.000453061	736.432	1471.86	1471.86	0.75	0.00055	28	21				K.TVLIMELINNIAK.A	[179-191]
	0	4.779e-06	High	Unambiguous	[K].TVLIMELINNIAK.[A]		1	ATCG00480.1	57	0	3	1.52812e-05	491.29	1471.86	1471.86	0.7	0.00034	28	21				K.TVLIMELINNIAK.A	[179-191]
	0	0.0002272	High	Unambiguous	[K].TVLIMELINNIAK.[A]		1	ATCG00480.1	25	0	2	0.0223953	736.432	1471.86	1471.86	0.67	0.00049	28	21				K.TVLIMELINNIAK.A	[179-191]
	0	5.262e-05	High	Unambiguous	[K].TVLIMELINNIAK.[A]		1	ATCG00480.1	27	0	2	0.0139687	736.432	1471.86	1471.86	0.67	0.00049	28	21				K.TVLIMELINNIAK.A	[179-191]
	0	1.362e-05	High	Unambiguous	[K].TVLIMELINNIAK.[A]		1	ATCG00480.1	50	0	3	6.90488e-05	491.29	1471.86	1471.86	0.58	0.00028	28	21				K.TVLIMELINNIAK.A	[179-191]
	0	2.425e-05	High	Unambiguous	[K].TVLIMELINNIAK.[A]		1	ATCG00480.1	41	0	3	0.000638493	491.29	1471.86	1471.86	0.58	0.00028	28	21				K.TVLIMELINNIAK.A	[179-191]
	0	1.026e-05	High	Unambiguous	[K].TVLIMELINNIAK.[A]		1	ATCG00480.1	47	0	3	0.000155653	491.29	1471.86	1471.86	0.58	0.00028	28	21				K.TVLIMELINNIAK.A	[179-191]
	0	1.284e-05	High	Unambiguous	[K].TVLIMELINNIAK.[A]		1	ATCG00480.1	47	0	3	0.000164543	491.29	1471.86	1471.86	0.52	0.00025	29	22				K.TVLIMELINNIAK.A	[179-191]
	0	3.137e-06	High	Unambiguous	[K].TVLIMELINNIAK.[A]		1	ATCG00480.1	49	0	3	0.000102395	491.29	1471.86	1471.86	0.52	0.00025	29	22				K.TVLIMELINNIAK.A	[179-191]
	0	4.508e-05	High	Unambiguous	[K].TVLIMELINNIAK.[A]		1	ATCG00480.1	47	0	3	0.000180003	491.29	1471.86	1471.86	0.52	0.00025	29	22				K.TVLIMELINNIAK.A	[179-191]
	0	1.729e-06	High	Unambiguous	[K].TVLIMELINNIAK.[A]		1	ATCG00480.1	73	0	2	4.63745e-07	736.432	1471.86	1471.86	0.5	0.00037	29	22				K.TVLIMELINNIAK.A	[179-191]
	0	5.031e-06	High	Unambiguous	[K].TVLIMELINNIAK.[A]		1	ATCG00480.1	48	0	3	0.00013239	491.29	1471.86	1471.86	0.45	0.00022	29	22				K.TVLIMELINNIAK.A	[179-191]
	0	1.513e-05	High	Unambiguous	[K].TVLIMELINNIAK.[A]		1	ATCG00480.1	54	0	3	3.49025e-05	491.29	1471.86	1471.86	0.45	0.00022	29	22				K.TVLIMELINNIAK.A	[179-191]
	0	0.0004197	High	Unambiguous	[K].TVLIMELINNIAK.[A]		1	ATCG00480.1	35	0	2	0.00239804	736.432	1471.86	1471.86	0.42	0.00031	29	22				K.TVLIMELINNIAK.A	[179-191]
	0	1.015e-05	High	Unambiguous	[K].TVLIMELINNIAK.[A]		1	ATCG00480.1	53	0	3	4.66743e-05	491.29	1471.86	1471.86	0.27	0.00013	29	22				K.TVLIMELINNIAK.A	[179-191]
	0	1.159e-05	High	Unambiguous	[R].VGLTALTMAEYFR.[D]		1	ATCG00480.1	63	0	2	1.30014e-05	736.385	1471.76	1471.76	1.02	0.00075	33	26				R.VGLTALTMAEYFR.D	[249-261]
	0	1.995e-05	High	Unambiguous	[R].VGLTALTMAEYFR.[D]		1	ATCG00480.1	52	0	2	0.000154522	736.385	1471.76	1471.76	0.94	0.00069	33	26				R.VGLTALTMAEYFR.D	[249-261]
	0	3.964e-06	High	Unambiguous	[R].VGLTALTMAEYFR.[D]		1	ATCG00480.1	58	0	2	3.70673e-05	736.385	1471.76	1471.76	0.86	0.00063	33	26				R.VGLTALTMAEYFR.D	[249-261]
	0	3.106e-07	High	Unambiguous	[R].VGLTALTMAEYFR.[D]		1	ATCG00480.1	81	0	2	1.92748e-07	736.385	1471.76	1471.76	0.86	0.00063	33	26				R.VGLTALTMAEYFR.D	[249-261]
	0	4.55e-07	High	Unambiguous	[R].VGLTALTMAEYFR.[D]		1	ATCG00480.1	85	0	2	7.06303e-08	736.385	1471.76	1471.76	0.86	0.00063	33	26				R.VGLTALTMAEYFR.D	[249-261]
	0	3.352e-06	High	Unambiguous	[R].VGLTALTMAEYFR.[D]		1	ATCG00480.1	63	0	2	1.06167e-05	736.385	1471.76	1471.76	0.86	0.00063	33	26				R.VGLTALTMAEYFR.D	[249-261]
	0	3.91e-06	High	Unambiguous	[R].VGLTALTMAEYFR.[D]		1	ATCG00480.1	68	0	2	3.52363e-06	736.385	1471.76	1471.76	0.86	0.00063	33	26				R.VGLTALTMAEYFR.D	[249-261]
	0	4.959e-07	High	Unambiguous	[R].VGLTALTMAEYFR.[D]		1	ATCG00480.1	80	0	2	2.15274e-07	736.385	1471.76	1471.76	0.77	0.00057	33	26				R.VGLTALTMAEYFR.D	[249-261]
	0	8.324e-06	High	Unambiguous	[R].VGLTALTMAEYFR.[D]		1	ATCG00480.1	63	0	2	1.30014e-05	736.385	1471.76	1471.76	0.69	0.00051	33	26				R.VGLTALTMAEYFR.D	[249-261]
	0	3.866e-06	High	Unambiguous	[R].VGLTALTMAEYFR.[D]		1	ATCG00480.1	67	0	3	4.75325e-06	491.259	1471.76	1471.76	0.62	0.0003	33	26				R.VGLTALTMAEYFR.D	[249-261]
	0	2.51e-05	High	Unambiguous	[R].VGLTALTMAEYFR.[D]		1	ATCG00480.1	46	0	2	0.000594315	736.385	1471.76	1471.76	0.52	0.00039	33	26				R.VGLTALTMAEYFR.D	[249-261]
	0	1.633e-05	High	Unambiguous	[R].VGLTALTMAEYFR.[D]		1	ATCG00480.1	62	0	3	1.65165e-05	491.259	1471.76	1471.76	0.49	0.00024	33	26				R.VGLTALTMAEYFR.D	[249-261]
	0	3.212e-07	High	Unambiguous	[R].VGLTALTMAEYFR.[D]		1	ATCG00480.1	79	0	2	2.79201e-07	736.385	1471.76	1471.76	0.27	0.0002	33	26				R.VGLTALTMAEYFR.D	[249-261]
	0	1.968e-07	High	Unambiguous	[R].VGLTALTMAEYFR.[D]		1	ATCG00480.1	88	0	2	3.5399e-08	736.385	1471.76	1471.76	1.02	0.00075	33	26				R.VGLTALTMAEYFR.D	[249-261]
	0	1.194e-06	High	Unambiguous	[R].VGLTALTMAEYFR.[D]		1	ATCG00480.1	76	0	2	5.48172e-07	736.385	1471.76	1471.76	0.27	0.0002	33	26				R.VGLTALTMAEYFR.D	[249-261]
	0	2.599e-07	High	Unambiguous	[R].VGLTALTMAEYFR.[D]		1	ATCG00480.1	81	0	2	1.95892e-07	736.384	1471.76	1471.76	-0.55	-0.00041	33	26				R.VGLTALTMAEYFR.D	[249-261]
	0	3.685e-05	High	Unambiguous	[R].VGLTALTMAEYFR.[D]		1	ATCG00480.1	47	0	2	0.00046665	736.385	1471.76	1471.76	1.02	0.00075	33	26				R.VGLTALTMAEYFR.D	[249-261]
	0	1.879e-06	High	Unambiguous	[R].VGLTALTMAEYFR.[D]		1	ATCG00480.1	66	0	2	6.06724e-06	736.385	1471.76	1471.76	1.02	0.00075	33	26				R.VGLTALTMAEYFR.D	[249-261]
	0	1.891e-05	High	Unambiguous	[K].TVLIMELINNIAK.[A]		1	ATCG00480.1	55	0	2	2.38824e-05	736.431	1471.86	1471.86	0.26	0.00019	29	22				K.TVLIMELINNIAK.A	[179-191]
	0	5.872e-06	High	Unambiguous	[K].TVLIMELINNIAK.[A]		1	ATCG00480.1	62	0	2	4.80633e-06	736.431	1471.86	1471.86	0.09	7e-05	29	22				K.TVLIMELINNIAK.A	[179-191]
	0	6.197e-06	High	Unambiguous	[K].TVLIMELINNIAK.[A]		1	ATCG00480.1	56	0	3	1.88997e-05	491.29	1471.85	1471.86	-0.73	-0.00036	29	22				K.TVLIMELINNIAK.A	[179-191]
	0	1.896e-06	High	Unambiguous	[R].VGLTALTMAEYFR.[D]		1	ATCG00480.1	63	0	2	1.16659e-05	736.386	1471.77	1471.76	2.68	0.00197	33	26				R.VGLTALTMAEYFR.D	[249-261]
	0	6.982e-06	High	Unambiguous	[R].VGLTALTMAEYFR.[D]		1	ATCG00480.1	61	0	2	1.98952e-05	736.386	1471.76	1471.76	2.43	0.00179	33	26				R.VGLTALTMAEYFR.D	[249-261]
	0	3.7e-06	High	Unambiguous	[R].VGLTALTMAEYFR.[D]		1	ATCG00480.1	58	0	2	4.21638e-05	736.386	1471.76	1471.76	2.1	0.00154	33	26				R.VGLTALTMAEYFR.D	[249-261]
	0	1.54e-05	High	Unambiguous	[R].VGLTALTMAEYFR.[D]		1	ATCG00480.1	51	0	2	0.000214042	736.386	1471.76	1471.76	1.77	0.0013	33	26				R.VGLTALTMAEYFR.D	[249-261]
	0	6.702e-06	High	Unambiguous	[R].VGLTALTMAEYFR.[D]		1	ATCG00480.1	57	0	2	4.38025e-05	736.386	1471.76	1471.76	1.68	0.00124	33	26				R.VGLTALTMAEYFR.D	[249-261]
	0	1.857e-06	High	Unambiguous	[R].VGLTALTMAEYFR.[D]		1	ATCG00480.1	76	0	2	5.80328e-07	736.385	1471.76	1471.76	1.6	0.00118	33	27				R.VGLTALTMAEYFR.D	[249-261]
	0	3.657e-06	High	Unambiguous	[R].VGLTALTMAEYFR.[D]		1	ATCG00480.1	64	0	2	1.08811e-05	736.385	1471.76	1471.76	1.6	0.00118	33	27				R.VGLTALTMAEYFR.D	[249-261]
	0	3.685e-05	High	Unambiguous	[R].VGLTALTMAEYFR.[D]		1	ATCG00480.1	43	0	2	0.0012237	736.385	1471.76	1471.76	1.52	0.00112	33	27				R.VGLTALTMAEYFR.D	[249-261]
	0	1.675e-05	High	Unambiguous	[R].VGLTALTMAEYFR.[D]		1	ATCG00480.1	53	0	2	0.000117402	736.385	1471.76	1471.76	1.52	0.00112	33	27				R.VGLTALTMAEYFR.D	[249-261]
	0	8.308e-06	High	Unambiguous	[R].VGLTALTMAEYFR.[D]		1	ATCG00480.1	63	0	2	1.11171e-05	736.385	1471.76	1471.76	1.02	0.00075	33	26				R.VGLTALTMAEYFR.D	[249-261]
	0	7.517e-07	High	Unambiguous	[R].VGLTALTMAEYFR.[D]		1	ATCG00480.1	85	0	2	8.25418e-08	736.385	1471.76	1471.76	1.52	0.00112	33	27				R.VGLTALTMAEYFR.D	[249-261]
	0	7.122e-07	High	Unambiguous	[R].VGLTALTMAEYFR.[D]		1	ATCG00480.1	80	0	2	2.26816e-07	736.385	1471.76	1471.76	1.44	0.00106	33	27				R.VGLTALTMAEYFR.D	[249-261]
	0	4.433e-06	High	Unambiguous	[R].VGLTALTMAEYFR.[D]		1	ATCG00480.1	58	0	2	3.84534e-05	736.385	1471.76	1471.76	1.35	0.001	33	26				R.VGLTALTMAEYFR.D	[249-261]
	0	1.579e-07	High	Unambiguous	[R].VGLTALTMAEYFR.[D]		1	ATCG00480.1	81	0	2	1.81524e-07	736.385	1471.76	1471.76	1.35	0.001	33	26				R.VGLTALTMAEYFR.D	[249-261]
	0	8.807e-07	High	Unambiguous	[R].VGLTALTMAEYFR.[D]		1	ATCG00480.1	76	0	2	6.56132e-07	736.385	1471.76	1471.76	1.27	0.00093	33	26				R.VGLTALTMAEYFR.D	[249-261]
	0	8.121e-06	High	Unambiguous	[R].VGLTALTMAEYFR.[D]		1	ATCG00480.1	63	0	2	1.25023e-05	736.385	1471.76	1471.76	1.27	0.00093	33	26				R.VGLTALTMAEYFR.D	[249-261]
	0	1.976e-06	High	Unambiguous	[R].VGLTALTMAEYFR.[D]		1	ATCG00480.1	77	0	2	4.38522e-07	736.385	1471.76	1471.76	1.27	0.00093	33	26				R.VGLTALTMAEYFR.D	[249-261]
	0	3.074e-06	High	Unambiguous	[R].VGLTALTMAEYFR.[D]		1	ATCG00480.1	70	0	2	2.1232e-06	736.385	1471.76	1471.76	1.19	0.00087	33	26				R.VGLTALTMAEYFR.D	[249-261]
	0	1.68e-06	High	Unambiguous	[R].VGLTALTMAEYFR.[D]		1	ATCG00480.1	78	0	2	3.36505e-07	736.385	1471.76	1471.76	1.19	0.00087	33	26				R.VGLTALTMAEYFR.D	[249-261]
	0	2.08e-06	High	Unambiguous	[R].VGLTALTMAEYFR.[D]		1	ATCG00480.1	67	0	2	5.23589e-06	736.385	1471.76	1471.76	1.19	0.00087	33	26				R.VGLTALTMAEYFR.D	[249-261]
	0	3.605e-06	High	Unambiguous	[R].VGLTALTMAEYFR.[D]		1	ATCG00480.1	58	0	2	4.06435e-05	736.385	1471.76	1471.76	1.1	0.00081	33	26				R.VGLTALTMAEYFR.D	[249-261]
	0	2.402e-05	High	Unambiguous	[R].VGLTALTMAEYFR.[D]		1	ATCG00480.1	46	0	2	0.00059428	736.385	1471.76	1471.76	1.1	0.00081	33	26				R.VGLTALTMAEYFR.D	[249-261]
	0	8.087e-07	High	Unambiguous	[R].VGLTALTMAEYFR.[D]		1	ATCG00480.1	59	0	2	3.01989e-05	736.385	1471.76	1471.76	1.02	0.00075	33	26				R.VGLTALTMAEYFR.D	[249-261]
	0	5.63e-06	High	Unambiguous	[R].VGLTALTMAEYFR.[D]		1	ATCG00480.1	58	0	2	3.84584e-05	736.385	1471.76	1471.76	1.02	0.00075	33	26				R.VGLTALTMAEYFR.D	[249-261]
	0	5.829e-06	High	Unambiguous	[R].VGLTALTMAEYFR.[D]		1	ATCG00480.1	58	0	2	4.13689e-05	736.385	1471.76	1471.76	1.44	0.00106	33	27				R.VGLTALTMAEYFR.D	[249-261]
	0	9.595e-06	High	Unambiguous	[R].FVQAGSEVSALLGR.[M]		1	ATCG00480.1	66	0	3	5.22299e-06	478.596	1433.77	1433.77	-0.03	-1e-05	32	25				R.FVQAGSEVSALLGR.M	[278-291]
	0	2.738e-06	High	Unambiguous	[R].FVQAGSEVSALLGR.[M]		1	ATCG00480.1	73	0	3	1.0664e-06	478.596	1433.77	1433.77	-0.03	-1e-05	32	25				R.FVQAGSEVSALLGR.M	[278-291]
	0	5.876e-06	High	Unambiguous	[R].FVQAGSEVSALLGR.[M]		1	ATCG00480.1	72	0	3	1.1559e-06	478.596	1433.77	1433.77	-0.03	-1e-05	32	25				R.FVQAGSEVSALLGR.M	[278-291]
	0	1.195e-05	High	Unambiguous	[R].FVQAGSEVSALLGR.[M]		1	ATCG00480.1	68	0	3	3.46096e-06	478.596	1433.77	1433.77	-0.09	-4e-05	33	26				R.FVQAGSEVSALLGR.M	[278-291]
	0	1.501e-05	High	Unambiguous	[R].FVQAGSEVSALLGR.[M]		1	ATCG00480.1	62	0	3	1.19728e-05	478.596	1433.77	1433.77	-0.09	-4e-05	33	26				R.FVQAGSEVSALLGR.M	[278-291]
	0	1.424e-06	High	Unambiguous	[R].FVQAGSEVSALLGR.[M]		1	ATCG00480.1	80	0	2	2.04737e-07	717.391	1433.77	1433.77	-0.17	-0.00012	33	26				R.FVQAGSEVSALLGR.M	[278-291]
	0	2.524e-05	High	Unambiguous	[R].FVQAGSEVSALLGR.[M]		1	ATCG00480.1	63	0	3	1.11737e-05	478.596	1433.77	1433.77	-0.22	-0.00011	33	26				R.FVQAGSEVSALLGR.M	[278-291]
	0	6.194e-05	High	Unambiguous	[R].FVQAGSEVSALLGR.[M]		1	ATCG00480.1	27	0	2	0.0438729	717.391	1433.77	1433.77	-0.25	-0.00018	33	26				R.FVQAGSEVSALLGR.M	[278-291]
	0	4.292e-06	High	Unambiguous	[R].FVQAGSEVSALLGR.[M]		1	ATCG00480.1	72	0	3	1.18759e-06	478.596	1433.77	1433.77	-0.48	-0.00023	32	25				R.FVQAGSEVSALLGR.M	[278-291]
	0	9.915e-07	High	Unambiguous	[R].FVQAGSEVSALLGR.[M]		1	ATCG00480.1	82	0	2	1.16323e-07	717.391	1433.77	1433.77	-0.59	-0.00043	32	25				R.FVQAGSEVSALLGR.M	[278-291]
	0	9.394e-07	High	Unambiguous	[R].FVQAGSEVSALLGR.[M]		1	ATCG00480.1	82	0	2	1.36067e-07	717.39	1433.77	1433.77	-0.68	-0.00049	33	26				R.FVQAGSEVSALLGR.M	[278-291]
	0	9.428e-06	High	Unambiguous	[R].FVQAGSEVSALLGR.[M]		1	ATCG00480.1	59	0	3	2.53369e-05	478.596	1433.77	1433.77	-0.73	-0.00035	33	26				R.FVQAGSEVSALLGR.M	[278-291]
	0	0.0001293	High	Unambiguous	[R].FVQAGSEVSALLGR.[M]		1	ATCG00480.1	42	0	3	0.00138917	478.596	1433.77	1433.77	-0.8	-0.00038	33	26				R.FVQAGSEVSALLGR.M	[278-291]
	0	4.748e-06	High	Unambiguous	[R].FVQAGSEVSALLGR.[M]		1	ATCG00480.1	72	0	3	1.22392e-06	478.596	1433.77	1433.77	-0.8	-0.00038	33	26				R.FVQAGSEVSALLGR.M	[278-291]
	0	7.091e-06	High	Unambiguous	[R].FVQAGSEVSALLGR.[M]		1	ATCG00480.1	76	0	3	5.49579e-07	478.596	1433.77	1433.77	-1.24	-0.00059	33	26				R.FVQAGSEVSALLGR.M	[278-291]
	0	2.175e-06	High	Unambiguous	[R].FVQAGSEVSALLGR.[M]		1	ATCG00480.1	79	0	2	2.54701e-07	717.39	1433.77	1433.77	-1.79	-0.00128	33	26				R.FVQAGSEVSALLGR.M	[278-291]
	0	8.506e-07	High	Unambiguous	[R].FVQAGSEVSALLGR.[M]		1	ATCG00480.1	80	0	2	2.06552e-07	717.39	1433.77	1433.77	-1.79	-0.00128	33	26				R.FVQAGSEVSALLGR.M	[278-291]
	0	3.329e-06	High	Unambiguous	[R].FVQAGSEVSALLGR.[M]		1	ATCG00480.1	72	0	3	1.15324e-06	478.596	1433.77	1433.77	-0.03	-1e-05	32	25				R.FVQAGSEVSALLGR.M	[278-291]
	0	2.013e-05	High	Unambiguous	[R].FVQAGSEVSALLGR.[M]		1	ATCG00480.1	39	0	3	0.00227468	478.596	1433.77	1433.77	-0.03	-1e-05	32	25				R.FVQAGSEVSALLGR.M	[278-291]
	0	5.391e-07	High	Unambiguous	[R].FVQAGSEVSALLGR.[M]		1	ATCG00480.1	83	0	3	1.04693e-07	478.596	1433.77	1433.77	0.03	2e-05	32	25				R.FVQAGSEVSALLGR.M	[278-291]
	0	5.619e-07	High	Unambiguous	[R].FVQAGSEVSALLGR.[M]		1	ATCG00480.1	83	0	2	9.74809e-08	717.391	1433.77	1433.77	0.09	6e-05	32	25				R.FVQAGSEVSALLGR.M	[278-291]
	0	1.539e-06	High	Unambiguous	[R].FVQAGSEVSALLGR.[M]		1	ATCG00480.1	75	0	2	6.64297e-07	717.391	1433.78	1433.77	0.51	0.00037	32	25				R.FVQAGSEVSALLGR.M	[278-291]
	0	1.08e-06	High	Unambiguous	[R].FVQAGSEVSALLGR.[M]		1	ATCG00480.1	80	0	2	1.97407e-07	717.391	1433.78	1433.77	0.51	0.00037	32	25				R.FVQAGSEVSALLGR.M	[278-291]
	0	2.625e-06	High	Unambiguous	[R].FVQAGSEVSALLGR.[M]		1	ATCG00480.1	65	0	3	5.94788e-06	478.597	1433.78	1433.77	0.48	0.00023	32	25				R.FVQAGSEVSALLGR.M	[278-291]
	0	1.373e-06	High	Unambiguous	[R].FVQAGSEVSALLGR.[M]		1	ATCG00480.1	72	0	3	1.15975e-06	478.597	1433.78	1433.77	0.48	0.00023	32	25				R.FVQAGSEVSALLGR.M	[278-291]
	0	4.59e-06	High	Unambiguous	[R].FVQAGSEVSALLGR.[M]		1	ATCG00480.1	62	0	2	1.12296e-05	717.391	1433.78	1433.77	0.43	0.00031	32	25				R.FVQAGSEVSALLGR.M	[278-291]
	0	6.297e-07	High	Unambiguous	[R].FVQAGSEVSALLGR.[M]		1	ATCG00480.1	88	0	2	3.29885e-08	717.391	1433.78	1433.77	0.43	0.00031	32	25				R.FVQAGSEVSALLGR.M	[278-291]
	0	1.302e-06	High	Unambiguous	[R].FVQAGSEVSALLGR.[M]		1	ATCG00480.1	79	0	2	2.38981e-07	717.391	1433.78	1433.77	0.43	0.00031	32	25				R.FVQAGSEVSALLGR.M	[278-291]
	0	8.149e-07	High	Unambiguous	[R].FVQAGSEVSALLGR.[M]		1	ATCG00480.1	82	0	2	1.29826e-07	717.391	1433.78	1433.77	0.43	0.00031	32	25				R.FVQAGSEVSALLGR.M	[278-291]
	0	3.251e-06	High	Unambiguous	[R].FVQAGSEVSALLGR.[M]		1	ATCG00480.1	75	0	3	5.97534e-07	478.597	1433.78	1433.77	0.42	0.0002	32	25				R.FVQAGSEVSALLGR.M	[278-291]
	0	2.709e-05	High	Unambiguous	[R].FVQAGSEVSALLGR.[M]		1	ATCG00480.1	59	0	3	2.53725e-05	478.597	1433.78	1433.77	0.42	0.0002	32	25				R.FVQAGSEVSALLGR.M	[278-291]
	0	7.86e-06	High	Unambiguous	[R].FVQAGSEVSALLGR.[M]		1	ATCG00480.1	72	0	3	1.14911e-06	478.597	1433.78	1433.77	0.42	0.0002	32	25				R.FVQAGSEVSALLGR.M	[278-291]
	0	1.847e-05	High	Unambiguous	[R].FVQAGSEVSALLGR.[M]		1	ATCG00480.1	61	0	3	1.73925e-05	478.597	1433.78	1433.77	0.42	0.0002	32	25				R.FVQAGSEVSALLGR.M	[278-291]
	0	2.164e-05	High	Unambiguous	[R].FVQAGSEVSALLGR.[M]		1	ATCG00480.1	58	0	3	3.19912e-05	478.597	1433.78	1433.77	0.35	0.00017	33	26				R.FVQAGSEVSALLGR.M	[278-291]
	0	5.101e-05	High	Unambiguous	[R].FVQAGSEVSALLGR.[M]		1	ATCG00480.1	60	0	3	2.0513e-05	478.597	1433.78	1433.77	0.35	0.00017	33	26				R.FVQAGSEVSALLGR.M	[278-291]
	0	2.098e-07	High	Unambiguous	[R].FVQAGSEVSALLGR.[M]		1	ATCG00480.1	91	0	3	1.53826e-08	478.597	1433.78	1433.77	0.29	0.00014	33	26				R.FVQAGSEVSALLGR.M	[278-291]
	0	4.251e-07	High	Unambiguous	[R].FVQAGSEVSALLGR.[M]		1	ATCG00480.1	85	0	3	5.8483e-08	478.597	1433.78	1433.77	0.29	0.00014	33	26				R.FVQAGSEVSALLGR.M	[278-291]
	0	3.318e-05	High	Unambiguous	[R].FVQAGSEVSALLGR.[M]		1	ATCG00480.1	63	0	3	9.5726e-06	478.597	1433.78	1433.77	0.29	0.00014	33	26				R.FVQAGSEVSALLGR.M	[278-291]
	0	9e-07	High	Unambiguous	[R].FVQAGSEVSALLGR.[M]		1	ATCG00480.1	75	0	3	5.97519e-07	478.597	1433.78	1433.77	0.23	0.00011	33	26				R.FVQAGSEVSALLGR.M	[278-291]
	0	1.475e-06	High	Unambiguous	[R].FVQAGSEVSALLGR.[M]		1	ATCG00480.1	66	0	3	5.21617e-06	478.597	1433.78	1433.77	0.23	0.00011	33	26				R.FVQAGSEVSALLGR.M	[278-291]
	0	1.132e-05	High	Unambiguous	[R].FVQAGSEVSALLGR.[M]		1	ATCG00480.1	68	0	3	3.05739e-06	478.597	1433.78	1433.77	0.23	0.00011	33	26				R.FVQAGSEVSALLGR.M	[278-291]
	0	5.121e-06	High	Unambiguous	[R].FVQAGSEVSALLGR.[M]		1	ATCG00480.1	70	0	3	2.25606e-06	478.597	1433.78	1433.77	0.23	0.00011	33	26				R.FVQAGSEVSALLGR.M	[278-291]
	0	2.466e-05	High	Unambiguous	[R].FVQAGSEVSALLGR.[M]		1	ATCG00480.1	63	0	3	9.75779e-06	478.597	1433.78	1433.77	0.23	0.00011	33	26				R.FVQAGSEVSALLGR.M	[278-291]
	0	2.154e-06	High	Unambiguous	[R].FVQAGSEVSALLGR.[M]		1	ATCG00480.1	76	0	3	5.47459e-07	478.597	1433.78	1433.77	0.23	0.00011	33	26				R.FVQAGSEVSALLGR.M	[278-291]
	0	1.081e-05	High	Unambiguous	[R].FVQAGSEVSALLGR.[M]		1	ATCG00480.1	60	0	3	1.83314e-05	478.596	1433.77	1433.77	0.16	8e-05	33	26				R.FVQAGSEVSALLGR.M	[278-291]
	0	4.345e-06	High	Unambiguous	[R].FVQAGSEVSALLGR.[M]		1	ATCG00480.1	77	0	3	4.36713e-07	478.596	1433.77	1433.77	0.16	8e-05	33	26				R.FVQAGSEVSALLGR.M	[278-291]
	0	4.516e-06	High	Unambiguous	[R].FVQAGSEVSALLGR.[M]		1	ATCG00480.1	72	0	3	1.18555e-06	478.596	1433.77	1433.77	0.1	5e-05	32	25				R.FVQAGSEVSALLGR.M	[278-291]
	0	3.367e-06	High	Unambiguous	[R].FVQAGSEVSALLGR.[M]		1	ATCG00480.1	72	0	3	1.16659e-06	478.596	1433.77	1433.77	0.1	5e-05	32	25				R.FVQAGSEVSALLGR.M	[278-291]
	0	2.576e-05	High	Unambiguous	[R].FVQAGSEVSALLGR.[M]		1	ATCG00480.1	66	0	3	4.49811e-06	478.597	1433.78	1433.77	0.35	0.00017	33	26				R.FVQAGSEVSALLGR.M	[278-291]
	0	3.172e-06	High	Unambiguous	[R].DTLGQEINVTcEVQQLLGNNR.[V]	C11(Carbamidomethyl)	1	ATCG00480.1	42	0	3	0.00238204	801.064	2401.18	2401.18	0.04	3e-05	35	28				R.DTLGQEINVTCEVQQLLGNNR.V	[53-73]
	0	1.846e-09	High	Unambiguous	[R].DTLGQEINVTcEVQQLLGNNR.[V]	C11(Carbamidomethyl)	1	ATCG00480.1	76	0	2	9.06548e-07	1201.09	2401.18	2401.18	0.27	0.00033	35	28				R.DTLGQEINVTCEVQQLLGNNR.V	[53-73]
	0	1.553e-11	High	Unambiguous	[R].DTLGQEINVTcEVQQLLGNNR.[V]	C11(Carbamidomethyl)	1	ATCG00480.1	131	0	2	3.09622e-12	1201.09	2401.18	2401.18	0.38	0.00045	35	28				R.DTLGQEINVTCEVQQLLGNNR.V	[53-73]
	0	1.005e-06	High	Unambiguous	[R].FVQAGSEVSALLGR.[M]		1	ATCG00480.1	85	0	3	5.82589e-08	478.597	1433.78	1433.77	0.55	0.00026	32	25				R.FVQAGSEVSALLGR.M	[278-291]
	0	5.294e-06	High	Unambiguous	[R].FVQAGSEVSALLGR.[M]		1	ATCG00480.1	75	0	3	5.86628e-07	478.597	1433.78	1433.77	0.55	0.00026	32	25				R.FVQAGSEVSALLGR.M	[278-291]
	0	8.291e-07	High	Unambiguous	[R].FVQAGSEVSALLGR.[M]		1	ATCG00480.1	80	0	3	1.90705e-07	478.597	1433.78	1433.77	0.55	0.00026	32	25				R.FVQAGSEVSALLGR.M	[278-291]
	0	8.858e-07	High	Unambiguous	[R].FVQAGSEVSALLGR.[M]		1	ATCG00480.1	85	0	2	6.71475e-08	717.392	1433.78	1433.77	1.53	0.0011	33	26				R.FVQAGSEVSALLGR.M	[278-291]
	0	1.255e-06	High	Unambiguous	[R].FVQAGSEVSALLGR.[M]		1	ATCG00480.1	81	0	2	1.61076e-07	717.392	1433.78	1433.77	1.53	0.0011	33	26				R.FVQAGSEVSALLGR.M	[278-291]
	0	6.911e-06	High	Unambiguous	[R].FVQAGSEVSALLGR.[M]		1	ATCG00480.1	69	0	3	2.47759e-06	478.597	1433.78	1433.77	1.5	0.00072	33	26				R.FVQAGSEVSALLGR.M	[278-291]
	0	8.645e-07	High	Unambiguous	[R].FVQAGSEVSALLGR.[M]		1	ATCG00480.1	85	0	2	6.69931e-08	717.392	1433.78	1433.77	1.45	0.00104	33	26				R.FVQAGSEVSALLGR.M	[278-291]
	0	7.333e-07	High	Unambiguous	[R].FVQAGSEVSALLGR.[M]		1	ATCG00480.1	84	0	2	7.56885e-08	717.392	1433.78	1433.77	1.45	0.00104	33	26				R.FVQAGSEVSALLGR.M	[278-291]
	0	1.367e-06	High	Unambiguous	[R].FVQAGSEVSALLGR.[M]		1	ATCG00480.1	79	0	2	2.41563e-07	717.392	1433.78	1433.77	1.45	0.00104	33	26				R.FVQAGSEVSALLGR.M	[278-291]
	0	8.684e-07	High	Unambiguous	[R].FVQAGSEVSALLGR.[M]		1	ATCG00480.1	83	0	2	9.26659e-08	717.392	1433.78	1433.77	1.36	0.00098	33	26				R.FVQAGSEVSALLGR.M	[278-291]
	0	8.094e-07	High	Unambiguous	[R].FVQAGSEVSALLGR.[M]		1	ATCG00480.1	84	0	2	7.61939e-08	717.392	1433.78	1433.77	1.36	0.00098	33	26				R.FVQAGSEVSALLGR.M	[278-291]
	0	8.334e-07	High	Unambiguous	[R].FVQAGSEVSALLGR.[M]		1	ATCG00480.1	84	0	2	7.6722e-08	717.392	1433.78	1433.77	1.36	0.00098	33	26				R.FVQAGSEVSALLGR.M	[278-291]
	0	1.066e-06	High	Unambiguous	[R].FVQAGSEVSALLGR.[M]		1	ATCG00480.1	86	0	2	4.95359e-08	717.392	1433.78	1433.77	1.36	0.00098	33	26				R.FVQAGSEVSALLGR.M	[278-291]
	0	6.169e-07	High	Unambiguous	[R].FVQAGSEVSALLGR.[M]		1	ATCG00480.1	86	0	2	4.8297e-08	717.392	1433.78	1433.77	1.36	0.00098	33	26				R.FVQAGSEVSALLGR.M	[278-291]
	0	9.37e-07	High	Unambiguous	[R].FVQAGSEVSALLGR.[M]		1	ATCG00480.1	81	0	2	1.59926e-07	717.392	1433.78	1433.77	1.36	0.00098	33	26				R.FVQAGSEVSALLGR.M	[278-291]
	0	8.794e-07	High	Unambiguous	[R].FVQAGSEVSALLGR.[M]		1	ATCG00480.1	82	0	2	1.35494e-07	717.392	1433.78	1433.77	1.36	0.00098	33	26				R.FVQAGSEVSALLGR.M	[278-291]
	0	5.509e-05	High	Unambiguous	[R].FVQAGSEVSALLGR.[M]		1	ATCG00480.1	38	0	2	0.00308262	717.392	1433.78	1433.77	1.28	0.00092	33	26				R.FVQAGSEVSALLGR.M	[278-291]
	0	1.56e-06	High	Unambiguous	[R].FVQAGSEVSALLGR.[M]		1	ATCG00480.1	79	0	2	2.58178e-07	717.392	1433.78	1433.77	1.28	0.00092	33	26				R.FVQAGSEVSALLGR.M	[278-291]
	0	1.118e-06	High	Unambiguous	[R].FVQAGSEVSALLGR.[M]		1	ATCG00480.1	82	0	2	1.39611e-07	717.392	1433.78	1433.77	1.28	0.00092	33	26				R.FVQAGSEVSALLGR.M	[278-291]
	0	1.388e-06	High	Unambiguous	[R].FVQAGSEVSALLGR.[M]		1	ATCG00480.1	80	0	2	2.15239e-07	717.392	1433.78	1433.77	1.28	0.00092	33	26				R.FVQAGSEVSALLGR.M	[278-291]
	0	1.209e-06	High	Unambiguous	[R].FVQAGSEVSALLGR.[M]		1	ATCG00480.1	79	0	2	2.49989e-07	717.392	1433.78	1433.77	1.28	0.00092	33	26				R.FVQAGSEVSALLGR.M	[278-291]
	0	7.818e-07	High	Unambiguous	[R].FVQAGSEVSALLGR.[M]		1	ATCG00480.1	86	0	2	4.88562e-08	717.392	1433.78	1433.77	1.28	0.00092	33	26				R.FVQAGSEVSALLGR.M	[278-291]
	0	9.59e-07	High	Unambiguous	[R].FVQAGSEVSALLGR.[M]		1	ATCG00480.1	77	0	2	3.83637e-07	717.392	1433.78	1433.77	1.19	0.00086	33	26				R.FVQAGSEVSALLGR.M	[278-291]
	0	7.608e-07	High	Unambiguous	[R].FVQAGSEVSALLGR.[M]		1	ATCG00480.1	82	0	2	1.39933e-07	717.392	1433.78	1433.77	1.19	0.00086	33	26				R.FVQAGSEVSALLGR.M	[278-291]
	0	9.248e-07	High	Unambiguous	[R].FVQAGSEVSALLGR.[M]		1	ATCG00480.1	82	0	2	1.42863e-07	717.392	1433.78	1433.77	1.19	0.00086	33	26				R.FVQAGSEVSALLGR.M	[278-291]
	0	9.946e-07	High	Unambiguous	[R].FVQAGSEVSALLGR.[M]		1	ATCG00480.1	81	0	2	1.60295e-07	717.392	1433.78	1433.77	1.19	0.00086	33	26				R.FVQAGSEVSALLGR.M	[278-291]
	0	1.028e-06	High	Unambiguous	[R].FVQAGSEVSALLGR.[M]		1	ATCG00480.1	84	0	2	8.78861e-08	717.392	1433.78	1433.77	1.19	0.00086	33	26				R.FVQAGSEVSALLGR.M	[278-291]
	0	6.702e-07	High	Unambiguous	[R].FVQAGSEVSALLGR.[M]		1	ATCG00480.1	84	0	2	8.6282e-08	717.392	1433.78	1433.77	1.19	0.00086	33	26				R.FVQAGSEVSALLGR.M	[278-291]
	0	9.446e-08	High	Unambiguous	[R].FVQAGSEVSALLGR.[M]		1	ATCG00480.1	91	0	3	1.83198e-08	478.597	1433.78	1433.77	1.18	0.00057	33	26				R.FVQAGSEVSALLGR.M	[278-291]
	0	2.149e-06	High	Unambiguous	[R].FVQAGSEVSALLGR.[M]		1	ATCG00480.1	72	0	2	1.22706e-06	717.392	1433.78	1433.77	1.11	0.00079	33	26				R.FVQAGSEVSALLGR.M	[278-291]
	0	1.629e-06	High	Unambiguous	[R].FVQAGSEVSALLGR.[M]		1	ATCG00480.1	77	0	2	3.61362e-07	717.392	1433.78	1433.77	1.62	0.00116	32	26				R.FVQAGSEVSALLGR.M	[278-291]
	0	9.501e-07	High	Unambiguous	[R].FVQAGSEVSALLGR.[M]		1	ATCG00480.1	89	0	2	2.8407e-08	717.392	1433.78	1433.77	2.04	0.00147	33	26				R.FVQAGSEVSALLGR.M	[278-291]
	0	1.674e-06	High	Unambiguous	[R].FVQAGSEVSALLGR.[M]		1	ATCG00480.1	84	0	2	8.24729e-08	717.393	1433.78	1433.77	3.24	0.00232	32	25				R.FVQAGSEVSALLGR.M	[278-291]
	0	5.047e-07	High	Unambiguous	[R].FVQAGSEVSALLGR.[M]		1	ATCG00480.1	83	0	2	1.1012e-07	717.392	1433.78	1433.77	1.11	0.00079	33	26				R.FVQAGSEVSALLGR.M	[278-291]
	0	8.944e-07	High	Unambiguous	[R].FVQAGSEVSALLGR.[M]		1	ATCG00480.1	84	0	2	8.60731e-08	717.392	1433.78	1433.77	1.11	0.00079	33	26				R.FVQAGSEVSALLGR.M	[278-291]
	0	1.536e-06	High	Unambiguous	[R].FVQAGSEVSALLGR.[M]		1	ATCG00480.1	77	0	2	3.70567e-07	717.392	1433.78	1433.77	1.11	0.00079	33	26				R.FVQAGSEVSALLGR.M	[278-291]
	0	9.27e-07	High	Unambiguous	[R].FVQAGSEVSALLGR.[M]		1	ATCG00480.1	82	0	2	1.42189e-07	717.392	1433.78	1433.77	1.11	0.00079	33	26				R.FVQAGSEVSALLGR.M	[278-291]
	0	5.516e-07	High	Unambiguous	[R].FVQAGSEVSALLGR.[M]		1	ATCG00480.1	84	0	2	7.58249e-08	717.392	1433.78	1433.77	0.77	0.00055	33	26				R.FVQAGSEVSALLGR.M	[278-291]
	0	4.705e-07	High	Unambiguous	[R].FVQAGSEVSALLGR.[M]		1	ATCG00480.1	82	0	2	1.39255e-07	717.392	1433.78	1433.77	0.77	0.00055	33	26				R.FVQAGSEVSALLGR.M	[278-291]
	0	8.77e-07	High	Unambiguous	[R].FVQAGSEVSALLGR.[M]		1	ATCG00480.1	82	0	2	1.39898e-07	717.392	1433.78	1433.77	0.77	0.00055	33	26				R.FVQAGSEVSALLGR.M	[278-291]
	0	4.042e-06	High	Unambiguous	[R].FVQAGSEVSALLGR.[M]		1	ATCG00480.1	68	0	3	3.37918e-06	478.597	1433.78	1433.77	0.74	0.00035	33	26				R.FVQAGSEVSALLGR.M	[278-291]
	0	5.819e-06	High	Unambiguous	[R].FVQAGSEVSALLGR.[M]		1	ATCG00480.1	72	0	3	1.23257e-06	478.597	1433.78	1433.77	0.74	0.00035	33	26				R.FVQAGSEVSALLGR.M	[278-291]
	0	2.229e-06	High	Unambiguous	[R].FVQAGSEVSALLGR.[M]		1	ATCG00480.1	67	0	2	4.20544e-06	717.391	1433.78	1433.77	0.68	0.00049	33	26				R.FVQAGSEVSALLGR.M	[278-291]
	0	8.03e-07	High	Unambiguous	[R].FVQAGSEVSALLGR.[M]		1	ATCG00480.1	81	0	2	1.61738e-07	717.391	1433.78	1433.77	0.68	0.00049	33	26				R.FVQAGSEVSALLGR.M	[278-291]
	0	4.984e-06	High	Unambiguous	[R].FVQAGSEVSALLGR.[M]		1	ATCG00480.1	61	0	2	1.47507e-05	717.391	1433.78	1433.77	0.68	0.00049	33	26				R.FVQAGSEVSALLGR.M	[278-291]
	0	1.059e-06	High	Unambiguous	[R].FVQAGSEVSALLGR.[M]		1	ATCG00480.1	80	0	2	2.10287e-07	717.391	1433.78	1433.77	0.68	0.00049	33	26				R.FVQAGSEVSALLGR.M	[278-291]
	0	6.526e-07	High	Unambiguous	[R].FVQAGSEVSALLGR.[M]		1	ATCG00480.1	81	0	2	1.60995e-07	717.391	1433.78	1433.77	0.68	0.00049	33	26				R.FVQAGSEVSALLGR.M	[278-291]
	0	4.056e-06	High	Unambiguous	[R].FVQAGSEVSALLGR.[M]		1	ATCG00480.1	68	0	3	3.03957e-06	478.597	1433.78	1433.77	0.67	0.00032	33	26				R.FVQAGSEVSALLGR.M	[278-291]
	0	1.639e-05	High	Unambiguous	[R].FVQAGSEVSALLGR.[M]		1	ATCG00480.1	64	0	3	8.06885e-06	478.597	1433.78	1433.77	0.67	0.00032	33	26				R.FVQAGSEVSALLGR.M	[278-291]
	0	1.294e-05	High	Unambiguous	[R].FVQAGSEVSALLGR.[M]		1	ATCG00480.1	63	0	3	9.88125e-06	478.597	1433.78	1433.77	0.67	0.00032	33	26				R.FVQAGSEVSALLGR.M	[278-291]
	0	8.11e-07	High	Unambiguous	[R].FVQAGSEVSALLGR.[M]		1	ATCG00480.1	84	0	2	8.99108e-08	717.392	1433.78	1433.77	0.77	0.00055	33	26				R.FVQAGSEVSALLGR.M	[278-291]
	0	1.201e-05	High	Unambiguous	[R].FVQAGSEVSALLGR.[M]		1	ATCG00480.1	63	0	3	9.34034e-06	478.597	1433.78	1433.77	0.61	0.00029	32	25				R.FVQAGSEVSALLGR.M	[278-291]
	0	4.036e-06	High	Unambiguous	[R].FVQAGSEVSALLGR.[M]		1	ATCG00480.1	72	0	3	1.17588e-06	478.597	1433.78	1433.77	0.61	0.00029	32	25				R.FVQAGSEVSALLGR.M	[278-291]
	0	3.305e-05	High	Unambiguous	[R].FVQAGSEVSALLGR.[M]		1	ATCG00480.1	60	0	3	1.95147e-05	478.597	1433.78	1433.77	0.61	0.00029	32	25				R.FVQAGSEVSALLGR.M	[278-291]
	0	3.417e-05	High	Unambiguous	[R].FVQAGSEVSALLGR.[M]		1	ATCG00480.1	60	0	3	1.95597e-05	478.597	1433.78	1433.77	0.61	0.00029	32	25				R.FVQAGSEVSALLGR.M	[278-291]
	0	4.282e-06	High	Unambiguous	[R].FVQAGSEVSALLGR.[M]		1	ATCG00480.1	75	0	3	5.89335e-07	478.597	1433.78	1433.77	0.61	0.00029	32	25				R.FVQAGSEVSALLGR.M	[278-291]
	0	1.455e-06	High	Unambiguous	[R].FVQAGSEVSALLGR.[M]		1	ATCG00480.1	81	0	2	1.54299e-07	717.391	1433.78	1433.77	0.6	0.00043	32	25				R.FVQAGSEVSALLGR.M	[278-291]
	0	8.997e-07	High	Unambiguous	[R].FVQAGSEVSALLGR.[M]		1	ATCG00480.1	82	0	2	1.34698e-07	717.391	1433.78	1433.77	0.6	0.00043	32	25				R.FVQAGSEVSALLGR.M	[278-291]
	0	4.459e-07	High	Unambiguous	[R].FVQAGSEVSALLGR.[M]		1	ATCG00480.1	84	0	2	8.59731e-08	717.391	1433.78	1433.77	0.6	0.00043	32	25				R.FVQAGSEVSALLGR.M	[278-291]
	0	6.848e-07	High	Unambiguous	[R].FVQAGSEVSALLGR.[M]		1	ATCG00480.1	84	0	2	8.28634e-08	717.391	1433.78	1433.77	0.6	0.00043	32	25				R.FVQAGSEVSALLGR.M	[278-291]
	0	8.386e-07	High	Unambiguous	[R].FVQAGSEVSALLGR.[M]		1	ATCG00480.1	81	0	2	1.4906e-07	717.391	1433.78	1433.77	0.6	0.00043	32	25				R.FVQAGSEVSALLGR.M	[278-291]
	0	6.577e-06	High	Unambiguous	[R].FVQAGSEVSALLGR.[M]		1	ATCG00480.1	65	0	3	5.9616e-06	478.597	1433.78	1433.77	0.55	0.00026	32	25				R.FVQAGSEVSALLGR.M	[278-291]
	0	1.315e-05	High	Unambiguous	[R].FVQAGSEVSALLGR.[M]		1	ATCG00480.1	60	0	3	1.76345e-05	478.597	1433.78	1433.77	0.55	0.00026	32	25				R.FVQAGSEVSALLGR.M	[278-291]
	0	7.339e-06	High	Unambiguous	[R].FVQAGSEVSALLGR.[M]		1	ATCG00480.1	66	0	3	5.1329e-06	478.597	1433.78	1433.77	0.55	0.00026	32	25				R.FVQAGSEVSALLGR.M	[278-291]
	0	4.221e-06	High	Unambiguous	[R].FVQAGSEVSALLGR.[M]		1	ATCG00480.1	72	0	3	1.18131e-06	478.597	1433.78	1433.77	0.55	0.00026	32	25				R.FVQAGSEVSALLGR.M	[278-291]
	0	1.478e-05	High	Unambiguous	[R].FVQAGSEVSALLGR.[M]		1	ATCG00480.1	59	0	3	2.54309e-05	478.597	1433.78	1433.77	0.61	0.00029	32	25				R.FVQAGSEVSALLGR.M	[278-291]
	0	1.017e-05	High	Unambiguous	[R].FVQAGSEVSALLGR.[M]		1	ATCG00480.1	68	0	3	3.26109e-06	478.597	1433.78	1433.77	0.55	0.00026	32	25				R.FVQAGSEVSALLGR.M	[278-291]
	0	1.003e-05	High	Unambiguous	[R].FVQAGSEVSALLGR.[M]		1	ATCG00480.1	75	0	3	6.88354e-07	478.597	1433.78	1433.77	0.8	0.00038	33	26				R.FVQAGSEVSALLGR.M	[278-291]
	0	3.618e-07	High	Unambiguous	[R].FVQAGSEVSALLGR.[M]		1	ATCG00480.1	83	0	3	1.03947e-07	478.597	1433.78	1433.77	0.8	0.00038	33	26				R.FVQAGSEVSALLGR.M	[278-291]
	0	4.476e-07	High	Unambiguous	[R].FVQAGSEVSALLGR.[M]		1	ATCG00480.1	84	0	2	8.95091e-08	717.392	1433.78	1433.77	1.11	0.00079	33	26				R.FVQAGSEVSALLGR.M	[278-291]
	0	9.665e-07	High	Unambiguous	[R].FVQAGSEVSALLGR.[M]		1	ATCG00480.1	81	0	2	1.63632e-07	717.392	1433.78	1433.77	1.11	0.00079	33	26				R.FVQAGSEVSALLGR.M	[278-291]
	0	1.011e-06	High	Unambiguous	[R].FVQAGSEVSALLGR.[M]		1	ATCG00480.1	82	0	2	1.34838e-07	717.392	1433.78	1433.77	1.02	0.00073	33	26				R.FVQAGSEVSALLGR.M	[278-291]
	0	1.184e-06	High	Unambiguous	[R].FVQAGSEVSALLGR.[M]		1	ATCG00480.1	80	0	2	2.11257e-07	717.392	1433.78	1433.77	1.02	0.00073	33	26				R.FVQAGSEVSALLGR.M	[278-291]
	0	9.847e-07	High	Unambiguous	[R].FVQAGSEVSALLGR.[M]		1	ATCG00480.1	84	0	2	7.95814e-08	717.392	1433.78	1433.77	1.02	0.00073	33	26				R.FVQAGSEVSALLGR.M	[278-291]
	0	1.469e-06	High	Unambiguous	[R].FVQAGSEVSALLGR.[M]		1	ATCG00480.1	79	0	2	2.49351e-07	717.392	1433.78	1433.77	1.02	0.00073	33	26				R.FVQAGSEVSALLGR.M	[278-291]
	0	9.659e-07	High	Unambiguous	[R].FVQAGSEVSALLGR.[M]		1	ATCG00480.1	82	0	2	1.35773e-07	717.392	1433.78	1433.77	1.02	0.00073	33	26				R.FVQAGSEVSALLGR.M	[278-291]
	0	1.163e-05	High	Unambiguous	[R].FVQAGSEVSALLGR.[M]		1	ATCG00480.1	65	0	3	6.93125e-06	478.597	1433.78	1433.77	0.99	0.00047	33	26				R.FVQAGSEVSALLGR.M	[278-291]
	0	0.0004748	High	Unambiguous	[R].FVQAGSEVSALLGR.[M]		1	ATCG00480.1	45	0	3	0.000648353	478.597	1433.78	1433.77	0.99	0.00047	33	26				R.FVQAGSEVSALLGR.M	[278-291]
	0	8.945e-06	High	Unambiguous	[R].FVQAGSEVSALLGR.[M]		1	ATCG00480.1	65	0	2	6.96325e-06	717.392	1433.78	1433.77	0.94	0.00067	33	26				R.FVQAGSEVSALLGR.M	[278-291]
	0	1.819e-06	High	Unambiguous	[R].FVQAGSEVSALLGR.[M]		1	ATCG00480.1	79	0	2	2.5282e-07	717.392	1433.78	1433.77	0.94	0.00067	33	26				R.FVQAGSEVSALLGR.M	[278-291]
	0	8.368e-07	High	Unambiguous	[R].FVQAGSEVSALLGR.[M]		1	ATCG00480.1	83	0	2	9.3285e-08	717.392	1433.78	1433.77	0.94	0.00067	33	26				R.FVQAGSEVSALLGR.M	[278-291]
	0	1.076e-06	High	Unambiguous	[R].FVQAGSEVSALLGR.[M]		1	ATCG00480.1	81	0	2	1.65125e-07	717.392	1433.78	1433.77	0.94	0.00067	33	26				R.FVQAGSEVSALLGR.M	[278-291]
	0	2.003e-06	High	Unambiguous	[R].FVQAGSEVSALLGR.[M]		1	ATCG00480.1	75	0	3	6.32138e-07	478.597	1433.78	1433.77	0.8	0.00038	33	26				R.FVQAGSEVSALLGR.M	[278-291]
	0	9.846e-07	High	Unambiguous	[R].FVQAGSEVSALLGR.[M]		1	ATCG00480.1	84	0	2	7.63505e-08	717.392	1433.78	1433.77	0.94	0.00067	33	26				R.FVQAGSEVSALLGR.M	[278-291]
	0	2.345e-06	High	Unambiguous	[R].FVQAGSEVSALLGR.[M]		1	ATCG00480.1	68	0	3	3.56297e-06	478.597	1433.78	1433.77	0.93	0.00044	33	26				R.FVQAGSEVSALLGR.M	[278-291]
	0	4.249e-07	High	Unambiguous	[R].FVQAGSEVSALLGR.[M]		1	ATCG00480.1	80	0	3	2.02214e-07	478.597	1433.78	1433.77	0.86	0.00041	33	26				R.FVQAGSEVSALLGR.M	[278-291]
	0	5.544e-06	High	Unambiguous	[R].FVQAGSEVSALLGR.[M]		1	ATCG00480.1	67	0	3	3.92475e-06	478.597	1433.78	1433.77	0.86	0.00041	33	26				R.FVQAGSEVSALLGR.M	[278-291]
	0	1.114e-05	High	Unambiguous	[R].FVQAGSEVSALLGR.[M]		1	ATCG00480.1	63	0	3	9.65632e-06	478.597	1433.78	1433.77	0.86	0.00041	33	26				R.FVQAGSEVSALLGR.M	[278-291]
	0	1.709e-05	High	Unambiguous	[R].FVQAGSEVSALLGR.[M]		1	ATCG00480.1	70	0	3	2.09803e-06	478.597	1433.78	1433.77	0.86	0.00041	33	26				R.FVQAGSEVSALLGR.M	[278-291]
	0	5.2e-06	High	Unambiguous	[R].FVQAGSEVSALLGR.[M]		1	ATCG00480.1	63	0	2	1.1036e-05	717.392	1433.78	1433.77	0.85	0.00061	33	26				R.FVQAGSEVSALLGR.M	[278-291]
	0	7.362e-07	High	Unambiguous	[R].FVQAGSEVSALLGR.[M]		1	ATCG00480.1	84	0	2	8.88816e-08	717.392	1433.78	1433.77	0.85	0.00061	33	26				R.FVQAGSEVSALLGR.M	[278-291]
	0	8.882e-07	High	Unambiguous	[R].FVQAGSEVSALLGR.[M]		1	ATCG00480.1	82	0	2	1.39255e-07	717.392	1433.78	1433.77	0.85	0.00061	33	26				R.FVQAGSEVSALLGR.M	[278-291]
	0	5.49e-07	High	Unambiguous	[R].FVQAGSEVSALLGR.[M]		1	ATCG00480.1	85	0	2	6.66518e-08	717.392	1433.78	1433.77	0.85	0.00061	33	26				R.FVQAGSEVSALLGR.M	[278-291]
	0	6.269e-07	High	Unambiguous	[R].FVQAGSEVSALLGR.[M]		1	ATCG00480.1	84	0	2	8.68584e-08	717.392	1433.78	1433.77	0.85	0.00061	33	26				R.FVQAGSEVSALLGR.M	[278-291]
	0	1.357e-06	High	Unambiguous	[R].FVQAGSEVSALLGR.[M]		1	ATCG00480.1	81	0	2	1.63988e-07	717.392	1433.78	1433.77	0.85	0.00061	33	26				R.FVQAGSEVSALLGR.M	[278-291]
	0	8.724e-07	High	Unambiguous	[R].FVQAGSEVSALLGR.[M]		1	ATCG00480.1	82	0	2	1.38616e-07	717.392	1433.78	1433.77	0.85	0.00061	33	26				R.FVQAGSEVSALLGR.M	[278-291]
	0	2.322e-07	High	Unambiguous	[R].FVQAGSEVSALLGR.[M]		1	ATCG00480.1	80	0	3	2.26366e-07	478.597	1433.78	1433.77	0.8	0.00038	33	26				R.FVQAGSEVSALLGR.M	[278-291]
	0	9.544e-07	High	Unambiguous	[R].FVQAGSEVSALLGR.[M]		1	ATCG00480.1	82	0	2	1.36714e-07	717.392	1433.78	1433.77	0.94	0.00067	33	26				R.FVQAGSEVSALLGR.M	[278-291]
	0	8.27e-06	High	Unambiguous	[K].ESGVINEQNLAESK.[V]		1	ATCG00480.1	68	0	2	5.10677e-06	759.376	1517.75	1517.74	0.88	0.00067	34	27				K.ESGVINEQNLAESK.V	[218-231]
	0	2.819e-05	High	Unambiguous	[K].ESGVINEQNLAESK.[V]		1	ATCG00480.1	67	0	2	5.86335e-06	759.376	1517.75	1517.74	0.88	0.00067	34	27				K.ESGVINEQNLAESK.V	[218-231]
	0	3.947e-05	High	Unambiguous	[K].ESGVINEQNLAESK.[V]		1	ATCG00480.1	61	0	2	2.45542e-05	759.376	1517.75	1517.74	0.8	0.00061	34	27				K.ESGVINEQNLAESK.V	[218-231]
	0	2.154e-05	High	Unambiguous	[K].ESGVINEQNLAESK.[V]		1	ATCG00480.1	42	0	2	0.00169179	759.376	1517.75	1517.74	0.64	0.00049	34	27				K.ESGVINEQNLAESK.V	[218-231]
	0	5.292e-06	High	Unambiguous	[K].ESGVINEQNLAESK.[V]		1	ATCG00480.1	65	0	2	9.78607e-06	759.376	1517.75	1517.74	0.56	0.00043	34	27				K.ESGVINEQNLAESK.V	[218-231]
	0	2.583e-06	High	Unambiguous	[K].ESGVINEQNLAESK.[V]		1	ATCG00480.1	72	0	2	1.82765e-06	759.376	1517.74	1517.74	0.4	0.0003	34	27				K.ESGVINEQNLAESK.V	[218-231]
	0	3.6e-06	High	Unambiguous	[K].ESGVINEQNLAESK.[V]		1	ATCG00480.1	65	0	2	8.58802e-06	759.376	1517.74	1517.74	0.4	0.0003	34	27				K.ESGVINEQNLAESK.V	[218-231]
	0	2.49e-05	High	Unambiguous	[K].ESGVINEQNLAESK.[V]		1	ATCG00480.1	55	0	2	0.000103251	759.376	1517.74	1517.74	0.32	0.00024	34	27				K.ESGVINEQNLAESK.V	[218-231]
	0	1.573e-05	High	Unambiguous	[K].ESGVINEQNLAESK.[V]		1	ATCG00480.1	58	0	2	5.05227e-05	759.376	1517.74	1517.74	0.24	0.00018	34	27				K.ESGVINEQNLAESK.V	[218-231]
	0	2.492e-05	High	Unambiguous	[K].ESGVINEQNLAESK.[V]		1	ATCG00480.1	50	0	2	0.000327674	759.376	1517.74	1517.74	0.16	0.00012	34	27				K.ESGVINEQNLAESK.V	[218-231]
	0	1.583e-06	High	Unambiguous	[K].ESGVINEQNLAESK.[V]		1	ATCG00480.1	75	0	2	1.01963e-06	759.376	1517.74	1517.74	0.16	0.00012	34	27				K.ESGVINEQNLAESK.V	[218-231]
	0	5.144e-05	High	Unambiguous	[K].ESGVINEQNLAESK.[V]		1	ATCG00480.1	33	0	2	0.0152435	759.376	1517.74	1517.74	0	0	34	27				K.ESGVINEQNLAESK.V	[218-231]
	0	3.043e-05	High	Unambiguous	[K].ESGVINEQNLAESK.[V]		1	ATCG00480.1	58	0	2	4.44719e-05	759.376	1517.74	1517.74	-0.16	-0.00012	34	27				K.ESGVINEQNLAESK.V	[218-231]
	0	4.964e-06	High	Unambiguous	[K].ESGVINEQNLAESK.[V]		1	ATCG00480.1	70	0	2	3.14863e-06	759.375	1517.74	1517.74	-0.89	-0.00067	34	27				K.ESGVINEQNLAESK.V	[218-231]
	0	0.0003224	High	Unambiguous	[K].ESGVINEQNLAESK.[V]		1	ATCG00480.1	35	0	3	0.00915306	506.586	1517.74	1517.74	-0.92	-0.00046	34	27				K.ESGVINEQNLAESK.V	[218-231]
	0	1.946e-05	High	Unambiguous	[K].ESGVINEQNLAESK.[V]		1	ATCG00480.1	59	0	2	3.54096e-05	759.374	1517.74	1517.74	-1.69	-0.00128	34	27				K.ESGVINEQNLAESK.V	[218-231]
	0	0.0001866	High	Unambiguous	[K].ESGVINEQNLAESK.[V]		1	ATCG00480.1	36	0	2	0.00743962	759.374	1517.74	1517.74	-1.85	-0.00141	34	27				K.ESGVINEQNLAESK.V	[218-231]
	0	8.684e-06	High	Unambiguous	[K].ESGVINEQNLAESK.[V]		1	ATCG00480.1	63	0	2	1.40976e-05	759.376	1517.75	1517.74	0.88	0.00067	34	27				K.ESGVINEQNLAESK.V	[218-231]
	0	7.486e-06	High	Unambiguous	[K].ESGVINEQNLAESK.[V]		1	ATCG00480.1	70	0	2	2.84052e-06	759.377	1517.75	1517.74	1.04	0.00079	34	27				K.ESGVINEQNLAESK.V	[218-231]
	0	4.545e-06	High	Unambiguous	[K].ESGVINEQNLAESK.[V]		1	ATCG00480.1	78	0	2	4.67762e-07	759.377	1517.75	1517.74	1.12	0.00085	34	27				K.ESGVINEQNLAESK.V	[218-231]
	0	4.437e-06	High	Unambiguous	[K].ESGVINEQNLAESK.[V]		1	ATCG00480.1	65	0	2	9.24966e-06	759.377	1517.75	1517.74	1.61	0.00122	34	27				K.ESGVINEQNLAESK.V	[218-231]
	0	0.0002958	High	Unambiguous	[R].TREGNDLYmEmK.[E]	M9(Oxidation); M11(Oxidation)	1	ATCG00480.1	28	1	3	0.0396613	506.891	1518.66	1518.66	1.33	0.00067	34	27				R.TREGNDLYMEMK.E	[206-217]
	0	0.0002828	High	Unambiguous	[R].TREGNDLYmEmK.[E]	M9(Oxidation); M11(Oxidation)	1	ATCG00480.1	27	1	3	0.057274	506.891	1518.66	1518.66	1.03	0.00052	34	27				R.TREGNDLYMEMK.E	[206-217]
	0	0.000384	High	Unambiguous	[R].TREGNDLYmEmK.[E]	M9(Oxidation); M11(Oxidation)	1	ATCG00480.1	22	1	3	0.15494	506.891	1518.66	1518.66	0.91	0.00046	34	27				R.TREGNDLYMEMK.E	[206-217]
	0	0.0001519	High	Unambiguous	[R].TREGNDLYmEmK.[E]	M9(Oxidation); M11(Oxidation)	1	ATCG00480.1	40	1	3	0.00269732	506.891	1518.66	1518.66	0.67	0.00034	34	27				R.TREGNDLYMEMK.E	[206-217]
	0	6.25e-05	High	Unambiguous	[R].TREGNDLYmEmK.[E]	M9(Oxidation); M11(Oxidation)	1	ATCG00480.1	33	1	3	0.0140077	506.891	1518.66	1518.66	0.49	0.00025	34	27				R.TREGNDLYMEMK.E	[206-217]
	0	2.83e-05	High	Unambiguous	[R].TREGNDLYmEmK.[E]	M9(Oxidation); M11(Oxidation)	1	ATCG00480.1	40	1	2	0.00261314	759.832	1518.66	1518.66	-0.01	0	34	27				R.TREGNDLYMEMK.E	[206-217]
	0	0.0003029	High	Unambiguous	[R].TREGNDLYmEmK.[E]	M9(Oxidation); M11(Oxidation)	1	ATCG00480.1	34	1	3	0.0107887	506.89	1518.65	1518.66	-0.9	-0.00045	34	27				R.TREGNDLYMEMK.E	[206-217]
	0	3.944e-05	High	Unambiguous	[K].ESGVINEQNLAESK.[V]		1	ATCG00480.1	58	0	2	4.45663e-05	759.378	1517.75	1517.74	3.13	0.00238	34	27				K.ESGVINEQNLAESK.V	[218-231]
	0	9.921e-06	High	Unambiguous	[K].ESGVINEQNLAESK.[V]		1	ATCG00480.1	61	0	2	2.20617e-05	759.377	1517.75	1517.74	1.85	0.0014	34	27				K.ESGVINEQNLAESK.V	[218-231]
	0	2.435e-05	High	Unambiguous	[K].ESGVINEQNLAESK.[V]		1	ATCG00480.1	48	0	2	0.000460848	759.377	1517.75	1517.74	1.77	0.00134	34	27				K.ESGVINEQNLAESK.V	[218-231]
	0	0.000175	High	Unambiguous	[R].TREGNDLYmEMK.[E]	M9(Oxidation)	1	ATCG00480.1	42	1	3	0.00198777	501.559	1502.66	1502.66	1.23	0.00062	34	27				R.TREGNDLYMEMK.E	[206-217]
	0	0.0003971	High	Unambiguous	[R].TREGNDLYMEmK.[E]	M11(Oxidation)	1	ATCG00480.1	45	1	2	0.00086575	751.835	1502.66	1502.66	1.08	0.00081	34	27				R.TREGNDLYMEMK.E	[206-217]
	0	7.049e-05	High	Unambiguous	[R].TREGNDLYmEMK.[E]	M9(Oxidation)	1	ATCG00480.1	47	1	2	0.000604495	751.835	1502.66	1502.66	1.08	0.00081	34	27				R.TREGNDLYMEMK.E	[206-217]
	0	6.461e-05	High	Unambiguous	[R].TREGNDLYmEMK.[E]	M9(Oxidation)	1	ATCG00480.1	43	1	3	0.00136582	501.559	1502.66	1502.66	1.05	0.00053	34	27				R.TREGNDLYMEMK.E	[206-217]
	0	6.756e-07	High	Unambiguous	[R].TREGNDLYmEMK.[E]	M9(Oxidation)	1	ATCG00480.1	28	1	3	0.0417246	501.559	1502.66	1502.66	0.99	0.0005	34	27				R.TREGNDLYMEMK.E	[206-217]
	0	0.000111	High	Unambiguous	[R].TREGNDLYMEmK.[E]	M11(Oxidation)	1	ATCG00480.1	32	1	3	0.0184458	501.559	1502.66	1502.66	0.68	0.00034	34	27				R.TREGNDLYMEMK.E	[206-217]
	0	4.871e-05	High	Unambiguous	[R].TREGNDLYmEMK.[E]	M9(Oxidation)	1	ATCG00480.1	46	1	3	0.000654482	501.559	1502.66	1502.66	0.68	0.00034	34	27				R.TREGNDLYMEMK.E	[206-217]
	0	7.489e-05	High	Unambiguous	[R].TREGNDLYMEmK.[E]	M11(Oxidation)	1	ATCG00480.1	44	1	2	0.00121509	751.835	1502.66	1502.66	0.67	0.00051	34	27				R.TREGNDLYMEMK.E	[206-217]
	0	0.0005643	High	Unambiguous	[R].TREGNDLYmEMK.[E]	M9(Oxidation)	1	ATCG00480.1	26	1	3	0.0691962	501.559	1502.66	1502.66	0.62	0.00031	34	27				R.TREGNDLYMEMK.E	[206-217]
	0	1.221e-05	High	Unambiguous	[R].TREGNDLYmEMK.[E]	M9(Oxidation)	1	ATCG00480.1	62	1	2	1.88503e-05	751.835	1502.66	1502.66	0.59	0.00044	34	27				R.TREGNDLYMEMK.E	[206-217]
	0	0.0005699	High	Unambiguous	[R].TREGNDLYmEMK.[E]	M9(Oxidation)	1	ATCG00480.1	35	1	3	0.0087657	501.559	1502.66	1502.66	0.5	0.00025	34	27				R.TREGNDLYMEMK.E	[206-217]
	0	3.721e-05	High	Unambiguous	[R].TREGNDLYmEMK.[E]	M9(Oxidation)	1	ATCG00480.1	46	1	2	0.00070597	751.835	1502.66	1502.66	0.43	0.00032	34	27				R.TREGNDLYMEMK.E	[206-217]
	0	5.59e-05	High	Unambiguous	[R].TREGNDLYmEMK.[E]	M9(Oxidation)	1	ATCG00480.1	36	1	3	0.00672646	501.559	1502.66	1502.66	0.32	0.00016	34	27				R.TREGNDLYMEMK.E	[206-217]
	0	5.12e-05	High	Unambiguous	[R].TREGNDLYMEmK.[E]	M11(Oxidation)	1	ATCG00480.1	34	1	3	0.0111631	501.559	1502.66	1502.66	0.32	0.00016	34	27				R.TREGNDLYMEMK.E	[206-217]
	0	8.531e-05	High	Unambiguous	[R].TREGNDLYmEMK.[E]	M9(Oxidation)	1	ATCG00480.1	36	1	3	0.00763031	501.559	1502.66	1502.66	-0.05	-2e-05	34	27				R.TREGNDLYMEMK.E	[206-217]
	0	0.0006609	High	Unambiguous	[R].TREGNDLYMEmK.[E]	M11(Oxidation)	1	ATCG00480.1	48	1	2	0.000434053	751.834	1502.66	1502.66	-0.14	-0.0001	34	27				R.TREGNDLYMEMK.E	[206-217]
	0	5.45e-05	High	Unambiguous	[R].TREGNDLYmEMK.[E]	M9(Oxidation)	1	ATCG00480.1	48	1	2	0.00041643	751.834	1502.66	1502.66	-0.14	-0.0001	34	27				R.TREGNDLYMEMK.E	[206-217]
	0	0.0002534	High	Unambiguous	[R].TREGNDLYmEMK.[E]	M9(Oxidation)	1	ATCG00480.1	50	1	2	0.000275133	751.834	1502.66	1502.66	-0.14	-0.0001	34	27				R.TREGNDLYMEMK.E	[206-217]
	0	7.862e-07	High	Unambiguous	[R].TREGNDLYMEmK.[E]	M11(Oxidation)	1	ATCG00480.1	29	1	3	0.0343078	501.559	1502.66	1502.66	0.99	0.0005	34	27				R.TREGNDLYMEMK.E	[206-217]
	0	9.754e-05	High	Unambiguous	[R].TREGNDLYmEmK.[E]	M9(Oxidation); M11(Oxidation)	1	ATCG00480.1	34	1	3	0.0119168	506.893	1518.66	1518.66	5.55	0.00281	34	27				R.TREGNDLYMEMK.E	[206-217]
	0	8.81e-05	High	Unambiguous	[R].TREGNDLYMEmK.[E]	M11(Oxidation)	1	ATCG00480.1	35	1	3	0.00811974	501.559	1502.66	1502.66	-0.17	-8e-05	34	27				R.TREGNDLYMEMK.E	[206-217]
	0	6.518e-05	High	Unambiguous	[R].TREGNDLYMEmK.[E]	M11(Oxidation)	1	ATCG00480.1	39	1	2	0.00380664	751.834	1502.66	1502.66	-0.22	-0.00017	34	27				R.TREGNDLYMEMK.E	[206-217]
	0	0.0006041	High	Unambiguous	[R].TREGNDLYmEMK.[E]	M9(Oxidation)	1	ATCG00480.1	37	1	2	0.00500659	751.834	1502.66	1502.66	-0.3	-0.00023	34	27				R.TREGNDLYMEMK.E	[206-217]
	0	0.0004113	High	Unambiguous	[R].TREGNDLYMEMK.[E]		1	ATCG00480.1	26	1	3	0.079733	496.228	1486.67	1486.67	1.56	0.00077	34	27				R.TREGNDLYMEMK.E	[206-217]
	0	5.834e-05	High	Unambiguous	[R].TREGNDLYMEMK.[E]		1	ATCG00480.1	42	1	3	0.00182238	496.228	1486.67	1486.67	1.44	0.00071	34	27				R.TREGNDLYMEMK.E	[206-217]
	0	8.374e-05	High	Unambiguous	[R].TREGNDLYMEMK.[E]		1	ATCG00480.1	47	1	2	0.000525579	743.838	1486.67	1486.67	1.37	0.00101	34	27				R.TREGNDLYMEMK.E	[206-217]
	0	0.0005577	High	Unambiguous	[R].TREGNDLYMEMK.[E]		1	ATCG00480.1	29	1	3	0.0352078	496.227	1486.67	1486.67	0.95	0.00047	34	27				R.TREGNDLYMEMK.E	[206-217]
	0	0.000355	High	Unambiguous	[R].TREGNDLYMEMK.[E]		1	ATCG00480.1	27	1	3	0.0524371	496.227	1486.67	1486.67	0.88	0.00044	34	27				R.TREGNDLYMEMK.E	[206-217]
	0	7.2e-05	High	Unambiguous	[R].TREGNDLYMEMK.[E]		1	ATCG00480.1	30	1	3	0.0260399	496.227	1486.67	1486.67	0.82	0.00041	34	27				R.TREGNDLYMEMK.E	[206-217]
	0	8.472e-05	High	Unambiguous	[R].TREGNDLYMEMK.[E]		1	ATCG00480.1	31	1	3	0.0226798	496.227	1486.67	1486.67	0.82	0.00041	34	27				R.TREGNDLYMEMK.E	[206-217]
	0	6.284e-05	High	Unambiguous	[R].TREGNDLYMEMK.[E]		1	ATCG00480.1	53	1	2	0.000128012	743.837	1486.67	1486.67	0.46	0.00034	34	27				R.TREGNDLYMEMK.E	[206-217]
	0	0.0003219	High	Unambiguous	[R].TREGNDLYMEMK.[E]		1	ATCG00480.1	27	1	3	0.0573125	496.227	1486.67	1486.67	0.45	0.00022	34	27				R.TREGNDLYMEMK.E	[206-217]
	0	0.00066	High	Unambiguous	[R].TREGNDLYMEMK.[E]		1	ATCG00480.1	25	1	3	0.0952413	496.227	1486.67	1486.67	0.08	4e-05	34	27				R.TREGNDLYMEMK.E	[206-217]
	0	0.0001093	High	Unambiguous	[R].TREGNDLYMEMK.[E]		1	ATCG00480.1	45	1	2	0.000783723	743.837	1486.67	1486.67	0.05	4e-05	34	27				R.TREGNDLYMEMK.E	[206-217]
	0	0.0001729	High	Unambiguous	[R].TREGNDLYMEMK.[E]		1	ATCG00480.1	27	1	3	0.0590078	496.227	1486.67	1486.67	-0.16	-8e-05	34	27				R.TREGNDLYMEMK.E	[206-217]
	0	0.000133	High	Unambiguous	[R].TREGNDLYMEMK.[E]		1	ATCG00480.1	36	1	3	0.00653375	496.226	1486.66	1486.67	-1.46	-0.00072	34	27				R.TREGNDLYMEMK.E	[206-217]
	0	0.0003724	High	Unambiguous	[R].TREGNDLYMEMK.[E]		1	ATCG00480.1	32	1	3	0.0170352	496.228	1486.67	1486.67	1.75	0.00087	34	27				R.TREGNDLYMEMK.E	[206-217]
	0	0.0004784	High	Unambiguous	[R].TREGNDLYMEMK.[E]		1	ATCG00480.1	38	1	3	0.00456742	496.228	1486.67	1486.67	1.99	0.00099	34	27				R.TREGNDLYMEMK.E	[206-217]
	0	7.95e-05	High	Unambiguous	[R].TREGNDLYMEMK.[E]		1	ATCG00480.1	39	1	3	0.00365777	496.228	1486.67	1486.67	2.05	0.00102	34	27				R.TREGNDLYMEMK.E	[206-217]
	0	0.0001268	High	Unambiguous	[R].TREGNDLYMEMK.[E]		1	ATCG00480.1	43	1	2	0.00140139	743.838	1486.67	1486.67	2.19	0.00163	34	27				R.TREGNDLYMEMK.E	[206-217]
	0	6.163e-06	High	Unambiguous	[R].VGLTALTmAEYFR.[D]	M8(Oxidation)	1	ATCG00480.1	63	0	2	1.28921e-05	744.382	1487.76	1487.76	0.65	0.00049	34	27				R.VGLTALTMAEYFR.D	[249-261]
	0	4.604e-06	High	Unambiguous	[R].VGLTALTmAEYFR.[D]	M8(Oxidation)	1	ATCG00480.1	51	0	2	0.000211228	744.382	1487.76	1487.76	0.57	0.00043	34	27				R.VGLTALTMAEYFR.D	[249-261]
	0	8.731e-06	High	Unambiguous	[R].VGLTALTmAEYFR.[D]	M8(Oxidation)	1	ATCG00480.1	58	0	2	4.66391e-05	744.382	1487.76	1487.76	0.57	0.00043	34	27				R.VGLTALTMAEYFR.D	[249-261]
	0	3.982e-06	High	Unambiguous	[R].VGLTALTmAEYFR.[D]	M8(Oxidation)	1	ATCG00480.1	47	0	2	0.000580431	744.382	1487.76	1487.76	0.57	0.00043	34	27				R.VGLTALTMAEYFR.D	[249-261]
	0	4.023e-05	High	Unambiguous	[R].VGLTALTmAEYFR.[D]	M8(Oxidation)	1	ATCG00480.1	40	0	2	0.00256892	744.382	1487.76	1487.76	0.57	0.00043	34	27				R.VGLTALTMAEYFR.D	[249-261]
	0	3.774e-06	High	Unambiguous	[R].VGLTALTmAEYFR.[D]	M8(Oxidation)	1	ATCG00480.1	61	0	2	2.36114e-05	744.382	1487.76	1487.76	0.49	0.00036	34	27				R.VGLTALTMAEYFR.D	[249-261]
	0	5.855e-06	High	Unambiguous	[R].VGLTALTmAEYFR.[D]	M8(Oxidation)	1	ATCG00480.1	63	0	2	1.40968e-05	744.382	1487.76	1487.76	0.49	0.00036	34	27				R.VGLTALTMAEYFR.D	[249-261]
	0	7.387e-06	High	Unambiguous	[R].VGLTALTmAEYFR.[D]	M8(Oxidation)	1	ATCG00480.1	59	0	2	3.3972e-05	744.382	1487.76	1487.76	0.41	0.0003	34	27				R.VGLTALTMAEYFR.D	[249-261]
	0	5.637e-07	High	Unambiguous	[R].VGLTALTmAEYFR.[D]	M8(Oxidation)	1	ATCG00480.1	75	0	2	8.18694e-07	744.382	1487.76	1487.76	0.33	0.00024	34	27				R.VGLTALTMAEYFR.D	[249-261]
	0	1.619e-05	High	Unambiguous	[R].VGLTALTmAEYFR.[D]	M8(Oxidation)	1	ATCG00480.1	49	0	2	0.000382422	744.382	1487.76	1487.76	0.24	0.00018	34	27				R.VGLTALTMAEYFR.D	[249-261]
	0	5.005e-05	High	Unambiguous	[R].VGLTALTmAEYFR.[D]	M8(Oxidation)	1	ATCG00480.1	50	0	3	0.000287829	496.59	1487.76	1487.76	0.11	6e-05	34	27				R.VGLTALTMAEYFR.D	[249-261]
	0	6.971e-06	High	Unambiguous	[R].VGLTALTmAEYFR.[D]	M8(Oxidation)	1	ATCG00480.1	58	0	2	4.51996e-05	744.382	1487.76	1487.76	0	0	34	27				R.VGLTALTMAEYFR.D	[249-261]
	0	3.143e-05	High	Unambiguous	[R].VGLTALTmAEYFR.[D]	M8(Oxidation)	1	ATCG00480.1	45	0	2	0.000856617	744.381	1487.76	1487.76	-0.58	-0.00043	34	27				R.VGLTALTMAEYFR.D	[249-261]
	0	1.035e-05	High	Unambiguous	[R].VGLTALTmAEYFR.[D]	M8(Oxidation)	1	ATCG00480.1	59	0	2	3.67102e-05	744.381	1487.76	1487.76	-0.58	-0.00043	34	27				R.VGLTALTMAEYFR.D	[249-261]
	0	1.851e-05	High	Unambiguous	[R].VGLTALTmAEYFR.[D]	M8(Oxidation)	1	ATCG00480.1	40	0	2	0.00268507	744.381	1487.75	1487.76	-1.48	-0.0011	34	27				R.VGLTALTMAEYFR.D	[249-261]
	0	1.289e-05	High	Unambiguous	[R].VGLTALTmAEYFR.[D]	M8(Oxidation)	1	ATCG00480.1	57	0	2	5.21142e-05	744.381	1487.75	1487.76	-1.48	-0.0011	34	27				R.VGLTALTMAEYFR.D	[249-261]
	0	3.653e-06	High	Unambiguous	[R].VGLTALTmAEYFR.[D]	M8(Oxidation)	1	ATCG00480.1	77	0	2	4.89017e-07	744.38	1487.75	1487.76	-1.97	-0.00147	34	27				R.VGLTALTMAEYFR.D	[249-261]
	0	9.986e-06	High	Unambiguous	[R].VGLTALTmAEYFR.[D]	M8(Oxidation)	1	ATCG00480.1	63	0	2	1.498e-05	744.38	1487.75	1487.76	-2.05	-0.00153	34	27				R.VGLTALTMAEYFR.D	[249-261]
	0	1.637e-05	High	Unambiguous	[R].TREGNDLYMEMK.[E]		1	ATCG00480.1	58	1	2	5.38078e-05	743.839	1486.67	1486.67	3.01	0.00224	34	27				R.TREGNDLYMEMK.E	[206-217]
	0	4.274e-05	High	Unambiguous	[R].TREGNDLYMEMK.[E]		1	ATCG00480.1	41	1	3	0.00214663	496.228	1486.67	1486.67	2.55	0.00126	34	27				R.TREGNDLYMEMK.E	[206-217]
	0	2.459e-06	High	Unambiguous	[R].VGLTALTmAEYFR.[D]	M8(Oxidation)	1	ATCG00480.1	71	0	2	1.98758e-06	744.381	1487.76	1487.76	-0.49	-0.00037	34	27				R.VGLTALTMAEYFR.D	[249-261]
	0	8.964e-06	High	Unambiguous	[R].VGLTALTmAEYFR.[D]	M8(Oxidation)	1	ATCG00480.1	69	0	2	3.72507e-06	744.382	1487.76	1487.76	0.74	0.00055	34	27				R.VGLTALTMAEYFR.D	[249-261]
	0	2.022e-05	High	Unambiguous	[R].VGLTALTmAEYFR.[D]	M8(Oxidation)	1	ATCG00480.1	34	0	2	0.00955289	744.382	1487.76	1487.76	0.74	0.00055	34	27				R.VGLTALTMAEYFR.D	[249-261]
	0	0.0001554	High	Unambiguous	[R].VGLTALTmAEYFR.[D]	M8(Oxidation)	1	ATCG00480.1	35	0	3	0.00758813	496.591	1487.76	1487.76	0.73	0.00036	34	27				R.VGLTALTMAEYFR.D	[249-261]
	0	5.059e-06	High	Unambiguous	[R].VGLTALTmAEYFR.[D]	M8(Oxidation)	1	ATCG00480.1	59	0	2	3.21466e-05	744.382	1487.76	1487.76	0.82	0.00061	34	27				R.VGLTALTMAEYFR.D	[249-261]
	0	0.0004549	High	Unambiguous	[R].TNPtTSNPEVSIR.[E]	T4(Phospho)	1	ATCG00480.1	52	0	2	0.000198132	748.344	1495.68	1495.68	1.67	0.00125	35	28	S11(Phospho): 100	211.52	0	R.TNPTTSNPEVSIR.E	[3-15]	1xPhospho [S13(100)]
	0	9.386e-05	High	Unambiguous	[R].TREGNDLYMEmK.[E]	M11(Oxidation)	1	ATCG00480.1	45	1	2	0.000832803	751.834	1502.66	1502.66	-0.3	-0.00023	34	27				R.TREGNDLYMEMK.E	[206-217]
	0	0.0006197	High	Unambiguous	[R].TREGNDLYmEMK.[E]	M9(Oxidation)	1	ATCG00480.1	32	1	3	0.0165242	501.558	1502.66	1502.66	-0.41	-0.00021	34	27				R.TREGNDLYMEMK.E	[206-217]
	0	2.266e-05	High	Unambiguous	[R].TREGNDLYmEMK.[E]	M9(Oxidation)	1	ATCG00480.1	45	1	3	0.000952002	501.558	1502.66	1502.66	-0.96	-0.00048	34	27				R.TREGNDLYMEMK.E	[206-217]
	0	0.0002634	High	Unambiguous	[R].TREGNDLYmEMK.[E]	M9(Oxidation)	1	ATCG00480.1	41	1	2	0.00208527	751.833	1502.66	1502.66	-1.52	-0.00114	34	27				R.TREGNDLYMEMK.E	[206-217]
	0	0.0006447	High	Unambiguous	[R].TREGNDLYmEMK.[E]	M9(Oxidation)	1	ATCG00480.1	29	1	3	0.0400238	501.558	1502.66	1502.66	-1.57	-0.00079	34	27				R.TREGNDLYMEMK.E	[206-217]
	0	8.555e-06	High	Unambiguous	[K].TVLImELINNIAK.[A]	M5(Oxidation)	1	ATCG00480.1	65	0	2	2.93776e-06	744.431	1487.85	1487.85	3.01	0.00224	29	22				K.TVLIMELINNIAK.A	[179-191]
	0	5.117e-05	High	Unambiguous	[K].TVLImELINNIAK.[A]	M5(Oxidation)	1	ATCG00480.1	36	0	3	0.00219524	496.622	1487.85	1487.85	0.2	0.0001	29	22				K.TVLIMELINNIAK.A	[179-191]
	0	5.218e-06	High	Unambiguous	[K].TVLImELINNIAK.[A]	M5(Oxidation)	1	ATCG00480.1	50	0	3	9.32143e-05	496.622	1487.85	1487.85	0.13	7e-05	29	22				K.TVLIMELINNIAK.A	[179-191]
	0	5.308e-05	High	Unambiguous	[K].TVLImELINNIAK.[A]	M5(Oxidation)	1	ATCG00480.1	36	0	2	0.00233068	744.429	1487.85	1487.85	-0.27	-0.0002	29	22				K.TVLIMELINNIAK.A	[179-191]
	0	1.887e-05	High	Unambiguous	[K].TVLImELINNIAK.[A]	M5(Oxidation)	1	ATCG00480.1	62	0	2	5.38868e-06	744.428	1487.85	1487.85	-0.35	-0.00026	29	22				K.TVLIMELINNIAK.A	[179-191]
	0	1.262e-05	High	Unambiguous	[K].TVLImELINNIAK.[A]	M5(Oxidation)	1	ATCG00480.1	58	0	2	1.34042e-05	744.428	1487.85	1487.85	-0.84	-0.00063	29	22				K.TVLIMELINNIAK.A	[179-191]
	0	4.667e-06	High	Unambiguous	[R].VGLTALTmAEYFR.[D]	M8(Oxidation)	1	ATCG00480.1	66	0	2	5.847e-06	744.384	1487.76	1487.76	2.62	0.00195	34	27				R.VGLTALTMAEYFR.D	[249-261]
	0	9.952e-06	High	Unambiguous	[R].VGLTALTmAEYFR.[D]	M8(Oxidation)	1	ATCG00480.1	51	0	2	0.00022291	744.383	1487.76	1487.76	1.88	0.0014	34	27				R.VGLTALTMAEYFR.D	[249-261]
	0	2.808e-06	High	Unambiguous	[R].VGLTALTmAEYFR.[D]	M8(Oxidation)	1	ATCG00480.1	78	0	2	4.53032e-07	744.383	1487.76	1487.76	1.8	0.00134	34	27				R.VGLTALTMAEYFR.D	[249-261]
	0	1.981e-05	High	Unambiguous	[R].VGLTALTmAEYFR.[D]	M8(Oxidation)	1	ATCG00480.1	43	0	2	0.00133566	744.383	1487.76	1487.76	1.56	0.00116	34	27				R.VGLTALTMAEYFR.D	[249-261]
	0	6.35e-06	High	Unambiguous	[R].VGLTALTmAEYFR.[D]	M8(Oxidation)	1	ATCG00480.1	46	0	2	0.000758045	744.383	1487.76	1487.76	1.47	0.0011	34	27				R.VGLTALTMAEYFR.D	[249-261]
	0	2.706e-06	High	Unambiguous	[R].VGLTALTmAEYFR.[D]	M8(Oxidation)	1	ATCG00480.1	66	0	2	6.80292e-06	744.383	1487.76	1487.76	1.47	0.0011	34	27				R.VGLTALTMAEYFR.D	[249-261]
	0	2.779e-05	High	Unambiguous	[R].VGLTALTmAEYFR.[D]	M8(Oxidation)	1	ATCG00480.1	47	0	2	0.000614745	744.383	1487.76	1487.76	1.47	0.0011	34	27				R.VGLTALTMAEYFR.D	[249-261]
	0	3.369e-05	High	Unambiguous	[R].VGLTALTmAEYFR.[D]	M8(Oxidation)	1	ATCG00480.1	58	0	3	4.14663e-05	496.591	1487.76	1487.76	1.47	0.00073	34	27				R.VGLTALTMAEYFR.D	[249-261]
	0	1.014e-05	High	Unambiguous	[K].TVLImELINNIAK.[A]	M5(Oxidation)	1	ATCG00480.1	51	0	3	6.46015e-05	496.622	1487.85	1487.85	0.38	0.00019	29	22				K.TVLIMELINNIAK.A	[179-191]
	0	1.13e-05	High	Unambiguous	[R].VGLTALTmAEYFR.[D]	M8(Oxidation)	1	ATCG00480.1	53	0	2	0.000131128	744.383	1487.76	1487.76	1.39	0.00104	34	27				R.VGLTALTMAEYFR.D	[249-261]
	0	7.573e-06	High	Unambiguous	[R].VGLTALTmAEYFR.[D]	M8(Oxidation)	1	ATCG00480.1	67	0	2	5.93875e-06	744.383	1487.76	1487.76	1.39	0.00104	34	27				R.VGLTALTMAEYFR.D	[249-261]
	0	0.0001217	High	Unambiguous	[R].VGLTALTmAEYFR.[D]	M8(Oxidation)	1	ATCG00480.1	32	0	2	0.0193269	744.383	1487.76	1487.76	1.31	0.00097	34	27				R.VGLTALTMAEYFR.D	[249-261]
	0	2.31e-05	High	Unambiguous	[R].VGLTALTmAEYFR.[D]	M8(Oxidation)	1	ATCG00480.1	38	0	2	0.00436884	744.383	1487.76	1487.76	1.23	0.00091	34	27				R.VGLTALTMAEYFR.D	[249-261]
	0	9.598e-06	High	Unambiguous	[R].VGLTALTmAEYFR.[D]	M8(Oxidation)	1	ATCG00480.1	62	0	2	1.69486e-05	744.383	1487.76	1487.76	1.15	0.00085	34	27				R.VGLTALTMAEYFR.D	[249-261]
	0	7.489e-07	High	Unambiguous	[R].VGLTALTmAEYFR.[D]	M8(Oxidation)	1	ATCG00480.1	78	0	2	4.03771e-07	744.383	1487.76	1487.76	1.15	0.00085	34	27				R.VGLTALTMAEYFR.D	[249-261]
	0	5.002e-05	High	Unambiguous	[R].VGLTALTmAEYFR.[D]	M8(Oxidation)	1	ATCG00480.1	28	0	2	0.0380307	744.383	1487.76	1487.76	1.06	0.00079	34	27				R.VGLTALTMAEYFR.D	[249-261]
	0	2.181e-05	High	Unambiguous	[R].VGLTALTmAEYFR.[D]	M8(Oxidation)	1	ATCG00480.1	51	0	2	0.000190605	744.383	1487.76	1487.76	1.06	0.00079	34	27				R.VGLTALTMAEYFR.D	[249-261]
	0	6.946e-06	High	Unambiguous	[R].VGLTALTmAEYFR.[D]	M8(Oxidation)	1	ATCG00480.1	54	0	2	0.000107928	744.383	1487.76	1487.76	1.06	0.00079	34	27				R.VGLTALTMAEYFR.D	[249-261]
	0	4.846e-06	High	Unambiguous	[R].VGLTALTmAEYFR.[D]	M8(Oxidation)	1	ATCG00480.1	61	0	2	2.00972e-05	744.383	1487.76	1487.76	1.06	0.00079	34	27				R.VGLTALTMAEYFR.D	[249-261]
	0	1.19e-06	High	Unambiguous	[R].VGLTALTmAEYFR.[D]	M8(Oxidation)	1	ATCG00480.1	78	0	2	4.6788e-07	744.383	1487.76	1487.76	1.06	0.00079	34	27				R.VGLTALTMAEYFR.D	[249-261]
	0	5.302e-05	High	Unambiguous	[R].VGLTALTmAEYFR.[D]	M8(Oxidation)	1	ATCG00480.1	38	0	2	0.00391863	744.382	1487.76	1487.76	0.9	0.00067	34	27				R.VGLTALTMAEYFR.D	[249-261]
	0	3.352e-05	High	Unambiguous	[R].VGLTALTmAEYFR.[D]	M8(Oxidation)	1	ATCG00480.1	30	0	2	0.0263715	744.382	1487.76	1487.76	0.9	0.00067	34	27				R.VGLTALTMAEYFR.D	[249-261]
	0	9.401e-06	High	Unambiguous	[R].VGLTALTmAEYFR.[D]	M8(Oxidation)	1	ATCG00480.1	61	0	2	2.29158e-05	744.382	1487.76	1487.76	0.9	0.00067	34	27				R.VGLTALTMAEYFR.D	[249-261]
	0	2.225e-05	High	Unambiguous	[R].VGLTALTmAEYFR.[D]	M8(Oxidation)	1	ATCG00480.1	48	0	2	0.000408033	744.383	1487.76	1487.76	1.39	0.00104	34	27				R.VGLTALTMAEYFR.D	[249-261]
	0	1.485e-05	High	Unambiguous	[K].TVLImELINNIAK.[A]	M5(Oxidation)	1	ATCG00480.1	46	0	3	0.000215895	496.622	1487.85	1487.85	0.5	0.00025	29	22				K.TVLIMELINNIAK.A	[179-191]
	0	3.35e-05	High	Unambiguous	[K].TVLImELINNIAK.[A]	M5(Oxidation)	1	ATCG00480.1	44	0	2	0.000337476	744.429	1487.85	1487.85	0.55	0.00041	29	22				K.TVLIMELINNIAK.A	[179-191]
	0	3.451e-05	High	Unambiguous	[K].TVLImELINNIAK.[A]	M5(Oxidation)	1	ATCG00480.1	61	0	2	5.63938e-06	744.431	1487.85	1487.85	2.44	0.00182	28	21				K.TVLIMELINNIAK.A	[179-191]
	0	4.007e-05	High	Unambiguous	[K].TVLImELINNIAK.[A]	M5(Oxidation)	1	ATCG00480.1	36	0	2	0.00188924	744.43	1487.85	1487.85	1.62	0.0012	28	21				K.TVLIMELINNIAK.A	[179-191]
	0	1.745e-06	High	Unambiguous	[K].TVLImELINNIAK.[A]	M5(Oxidation)	1	ATCG00480.1	66	0	2	1.82908e-06	744.43	1487.85	1487.85	1.46	0.00108	28	21				K.TVLIMELINNIAK.A	[179-191]
	0	4.626e-06	High	Unambiguous	[K].TVLImELINNIAK.[A]	M5(Oxidation)	1	ATCG00480.1	71	0	2	6.02881e-07	744.43	1487.85	1487.85	1.29	0.00096	28	21				K.TVLIMELINNIAK.A	[179-191]
	0	9.408e-06	High	Unambiguous	[K].TVLImELINNIAK.[A]	M5(Oxidation)	1	ATCG00480.1	64	0	2	3.01461e-06	744.43	1487.85	1487.85	1.29	0.00096	28	21				K.TVLIMELINNIAK.A	[179-191]
	0	1.069e-05	High	Unambiguous	[K].TVLImELINNIAK.[A]	M5(Oxidation)	1	ATCG00480.1	64	0	2	2.87893e-06	744.43	1487.85	1487.85	1.29	0.00096	28	21				K.TVLIMELINNIAK.A	[179-191]
	0	3.661e-05	High	Unambiguous	[K].TVLImELINNIAK.[A]	M5(Oxidation)	1	ATCG00480.1	37	0	2	0.00134658	744.43	1487.85	1487.85	1.21	0.0009	28	21				K.TVLIMELINNIAK.A	[179-191]
	0	2.102e-06	High	Unambiguous	[K].TVLImELINNIAK.[A]	M5(Oxidation)	1	ATCG00480.1	69	0	2	9.31605e-07	744.43	1487.85	1487.85	1.21	0.0009	28	21				K.TVLIMELINNIAK.A	[179-191]
	0	7.334e-06	High	Unambiguous	[K].TVLImELINNIAK.[A]	M5(Oxidation)	1	ATCG00480.1	66	0	2	1.69134e-06	744.43	1487.85	1487.85	1.21	0.0009	28	21				K.TVLIMELINNIAK.A	[179-191]
	0	8.582e-06	High	Unambiguous	[K].TVLImELINNIAK.[A]	M5(Oxidation)	1	ATCG00480.1	64	0	2	2.94599e-06	744.43	1487.85	1487.85	1.21	0.0009	28	21				K.TVLIMELINNIAK.A	[179-191]
	0	2.654e-06	High	Unambiguous	[K].TVLImELINNIAK.[A]	M5(Oxidation)	1	ATCG00480.1	68	0	2	1.10467e-06	744.43	1487.85	1487.85	1.13	0.00084	28	21				K.TVLIMELINNIAK.A	[179-191]
	0	1.707e-05	High	Unambiguous	[K].TVLImELINNIAK.[A]	M5(Oxidation)	1	ATCG00480.1	66	0	2	1.67198e-06	744.43	1487.85	1487.85	1.13	0.00084	28	21				K.TVLIMELINNIAK.A	[179-191]
	0	2.87e-05	High	Unambiguous	[K].TVLImELINNIAK.[A]	M5(Oxidation)	1	ATCG00480.1	44	0	3	0.000271164	496.622	1487.85	1487.85	1.12	0.00055	28	21				K.TVLIMELINNIAK.A	[179-191]
	0	2.576e-05	High	Unambiguous	[K].TVLImELINNIAK.[A]	M5(Oxidation)	1	ATCG00480.1	44	0	3	0.000392864	496.622	1487.85	1487.85	0.5	0.00025	29	22				K.TVLIMELINNIAK.A	[179-191]
	0	4.323e-06	High	Unambiguous	[K].TVLImELINNIAK.[A]	M5(Oxidation)	1	ATCG00480.1	45	0	3	0.000243911	496.622	1487.85	1487.85	1.12	0.00055	28	21				K.TVLIMELINNIAK.A	[179-191]
	0	6.326e-06	High	Unambiguous	[K].TVLImELINNIAK.[A]	M5(Oxidation)	1	ATCG00480.1	68	0	2	1.31917e-06	744.429	1487.85	1487.85	1.05	0.00078	28	21				K.TVLIMELINNIAK.A	[179-191]
	0	4.143e-06	High	Unambiguous	[K].TVLImELINNIAK.[A]	M5(Oxidation)	1	ATCG00480.1	43	0	3	0.000371793	496.622	1487.85	1487.85	0.99	0.00049	28	21				K.TVLIMELINNIAK.A	[179-191]
	0	2.228e-05	High	Unambiguous	[K].TVLImELINNIAK.[A]	M5(Oxidation)	1	ATCG00480.1	41	0	2	0.000652081	744.429	1487.85	1487.85	0.96	0.00072	28	21				K.TVLIMELINNIAK.A	[179-191]
	0	5.888e-06	High	Unambiguous	[K].TVLImELINNIAK.[A]	M5(Oxidation)	1	ATCG00480.1	59	0	2	9.36056e-06	744.429	1487.85	1487.85	0.96	0.00072	28	21				K.TVLIMELINNIAK.A	[179-191]
	0	8.084e-06	High	Unambiguous	[K].TVLImELINNIAK.[A]	M5(Oxidation)	1	ATCG00480.1	72	0	2	4.94654e-07	744.429	1487.85	1487.85	0.88	0.00066	28	21				K.TVLIMELINNIAK.A	[179-191]
	0	2.626e-05	High	Unambiguous	[K].TVLImELINNIAK.[A]	M5(Oxidation)	1	ATCG00480.1	35	0	3	0.00226622	496.622	1487.85	1487.85	0.81	0.0004	28	21				K.TVLIMELINNIAK.A	[179-191]
	0	4.657e-05	High	Unambiguous	[K].TVLImELINNIAK.[A]	M5(Oxidation)	1	ATCG00480.1	42	0	3	0.000494654	496.622	1487.85	1487.85	0.75	0.00037	28	21				K.TVLIMELINNIAK.A	[179-191]
	0	4.093e-06	High	Unambiguous	[K].TVLImELINNIAK.[A]	M5(Oxidation)	1	ATCG00480.1	42	0	3	0.000493517	496.622	1487.85	1487.85	0.69	0.00034	28	21				K.TVLIMELINNIAK.A	[179-191]
	0	6.812e-05	High	Unambiguous	[K].TVLImELINNIAK.[A]	M5(Oxidation)	1	ATCG00480.1	44	0	3	0.000298059	496.622	1487.85	1487.85	0.69	0.00034	28	21				K.TVLIMELINNIAK.A	[179-191]
	0	4.55e-06	High	Unambiguous	[K].TVLImELINNIAK.[A]	M5(Oxidation)	1	ATCG00480.1	69	0	2	9.56373e-07	744.429	1487.85	1487.85	0.63	0.00047	28	21				K.TVLIMELINNIAK.A	[179-191]
	0	9.102e-06	High	Unambiguous	[K].TVLImELINNIAK.[A]	M5(Oxidation)	1	ATCG00480.1	44	0	3	0.000309476	496.622	1487.85	1487.85	0.63	0.00031	28	21				K.TVLIMELINNIAK.A	[179-191]
	0	1.708e-05	High	Unambiguous	[K].TVLImELINNIAK.[A]	M5(Oxidation)	1	ATCG00480.1	50	0	3	7.07338e-05	496.622	1487.85	1487.85	0.63	0.00031	28	21				K.TVLIMELINNIAK.A	[179-191]
	0	2.706e-05	High	Unambiguous	[K].TVLImELINNIAK.[A]	M5(Oxidation)	1	ATCG00480.1	50	0	3	8.12133e-05	496.622	1487.85	1487.85	0.63	0.00031	28	21				K.TVLIMELINNIAK.A	[179-191]
	0	4.313e-06	High	Unambiguous	[K].TVLImELINNIAK.[A]	M5(Oxidation)	1	ATCG00480.1	67	0	2	1.73501e-06	744.429	1487.85	1487.85	1.05	0.00078	28	21				K.TVLIMELINNIAK.A	[179-191]
	0	5.151e-07	High	Unambiguous	[K].GIYPAVDPLDSTSTmLQPR.[I]	M15(Oxidation)	1	ATCG00480.1	57	0	4	6.94364e-05	520.013	2077.03	2077.03	1.28	0.00066	35	28				K.GIYPAVDPLDSTSTMLQPR.I	[360-378]
	0	0.000125	High	Unambiguous	[K].GIYPAVDPLDSTSTmLQPR.[I]	M15(Oxidation)	1	ATCG00480.1	48	0	3	0.000642613	693.015	2077.03	2077.03	1.22	0.00085	35	28				K.GIYPAVDPLDSTSTMLQPR.I	[360-378]
	0	4.057e-07	High	Unambiguous	[K].GIYPAVDPLDSTSTmLQPR.[I]	M15(Oxidation)	1	ATCG00480.1	78	0	3	6.92821e-07	693.014	2077.03	2077.03	0.87	0.0006	35	28				K.GIYPAVDPLDSTSTMLQPR.I	[360-378]
	0	2.524e-06	High	Unambiguous	[K].GIYPAVDPLDSTSTmLQPR.[I]	M15(Oxidation)	1	ATCG00480.1	60	0	3	3.76516e-05	693.014	2077.03	2077.03	0.52	0.00036	35	28				K.GIYPAVDPLDSTSTMLQPR.I	[360-378]
	0	1.525e-08	High	Unambiguous	[K].GIYPAVDPLDSTSTmLQPR.[I]	M15(Oxidation)	1	ATCG00480.1	78	0	2	6.15071e-07	1039.02	2077.03	2077.03	0.41	0.00042	35	28				K.GIYPAVDPLDSTSTMLQPR.I	[360-378]
	0	3.074e-07	High	Unambiguous	[K].GIYPAVDPLDSTSTmLQPR.[I]	M15(Oxidation)	1	ATCG00480.1	63	0	2	1.98118e-05	1039.02	2077.03	2077.03	0.41	0.00042	35	28				K.GIYPAVDPLDSTSTMLQPR.I	[360-378]
	0	5.832e-07	High	Unambiguous	[K].GIYPAVDPLDSTSTmLQPR.[I]	M15(Oxidation)	1	ATCG00480.1	54	0	2	0.000148226	1039.02	2077.03	2077.03	0.41	0.00042	35	28				K.GIYPAVDPLDSTSTMLQPR.I	[360-378]
	0	1.893e-06	High	Unambiguous	[K].GIYPAVDPLDSTSTmLQPR.[I]	M15(Oxidation)	1	ATCG00480.1	63	0	2	2.06027e-05	1039.02	2077.03	2077.03	0.29	0.0003	35	28				K.GIYPAVDPLDSTSTMLQPR.I	[360-378]
	0	2.045e-08	High	Unambiguous	[K].GIYPAVDPLDSTSTmLQPR.[I]	M15(Oxidation)	1	ATCG00480.1	75	0	3	1.16661e-06	693.014	2077.03	2077.03	0.25	0.00018	35	28				K.GIYPAVDPLDSTSTMLQPR.I	[360-378]
	0	5.208e-06	High	Unambiguous	[K].GIYPAVDPLDSTSTmLQPR.[I]	M15(Oxidation)	1	ATCG00480.1	54	0	3	0.00016708	693.014	2077.03	2077.03	0.17	0.00012	35	28				K.GIYPAVDPLDSTSTMLQPR.I	[360-378]
	0	1.545e-06	High	Unambiguous	[K].GIYPAVDPLDSTSTmLQPR.[I]	M15(Oxidation)	1	ATCG00480.1	67	0	3	8.19615e-06	693.014	2077.03	2077.03	0.08	5e-05	35	28				K.GIYPAVDPLDSTSTMLQPR.I	[360-378]
	0	2.237e-11	High	Unambiguous	[R].GMDVVDMGNPLSVPVGGATLGR.[I]		1	ATCG00480.1	109	0	2	4.34257e-10	1071.54	2142.08	2142.07	3.86	0.00414	35	28				R.GMDVVDMGNPLSVPVGGATLGR.I	[88-109]
	0	1.275e-06	High	Unambiguous	[R].GMDVVDMGNPLSVPVGGATLGR.[I]		1	ATCG00480.1	62	0	3	2.1108e-05	714.696	2142.07	2142.07	2.26	0.00162	35	28				R.GMDVVDMGNPLSVPVGGATLGR.I	[88-109]
	0	6.392e-05	High	Unambiguous	[R].GMDVVDMGNPLSVPVGGATLGR.[I]		1	ATCG00480.1	58	0	3	5.8226e-05	714.695	2142.07	2142.07	1.49	0.00107	35	28				R.GMDVVDMGNPLSVPVGGATLGR.I	[88-109]
	0	5.118e-06	High	Unambiguous	[R].GMDVVDMGNPLSVPVGGATLGR.[I]		1	ATCG00480.1	47	0	3	0.000658536	714.695	2142.07	2142.07	0.9	0.00064	35	28				R.GMDVVDMGNPLSVPVGGATLGR.I	[88-109]
	0	1.599e-08	High	Unambiguous	[R].GMDVVDMGNPLSVPVGGATLGR.[I]		1	ATCG00480.1	80	0	4	3.1087e-07	536.273	2142.07	2142.07	0.6	0.00032	35	28				R.GMDVVDMGNPLSVPVGGATLGR.I	[88-109]
	0	8.191e-10	High	Unambiguous	[R].GMDVVDMGNPLSVPVGGATLGR.[I]		1	ATCG00480.1	99	0	2	4.93433e-09	1071.54	2142.07	2142.07	0.33	0.00036	35	28				R.GMDVVDMGNPLSVPVGGATLGR.I	[88-109]
	0	2.733e-06	High	Unambiguous	[R].GMDVVDMGNPLSVPVGGATLGR.[I]		1	ATCG00480.1	36	0	3	0.00916648	714.694	2142.07	2142.07	0.13	9e-05	35	28				R.GMDVVDMGNPLSVPVGGATLGR.I	[88-109]
	0	4.253e-11	High	Unambiguous	[R].GMDVVDMGNPLSVPVGGATLGR.[I]		1	ATCG00480.1	125	0	2	9.98406e-12	1071.54	2142.07	2142.07	0.1	0.00011	35	28				R.GMDVVDMGNPLSVPVGGATLGR.I	[88-109]
	0	3.781e-07	High	Unambiguous	[R].GMDVVDMGNPLSVPVGGATLGR.[I]		1	ATCG00480.1	63	0	2	1.84877e-05	1071.54	2142.07	2142.07	-1.04	-0.00111	35	28				R.GMDVVDMGNPLSVPVGGATLGR.I	[88-109]
	0	4.69e-07	High	Unambiguous	[K].GIYPAVDPLDSTSTmLQPR.[I]	M15(Oxidation)	1	ATCG00480.1	56	0	2	0.000100298	1039.02	2077.03	2077.03	0.06	6e-05	35	28				K.GIYPAVDPLDSTSTMLQPR.I	[360-378]
	0	2.628e-06	High	Unambiguous	[K].GIYPAVDPLDSTSTmLQPR.[I]	M15(Oxidation)	1	ATCG00480.1	65	0	3	1.25865e-05	693.014	2077.03	2077.03	-0.1	-7e-05	35	28				K.GIYPAVDPLDSTSTMLQPR.I	[360-378]
	0	1.844e-05	High	Unambiguous	[R].MPSAVGYQPTLSTEMGTLQER.[I]		1	ATCG00480.1	51	0	2	0.00036258	1148.55	2296.09	2296.09	-0.22	-0.00025	36	29				R.MPSAVGYQPTLSTEMGTLQER.I	[292-312]
	0	4.282e-05	High	Unambiguous	[R].MPSAVGYQPTLSTEMGTLQER.[I]		1	ATCG00480.1	27	0	2	0.0931929	1148.55	2296.1	2296.09	0.1	0.00011	36	29				R.MPSAVGYQPTLSTEMGTLQER.I	[292-312]
	0	2.215e-07	High	Unambiguous	[R].MPSAVGYQPTLSTEMGTLQER.[I]		1	ATCG00480.1	75	0	3	1.4443e-06	766.039	2296.1	2296.09	3.57	0.00274	36	29				R.MPSAVGYQPTLSTEMGTLQER.I	[292-312]
	0	4.977e-07	High	Unambiguous	[R].MPSAVGYQPTLSTEMGTLQER.[I]		1	ATCG00480.1	74	0	3	1.55226e-06	766.042	2296.11	2296.09	7.32	0.0056	36	29				R.MPSAVGYQPTLSTEMGTLQER.I	[292-312]
	0	0.0001162	High	Unambiguous	[K].RGMDVVDMGNPLSVPVGGATLGR.[I]		1	ATCG00480.1	52	1	2	0.000182156	1149.59	2298.17	2298.17	0.82	0.00095	34	27				K.RGMDVVDMGNPLSVPVGGATLGR.I	[87-109]
	0	4.432e-06	High	Unambiguous	[K].RGMDVVDMGNPLSVPVGGATLGR.[I]		1	ATCG00480.1	54	1	3	0.000116147	766.729	2298.17	2298.17	1.69	0.0013	34	27				K.RGMDVVDMGNPLSVPVGGATLGR.I	[87-109]
	0	4.615e-07	High	Unambiguous	[K].GIYPAVDPLDSTSTmLQPR.[I]	M15(Oxidation)	1	ATCG00480.1	51	0	2	0.00031982	1039.02	2077.03	2077.03	-0.06	-6e-05	35	28				K.GIYPAVDPLDSTSTMLQPR.I	[360-378]
	0	1.396e-07	High	Unambiguous	[K].GIYPAVDPLDSTSTMLQPR.[I]		1	ATCG00480.1	80	0	2	3.22521e-07	1031.03	2061.04	2061.03	5.76	0.00594	35	28				K.GIYPAVDPLDSTSTMLQPR.I	[360-378]
	0	1.822e-08	High	Unambiguous	[K].GIYPAVDPLDSTSTMLQPR.[I]		1	ATCG00480.1	63	0	2	1.55788e-05	1031.02	2061.04	2061.03	3.04	0.00313	35	28				K.GIYPAVDPLDSTSTMLQPR.I	[360-378]
	0	6.984e-06	High	Unambiguous	[K].GIYPAVDPLDSTSTMLQPR.[I]		1	ATCG00480.1	76	0	3	7.44969e-07	687.684	2061.04	2061.03	2.62	0.0018	35	28				K.GIYPAVDPLDSTSTMLQPR.I	[360-378]
	0	4.096e-10	High	Unambiguous	[K].GIYPAVDPLDSTSTMLQPR.[I]		1	ATCG00480.1	115	0	3	1.19057e-10	687.684	2061.04	2061.03	1.99	0.00137	35	28				K.GIYPAVDPLDSTSTMLQPR.I	[360-378]
	0	5.569e-09	High	Unambiguous	[K].GIYPAVDPLDSTSTMLQPR.[I]		1	ATCG00480.1	85	0	2	1.13104e-07	1031.02	2061.03	2061.03	0.43	0.00044	35	28				K.GIYPAVDPLDSTSTMLQPR.I	[360-378]
	0	7.894e-09	High	Unambiguous	[K].GIYPAVDPLDSTSTMLQPR.[I]		1	ATCG00480.1	82	0	2	1.98829e-07	1031.02	2061.03	2061.03	0.43	0.00044	35	28				K.GIYPAVDPLDSTSTMLQPR.I	[360-378]
	0	3.469e-09	High	Unambiguous	[K].GIYPAVDPLDSTSTMLQPR.[I]		1	ATCG00480.1	101	0	3	2.73419e-09	687.682	2061.03	2061.03	0.04	3e-05	35	28				K.GIYPAVDPLDSTSTMLQPR.I	[360-378]
	0	1.586e-08	High	Unambiguous	[K].GIYPAVDPLDSTSTMLQPR.[I]		1	ATCG00480.1	78	0	2	5.44195e-07	1031.02	2061.03	2061.03	-0.63	-0.00065	35	28				K.GIYPAVDPLDSTSTMLQPR.I	[360-378]
	0	4.113e-08	High	Unambiguous	[K].GIYPAVDPLDSTSTmLQPR.[I]	M15(Oxidation)	1	ATCG00480.1	71	0	2	2.66752e-06	1039.02	2077.03	2077.03	-0.18	-0.00019	35	28				K.GIYPAVDPLDSTSTMLQPR.I	[360-378]
	0	5.853e-06	High	Unambiguous	[K].GIYPAVDPLDSTSTmLQPR.[I]	M15(Oxidation)	1	ATCG00480.1	65	0	3	1.28144e-05	693.014	2077.03	2077.03	-0.45	-0.00031	35	28				K.GIYPAVDPLDSTSTMLQPR.I	[360-378]
	0	9.132e-06	High	Unambiguous	[K].GIYPAVDPLDSTSTmLQPR.[I]	M15(Oxidation)	1	ATCG00480.1	27	0	3	0.0804218	693.013	2077.03	2077.03	-0.63	-0.00043	35	28				K.GIYPAVDPLDSTSTMLQPR.I	[360-378]
	0	7.672e-09	High	Unambiguous	[K].GIYPAVDPLDSTSTmLQPR.[I]	M15(Oxidation)	1	ATCG00480.1	67	0	2	8.17286e-06	1039.02	2077.03	2077.03	-0.88	-0.00092	35	28				K.GIYPAVDPLDSTSTMLQPR.I	[360-378]
	0	5.377e-07	High	Unambiguous	[K].GIYPAVDPLDSTSTmLQPR.[I]	M15(Oxidation)	1	ATCG00480.1	65	0	3	1.29631e-05	693.013	2077.02	2077.03	-1.07	-0.00074	35	28				K.GIYPAVDPLDSTSTMLQPR.I	[360-378]
	0	0.0002614	High	Unambiguous	[K].GIYPAVDPLDSTSTmLQPR.[I]	M15(Oxidation)	1	ATCG00480.1	27	0	2	0.0769058	1039.01	2077.02	2077.03	-2.77	-0.00287	35	28				K.GIYPAVDPLDSTSTMLQPR.I	[360-378]
	0	4.662e-07	High	Unambiguous	[R].MPSAVGYQPTLSTEMGTLQER.[I]		1	ATCG00480.1	58	0	2	7.56237e-05	1148.55	2296.09	2296.09	-1.92	-0.00221	36	29				R.MPSAVGYQPTLSTEMGTLQER.I	[292-312]
	0	2.87e-07	High	Unambiguous	[R].MPSAVGYQPTLSTEMGTLQER.[I]		1	ATCG00480.1	64	0	2	1.70474e-05	1148.55	2296.09	2296.09	-1.92	-0.00221	36	29				R.MPSAVGYQPTLSTEMGTLQER.I	[292-312]
	0	0.0002091	High	Unambiguous	[R].IVGEEHYETAQQVKQTLQR.[Y]		1	ATCG00480.1	10	1	4	2.85499	565.046	2257.16	2257.16	2.05	0.00116	34	27				R.IVGEEHYETAQQVKQTLQR.Y	[379-397]
	0	1.562e-09	High	Unambiguous	[R].GmDVVDmGNPLSVPVGGATLGR.[I]	M2(Oxidation); M7(Oxidation)	1	ATCG00480.1	91	0	2	3.50948e-08	1087.53	2174.06	2174.06	-0.05	-5e-05	35	28				R.GMDVVDMGNPLSVPVGGATLGR.I	[88-109]
	0	3.484e-10	High	Unambiguous	[R].GmDVVDmGNPLSVPVGGATLGR.[I]	M2(Oxidation); M7(Oxidation)	1	ATCG00480.1	116	0	2	1.0634e-10	1087.53	2174.06	2174.06	-0.39	-0.00042	35	28				R.GMDVVDMGNPLSVPVGGATLGR.I	[88-109]
	0	9.847e-08	High	Unambiguous	[R].GmDVVDmGNPLSVPVGGATLGR.[I]	M2(Oxidation); M7(Oxidation)	1	ATCG00480.1	80	0	2	4.08169e-07	1087.53	2174.06	2174.06	-0.5	-0.00054	35	28				R.GMDVVDMGNPLSVPVGGATLGR.I	[88-109]
	0	0.000141	High	Unambiguous	[R].GmDVVDmGNPLSVPVGGATLGR.[I]	M2(Oxidation); M7(Oxidation)	1	ATCG00480.1	29	0	3	0.0537646	725.357	2174.06	2174.06	-0.56	-0.00041	35	28				R.GMDVVDMGNPLSVPVGGATLGR.I	[88-109]
	0	3.265e-09	High	Unambiguous	[R].GmDVVDmGNPLSVPVGGATLGR.[I]	M2(Oxidation); M7(Oxidation)	1	ATCG00480.1	92	0	2	2.46686e-08	1087.53	2174.06	2174.06	-0.72	-0.00079	36	29				R.GMDVVDMGNPLSVPVGGATLGR.I	[88-109]
	0	3.679e-07	High	Unambiguous	[R].GmDVVDmGNPLSVPVGGATLGR.[I]	M2(Oxidation); M7(Oxidation)	1	ATCG00480.1	58	0	3	6.2579e-05	725.357	2174.06	2174.06	-0.81	-0.00059	36	29				R.GMDVVDMGNPLSVPVGGATLGR.I	[88-109]
	0	0.0003345	High	Unambiguous	[R].GmDVVDmGNPLSVPVGGATLGR.[I]	M2(Oxidation); M7(Oxidation)	1	ATCG00480.1	31	0	3	0.0338112	725.356	2174.05	2174.06	-1.82	-0.00132	36	29				R.GMDVVDMGNPLSVPVGGATLGR.I	[88-109]
	0	1.729e-06	High	Unambiguous	[R].GmDVVDmGNPLSVPVGGATLGR.[I]	M2(Oxidation); M7(Oxidation)	1	ATCG00480.1	78	0	2	6.03191e-07	1087.53	2174.05	2174.06	-2.52	-0.00274	36	29				R.GMDVVDMGNPLSVPVGGATLGR.I	[88-109]
	0	4.608e-07	High	Unambiguous	[R].GmDVVDmGNPLSVPVGGATLGR.[I]	M2(Oxidation); M7(Oxidation)	1	ATCG00480.1	64	0	3	1.74736e-05	725.353	2174.05	2174.06	-5.95	-0.00431	36	29				R.GMDVVDMGNPLSVPVGGATLGR.I	[88-109]
	0	1.852e-07	High	Unambiguous	[K].ELQDIIAILGLDELSEEDR.[L]		1	ATCG00480.1	80	0	3	3.26246e-07	724.375	2171.11	2171.11	1.56	0.00113	35	28				K.ELQDIIAILGLDELSEEDR.L	[400-418]
	0	4.151e-09	High	Unambiguous	[K].ELQDIIAILGLDELSEEDR.[L]		1	ATCG00480.1	76	0	2	7.51421e-07	1086.06	2171.11	2171.11	1.09	0.00119	35	28				K.ELQDIIAILGLDELSEEDR.L	[400-418]
	0	1.92e-10	High	Unambiguous	[K].ELQDIIAILGLDELSEEDR.[L]		1	ATCG00480.1	89	0	2	3.79446e-08	1086.06	2171.11	2171.11	-0.14	-0.00016	35	28				K.ELQDIIAILGLDELSEEDR.L	[400-418]
	0	1.239e-08	High	Unambiguous	[K].ELQDIIAILGLDELSEEDR.[L]		1	ATCG00480.1	71	0	3	2.76192e-06	724.374	2171.11	2171.11	-0.38	-0.00027	35	28				K.ELQDIIAILGLDELSEEDR.L	[400-418]
	0	2.065e-09	High	Unambiguous	[R].GmDVVDmGNPLSVPVGGATLGR.[I]	M2(Oxidation); M7(Oxidation)	1	ATCG00480.1	90	0	2	4.38871e-08	1087.53	2174.06	2174.06	0.06	7e-05	35	29				R.GMDVVDMGNPLSVPVGGATLGR.I	[88-109]
	0	1.538e-07	High	Unambiguous	[R].GmDVVDmGNPLSVPVGGATLGR.[I]	M2(Oxidation); M7(Oxidation)	1	ATCG00480.1	54	0	3	0.000168464	725.358	2174.06	2174.06	0.37	0.00027	35	28				R.GMDVVDMGNPLSVPVGGATLGR.I	[88-109]
	0	1.015e-11	High	Unambiguous	[R].GmDVVDmGNPLSVPVGGATLGR.[I]	M2(Oxidation); M7(Oxidation)	1	ATCG00480.1	123	0	2	1.89311e-11	1087.53	2174.06	2174.06	0.51	0.00056	35	28				R.GMDVVDMGNPLSVPVGGATLGR.I	[88-109]
	0	1.542e-11	High	Unambiguous	[R].GmDVVDmGNPLSVPVGGATLGR.[I]	M2(Oxidation); M7(Oxidation)	1	ATCG00480.1	121	0	2	3.40369e-11	1087.53	2174.06	2174.06	0.74	0.0008	35	28				R.GMDVVDMGNPLSVPVGGATLGR.I	[88-109]
	0	7.382e-07	High	Unambiguous	[K].SAPAFIELDTKLSIFETGIK.[V]		1	ATCG00480.1	37	1	3	0.00248311	727.4	2180.19	2180.18	0.36	0.00026	30	23				K.SAPAFIELDTKLSIFETGIK.V	[135-154]
	0	4.314e-06	High	Unambiguous	[K].SAPAFIELDTKLSIFETGIK.[V]		1	ATCG00480.1	50	1	3	0.0001144	727.4	2180.18	2180.18	0.03	2e-05	30	23				K.SAPAFIELDTKLSIFETGIK.V	[135-154]
	0	4.323e-07	High	Unambiguous	[K].SAPAFIELDTKLSIFETGIK.[V]		1	ATCG00480.1	54	1	3	5.317e-05	727.398	2180.18	2180.18	-3.08	-0.00224	30	23				K.SAPAFIELDTKLSIFETGIK.V	[135-154]
	0	5.897e-05	High	Unambiguous	[R].GmDVVDmGNPLSVPVGGATLGR.[I]	M2(Oxidation); M7(Oxidation)	1	ATCG00480.1	32	0	3	0.0250967	725.363	2174.07	2174.06	7.36	0.00533	35	28				R.GMDVVDMGNPLSVPVGGATLGR.I	[88-109]
	0	1.429e-06	High	Unambiguous	[R].GmDVVDmGNPLSVPVGGATLGR.[I]	M2(Oxidation); M7(Oxidation)	1	ATCG00480.1	29	0	3	0.0519208	725.359	2174.06	2174.06	2.64	0.00191	35	28				R.GMDVVDMGNPLSVPVGGATLGR.I	[88-109]
	0	7.332e-07	High	Unambiguous	[R].GmDVVDmGNPLSVPVGGATLGR.[I]	M2(Oxidation); M7(Oxidation)	1	ATCG00480.1	53	0	3	0.000174562	725.359	2174.06	2174.06	1.97	0.00143	35	28				R.GMDVVDMGNPLSVPVGGATLGR.I	[88-109]
	0	1.135e-05	High	Unambiguous	[R].GmDVVDmGNPLSVPVGGATLGR.[I]	M2(Oxidation); M7(Oxidation)	1	ATCG00480.1	30	0	3	0.0409814	725.359	2174.06	2174.06	1.71	0.00124	35	28				R.GMDVVDMGNPLSVPVGGATLGR.I	[88-109]
	0	1.029e-06	High	Unambiguous	[R].GmDVVDmGNPLSVPVGGATLGR.[I]	M2(Oxidation); M7(Oxidation)	1	ATCG00480.1	58	0	3	6.36831e-05	725.359	2174.06	2174.06	1.46	0.00106	35	28				R.GMDVVDMGNPLSVPVGGATLGR.I	[88-109]
	0	6.442e-08	High	Unambiguous	[R].GmDVVDmGNPLSVPVGGATLGR.[I]	M2(Oxidation); M7(Oxidation)	1	ATCG00480.1	67	0	3	8.08693e-06	725.358	2174.06	2174.06	1.29	0.00094	35	28				R.GMDVVDMGNPLSVPVGGATLGR.I	[88-109]
	0	1.552e-07	High	Unambiguous	[R].GmDVVDmGNPLSVPVGGATLGR.[I]	M2(Oxidation); M7(Oxidation)	1	ATCG00480.1	88	0	2	6.20904e-08	1087.53	2174.06	2174.06	1.19	0.00129	35	28				R.GMDVVDMGNPLSVPVGGATLGR.I	[88-109]
	0	3.554e-05	High	Unambiguous	[R].GmDVVDmGNPLSVPVGGATLGR.[I]	M2(Oxidation); M7(Oxidation)	1	ATCG00480.1	47	0	3	0.000803571	725.358	2174.06	2174.06	1.04	0.00075	35	28				R.GMDVVDMGNPLSVPVGGATLGR.I	[88-109]
	0	8.693e-12	High	Unambiguous	[R].GmDVVDmGNPLSVPVGGATLGR.[I]	M2(Oxidation); M7(Oxidation)	1	ATCG00480.1	95	0	2	1.14832e-08	1087.53	2174.06	2174.06	0.96	0.00105	35	28				R.GMDVVDMGNPLSVPVGGATLGR.I	[88-109]
	0	2.063e-09	High	Unambiguous	[R].GmDVVDmGNPLSVPVGGATLGR.[I]	M2(Oxidation); M7(Oxidation)	1	ATCG00480.1	84	0	2	1.42984e-07	1087.53	2174.06	2174.06	0.85	0.00092	35	28				R.GMDVVDMGNPLSVPVGGATLGR.I	[88-109]
	0	5.477e-10	High	Unambiguous	[R].GmDVVDmGNPLSVPVGGATLGR.[I]	M2(Oxidation); M7(Oxidation)	1	ATCG00480.1	81	0	2	2.87045e-07	1087.53	2174.06	2174.06	0.74	0.0008	35	28				R.GMDVVDMGNPLSVPVGGATLGR.I	[88-109]
	0	1.229e-09	High	Unambiguous	[R].GMDVVDmGNPLSVPVGGATLGR.[I]	M7(Oxidation)	1	ATCG00480.1	91	0	2	3.04536e-08	1079.54	2158.07	2158.06	0.99	0.00107	35	28				R.GMDVVDMGNPLSVPVGGATLGR.I	[88-109]
	0	5.724e-06	High	Unambiguous	[R].GmDVVDMGNPLSVPVGGATLGR.[I]	M2(Oxidation)	1	ATCG00480.1	81	0	2	2.77102e-07	1079.54	2158.07	2158.06	0.99	0.00107	35	28				R.GMDVVDMGNPLSVPVGGATLGR.I	[88-109]
	0	2.236e-11	High	Unambiguous	[R].GmDVVDMGNPLSVPVGGATLGR.[I]	M2(Oxidation)	1	ATCG00480.1	110	0	2	3.77627e-10	1079.54	2158.06	2158.06	0.76	0.00082	35	28				R.GMDVVDMGNPLSVPVGGATLGR.I	[88-109]
	0	2.005e-06	High	Unambiguous	[R].GmDVVDMGNPLSVPVGGATLGR.[I]	M2(Oxidation)	1	ATCG00480.1	46	0	4	0.000865868	540.272	2158.06	2158.06	0.58	0.00031	35	28				R.GMDVVDMGNPLSVPVGGATLGR.I	[88-109]
	0	1.341e-08	High	Unambiguous	[R].GMDVVDmGNPLSVPVGGATLGR.[I]	M7(Oxidation)	1	ATCG00480.1	101	0	2	3.21206e-09	1079.54	2158.06	2158.06	0.42	0.00046	35	28				R.GMDVVDMGNPLSVPVGGATLGR.I	[88-109]
	0	0.0001622	High	Unambiguous	[R].GMDVVDmGNPLSVPVGGATLGR.[I]	M7(Oxidation)	1	ATCG00480.1	31	0	3	0.0298684	720.026	2158.06	2158.06	0.42	0.0003	35	28				R.GMDVVDMGNPLSVPVGGATLGR.I	[88-109]
	0	2.465e-09	High	Unambiguous	[R].GMDVVDmGNPLSVPVGGATLGR.[I]	M7(Oxidation)	1	ATCG00480.1	99	0	2	5.19897e-09	1079.54	2158.06	2158.06	0.31	0.00033	35	28				R.GMDVVDMGNPLSVPVGGATLGR.I	[88-109]
	0	1.342e-07	High	Unambiguous	[R].GmDVVDMGNPLSVPVGGATLGR.[I]	M2(Oxidation)	1	ATCG00480.1	70	0	3	3.4361e-06	720.026	2158.06	2158.06	0.08	6e-05	35	28				R.GMDVVDMGNPLSVPVGGATLGR.I	[88-109]
	0	0.0005558	High	Unambiguous	[R].GmDVVDMGNPLSVPVGGATLGR.[I]	M2(Oxidation)	1	ATCG00480.1	43	0	3	0.00203335	720.026	2158.06	2158.06	-0.01	-1e-05	35	28				R.GMDVVDMGNPLSVPVGGATLGR.I	[88-109]
	0	5.824e-12	High	Unambiguous	[R].GmDVVDMGNPLSVPVGGATLGR.[I]	M2(Oxidation)	1	ATCG00480.1	134	0	2	1.42115e-12	1079.54	2158.06	2158.06	-0.03	-3e-05	35	28				R.GMDVVDMGNPLSVPVGGATLGR.I	[88-109]
	0	5.724e-12	High	Unambiguous	[R].GmDVVDMGNPLSVPVGGATLGR.[I]	M2(Oxidation)	1	ATCG00480.1	125	0	2	1.10801e-11	1079.53	2158.06	2158.06	-0.48	-0.00052	35	28				R.GMDVVDMGNPLSVPVGGATLGR.I	[88-109]
	0	3.206e-07	High	Unambiguous	[R].GMDVVDmGNPLSVPVGGATLGR.[I]	M7(Oxidation)	1	ATCG00480.1	64	0	3	1.49005e-05	720.025	2158.06	2158.06	-1.7	-0.00123	35	28				R.GMDVVDMGNPLSVPVGGATLGR.I	[88-109]
	0	1.525e-06	High	Unambiguous	[R].GmDVVDMGNPLSVPVGGATLGR.[I]	M2(Oxidation)	1	ATCG00480.1	54	0	3	0.000147539	720.024	2158.06	2158.06	-2.13	-0.00153	35	28				R.GMDVVDMGNPLSVPVGGATLGR.I	[88-109]
	0	1.052e-07	High	Unambiguous	[R].GmDVVDMGNPLSVPVGGATLGR.[I]	M2(Oxidation)	1	ATCG00480.1	83	0	2	1.66613e-07	1079.53	2158.06	2158.06	-2.18	-0.00235	35	28				R.GMDVVDMGNPLSVPVGGATLGR.I	[88-109]
	0	1.529e-05	High	Unambiguous	[R].GMDVVDmGNPLSVPVGGATLGR.[I]	M7(Oxidation)	1	ATCG00480.1	42	0	3	0.0021052	720.024	2158.06	2158.06	-2.64	-0.0019	35	28				R.GMDVVDMGNPLSVPVGGATLGR.I	[88-109]
	0	0.0006506	High	Unambiguous	[R].GMDVVDmGNPLSVPVGGATLGR.[I]	M7(Oxidation)	1	ATCG00480.1	47	0	2	0.000734558	1079.53	2158.06	2158.06	-3.54	-0.00382	35	28				R.GMDVVDMGNPLSVPVGGATLGR.I	[88-109]
	0	2.586e-10	High	Unambiguous	[R].GmDVVDMGNPLSVPVGGATLGR.[I]	M2(Oxidation)	1	ATCG00480.1	91	0	2	2.74221e-08	1079.53	2158.06	2158.06	-2.63	-0.00284	35	28				R.GMDVVDMGNPLSVPVGGATLGR.I	[88-109]
	0	1.405e-08	High	Unambiguous	[K].SAPAFIELDTKLSIFETGIK.[V]		1	ATCG00480.1	60	1	3	1.24761e-05	727.4	2180.19	2180.18	0.53	0.00039	30	23				K.SAPAFIELDTKLSIFETGIK.V	[135-154]
	0	1.392e-07	High	Unambiguous	[R].GmDVVDMGNPLSVPVGGATLGR.[I]	M2(Oxidation)	1	ATCG00480.1	59	0	3	4.42349e-05	720.027	2158.07	2158.06	1.27	0.00091	35	28				R.GMDVVDMGNPLSVPVGGATLGR.I	[88-109]
	0	0.0004889	High	Unambiguous	[R].GmDVVDMGNPLSVPVGGATLGR.[I]	M2(Oxidation)	1	ATCG00480.1	28	0	3	0.0616413	720.028	2158.07	2158.06	2.71	0.00195	35	28				R.GMDVVDMGNPLSVPVGGATLGR.I	[88-109]
	0	2.399e-09	High	Unambiguous	[R].GmDVVDMGNPLSVPVGGATLGR.[I]	M2(Oxidation)	1	ATCG00480.1	118	0	2	5.97874e-11	1079.54	2158.07	2158.06	1.55	0.00168	35	28				R.GMDVVDMGNPLSVPVGGATLGR.I	[88-109]
	0	1.578e-07	High	Unambiguous	[K].SAPAFIELDTKLSIFETGIK.[V]		1	ATCG00480.1	60	1	3	1.25048e-05	727.4	2180.19	2180.18	0.61	0.00045	30	23				K.SAPAFIELDTKLSIFETGIK.V	[135-154]
	0	1.573e-07	High	Unambiguous	[K].SAPAFIELDTKLSIFETGIK.[V]		1	ATCG00480.1	59	1	3	1.31286e-05	727.4	2180.19	2180.18	0.87	0.00063	30	23				K.SAPAFIELDTKLSIFETGIK.V	[135-154]
	0	1.909e-07	High	Unambiguous	[K].SAPAFIELDTKLSIFETGIK.[V]		1	ATCG00480.1	57	1	3	2.29842e-05	727.401	2180.19	2180.18	2.21	0.00161	30	23				K.SAPAFIELDTKLSIFETGIK.V	[135-154]
	0	1.933e-07	High	Unambiguous	[K].SAPAFIELDTKLSIFETGIK.[V]		1	ATCG00480.1	57	1	3	2.26167e-05	727.401	2180.19	2180.18	2.21	0.00161	30	23				K.SAPAFIELDTKLSIFETGIK.V	[135-154]
	0	3.567e-07	High	Unambiguous	[K].SAPAFIELDTKLSIFETGIK.[V]		1	ATCG00480.1	59	1	3	1.34719e-05	727.401	2180.19	2180.18	2.21	0.00161	30	23				K.SAPAFIELDTKLSIFETGIK.V	[135-154]
	0	3.866e-07	High	Unambiguous	[K].SAPAFIELDTKLSIFETGIK.[V]		1	ATCG00480.1	62	1	3	6.38891e-06	727.401	2180.19	2180.18	2.04	0.00148	30	23				K.SAPAFIELDTKLSIFETGIK.V	[135-154]
	0	4.29e-07	High	Unambiguous	[K].SAPAFIELDTKLSIFETGIK.[V]		1	ATCG00480.1	61	1	3	7.98779e-06	727.401	2180.19	2180.18	1.96	0.00142	30	23				K.SAPAFIELDTKLSIFETGIK.V	[135-154]
	0	8.369e-07	High	Unambiguous	[K].SAPAFIELDTKLSIFETGIK.[V]		1	ATCG00480.1	50	1	3	9.73703e-05	727.401	2180.19	2180.18	1.96	0.00142	30	23				K.SAPAFIELDTKLSIFETGIK.V	[135-154]
	0	3.195e-08	High	Unambiguous	[K].SAPAFIELDTKLSIFETGIK.[V]		1	ATCG00480.1	58	1	3	1.75131e-05	727.401	2180.19	2180.18	1.71	0.00124	30	23				K.SAPAFIELDTKLSIFETGIK.V	[135-154]
	0	3.708e-07	High	Unambiguous	[K].SAPAFIELDTKLSIFETGIK.[V]		1	ATCG00480.1	58	1	3	1.56456e-05	727.401	2180.19	2180.18	1.62	0.00118	30	23				K.SAPAFIELDTKLSIFETGIK.V	[135-154]
	0	1.665e-07	High	Unambiguous	[K].SAPAFIELDTKLSIFETGIK.[V]		1	ATCG00480.1	60	1	3	1.22572e-05	727.401	2180.19	2180.18	1.62	0.00118	30	23				K.SAPAFIELDTKLSIFETGIK.V	[135-154]
	0	3.314e-07	High	Unambiguous	[K].SAPAFIELDTKLSIFETGIK.[V]		1	ATCG00480.1	56	1	3	3.09309e-05	727.401	2180.19	2180.18	1.62	0.00118	30	23				K.SAPAFIELDTKLSIFETGIK.V	[135-154]
	0	5.679e-08	High	Unambiguous	[K].SAPAFIELDTKLSIFETGIK.[V]		1	ATCG00480.1	55	1	3	3.64244e-05	727.401	2180.19	2180.18	1.54	0.00112	30	23				K.SAPAFIELDTKLSIFETGIK.V	[135-154]
	0	5.186e-07	High	Unambiguous	[K].SAPAFIELDTKLSIFETGIK.[V]		1	ATCG00480.1	55	1	3	3.38371e-05	727.401	2180.19	2180.18	1.54	0.00112	30	23				K.SAPAFIELDTKLSIFETGIK.V	[135-154]
	0	2.509e-07	High	Unambiguous	[K].SAPAFIELDTKLSIFETGIK.[V]		1	ATCG00480.1	59	1	3	1.28941e-05	727.401	2180.19	2180.18	1.54	0.00112	30	23				K.SAPAFIELDTKLSIFETGIK.V	[135-154]
	0	1.778e-08	High	Unambiguous	[K].SAPAFIELDTKLSIFETGIK.[V]		1	ATCG00480.1	67	1	3	2.40673e-06	727.402	2180.19	2180.18	2.46	0.00179	30	23				K.SAPAFIELDTKLSIFETGIK.V	[135-154]
	0	1.06e-07	High	Unambiguous	[K].SAPAFIELDTKLSIFETGIK.[V]		1	ATCG00480.1	62	1	3	7.7874e-06	727.401	2180.19	2180.18	1.54	0.00112	30	23				K.SAPAFIELDTKLSIFETGIK.V	[135-154]
	0	2.577e-08	High	Unambiguous	[K].SAPAFIELDTKLSIFETGIK.[V]		1	ATCG00480.1	66	1	3	3.08598e-06	727.401	2180.19	2180.18	1.37	0.001	30	23				K.SAPAFIELDTKLSIFETGIK.V	[135-154]
	0	1.271e-08	High	Unambiguous	[K].SAPAFIELDTKLSIFETGIK.[V]		1	ATCG00480.1	65	1	3	3.87394e-06	727.401	2180.19	2180.18	1.29	0.00094	30	23				K.SAPAFIELDTKLSIFETGIK.V	[135-154]
	0	1.461e-08	High	Unambiguous	[K].SAPAFIELDTKLSIFETGIK.[V]		1	ATCG00480.1	62	1	3	7.85511e-06	727.401	2180.19	2180.18	1.29	0.00094	30	23				K.SAPAFIELDTKLSIFETGIK.V	[135-154]
	0	9.151e-08	High	Unambiguous	[K].SAPAFIELDTKLSIFETGIK.[V]		1	ATCG00480.1	57	1	3	2.51813e-05	727.401	2180.19	2180.18	1.2	0.00087	30	23				K.SAPAFIELDTKLSIFETGIK.V	[135-154]
	0	8.478e-07	High	Unambiguous	[K].SAPAFIELDTKLSIFETGIK.[V]		1	ATCG00480.1	35	1	3	0.00372459	727.401	2180.19	2180.18	1.12	0.00081	30	23				K.SAPAFIELDTKLSIFETGIK.V	[135-154]
	0	2.414e-08	High	Unambiguous	[K].SAPAFIELDTKLSIFETGIK.[V]		1	ATCG00480.1	60	1	3	1.24474e-05	727.401	2180.19	2180.18	1.12	0.00081	30	23				K.SAPAFIELDTKLSIFETGIK.V	[135-154]
	0	5.31e-08	High	Unambiguous	[K].SAPAFIELDTKLSIFETGIK.[V]		1	ATCG00480.1	59	1	3	1.43245e-05	727.401	2180.19	2180.18	1.12	0.00081	30	23				K.SAPAFIELDTKLSIFETGIK.V	[135-154]
	0	4.503e-08	High	Unambiguous	[K].SAPAFIELDTKLSIFETGIK.[V]		1	ATCG00480.1	50	1	3	0.000111964	727.401	2180.19	2180.18	1.12	0.00081	30	23				K.SAPAFIELDTKLSIFETGIK.V	[135-154]
	0	5.132e-08	High	Unambiguous	[K].SAPAFIELDTKLSIFETGIK.[V]		1	ATCG00480.1	61	1	3	9.37731e-06	727.401	2180.19	2180.18	1.03	0.00075	30	23				K.SAPAFIELDTKLSIFETGIK.V	[135-154]
	0	9.309e-07	High	Unambiguous	[K].SAPAFIELDTKLSIFETGIK.[V]		1	ATCG00480.1	41	1	3	0.000910078	727.401	2180.19	2180.18	0.95	0.00069	30	23				K.SAPAFIELDTKLSIFETGIK.V	[135-154]
	0	8.096e-08	High	Unambiguous	[K].SAPAFIELDTKLSIFETGIK.[V]		1	ATCG00480.1	58	1	3	1.64141e-05	727.4	2180.19	2180.18	0.87	0.00063	30	23				K.SAPAFIELDTKLSIFETGIK.V	[135-154]
	0	9.614e-07	High	Unambiguous	[K].SAPAFIELDTKLSIFETGIK.[V]		1	ATCG00480.1	51	1	3	8.89648e-05	727.4	2180.19	2180.18	0.87	0.00063	30	23				K.SAPAFIELDTKLSIFETGIK.V	[135-154]
	0	8.834e-07	High	Unambiguous	[K].SAPAFIELDTKLSIFETGIK.[V]		1	ATCG00480.1	48	1	3	0.000199167	727.4	2180.19	2180.18	0.87	0.00063	30	23				K.SAPAFIELDTKLSIFETGIK.V	[135-154]
	0	3.815e-08	High	Unambiguous	[K].SAPAFIELDTKLSIFETGIK.[V]		1	ATCG00480.1	51	1	3	8.44098e-05	727.401	2180.19	2180.18	1.37	0.001	30	23				K.SAPAFIELDTKLSIFETGIK.V	[135-154]
	0	2.543e-08	High	Unambiguous	[K].SAPAFIELDTKLSIFETGIK.[V]		1	ATCG00480.1	50	1	3	0.000105979	727.4	2180.19	2180.18	0.78	0.00057	30	23				K.SAPAFIELDTKLSIFETGIK.V	[135-154]
	0	1.47e-07	High	Unambiguous	[K].SAPAFIELDTKLSIFETGIK.[V]		1	ATCG00480.1	62	1	3	6.1714e-06	727.402	2180.19	2180.18	3.05	0.00222	30	23				K.SAPAFIELDTKLSIFETGIK.V	[135-154]
	0	4.27e-09	High	Unambiguous	[R].MPSAVGYQPTLSTEmGTLQER.[I]	M15(Oxidation)	1	ATCG00480.1	88	0	3	6.63955e-08	771.369	2312.09	2312.09	1.45	0.00111	36	29				R.MPSAVGYQPTLSTEMGTLQER.I	[292-312]
	0	0.0002505	High	Unambiguous	[K].RGmDVVDMGNPLSVPVGGATLGR.[I]	M3(Oxidation)	1	ATCG00480.1	15	1	3	1.08797	772.057	2314.16	2314.16	-3.03	-0.00234	35	28				K.RGMDVVDMGNPLSVPVGGATLGR.I	[87-109]
	0	0.0003965	High	Unambiguous	[K].RGMDVVDmGNPLSVPVGGATLGR.[I]	M8(Oxidation)	1	ATCG00480.1	14	1	3	1.29262	772.06	2314.16	2314.16	-0.02	-2e-05	35	28				K.RGMDVVDMGNPLSVPVGGATLGR.I	[87-109]
	0	5.539e-07	High	Unambiguous	[K].RGmDVVDMGNPLSVPVGGATLGR.[I]	M3(Oxidation)	1	ATCG00480.1	36	1	3	0.00774738	772.06	2314.17	2314.16	0.37	0.00029	34	27				K.RGMDVVDMGNPLSVPVGGATLGR.I	[87-109]
	0	0.0002524	High	Unambiguous	[K].RGmDVVDMGNPLSVPVGGATLGR.[I]	M3(Oxidation)	1	ATCG00480.1	15	1	3	1.05645	772.06	2314.17	2314.16	0.45	0.00035	34	27				K.RGMDVVDMGNPLSVPVGGATLGR.I	[87-109]
	0	1.364e-07	High	Unambiguous	[K].RGmDVVDMGNPLSVPVGGATLGR.[I]	M3(Oxidation)	1	ATCG00480.1	59	1	4	3.93965e-05	579.297	2314.17	2314.16	0.53	0.0003	34	27				K.RGMDVVDMGNPLSVPVGGATLGR.I	[87-109]
	0	0.0006151	High	Unambiguous	[K].RGMDVVDmGNPLSVPVGGATLGR.[I]	M8(Oxidation)	1	ATCG00480.1	16	1	3	0.764869	772.061	2314.17	2314.16	1.48	0.00114	34	27				K.RGMDVVDMGNPLSVPVGGATLGR.I	[87-109]
	0	3.688e-08	High	Unambiguous	[R].MPSAVGYQPTLSTEmGTLQER.[I]	M15(Oxidation)	1	ATCG00480.1	76	0	3	1.04199e-06	771.369	2312.09	2312.09	0.57	0.00044	36	29				R.MPSAVGYQPTLSTEMGTLQER.I	[292-312]
	0	1.055e-09	High	Unambiguous	[R].MPSAVGYQPTLSTEmGTLQER.[I]	M15(Oxidation)	1	ATCG00480.1	71	0	2	3.50175e-06	1156.55	2312.09	2312.09	-1.19	-0.00137	36	29				R.MPSAVGYQPTLSTEMGTLQER.I	[292-312]
	0	3.459e-08	High	Unambiguous	[R].mPSAVGYQPTLSTEMGTLQER.[I]	M1(Oxidation)	1	ATCG00480.1	79	0	3	6.10223e-07	771.367	2312.09	2312.09	-0.77	-0.00059	36	29				R.MPSAVGYQPTLSTEMGTLQER.I	[292-312]
	0	1.517e-05	High	Unambiguous	[R].MPSAVGYQPTLSTEmGTLQER.[I]	M15(Oxidation)	1	ATCG00480.1	48	0	2	0.000730278	1156.55	2312.09	2312.09	-0.77	-0.00088	36	29				R.MPSAVGYQPTLSTEMGTLQER.I	[292-312]
	0	1.788e-05	High	Unambiguous	[R].MPSAVGYQPTLSTEmGTLQER.[I]	M15(Oxidation)	1	ATCG00480.1	41	0	2	0.00330667	1156.54	2312.08	2312.09	-3.51	-0.00406	36	29				R.MPSAVGYQPTLSTEMGTLQER.I	[292-312]
	0	8.137e-07	High	Unambiguous	[R].mPSAVGYQPTLSTEMGTLQER.[I]	M1(Oxidation)	1	ATCG00480.1	50	0	2	0.000430863	1156.55	2312.09	2312.09	-1.82	-0.00211	36	29				R.MPSAVGYQPTLSTEMGTLQER.I	[292-312]
	0	1.189e-06	High	Unambiguous	[R].MPSAVGYQPTLSTEmGTLQER.[I]	M15(Oxidation)	1	ATCG00480.1	67	0	2	8.19894e-06	1156.55	2312.09	2312.09	-1.5	-0.00174	36	29				R.MPSAVGYQPTLSTEMGTLQER.I	[292-312]
	0	3.151e-07	High	Unambiguous	[R].mPSAVGYQPTLSTEMGTLQER.[I]	M1(Oxidation)	1	ATCG00480.1	73	0	3	2.18179e-06	771.367	2312.09	2312.09	-1.4	-0.00108	36	29				R.MPSAVGYQPTLSTEMGTLQER.I	[292-312]
	0	4.057e-08	High	Unambiguous	[R].MPSAVGYQPTLSTEmGTLQER.[I]	M15(Oxidation)	1	ATCG00480.1	82	0	3	3.01536e-07	771.368	2312.09	2312.09	-0.06	-5e-05	36	29				R.MPSAVGYQPTLSTEMGTLQER.I	[292-312]
	0	9.697e-07	High	Unambiguous	[R].MPSAVGYQPTLSTEmGTLQER.[I]	M15(Oxidation)	1	ATCG00480.1	62	0	2	2.84014e-05	1156.55	2312.09	2312.09	-0.03	-3e-05	36	29				R.MPSAVGYQPTLSTEMGTLQER.I	[292-312]
	0	3.155e-08	High	Unambiguous	[R].mPSAVGYQPTLSTEMGTLQER.[I]	M1(Oxidation)	1	ATCG00480.1	80	0	3	5.15006e-07	771.368	2312.09	2312.09	0.1	8e-05	36	29				R.MPSAVGYQPTLSTEMGTLQER.I	[292-312]
	0	2.812e-06	High	Unambiguous	[R].mPSAVGYQPTLSTEMGTLQER.[I]	M1(Oxidation)	1	ATCG00480.1	48	0	3	0.00067677	771.368	2312.09	2312.09	0.42	0.00032	36	29				R.MPSAVGYQPTLSTEMGTLQER.I	[292-312]
	0	2.03e-09	High	Unambiguous	[R].MPSAVGYQPTLSTEmGTLQER.[I]	M15(Oxidation)	1	ATCG00480.1	91	0	3	3.63362e-08	771.368	2312.09	2312.09	0.5	0.00038	36	29				R.MPSAVGYQPTLSTEMGTLQER.I	[292-312]
	0	3.457e-10	High	Unambiguous	[R].MPSAVGYQPTLSTEmGTLQER.[I]	M15(Oxidation)	1	ATCG00480.1	115	0	3	1.53936e-10	771.368	2312.09	2312.09	0.5	0.00038	36	29				R.MPSAVGYQPTLSTEMGTLQER.I	[292-312]
	0	1.511e-07	High	Unambiguous	[R].mPSAVGYQPTLSTEMGTLQER.[I]	M1(Oxidation)	1	ATCG00480.1	87	0	3	9.22286e-08	771.369	2312.09	2312.09	0.57	0.00044	36	29				R.MPSAVGYQPTLSTEMGTLQER.I	[292-312]
	0	4.284e-08	High	Unambiguous	[R].MPSAVGYQPTLSTEmGTLQER.[I]	M15(Oxidation)	1	ATCG00480.1	76	0	3	1.25441e-06	771.368	2312.09	2312.09	0.42	0.00032	36	29				R.MPSAVGYQPTLSTEMGTLQER.I	[292-312]
	0	7.918e-09	High	Unambiguous	[R].mPSAVGYQPTLSTEMGTLQER.[I]	M1(Oxidation)	1	ATCG00480.1	78	0	2	6.67328e-07	1156.55	2312.09	2312.09	-0.13	-0.00015	36	29				R.MPSAVGYQPTLSTEMGTLQER.I	[292-312]
	0	2.795e-07	High	Unambiguous	[R].MPSAVGYQPTLSTEmGTLQER.[I]	M15(Oxidation)	1	ATCG00480.1	52	0	2	0.000259368	1156.55	2312.09	2312.09	-0.66	-0.00076	36	29				R.MPSAVGYQPTLSTEMGTLQER.I	[292-312]
	0	1.995e-06	High	Unambiguous	[R].MPSAVGYQPTLSTEmGTLQER.[I]	M15(Oxidation)	1	ATCG00480.1	56	0	2	0.000116927	1156.55	2312.09	2312.09	-0.66	-0.00076	36	29				R.MPSAVGYQPTLSTEMGTLQER.I	[292-312]
	0	1.074e-08	High	Unambiguous	[R].mPSAVGYQPTLSTEMGTLQER.[I]	M1(Oxidation)	1	ATCG00480.1	88	0	2	7.05486e-08	1156.55	2312.09	2312.09	-0.55	-0.00064	36	29				R.MPSAVGYQPTLSTEMGTLQER.I	[292-312]
	0	2.619e-06	High	Unambiguous	[R].MPSAVGYQPTLSTEmGTLQER.[I]	M15(Oxidation)	1	ATCG00480.1	58	0	3	6.77729e-05	771.368	2312.09	2312.09	-0.53	-0.00041	36	29				R.MPSAVGYQPTLSTEMGTLQER.I	[292-312]
	0	2.734e-09	High	Unambiguous	[R].MPSAVGYQPTLSTEmGTLQER.[I]	M15(Oxidation)	1	ATCG00480.1	80	0	3	4.67795e-07	771.368	2312.09	2312.09	-0.53	-0.00041	36	29				R.MPSAVGYQPTLSTEMGTLQER.I	[292-312]
	0	3.1e-08	High	Unambiguous	[R].mPSAVGYQPTLSTEMGTLQER.[I]	M1(Oxidation)	1	ATCG00480.1	73	0	2	2.38968e-06	1156.55	2312.09	2312.09	-0.45	-0.00052	36	29				R.MPSAVGYQPTLSTEMGTLQER.I	[292-312]
	0	1.404e-06	High	Unambiguous	[R].mPSAVGYQPTLSTEMGTLQER.[I]	M1(Oxidation)	1	ATCG00480.1	39	0	3	0.00515631	771.368	2312.09	2312.09	-0.45	-0.00035	36	29				R.MPSAVGYQPTLSTEMGTLQER.I	[292-312]
	0	8.562e-07	High	Unambiguous	[R].mPSAVGYQPTLSTEMGTLQER.[I]	M1(Oxidation)	1	ATCG00480.1	55	0	2	0.000156588	1156.55	2312.09	2312.09	-0.24	-0.00027	36	29				R.MPSAVGYQPTLSTEMGTLQER.I	[292-312]
	0	4.377e-09	High	Unambiguous	[R].mPSAVGYQPTLSTEMGTLQER.[I]	M1(Oxidation)	1	ATCG00480.1	88	0	2	7.99388e-08	1156.55	2312.09	2312.09	-0.24	-0.00027	36	29				R.MPSAVGYQPTLSTEMGTLQER.I	[292-312]
	0	1.149e-08	High	Unambiguous	[R].MPSAVGYQPTLSTEmGTLQER.[I]	M15(Oxidation)	1	ATCG00480.1	84	0	2	2.00409e-07	1156.55	2312.09	2312.09	-0.66	-0.00076	36	29				R.MPSAVGYQPTLSTEMGTLQER.I	[292-312]
	0	2.478e-05	High	Unambiguous	[R].IAQIIGPVLDVAFPPGK.[M]		1	ATCG00480.1	61	0	3	2.44277e-06	579.012	1735.02	1735.02	3.6	0.00208	25	18				R.IAQIIGPVLDVAFPPGK.M	[23-39]
	0	6.361e-05	High	Unambiguous	[R].IAQIIGPVLDVAFPPGK.[M]		1	ATCG00480.1	49	0	2	4.25122e-05	868.014	1735.02	1735.02	3.26	0.00283	25	18				R.IAQIIGPVLDVAFPPGK.M	[23-39]
	0	0.0002447	High	Unambiguous	[R].IAQIIGPVLDVAFPPGK.[M]		1	ATCG00480.1	54	0	2	1.29573e-05	868.014	1735.02	1735.02	3.05	0.00264	25	18				R.IAQIIGPVLDVAFPPGK.M	[23-39]
	0	9.613e-05	High	Unambiguous	[R].IAQIIGPVLDVAFPPGK.[M]		1	ATCG00480.1	57	0	2	7.13697e-06	868.014	1735.02	1735.02	2.91	0.00252	25	18				R.IAQIIGPVLDVAFPPGK.M	[23-39]
	0	0.0001888	High	Unambiguous	[R].IAQIIGPVLDVAFPPGK.[M]		1	ATCG00480.1	50	0	3	3.40811e-05	579.012	1735.02	1735.02	2.86	0.00166	25	18				R.IAQIIGPVLDVAFPPGK.M	[23-39]
	0	7.574e-05	High	Unambiguous	[R].IAQIIGPVLDVAFPPGK.[M]		1	ATCG00480.1	46	0	3	7.66503e-05	579.012	1735.02	1735.02	2.76	0.0016	25	18				R.IAQIIGPVLDVAFPPGK.M	[23-39]
	0	0.0002543	High	Unambiguous	[R].IAQIIGPVLDVAFPPGK.[M]		1	ATCG00480.1	44	0	2	0.000140567	868.014	1735.02	1735.02	2.63	0.00228	25	18				R.IAQIIGPVLDVAFPPGK.M	[23-39]
	0	0.0003608	High	Unambiguous	[R].IAQIIGPVLDVAFPPGK.[M]		1	ATCG00480.1	45	0	3	9.35154e-05	579.011	1735.02	1735.02	2.23	0.00129	25	18				R.IAQIIGPVLDVAFPPGK.M	[23-39]
	0	0.0002376	High	Unambiguous	[R].IAQIIGPVLDVAFPPGK.[M]		1	ATCG00480.1	51	0	3	2.41481e-05	579.011	1735.02	1735.02	2.23	0.00129	25	18				R.IAQIIGPVLDVAFPPGK.M	[23-39]
	0	0.0001113	High	Unambiguous	[R].IAQIIGPVLDVAFPPGK.[M]		1	ATCG00480.1	47	0	3	5.93335e-05	579.011	1735.02	1735.02	2.02	0.00117	24	17				R.IAQIIGPVLDVAFPPGK.M	[23-39]
	0	0.0001427	High	Unambiguous	[R].IAQIIGPVLDVAFPPGK.[M]		1	ATCG00480.1	47	0	3	6.40177e-05	579.011	1735.02	1735.02	2.02	0.00117	24	17				R.IAQIIGPVLDVAFPPGK.M	[23-39]
	0	2.411e-06	High	Unambiguous	[R].IAQIIGPVLDVAFPPGK.[M]		1	ATCG00480.1	68	0	2	5.3618e-07	868.013	1735.02	1735.02	1.57	0.00136	24	17				R.IAQIIGPVLDVAFPPGK.M	[23-39]
	0	0.0002543	High	Unambiguous	[R].IAQIIGPVLDVAFPPGK.[M]		1	ATCG00480.1	43	0	3	0.00014666	579.011	1735.02	1735.02	1.49	0.00086	24	17				R.IAQIIGPVLDVAFPPGK.M	[23-39]
	0	0.0001015	High	Unambiguous	[R].IAQIIGPVLDVAFPPGK.[M]		1	ATCG00480.1	46	0	3	8.47833e-05	579.011	1735.02	1735.02	1.28	0.00074	24	17				R.IAQIIGPVLDVAFPPGK.M	[23-39]
	0	4.05e-05	High	Unambiguous	[R].IAQIIGPVLDVAFPPGK.[M]		1	ATCG00480.1	41	0	3	0.00025228	579.011	1735.02	1735.02	1.18	0.00068	25	18				R.IAQIIGPVLDVAFPPGK.M	[23-39]
	0	0.0001069	High	Unambiguous	[R].IAQIIGPVLDVAFPPGK.[M]		1	ATCG00480.1	44	0	3	0.000127904	579.011	1735.02	1735.02	1.07	0.00062	25	18				R.IAQIIGPVLDVAFPPGK.M	[23-39]
	0	9.67e-05	High	Unambiguous	[R].IAQIIGPVLDVAFPPGK.[M]		1	ATCG00480.1	46	0	3	8.2772e-05	579.011	1735.02	1735.02	1.07	0.00062	25	18				R.IAQIIGPVLDVAFPPGK.M	[23-39]
	0	0.0001406	High	Unambiguous	[R].IAQIIGPVLDVAFPPGK.[M]		1	ATCG00480.1	45	0	3	9.61354e-05	579.011	1735.02	1735.02	1.07	0.00062	25	18				R.IAQIIGPVLDVAFPPGK.M	[23-39]
	0	0.0001861	High	Unambiguous	[R].IAQIIGPVLDVAFPPGK.[M]		1	ATCG00480.1	49	0	3	4.18681e-05	579.01	1735.02	1735.02	0.96	0.00056	25	18				R.IAQIIGPVLDVAFPPGK.M	[23-39]
	0	5.554e-05	High	Unambiguous	[R].IAQIIGPVLDVAFPPGK.[M]		1	ATCG00480.1	46	0	3	8.33457e-05	579.01	1735.02	1735.02	0.86	0.0005	25	18				R.IAQIIGPVLDVAFPPGK.M	[23-39]
	0	0.0002497	High	Unambiguous	[R].IAQIIGPVLDVAFPPGK.[M]		1	ATCG00480.1	51	0	2	2.70323e-05	868.012	1735.02	1735.02	0.87	0.00075	25	18				R.IAQIIGPVLDVAFPPGK.M	[23-39]
	0	6.436e-06	High	Unambiguous	[R].IAQIIGPVLDVAFPPGK.[M]		1	ATCG00480.1	55	0	3	1.13994e-05	579.01	1735.02	1735.02	0.75	0.00044	25	18				R.IAQIIGPVLDVAFPPGK.M	[23-39]
	0	9.864e-05	High	Unambiguous	[R].IAQIIGPVLDVAFPPGK.[M]		1	ATCG00480.1	48	0	3	4.94178e-05	579.01	1735.02	1735.02	0.75	0.00044	25	18				R.IAQIIGPVLDVAFPPGK.M	[23-39]
	0	0.0001965	High	Unambiguous	[R].IAQIIGPVLDVAFPPGK.[M]		1	ATCG00480.1	44	0	3	0.000133156	579.01	1735.02	1735.02	0.12	7e-05	24	17				R.IAQIIGPVLDVAFPPGK.M	[23-39]
	0	8.083e-07	High	Unambiguous	[R].IAQIIGPVLDVAFPPGK.[M]		1	ATCG00480.1	65	0	4	1.06748e-06	434.509	1735.02	1735.02	0.08	3e-05	24	17				R.IAQIIGPVLDVAFPPGK.M	[23-39]
	0	0.0001185	High	Unambiguous	[R].IAQIIGPVLDVAFPPGK.[M]		1	ATCG00480.1	40	0	3	0.000327454	579.009	1735.01	1735.02	-1.15	-0.00066	25	18				R.IAQIIGPVLDVAFPPGK.M	[23-39]
	0	1.873e-05	High	Unambiguous	[R].mRVGLTALTMAEYFR.[D]	M1(Oxidation)	1	ATCG00480.1	40	1	3	0.00296996	592.304	1774.9	1774.9	0.3	0.00018	34	27				R.MRVGLTALTMAEYFR.D	[247-261]
	0	0.0001173	High	Unambiguous	[R].IFNVLGEPVDNLGPVDTR.[T]		1	ATCG00480.1	49	0	3	0.000348183	652.345	1955.02	1955.02	-0.83	-0.00054	33	26				R.IFNVLGEPVDNLGPVDTR.T	[110-127]
	0	9.551e-05	High	Unambiguous	[R].IFNVLGEPVDNLGPVDTR.[T]		1	ATCG00480.1	68	0	2	3.6712e-06	978.014	1955.02	1955.02	-1.14	-0.00111	33	26				R.IFNVLGEPVDNLGPVDTR.T	[110-127]
	0	4.539e-06	High	Unambiguous	[R].IFNVLGEPVDNLGPVDTR.[T]		1	ATCG00480.1	52	0	3	0.000170009	652.345	1955.02	1955.02	-1.21	-0.00079	34	27				R.IFNVLGEPVDNLGPVDTR.T	[110-127]
	0	1.768e-06	High	Unambiguous	[R].IFNVLGEPVDNLGPVDTR.[T]		1	ATCG00480.1	67	0	2	4.53339e-06	978.015	1955.02	1955.02	0.17	0.00017	33	26				R.IFNVLGEPVDNLGPVDTR.T	[110-127]
	0	1.295e-08	High	Unambiguous	[R].DVNEQDVLLFIDNIFR.[F]		1	ATCG00480.1	85	0	2	8.9322e-08	975.503	1950	1950	1.21	0.00118	34	27				R.DVNEQDVLLFIDNIFR.F	[262-277]
	0	1.65e-05	High	Unambiguous	[R].DVNEQDVLLFIDNIFR.[F]		1	ATCG00480.1	43	0	3	0.00139172	650.671	1950	1950	1.01	0.00066	34	27				R.DVNEQDVLLFIDNIFR.F	[262-277]
	0	1.674e-06	High	Unambiguous	[R].DVNEQDVLLFIDNIFR.[F]		1	ATCG00480.1	48	0	3	0.000525473	650.671	1950	1950	0.64	0.00041	34	27				R.DVNEQDVLLFIDNIFR.F	[262-277]
	0	0.0001556	High	Unambiguous	[R].DVNEQDVLLFIDNIFR.[F]		1	ATCG00480.1	40	0	3	0.00332245	650.671	1950	1950	0.45	0.00029	34	27				R.DVNEQDVLLFIDNIFR.F	[262-277]
	0	7.01e-06	High	Unambiguous	[R].DVNEQDVLLFIDNIFR.[F]		1	ATCG00480.1	35	0	3	0.0101217	650.671	1950	1950	0.26	0.00017	34	27				R.DVNEQDVLLFIDNIFR.F	[262-277]
	0	2.155e-06	High	Unambiguous	[R].DVNEQDVLLFIDNIFR.[F]		1	ATCG00480.1	65	0	3	9.63496e-06	650.67	1950	1950	-0.02	-1e-05	34	27				R.DVNEQDVLLFIDNIFR.F	[262-277]
	0	1.308e-06	High	Unambiguous	[R].IFNVLGEPVDNLGPVDTR.[T]		1	ATCG00480.1	98	0	2	4.09596e-09	978.015	1955.02	1955.02	0.24	0.00023	33	26				R.IFNVLGEPVDNLGPVDTR.T	[110-127]
	0	1.283e-05	High	Unambiguous	[R].IFNVLGEPVDNLGPVDTR.[T]		1	ATCG00480.1	51	0	3	0.00017532	652.346	1955.02	1955.02	0.39	0.00025	33	26				R.IFNVLGEPVDNLGPVDTR.T	[110-127]
	0	2.638e-08	High	Unambiguous	[R].IFNVLGEPVDNLGPVDTR.[T]		1	ATCG00480.1	105	0	2	7.47061e-10	978.015	1955.02	1955.02	0.24	0.00023	33	26				R.IFNVLGEPVDNLGPVDTR.T	[110-127]
	0	4.869e-08	High	Unambiguous	[R].FLSQPFFVAEVFTGSPGK.[Y]		1	ATCG00480.1	60	0	3	2.35175e-05	653.341	1958.01	1958.01	1.62	0.00106	34	27				R.FLSQPFFVAEVFTGSPGK.Y	[430-447]
	0	5.041e-07	High	Unambiguous	[R].FLSQPFFVAEVFTGSPGK.[Y]		1	ATCG00480.1	60	0	3	2.62381e-05	653.341	1958.01	1958.01	1.25	0.00082	34	27				R.FLSQPFFVAEVFTGSPGK.Y	[430-447]
	0	7.391e-08	High	Unambiguous	[R].FLSQPFFVAEVFTGSPGK.[Y]		1	ATCG00480.1	84	0	2	9.72943e-08	979.507	1958.01	1958.01	0.79	0.00077	34	27				R.FLSQPFFVAEVFTGSPGK.Y	[430-447]
	0	2.078e-07	High	Unambiguous	[R].FLSQPFFVAEVFTGSPGK.[Y]		1	ATCG00480.1	61	0	2	2.27191e-05	979.506	1958.01	1958.01	-0.27	-0.00026	34	27				R.FLSQPFFVAEVFTGSPGK.Y	[430-447]
	0	0.0001115	High	Unambiguous	[R].IFNVLGEPVDNLGPVDTR.[T]		1	ATCG00480.1	56	0	2	5.51868e-05	978.018	1955.03	1955.02	2.3	0.00225	33	26				R.IFNVLGEPVDNLGPVDTR.T	[110-127]
	0	8.705e-08	High	Unambiguous	[R].IFNVLGEPVDNLGPVDTR.[T]		1	ATCG00480.1	111	0	2	1.86634e-10	978.017	1955.03	1955.02	1.67	0.00164	33	26				R.IFNVLGEPVDNLGPVDTR.T	[110-127]
	0	6.27e-07	High	Unambiguous	[R].IFNVLGEPVDNLGPVDTR.[T]		1	ATCG00480.1	72	0	3	1.52766e-06	652.347	1955.03	1955.02	0.95	0.00062	33	26				R.IFNVLGEPVDNLGPVDTR.T	[110-127]
	0	1.993e-06	High	Unambiguous	[R].IFNVLGEPVDNLGPVDTR.[T]		1	ATCG00480.1	71	0	3	1.70542e-06	652.346	1955.02	1955.02	0.85	0.00056	33	26				R.IFNVLGEPVDNLGPVDTR.T	[110-127]
	0	2.319e-05	High	Unambiguous	[R].IFNVLGEPVDNLGPVDTR.[T]		1	ATCG00480.1	51	0	2	0.000171724	978.016	1955.02	1955.02	0.61	0.0006	33	26				R.IFNVLGEPVDNLGPVDTR.T	[110-127]
	0	6.062e-08	High	Unambiguous	[R].IFNVLGEPVDNLGPVDTR.[T]		1	ATCG00480.1	105	0	2	7.94019e-10	978.016	1955.02	1955.02	0.49	0.00048	33	26				R.IFNVLGEPVDNLGPVDTR.T	[110-127]
	0	5.434e-06	High	Unambiguous	[R].IFNVLGEPVDNLGPVDTR.[T]		1	ATCG00480.1	51	0	3	0.000207411	652.346	1955.02	1955.02	0.39	0.00025	33	26				R.IFNVLGEPVDNLGPVDTR.T	[110-127]
	0	1.296e-06	High	Unambiguous	[R].EGNDLYMEmKESGVINEQNLAESK.[V]	M9(Oxidation)	1	ATCG00480.1	55	1	3	0.000177685	915.419	2744.24	2744.24	1.61	0.00148	37	30				R.EGNDLYMEMKESGVINEQNLAESK.V	[208-231]
	0	1.296e-06	High	Unambiguous	[R].EGNDLYmEMKESGVINEQNLAESK.[V]	M7(Oxidation)	1	ATCG00480.1	55	1	3	0.000177685	915.419	2744.24	2744.24	1.61	0.00148	37	30				R.EGNDLYMEMKESGVINEQNLAESK.V	[208-231]
	0	7.806e-05	High	Unambiguous	[R].EGNDLYMEmKESGVINEQNLAESK.[V]	M9(Oxidation)	1	ATCG00480.1	33	1	3	0.0236639	915.421	2744.25	2744.24	3.22	0.00294	37	30				R.EGNDLYMEMKESGVINEQNLAESK.V	[208-231]
	0	7.559e-05	High	Unambiguous	[R].EGNDLYmEMKESGVINEQNLAESK.[V]	M7(Oxidation)	1	ATCG00480.1	33	1	3	0.0236639	915.421	2744.25	2744.24	3.22	0.00294	37	30				R.EGNDLYMEMKESGVINEQNLAESK.V	[208-231]
	0	0.0003945	High	Unambiguous	[R].EGNDLYMEmKESGVINEQNLAESK.[V]	M9(Oxidation)	1	ATCG00480.1	37	1	3	0.00930402	915.422	2744.25	2744.24	5.08	0.00465	37	30				R.EGNDLYMEMKESGVINEQNLAESK.V	[208-231]
	0	0.0003945	High	Unambiguous	[R].EGNDLYmEMKESGVINEQNLAESK.[V]	M7(Oxidation)	1	ATCG00480.1	37	1	3	0.00930402	915.422	2744.25	2744.24	5.08	0.00465	37	30				R.EGNDLYMEMKESGVINEQNLAESK.V	[208-231]
	0	4.618e-09	High	Unambiguous	[R].EGNDLYmEMKESGVINEQNLAESK.[V]	M7(Oxidation)	1	ATCG00480.1	68	1	3	7.60042e-06	915.419	2744.24	2744.24	1.21	0.00111	37	30				R.EGNDLYMEMKESGVINEQNLAESK.V	[208-231]
	0	2.84e-09	High	Unambiguous	[R].EGNDLYMEmKESGVINEQNLAESK.[V]	M9(Oxidation)	1	ATCG00480.1	70	1	3	5.04473e-06	915.419	2744.24	2744.24	1.21	0.00111	37	30				R.EGNDLYMEMKESGVINEQNLAESK.V	[208-231]
	0	7.814e-07	High	Unambiguous	[R].EGNDLYMEmKESGVINEQNLAESK.[V]	M9(Oxidation)	1	ATCG00480.1	54	1	3	0.000208529	915.417	2744.24	2744.24	-0.39	-0.00035	37	30				R.EGNDLYMEMKESGVINEQNLAESK.V	[208-231]
	0	3.24e-06	High	Unambiguous	[R].EGNDLYMEMKESGVINEQNLAESK.[V]		1	ATCG00480.1	49	1	3	0.000655045	910.086	2728.24	2728.24	0.12	0.00011	37	30				R.EGNDLYMEMKESGVINEQNLAESK.V	[208-231]
	0	7.725e-06	High	Unambiguous	[R].EGNDLYMEMKESGVINEQNLAESK.[V]		1	ATCG00480.1	56	1	3	0.000124331	910.087	2728.25	2728.24	0.86	0.00078	37	30				R.EGNDLYMEMKESGVINEQNLAESK.V	[208-231]
	0	3.602e-05	High	Unambiguous	[R].EGNDLYMEMKESGVINEQNLAESK.[V]		1	ATCG00480.1	35	1	3	0.0161471	910.09	2728.25	2728.24	3.94	0.00359	37	30				R.EGNDLYMEMKESGVINEQNLAESK.V	[208-231]
	0	6.746e-05	High	Unambiguous	[R].EGNDLYMEMKESGVINEQNLAESK.[V]		1	ATCG00480.1	40	1	3	0.00570131	910.091	2728.26	2728.24	5.08	0.00462	37	30				R.EGNDLYMEMKESGVINEQNLAESK.V	[208-231]
	0	7.661e-08	High	Unambiguous	[R].EGNDLYMEmKESGVINEQNLAESK.[V]	M9(Oxidation)	1	ATCG00480.1	105	1	3	1.69266e-09	915.413	2744.22	2744.24	-5.12	-0.00469	37	30				R.EGNDLYMEMKESGVINEQNLAESK.V	[208-231]
	0	7.661e-08	High	Unambiguous	[R].EGNDLYmEMKESGVINEQNLAESK.[V]	M7(Oxidation)	1	ATCG00480.1	105	1	3	1.69266e-09	915.413	2744.22	2744.24	-5.12	-0.00469	37	30				R.EGNDLYMEMKESGVINEQNLAESK.V	[208-231]
	0	0.0003959	High	Unambiguous	[R].EGNDLYMEmKESGVINEQNLAESK.[V]	M9(Oxidation)	1	ATCG00480.1	41	1	3	0.00382901	915.415	2744.23	2744.24	-2.79	-0.00255	37	30				R.EGNDLYMEMKESGVINEQNLAESK.V	[208-231]
	0	0.0003959	High	Unambiguous	[R].EGNDLYmEMKESGVINEQNLAESK.[V]	M7(Oxidation)	1	ATCG00480.1	41	1	3	0.00382901	915.415	2744.23	2744.24	-2.79	-0.00255	37	30				R.EGNDLYMEMKESGVINEQNLAESK.V	[208-231]
	0	3.499e-07	High	Unambiguous	[R].EGNDLYMEmKESGVINEQNLAESK.[V]	M9(Oxidation)	1	ATCG00480.1	82	1	3	3.19851e-07	915.416	2744.23	2744.24	-1.86	-0.0017	37	30				R.EGNDLYMEMKESGVINEQNLAESK.V	[208-231]
	0	3.499e-07	High	Unambiguous	[R].EGNDLYmEMKESGVINEQNLAESK.[V]	M7(Oxidation)	1	ATCG00480.1	82	1	3	3.19851e-07	915.416	2744.23	2744.24	-1.86	-0.0017	37	30				R.EGNDLYMEMKESGVINEQNLAESK.V	[208-231]
	0	7.814e-07	High	Unambiguous	[R].EGNDLYmEMKESGVINEQNLAESK.[V]	M7(Oxidation)	1	ATCG00480.1	54	1	3	0.000208529	915.417	2744.24	2744.24	-0.39	-0.00035	37	30				R.EGNDLYMEMKESGVINEQNLAESK.V	[208-231]
	0	0.00026	High	Unambiguous	[K].VVDLLAPYR.[R]		1	ATCG00480.1	58	0	2	1.99932e-05	523.307	1045.61	1045.6	2.33	0.00122	30	23				K.VVDLLAPYR.R	[155-163]
	0	0.0006353	High	Unambiguous	[R].EGNDLYmEmKESGVINEQNLAESK.[V]	M7(Oxidation); M9(Oxidation)	1	ATCG00480.1	35	1	4	0.0174984	690.811	2760.22	2760.23	-3.83	-0.00264	37	30				R.EGNDLYMEMKESGVINEQNLAESK.V	[208-231]
	0	0.0002934	High	Unambiguous	[R].EGNDLYmEmKESGVINEQNLAESK.[V]	M7(Oxidation); M9(Oxidation)	1	ATCG00480.1	52	1	3	0.000380362	920.747	2760.23	2760.23	-2.81	-0.00259	37	30				R.EGNDLYMEMKESGVINEQNLAESK.V	[208-231]
	0	1.737e-05	High	Unambiguous	[R].EGNDLYmEmKESGVINEQNLAESK.[V]	M7(Oxidation); M9(Oxidation)	1	ATCG00480.1	53	1	2	0.000252229	1380.62	2760.23	2760.23	-2.63	-0.00363	37	30				R.EGNDLYMEMKESGVINEQNLAESK.V	[208-231]
	0	2.237e-05	High	Unambiguous	[R].EGNDLYmEmKESGVINEQNLAESK.[V]	M7(Oxidation); M9(Oxidation)	1	ATCG00480.1	49	1	3	0.000636334	920.748	2760.23	2760.23	-1.48	-0.00137	37	30				R.EGNDLYMEMKESGVINEQNLAESK.V	[208-231]
	0	8.773e-07	High	Unambiguous	[R].EGNDLYmEmKESGVINEQNLAESK.[V]	M7(Oxidation); M9(Oxidation)	1	ATCG00480.1	71	1	3	4.2386e-06	920.749	2760.23	2760.23	-0.95	-0.00088	37	30				R.EGNDLYMEMKESGVINEQNLAESK.V	[208-231]
	0	4.459e-08	High	Unambiguous	[R].EGNDLYmEmKESGVINEQNLAESK.[V]	M7(Oxidation); M9(Oxidation)	1	ATCG00480.1	77	1	3	1.0954e-06	920.749	2760.23	2760.23	-0.89	-0.00082	37	30				R.EGNDLYMEMKESGVINEQNLAESK.V	[208-231]
	0	7.501e-08	High	Unambiguous	[K].ELQDIIAILGLDELSEEDRLTVAR.[A]		1	ATCG00480.1	50	1	3	0.000123567	904.488	2711.45	2711.45	1.12	0.00101	31	24				K.ELQDIIAILGLDELSEEDRLTVAR.A	[400-423]
	0	5.845e-06	High	Unambiguous	[K].ELQDIIAILGLDELSEEDRLTVAR.[A]		1	ATCG00480.1	27	1	3	0.0251712	904.488	2711.45	2711.45	1.18	0.00107	31	24				K.ELQDIIAILGLDELSEEDRLTVAR.A	[400-423]
	0	3.452e-08	High	Unambiguous	[K].ELQDIIAILGLDELSEEDRLTVAR.[A]		1	ATCG00480.1	52	1	3	8.70296e-05	904.488	2711.45	2711.45	1.59	0.00144	30	23				K.ELQDIIAILGLDELSEEDRLTVAR.A	[400-423]
	0	1.217e-08	High	Unambiguous	[K].ELQDIIAILGLDELSEEDRLTVAR.[A]		1	ATCG00480.1	55	1	3	4.26253e-05	904.488	2711.45	2711.45	1.66	0.0015	30	23				K.ELQDIIAILGLDELSEEDRLTVAR.A	[400-423]
	0	5.038e-07	High	Unambiguous	[K].ELQDIIAILGLDELSEEDRLTVAR.[A]		1	ATCG00480.1	36	1	3	0.00330877	904.488	2711.45	2711.45	1.66	0.0015	30	23				K.ELQDIIAILGLDELSEEDRLTVAR.A	[400-423]
	0	2.581e-07	High	Unambiguous	[K].ELQDIIAILGLDELSEEDRLTVAR.[A]		1	ATCG00480.1	49	1	3	0.000159376	904.489	2711.45	2711.45	1.86	0.00168	30	23				K.ELQDIIAILGLDELSEEDRLTVAR.A	[400-423]
	0	7.671e-09	High	Unambiguous	[K].ELQDIIAILGLDELSEEDRLTVAR.[A]		1	ATCG00480.1	54	1	3	4.47054e-05	904.489	2711.45	2711.45	2.06	0.00186	30	23				K.ELQDIIAILGLDELSEEDRLTVAR.A	[400-423]
	0	8.556e-08	High	Unambiguous	[K].ELQDIIAILGLDELSEEDRLTVAR.[A]		1	ATCG00480.1	54	1	4	5.09649e-05	678.618	2711.45	2711.45	0.82	0.00056	31	24				K.ELQDIIAILGLDELSEEDRLTVAR.A	[400-423]
	0	1.378e-08	High	Unambiguous	[K].ELQDIIAILGLDELSEEDRLTVAR.[A]		1	ATCG00480.1	59	1	3	1.53442e-05	904.486	2711.44	2711.45	-0.64	-0.00058	31	24				K.ELQDIIAILGLDELSEEDRLTVAR.A	[400-423]
	0	0.0001526	High	Unambiguous	[R].AVAmSATEGLK.[R]	M4(Oxidation)	1	ATCG00480.1	68	0	2	4.01815e-06	547.283	1093.56	1093.56	1.83	0.001	33	26				R.AVAMSATEGLK.R	[76-86]
	0	0.0006227	High	Unambiguous	[R].AVAmSATEGLK.[R]	M4(Oxidation)	1	ATCG00480.1	47	0	2	0.000478869	547.282	1093.56	1093.56	1.16	0.00063	33	26				R.AVAMSATEGLK.R	[76-86]
	0	0.0004102	High	Unambiguous	[R].AVAmSATEGLK.[R]	M4(Oxidation)	1	ATCG00480.1	51	0	2	0.000177099	547.282	1093.56	1093.56	1.05	0.00057	33	26				R.AVAMSATEGLK.R	[76-86]
	0	4.892e-05	High	Unambiguous	[R].AVAmSATEGLK.[R]	M4(Oxidation)	1	ATCG00480.1	66	0	2	6.31272e-06	547.282	1093.56	1093.56	1.05	0.00057	33	26				R.AVAMSATEGLK.R	[76-86]
	0	0.0003889	High	Unambiguous	[R].AVAmSATEGLK.[R]	M4(Oxidation)	1	ATCG00480.1	55	0	2	7.48656e-05	547.282	1093.56	1093.56	0.15	8e-05	33	26				R.AVAMSATEGLK.R	[76-86]
	0	0.0003199	High	Unambiguous	[R].AVAmSATEGLK.[R]	M4(Oxidation)	1	ATCG00480.1	41	0	2	0.00175502	547.281	1093.56	1093.56	-0.07	-4e-05	33	26				R.AVAMSATEGLK.R	[76-86]
	0	0.0003322	High	Unambiguous	[R].AVAmSATEGLK.[R]	M4(Oxidation)	1	ATCG00480.1	57	0	2	4.59497e-05	547.281	1093.56	1093.56	-0.07	-4e-05	33	26				R.AVAMSATEGLK.R	[76-86]
	0	0.0002544	High	Unambiguous	[R].AVAmSATEGLK.[R]	M4(Oxidation)	1	ATCG00480.1	48	0	2	0.000320075	547.281	1093.56	1093.56	-0.29	-0.00016	33	26				R.AVAMSATEGLK.R	[76-86]
	0	9.132e-05	High	Unambiguous	[R].AVAmSATEGLK.[R]	M4(Oxidation)	1	ATCG00480.1	66	0	2	5.35006e-06	547.281	1093.56	1093.56	-0.51	-0.00028	33	26				R.AVAMSATEGLK.R	[76-86]
	0	4.698e-07	High	Unambiguous	[K].ELQDIIAILGLDELSEEDRLTVAR.[A]		1	ATCG00480.1	34	1	3	0.00553625	904.487	2711.45	2711.45	0.31	0.00028	31	24				K.ELQDIIAILGLDELSEEDRLTVAR.A	[400-423]
	0	0.0003081	High	Unambiguous	[R].AVAMSATEGLK.[R]		1	ATCG00480.1	49	0	2	0.000275057	539.284	1077.56	1077.56	0.65	0.00035	33	26				R.AVAMSATEGLK.R	[76-86]
	0	0.0006951	High	Unambiguous	[R].AVAMSATEGLK.[R]		1	ATCG00480.1	50	0	2	0.000237368	539.284	1077.56	1077.56	0.65	0.00035	33	26				R.AVAMSATEGLK.R	[76-86]
	0	6.018e-05	High	Unambiguous	[R].AVAMSATEGLK.[R]		1	ATCG00480.1	68	0	2	4.1345e-06	539.284	1077.56	1077.56	0.54	0.00029	33	26				R.AVAMSATEGLK.R	[76-86]
	0	0.000624	High	Unambiguous	[R].AVAMSATEGLK.[R]		1	ATCG00480.1	46	0	2	0.000646283	539.284	1077.56	1077.56	0.54	0.00029	33	26				R.AVAMSATEGLK.R	[76-86]
	0	0.0001455	High	Unambiguous	[R].AVAMSATEGLK.[R]		1	ATCG00480.1	67	0	2	4.16316e-06	539.284	1077.56	1077.56	0.54	0.00029	33	26				R.AVAMSATEGLK.R	[76-86]
	0	5.674e-05	High	Unambiguous	[R].AVAMSATEGLK.[R]		1	ATCG00480.1	68	0	2	4.05904e-06	539.284	1077.56	1077.56	0.54	0.00029	33	26				R.AVAMSATEGLK.R	[76-86]
	0	0.0001724	High	Unambiguous	[R].AVAMSATEGLK.[R]		1	ATCG00480.1	50	0	2	0.000254931	539.284	1077.56	1077.56	0.54	0.00029	33	26				R.AVAMSATEGLK.R	[76-86]
	0	0.0005844	High	Unambiguous	[R].AVAMSATEGLK.[R]		1	ATCG00480.1	68	0	2	3.43893e-06	539.284	1077.56	1077.56	0.54	0.00029	33	26				R.AVAMSATEGLK.R	[76-86]
	0	0.0002001	High	Unambiguous	[R].AVAMSATEGLK.[R]		1	ATCG00480.1	67	0	2	4.99721e-06	539.284	1077.56	1077.56	0.42	0.00023	33	26				R.AVAMSATEGLK.R	[76-86]
	0	0.0001148	High	Unambiguous	[R].AVAMSATEGLK.[R]		1	ATCG00480.1	49	0	2	0.000259255	539.284	1077.56	1077.56	0.42	0.00023	33	26				R.AVAMSATEGLK.R	[76-86]
	0	3.562e-05	High	Unambiguous	[R].AVAMSATEGLK.[R]		1	ATCG00480.1	68	0	2	3.85237e-06	539.284	1077.56	1077.56	0.42	0.00023	33	26				R.AVAMSATEGLK.R	[76-86]
	0	4.145e-06	High	Unambiguous	[R].AVAMSATEGLK.[R]		1	ATCG00480.1	81	0	2	1.41265e-07	539.284	1077.56	1077.56	0.31	0.00017	32	25				R.AVAMSATEGLK.R	[76-86]
	0	0.0006432	High	Unambiguous	[R].AVAMSATEGLK.[R]		1	ATCG00480.1	50	0	2	0.000217287	539.284	1077.56	1077.56	0.31	0.00017	32	25				R.AVAMSATEGLK.R	[76-86]
	0	0.0001069	High	Unambiguous	[R].AVAMSATEGLK.[R]		1	ATCG00480.1	67	0	2	3.51588e-06	539.284	1077.56	1077.56	0.31	0.00017	32	25				R.AVAMSATEGLK.R	[76-86]
	0	0.0002029	High	Unambiguous	[R].AVAMSATEGLK.[R]		1	ATCG00480.1	68	0	2	3.46764e-06	539.284	1077.56	1077.56	0.08	4e-05	32	25				R.AVAMSATEGLK.R	[76-86]
	0	0.0001601	High	Unambiguous	[R].AVAMSATEGLK.[R]		1	ATCG00480.1	49	0	2	0.000232828	539.284	1077.56	1077.56	0.08	4e-05	32	25				R.AVAMSATEGLK.R	[76-86]
	0	5.861e-05	High	Unambiguous	[R].AVAMSATEGLK.[R]		1	ATCG00480.1	68	0	2	3.43585e-06	539.284	1077.56	1077.56	0.08	4e-05	32	25				R.AVAMSATEGLK.R	[76-86]
	0	0.0004947	High	Unambiguous	[R].AVAMSATEGLK.[R]		1	ATCG00480.1	49	0	2	0.000269931	539.284	1077.56	1077.56	-0.82	-0.00044	33	26				R.AVAMSATEGLK.R	[76-86]
	0	0.0002069	High	Unambiguous	[R].AVAMSATEGLK.[R]		1	ATCG00480.1	68	0	2	3.4784e-06	539.284	1077.56	1077.56	-1.05	-0.00057	33	26				R.AVAMSATEGLK.R	[76-86]
	0	0.0003325	High	Unambiguous	[R].AVAMSATEGLK.[R]		1	ATCG00480.1	49	0	2	0.000262073	539.284	1077.56	1077.56	0.65	0.00035	33	26				R.AVAMSATEGLK.R	[76-86]
	0	0.0003355	High	Unambiguous	[R].AVAMSATEGLK.[R]		1	ATCG00480.1	45	0	2	0.00070538	539.284	1077.56	1077.56	0.65	0.00035	33	26				R.AVAMSATEGLK.R	[76-86]
	0	6.647e-05	High	Unambiguous	[R].AVAMSATEGLK.[R]		1	ATCG00480.1	67	0	2	4.19202e-06	539.284	1077.56	1077.56	0.65	0.00035	33	26				R.AVAMSATEGLK.R	[76-86]
	0	0.0002973	High	Unambiguous	[R].AVAMSATEGLK.[R]		1	ATCG00480.1	47	0	2	0.000440984	539.284	1077.56	1077.56	0.65	0.00035	33	26				R.AVAMSATEGLK.R	[76-86]
	0	0.0001699	High	Unambiguous	[R].AVAMSATEGLK.[R]		1	ATCG00480.1	48	0	2	0.000391907	539.285	1077.56	1077.56	2.46	0.00133	33	26				R.AVAMSATEGLK.R	[76-86]
	0	0.0001071	High	Unambiguous	[R].AVAMSATEGLK.[R]		1	ATCG00480.1	67	0	2	4.07518e-06	539.285	1077.56	1077.56	2.12	0.00114	33	26				R.AVAMSATEGLK.R	[76-86]
	0	9.544e-05	High	Unambiguous	[R].AVAMSATEGLK.[R]		1	ATCG00480.1	68	0	2	3.28206e-06	539.285	1077.56	1077.56	2.12	0.00114	33	26				R.AVAMSATEGLK.R	[76-86]
	0	0.0004294	High	Unambiguous	[R].AVAMSATEGLK.[R]		1	ATCG00480.1	68	0	2	3.24449e-06	539.285	1077.56	1077.56	1.78	0.00096	33	26				R.AVAMSATEGLK.R	[76-86]
	0	0.0002194	High	Unambiguous	[R].AVAMSATEGLK.[R]		1	ATCG00480.1	66	0	2	5.63919e-06	539.285	1077.56	1077.56	1.67	0.0009	33	26				R.AVAMSATEGLK.R	[76-86]
	0	6.735e-05	High	Unambiguous	[R].AVAMSATEGLK.[R]		1	ATCG00480.1	68	0	2	3.43729e-06	539.285	1077.56	1077.56	1.44	0.00078	33	26				R.AVAMSATEGLK.R	[76-86]
	0	0.0003427	High	Unambiguous	[R].AVAMSATEGLK.[R]		1	ATCG00480.1	49	0	2	0.000279993	539.285	1077.56	1077.56	1.33	0.00072	33	26				R.AVAMSATEGLK.R	[76-86]
	0	0.0003827	High	Unambiguous	[R].AVAMSATEGLK.[R]		1	ATCG00480.1	45	0	2	0.000738153	539.285	1077.56	1077.56	1.22	0.00066	33	26				R.AVAMSATEGLK.R	[76-86]
	0	0.0001338	High	Unambiguous	[R].AVAMSATEGLK.[R]		1	ATCG00480.1	67	0	2	4.22811e-06	539.285	1077.56	1077.56	1.22	0.00066	33	26				R.AVAMSATEGLK.R	[76-86]
	0	0.0001585	High	Unambiguous	[R].AVAMSATEGLK.[R]		1	ATCG00480.1	68	0	2	3.955e-06	539.285	1077.56	1077.56	1.22	0.00066	33	26				R.AVAMSATEGLK.R	[76-86]
	0	0.000365	High	Unambiguous	[R].AVAMSATEGLK.[R]		1	ATCG00480.1	68	0	2	3.33539e-06	539.285	1077.56	1077.56	1.22	0.00066	33	26				R.AVAMSATEGLK.R	[76-86]
	0	0.0002102	High	Unambiguous	[R].AVAMSATEGLK.[R]		1	ATCG00480.1	49	0	2	0.000274882	539.285	1077.56	1077.56	1.1	0.00059	33	26				R.AVAMSATEGLK.R	[76-86]
	0	5.584e-05	High	Unambiguous	[R].AVAMSATEGLK.[R]		1	ATCG00480.1	67	0	2	4.20869e-06	539.285	1077.56	1077.56	1.1	0.00059	33	26				R.AVAMSATEGLK.R	[76-86]
	0	4.975e-05	High	Unambiguous	[R].AVAMSATEGLK.[R]		1	ATCG00480.1	67	0	2	4.3397e-06	539.285	1077.56	1077.56	0.99	0.00053	33	26				R.AVAMSATEGLK.R	[76-86]
	0	7.436e-05	High	Unambiguous	[R].AVAMSATEGLK.[R]		1	ATCG00480.1	67	0	2	4.05938e-06	539.285	1077.56	1077.56	0.99	0.00053	33	26				R.AVAMSATEGLK.R	[76-86]
	0	0.0005697	High	Unambiguous	[R].AVAMSATEGLK.[R]		1	ATCG00480.1	43	0	2	0.00113099	539.285	1077.56	1077.56	0.88	0.00047	33	26				R.AVAMSATEGLK.R	[76-86]
	0	0.0003535	High	Unambiguous	[R].AVAMSATEGLK.[R]		1	ATCG00480.1	49	0	2	0.000257312	539.285	1077.56	1077.56	0.88	0.00047	33	26				R.AVAMSATEGLK.R	[76-86]
	0	0.0003312	High	Unambiguous	[R].AVAMSATEGLK.[R]		1	ATCG00480.1	66	0	2	4.91427e-06	539.285	1077.56	1077.56	0.88	0.00047	33	26				R.AVAMSATEGLK.R	[76-86]
	0	0.0001278	High	Unambiguous	[R].AVAMSATEGLK.[R]		1	ATCG00480.1	62	0	2	1.28369e-05	539.285	1077.56	1077.56	0.88	0.00047	33	26				R.AVAMSATEGLK.R	[76-86]
	0	0.0002029	High	Unambiguous	[R].AVAMSATEGLK.[R]		1	ATCG00480.1	48	0	2	0.000408717	539.284	1077.56	1077.56	0.76	0.00041	33	26				R.AVAMSATEGLK.R	[76-86]
	0	0.0002537	High	Unambiguous	[R].AVAMSATEGLK.[R]		1	ATCG00480.1	49	0	2	0.000270659	539.284	1077.56	1077.56	0.76	0.00041	33	26				R.AVAMSATEGLK.R	[76-86]
	0	0.0004793	High	Unambiguous	[R].AVAMSATEGLK.[R]		1	ATCG00480.1	50	0	2	0.000252594	539.284	1077.56	1077.56	0.76	0.00041	33	26				R.AVAMSATEGLK.R	[76-86]
	0	5.377e-05	High	Unambiguous	[R].AVAMSATEGLK.[R]		1	ATCG00480.1	68	0	2	4.05904e-06	539.284	1077.56	1077.56	0.76	0.00041	33	26				R.AVAMSATEGLK.R	[76-86]
	0	0.0002343	High	Unambiguous	[R].AVAMSATEGLK.[R]		1	ATCG00480.1	68	0	2	3.90322e-06	539.284	1077.56	1077.56	0.76	0.00041	33	26				R.AVAMSATEGLK.R	[76-86]
	0	6.536e-05	High	Unambiguous	[R].AVAMSATEGLK.[R]		1	ATCG00480.1	68	0	2	3.69337e-06	539.284	1077.56	1077.56	0.76	0.00041	33	26				R.AVAMSATEGLK.R	[76-86]
	0	0.0001267	High	Unambiguous	[R].AVAMSATEGLK.[R]		1	ATCG00480.1	67	0	2	4.34657e-06	539.285	1077.56	1077.56	1.1	0.00059	33	26				R.AVAMSATEGLK.R	[76-86]
	0	1.628e-06	High	Unambiguous	[R].EGNDLYmEmKESGVINEQNLAESK.[V]	M7(Oxidation); M9(Oxidation)	1	ATCG00480.1	66	1	3	1.38538e-05	920.749	2760.23	2760.23	-0.49	-0.00045	37	30				R.EGNDLYMEMKESGVINEQNLAESK.V	[208-231]
	0	0.0002802	High	Unambiguous	[K].YVGLAETIR.[G]		1	ATCG00480.1	56	0	2	2.39883e-05	511.288	1021.57	1021.57	0.66	0.00034	30	23				K.YVGLAETIR.G	[448-456]
	0	0.0005559	High	Unambiguous	[K].ATNLEMESK.[L]		1	ATCG00480.1	56	0	2	5.33515e-05	511.745	1022.48	1022.48	1.01	0.00052	33	26				K.ATNLEMESK.L	[487-495]
	0	0.000517	High	Unambiguous	[K].ATNLEMESK.[L]		1	ATCG00480.1	50	0	2	0.000227587	511.745	1022.48	1022.48	1.37	0.0007	33	26				K.ATNLEMESK.L	[487-495]
	0	9.894e-08	High	Unambiguous	[R].EGNDLYmEmKESGVINEQNLAESK.[V]	M7(Oxidation); M9(Oxidation)	1	ATCG00480.1	105	1	3	1.52254e-09	920.749	2760.23	2760.23	-0.42	-0.00039	37	30				R.EGNDLYMEMKESGVINEQNLAESK.V	[208-231]
	0	8.795e-06	High	Unambiguous	[R].EGNDLYmEmKESGVINEQNLAESK.[V]	M7(Oxidation); M9(Oxidation)	1	ATCG00480.1	67	1	2	1.01137e-05	1380.62	2760.23	2760.23	-0.33	-0.00045	37	30				R.EGNDLYMEMKESGVINEQNLAESK.V	[208-231]
	0	2.849e-06	High	Unambiguous	[R].EGNDLYmEmKESGVINEQNLAESK.[V]	M7(Oxidation); M9(Oxidation)	1	ATCG00480.1	63	1	3	2.42485e-05	920.749	2760.23	2760.23	-0.09	-8e-05	37	30				R.EGNDLYMEMKESGVINEQNLAESK.V	[208-231]
	0	0.0004247	High	Unambiguous	[R].EGNDLYmEmKESGVINEQNLAESK.[V]	M7(Oxidation); M9(Oxidation)	1	ATCG00480.1	28	1	3	0.0789264	920.75	2760.23	2760.23	0.04	4e-05	37	30				R.EGNDLYMEMKESGVINEQNLAESK.V	[208-231]
	0	0.0001392	High	Unambiguous	[R].EGNDLYmEmKESGVINEQNLAESK.[V]	M7(Oxidation); M9(Oxidation)	1	ATCG00480.1	39	1	3	0.00620637	920.75	2760.24	2760.23	0.44	0.0004	37	30				R.EGNDLYMEMKESGVINEQNLAESK.V	[208-231]
	0	1.577e-05	High	Unambiguous	[R].EGNDLYmEmKESGVINEQNLAESK.[V]	M7(Oxidation); M9(Oxidation)	1	ATCG00480.1	43	1	3	0.00291634	920.75	2760.24	2760.23	0.44	0.0004	37	30				R.EGNDLYMEMKESGVINEQNLAESK.V	[208-231]
	0	1.02e-07	High	Unambiguous	[R].EGNDLYmEmKESGVINEQNLAESK.[V]	M7(Oxidation); M9(Oxidation)	1	ATCG00480.1	79	1	3	6.19083e-07	920.75	2760.24	2760.23	0.57	0.00053	37	30				R.EGNDLYMEMKESGVINEQNLAESK.V	[208-231]
	0	0.000259	High	Unambiguous	[K].ATNLEmESK.[L]	M6(Oxidation)	1	ATCG00480.1	58	0	2	3.0142e-05	519.743	1038.48	1038.48	1.31	0.00068	32	25				K.ATNLEMESK.L	[487-495]
	0	0.0005818	High	Unambiguous	[K].ATNLEmESK.[L]	M6(Oxidation)	1	ATCG00480.1	55	0	2	5.95898e-05	519.743	1038.48	1038.48	1.31	0.00068	32	25				K.ATNLEMESK.L	[487-495]
	0	1.91e-05	High	Unambiguous	[R].EGNDLYmEmKESGVINEQNLAESK.[V]	M7(Oxidation); M9(Oxidation)	1	ATCG00480.1	47	1	3	0.0011036	920.749	2760.23	2760.23	-0.82	-0.00075	37	30				R.EGNDLYMEMKESGVINEQNLAESK.V	[208-231]
	0	1.277e-09	High	Unambiguous	[K].GRDTLGQEINVTcEVQQLLGNNR.[V]	C13(Carbamidomethyl)	1	ATCG00480.1	73	1	3	1.9115e-06	872.105	2614.3	2614.3	0.57	0.00049	35	28				K.GRDTLGQEINVTCEVQQLLGNNR.V	[51-73]
	0	6.021e-09	High	Unambiguous	[K].GRDTLGQEINVTcEVQQLLGNNR.[V]	C13(Carbamidomethyl)	1	ATCG00480.1	63	1	3	1.83812e-05	872.105	2614.3	2614.3	0.57	0.00049	35	28				K.GRDTLGQEINVTCEVQQLLGNNR.V	[51-73]
	0	1.589e-11	High	Unambiguous	[K].GRDTLGQEINVTcEVQQLLGNNR.[V]	C13(Carbamidomethyl)	1	ATCG00480.1	89	1	3	4.39838e-08	872.106	2614.3	2614.3	0.78	0.00068	35	28				K.GRDTLGQEINVTCEVQQLLGNNR.V	[51-73]
	0	7.818e-12	High	Unambiguous	[K].GRDTLGQEINVTcEVQQLLGNNR.[V]	C13(Carbamidomethyl)	1	ATCG00480.1	96	1	2	8.7356e-09	1307.65	2614.3	2614.3	0.81	0.00105	35	28				K.GRDTLGQEINVTCEVQQLLGNNR.V	[51-73]
	0	1.639e-09	High	Unambiguous	[K].GRDTLGQEINVTcEVQQLLGNNR.[V]	C13(Carbamidomethyl)	1	ATCG00480.1	71	1	3	2.60548e-06	872.106	2614.3	2614.3	0.85	0.00074	35	28				K.GRDTLGQEINVTCEVQQLLGNNR.V	[51-73]
	0	2.219e-09	High	Unambiguous	[K].GRDTLGQEINVTcEVQQLLGNNR.[V]	C13(Carbamidomethyl)	1	ATCG00480.1	69	1	3	4.21587e-06	872.106	2614.3	2614.3	0.85	0.00074	35	28				K.GRDTLGQEINVTCEVQQLLGNNR.V	[51-73]
	0	1.852e-09	High	Unambiguous	[K].GRDTLGQEINVTcEVQQLLGNNR.[V]	C13(Carbamidomethyl)	1	ATCG00480.1	75	1	3	1.05411e-06	872.106	2614.3	2614.3	0.92	0.0008	35	28				K.GRDTLGQEINVTCEVQQLLGNNR.V	[51-73]
	0	2.831e-10	High	Unambiguous	[K].GRDTLGQEINVTcEVQQLLGNNR.[V]	C13(Carbamidomethyl)	1	ATCG00480.1	63	1	3	1.71351e-05	872.106	2614.3	2614.3	0.92	0.0008	35	28				K.GRDTLGQEINVTCEVQQLLGNNR.V	[51-73]
	0	2.652e-05	High	Unambiguous	[K].GRDTLGQEINVTcEVQQLLGNNR.[V]	C13(Carbamidomethyl)	1	ATCG00480.1	36	1	4	0.00878411	654.331	2614.3	2614.3	0.94	0.00061	35	28				K.GRDTLGQEINVTCEVQQLLGNNR.V	[51-73]
	0	1.357e-09	High	Unambiguous	[K].GRDTLGQEINVTcEVQQLLGNNR.[V]	C13(Carbamidomethyl)	1	ATCG00480.1	68	1	3	5.16537e-06	872.106	2614.3	2614.3	0.99	0.00086	35	28				K.GRDTLGQEINVTCEVQQLLGNNR.V	[51-73]
	0	2.366e-09	High	Unambiguous	[K].GRDTLGQEINVTcEVQQLLGNNR.[V]	C13(Carbamidomethyl)	1	ATCG00480.1	74	1	3	1.50349e-06	872.106	2614.3	2614.3	1.06	0.00092	35	28				K.GRDTLGQEINVTCEVQQLLGNNR.V	[51-73]
	0	6.342e-11	High	Unambiguous	[K].GRDTLGQEINVTcEVQQLLGNNR.[V]	C13(Carbamidomethyl)	1	ATCG00480.1	75	1	3	1.03777e-06	872.106	2614.3	2614.3	1.06	0.00092	35	28				K.GRDTLGQEINVTCEVQQLLGNNR.V	[51-73]
	0	3.13e-09	High	Unambiguous	[K].GRDTLGQEINVTcEVQQLLGNNR.[V]	C13(Carbamidomethyl)	1	ATCG00480.1	70	1	3	3.57356e-06	872.106	2614.3	2614.3	1.06	0.00092	35	28				K.GRDTLGQEINVTCEVQQLLGNNR.V	[51-73]
	0	5.438e-11	High	Unambiguous	[K].GRDTLGQEINVTcEVQQLLGNNR.[V]	C13(Carbamidomethyl)	1	ATCG00480.1	76	1	3	9.85618e-07	872.106	2614.3	2614.3	1.13	0.00098	35	28				K.GRDTLGQEINVTCEVQQLLGNNR.V	[51-73]
	0	2.205e-10	High	Unambiguous	[K].GRDTLGQEINVTcEVQQLLGNNR.[V]	C13(Carbamidomethyl)	1	ATCG00480.1	75	1	3	1.04643e-06	872.106	2614.3	2614.3	1.13	0.00098	35	28				K.GRDTLGQEINVTCEVQQLLGNNR.V	[51-73]
	0	7.944e-10	High	Unambiguous	[K].GRDTLGQEINVTcEVQQLLGNNR.[V]	C13(Carbamidomethyl)	1	ATCG00480.1	75	1	3	1.17411e-06	872.106	2614.3	2614.3	1.13	0.00098	35	28				K.GRDTLGQEINVTCEVQQLLGNNR.V	[51-73]
	0	7.526e-10	High	Unambiguous	[K].GRDTLGQEINVTcEVQQLLGNNR.[V]	C13(Carbamidomethyl)	1	ATCG00480.1	73	1	3	1.69304e-06	872.106	2614.3	2614.3	1.2	0.00104	35	28				K.GRDTLGQEINVTCEVQQLLGNNR.V	[51-73]
	0	6.77e-09	High	Unambiguous	[K].GRDTLGQEINVTcEVQQLLGNNR.[V]	C13(Carbamidomethyl)	1	ATCG00480.1	62	1	3	2.24733e-05	872.106	2614.3	2614.3	1.2	0.00104	35	28				K.GRDTLGQEINVTCEVQQLLGNNR.V	[51-73]
	0	1.416e-09	High	Unambiguous	[K].GRDTLGQEINVTcEVQQLLGNNR.[V]	C13(Carbamidomethyl)	1	ATCG00480.1	70	1	3	4.02407e-06	872.106	2614.3	2614.3	1.2	0.00104	35	28				K.GRDTLGQEINVTCEVQQLLGNNR.V	[51-73]
	0	7.349e-09	High	Unambiguous	[K].GRDTLGQEINVTcEVQQLLGNNR.[V]	C13(Carbamidomethyl)	1	ATCG00480.1	69	1	3	4.69974e-06	872.106	2614.3	2614.3	1.27	0.0011	35	28				K.GRDTLGQEINVTCEVQQLLGNNR.V	[51-73]
	0	1.03e-08	High	Unambiguous	[K].GRDTLGQEINVTcEVQQLLGNNR.[V]	C13(Carbamidomethyl)	1	ATCG00480.1	65	1	3	1.13733e-05	872.106	2614.3	2614.3	1.34	0.00117	35	28				K.GRDTLGQEINVTCEVQQLLGNNR.V	[51-73]
	0	3.508e-10	High	Unambiguous	[K].GRDTLGQEINVTcEVQQLLGNNR.[V]	C13(Carbamidomethyl)	1	ATCG00480.1	75	1	3	1.03965e-06	872.106	2614.3	2614.3	1.34	0.00117	35	28				K.GRDTLGQEINVTCEVQQLLGNNR.V	[51-73]
	0	2.182e-09	High	Unambiguous	[K].GRDTLGQEINVTcEVQQLLGNNR.[V]	C13(Carbamidomethyl)	1	ATCG00480.1	77	1	3	7.83227e-07	872.106	2614.3	2614.3	1.34	0.00117	35	28				K.GRDTLGQEINVTCEVQQLLGNNR.V	[51-73]
	0	5.865e-11	High	Unambiguous	[K].GRDTLGQEINVTcEVQQLLGNNR.[V]	C13(Carbamidomethyl)	1	ATCG00480.1	73	1	3	1.88058e-06	872.106	2614.3	2614.3	1.41	0.00123	35	28				K.GRDTLGQEINVTCEVQQLLGNNR.V	[51-73]
	0	2.436e-11	High	Unambiguous	[K].GRDTLGQEINVTcEVQQLLGNNR.[V]	C13(Carbamidomethyl)	1	ATCG00480.1	68	1	3	6.32838e-06	872.106	2614.3	2614.3	1.48	0.00129	35	28				K.GRDTLGQEINVTCEVQQLLGNNR.V	[51-73]
	0	9.538e-10	High	Unambiguous	[K].GRDTLGQEINVTcEVQQLLGNNR.[V]	C13(Carbamidomethyl)	1	ATCG00480.1	74	1	3	1.47457e-06	872.106	2614.3	2614.3	1.55	0.00135	35	28				K.GRDTLGQEINVTCEVQQLLGNNR.V	[51-73]
	0	1.378e-09	High	Unambiguous	[K].GRDTLGQEINVTcEVQQLLGNNR.[V]	C13(Carbamidomethyl)	1	ATCG00480.1	85	1	3	1.25559e-07	872.106	2614.3	2614.3	1.62	0.00141	35	28				K.GRDTLGQEINVTCEVQQLLGNNR.V	[51-73]
	0	4.034e-11	High	Unambiguous	[K].GRDTLGQEINVTcEVQQLLGNNR.[V]	C13(Carbamidomethyl)	1	ATCG00480.1	82	1	3	2.39538e-07	872.105	2614.3	2614.3	0.57	0.00049	35	28				K.GRDTLGQEINVTCEVQQLLGNNR.V	[51-73]
	0	1.035e-10	High	Unambiguous	[K].GRDTLGQEINVTcEVQQLLGNNR.[V]	C13(Carbamidomethyl)	1	ATCG00480.1	85	1	3	1.25624e-07	872.106	2614.3	2614.3	1.69	0.00147	35	28				K.GRDTLGQEINVTCEVQQLLGNNR.V	[51-73]
	0	5.213e-11	High	Unambiguous	[K].GRDTLGQEINVTcEVQQLLGNNR.[V]	C13(Carbamidomethyl)	1	ATCG00480.1	81	1	3	2.9093e-07	872.105	2614.3	2614.3	0.5	0.00043	35	28				K.GRDTLGQEINVTCEVQQLLGNNR.V	[51-73]
	0	2.97e-10	High	Unambiguous	[K].GRDTLGQEINVTcEVQQLLGNNR.[V]	C13(Carbamidomethyl)	1	ATCG00480.1	81	1	3	2.99313e-07	872.105	2614.3	2614.3	0.43	0.00037	35	28				K.GRDTLGQEINVTCEVQQLLGNNR.V	[51-73]
	0	1.321e-09	High	Unambiguous	[K].GRDTLGQEINVTcEVQQLLGNNR.[V]	C13(Carbamidomethyl)	1	ATCG00480.1	70	1	3	4.50096e-06	872.103	2614.29	2614.3	-2.16	-0.00189	36	29				K.GRDTLGQEINVTCEVQQLLGNNR.V	[51-73]
	0	1.88e-10	High	Unambiguous	[K].GRDTLGQEINVTcEVQQLLGNNR.[V]	C13(Carbamidomethyl)	1	ATCG00480.1	72	1	3	2.78995e-06	872.104	2614.3	2614.3	-1.39	-0.00121	35	28				K.GRDTLGQEINVTCEVQQLLGNNR.V	[51-73]
	0	4.958e-10	High	Unambiguous	[K].GRDTLGQEINVTcEVQQLLGNNR.[V]	C13(Carbamidomethyl)	1	ATCG00480.1	72	1	3	2.45497e-06	872.104	2614.3	2614.3	-1.18	-0.00103	35	28				K.GRDTLGQEINVTCEVQQLLGNNR.V	[51-73]
	0	7.254e-10	High	Unambiguous	[K].GRDTLGQEINVTcEVQQLLGNNR.[V]	C13(Carbamidomethyl)	1	ATCG00480.1	79	1	3	4.58019e-07	872.104	2614.3	2614.3	-0.9	-0.00079	35	29				K.GRDTLGQEINVTCEVQQLLGNNR.V	[51-73]
	0	1.68e-09	High	Unambiguous	[K].GRDTLGQEINVTcEVQQLLGNNR.[V]	C13(Carbamidomethyl)	1	ATCG00480.1	63	1	3	1.84668e-05	872.104	2614.3	2614.3	-0.83	-0.00073	35	28				K.GRDTLGQEINVTCEVQQLLGNNR.V	[51-73]
	0	2.528e-09	High	Unambiguous	[K].GRDTLGQEINVTcEVQQLLGNNR.[V]	C13(Carbamidomethyl)	1	ATCG00480.1	59	1	3	5.18599e-05	872.105	2614.3	2614.3	-0.34	-0.0003	35	28				K.GRDTLGQEINVTCEVQQLLGNNR.V	[51-73]
	0	1.615e-10	High	Unambiguous	[K].GRDTLGQEINVTcEVQQLLGNNR.[V]	C13(Carbamidomethyl)	1	ATCG00480.1	60	1	3	3.79745e-05	872.105	2614.3	2614.3	-0.2	-0.00018	35	28				K.GRDTLGQEINVTCEVQQLLGNNR.V	[51-73]
	0	2.457e-10	High	Unambiguous	[K].GRDTLGQEINVTcEVQQLLGNNR.[V]	C13(Carbamidomethyl)	1	ATCG00480.1	63	1	3	2.03916e-05	872.105	2614.3	2614.3	0.15	0.00013	35	28				K.GRDTLGQEINVTCEVQQLLGNNR.V	[51-73]
	0	8.229e-12	High	Unambiguous	[K].GRDTLGQEINVTcEVQQLLGNNR.[V]	C13(Carbamidomethyl)	1	ATCG00480.1	89	1	3	4.49647e-08	872.105	2614.3	2614.3	0.29	0.00025	35	28				K.GRDTLGQEINVTCEVQQLLGNNR.V	[51-73]
	0	1.133e-09	High	Unambiguous	[K].GRDTLGQEINVTcEVQQLLGNNR.[V]	C13(Carbamidomethyl)	1	ATCG00480.1	63	1	3	1.82092e-05	872.105	2614.3	2614.3	0.36	0.00031	35	28				K.GRDTLGQEINVTCEVQQLLGNNR.V	[51-73]
	0	5.932e-11	High	Unambiguous	[K].GRDTLGQEINVTcEVQQLLGNNR.[V]	C13(Carbamidomethyl)	1	ATCG00480.1	77	1	3	8.28496e-07	872.105	2614.3	2614.3	0.36	0.00031	35	28				K.GRDTLGQEINVTCEVQQLLGNNR.V	[51-73]
	0	0.0001102	High	Unambiguous	[K].GRDTLGQEINVTcEVQQLLGNNR.[V]	C13(Carbamidomethyl)	1	ATCG00480.1	12	1	3	2.44507	872.105	2614.3	2614.3	0.36	0.00031	35	28				K.GRDTLGQEINVTCEVQQLLGNNR.V	[51-73]
	0	9.488e-11	High	Unambiguous	[K].GRDTLGQEINVTcEVQQLLGNNR.[V]	C13(Carbamidomethyl)	1	ATCG00480.1	68	1	3	5.79597e-06	872.105	2614.3	2614.3	0.43	0.00037	35	28				K.GRDTLGQEINVTCEVQQLLGNNR.V	[51-73]
	0	1.759e-10	High	Unambiguous	[K].GRDTLGQEINVTcEVQQLLGNNR.[V]	C13(Carbamidomethyl)	1	ATCG00480.1	75	1	3	1.29442e-06	872.106	2614.3	2614.3	1.69	0.00147	35	28				K.GRDTLGQEINVTCEVQQLLGNNR.V	[51-73]
	0	4.006e-10	High	Unambiguous	[K].GRDTLGQEINVTcEVQQLLGNNR.[V]	C13(Carbamidomethyl)	1	ATCG00480.1	70	1	3	3.93816e-06	872.106	2614.3	2614.3	1.76	0.00153	35	28				K.GRDTLGQEINVTCEVQQLLGNNR.V	[51-73]
	0	1.099e-11	High	Unambiguous	[K].GRDTLGQEINVTcEVQQLLGNNR.[V]	C13(Carbamidomethyl)	1	ATCG00480.1	75	1	3	1.04062e-06	872.107	2614.3	2614.3	1.83	0.00159	35	28				K.GRDTLGQEINVTCEVQQLLGNNR.V	[51-73]
	0	0.0002251	High	Unambiguous	[K].SAPAFIELDTK.[L]		1	ATCG00480.1	35	0	2	0.00862798	596.317	1191.63	1191.63	0.17	0.0001	34	27				K.SAPAFIELDTK.L	[135-145]
	0	1.794e-05	High	Unambiguous	[K].SAPAFIELDTK.[L]		1	ATCG00480.1	63	0	2	1.43189e-05	596.317	1191.63	1191.63	0.48	0.00028	34	27				K.SAPAFIELDTK.L	[135-145]
	0	2.143e-06	High	Unambiguous	[K].GRDTLGQEINVTcEVQQLLGNNR.[V]	C13(Carbamidomethyl)	1	ATCG00480.1	50	1	4	0.000346026	654.332	2614.31	2614.3	1.96	0.00128	35	28				K.GRDTLGQEINVTCEVQQLLGNNR.V	[51-73]
	0	3.359e-10	High	Unambiguous	[K].GRDTLGQEINVTcEVQQLLGNNR.[V]	C13(Carbamidomethyl)	1	ATCG00480.1	78	1	3	5.38404e-07	872.107	2614.31	2614.3	1.97	0.00172	35	28				K.GRDTLGQEINVTCEVQQLLGNNR.V	[51-73]
	0	2.226e-07	High	Unambiguous	[K].GRDTLGQEINVTcEVQQLLGNNR.[V]	C13(Carbamidomethyl)	1	ATCG00480.1	48	1	3	0.000613603	872.107	2614.31	2614.3	2.11	0.00184	35	28				K.GRDTLGQEINVTCEVQQLLGNNR.V	[51-73]
	0	8.427e-10	High	Unambiguous	[K].GRDTLGQEINVTcEVQQLLGNNR.[V]	C13(Carbamidomethyl)	1	ATCG00480.1	85	1	3	1.22137e-07	872.107	2614.31	2614.3	2.25	0.00196	35	28				K.GRDTLGQEINVTCEVQQLLGNNR.V	[51-73]
	0	7.454e-09	High	Unambiguous	[K].GRDTLGQEINVTcEVQQLLGNNR.[V]	C13(Carbamidomethyl)	1	ATCG00480.1	54	1	3	0.000150716	872.109	2614.31	2614.3	4.98	0.00434	35	28				K.GRDTLGQEINVTCEVQQLLGNNR.V	[51-73]
	0	1.839e-09	High	Unambiguous	[K].GRDTLGQEINVTcEVQQLLGNNR.[V]	C13(Carbamidomethyl)	1	ATCG00480.1	70	1	3	3.11282e-06	872.112	2614.32	2614.3	8.2	0.00715	34	27				K.GRDTLGQEINVTCEVQQLLGNNR.V	[51-73]
	0	2.15e-13	High	Unambiguous	[K].GRDTLGQEINVTcEVQQLLGNNR.[V]	C13(Carbamidomethyl)	1	ATCG00480.1	74	1	3	1.21599e-06	872.112	2614.32	2614.3	8.48	0.00739	34	27				K.GRDTLGQEINVTCEVQQLLGNNR.V	[51-73]
	0	7.144e-05	High	Unambiguous	[K].SAPAFIELDTK.[L]		1	ATCG00480.1	64	0	2	1.11208e-05	596.318	1191.63	1191.63	2.73	0.00163	34	27				K.SAPAFIELDTK.L	[135-145]
	0	0.0004019	High	Unambiguous	[K].SAPAFIELDTK.[L]		1	ATCG00480.1	36	0	2	0.00615052	596.317	1191.63	1191.63	1.29	0.00077	33	26				K.SAPAFIELDTK.L	[135-145]
	0	0.0003714	High	Unambiguous	[K].SAPAFIELDTK.[L]		1	ATCG00480.1	37	0	2	0.00484074	596.317	1191.63	1191.63	1.29	0.00077	33	26				K.SAPAFIELDTK.L	[135-145]
	0	0.0001623	High	Unambiguous	[K].SAPAFIELDTK.[L]		1	ATCG00480.1	42	0	2	0.00182829	596.317	1191.63	1191.63	1.09	0.00065	34	27				K.SAPAFIELDTK.L	[135-145]
	0	4.729e-05	High	Unambiguous	[K].SAPAFIELDTK.[L]		1	ATCG00480.1	61	0	2	2.15192e-05	596.317	1191.63	1191.63	0.88	0.00053	34	27				K.SAPAFIELDTK.L	[135-145]
	0	3.134e-05	High	Unambiguous	[K].SAPAFIELDTK.[L]		1	ATCG00480.1	63	0	2	1.3862e-05	596.317	1191.63	1191.63	0.58	0.00034	34	27				K.SAPAFIELDTK.L	[135-145]
	0	1.81e-06	High	Unambiguous	[R].DTLGQEINVTcEVQQLLGNNRVR.[A]	C11(Carbamidomethyl)	1	ATCG00480.1	45	1	3	0.000908081	886.121	2656.35	2656.35	0.87	0.00077	34	27				R.DTLGQEINVTCEVQQLLGNNRVR.A	[53-75]
	0	7.844e-09	High	Unambiguous	[K].GSITSIQAVYVPADDLTDPAPATTFAHLDATTVLSR.[G]		1	ATCG00480.1	67	0	3	4.30741e-06	1238.97	3714.89	3714.89	0.62	0.00076	33	26				K.GSITSIQAVYVPADDLTDPAPATTFAHLDATTVLSR.G	[319-354]
	0	2.024e-08	High	Unambiguous	[K].GSITSIQAVYVPADDLTDPAPATTFAHLDATTVLSR.[G]		1	ATCG00480.1	53	0	3	0.000106467	1238.97	3714.89	3714.89	0.62	0.00076	33	26				K.GSITSIQAVYVPADDLTDPAPATTFAHLDATTVLSR.G	[319-354]
	0	5.329e-09	High	Unambiguous	[K].GSITSIQAVYVPADDLTDPAPATTFAHLDATTVLSR.[G]		1	ATCG00480.1	54	0	3	8.69393e-05	1238.97	3714.89	3714.89	0.72	0.00089	33	26				K.GSITSIQAVYVPADDLTDPAPATTFAHLDATTVLSR.G	[319-354]
	0	3.113e-07	High	Unambiguous	[K].GSITSIQAVYVPADDLTDPAPATTFAHLDATTVLSR.[G]		1	ATCG00480.1	40	0	4	0.00208553	929.478	3714.89	3714.89	0.79	0.00074	33	26				K.GSITSIQAVYVPADDLTDPAPATTFAHLDATTVLSR.G	[319-354]
	0	2.605e-09	High	Unambiguous	[K].GSITSIQAVYVPADDLTDPAPATTFAHLDATTVLSR.[G]		1	ATCG00480.1	52	0	3	0.000150736	1238.97	3714.89	3714.89	0.81	0.00101	33	26				K.GSITSIQAVYVPADDLTDPAPATTFAHLDATTVLSR.G	[319-354]
	0	2.2e-08	High	Unambiguous	[K].GSITSIQAVYVPADDLTDPAPATTFAHLDATTVLSR.[G]		1	ATCG00480.1	51	0	3	0.00017461	1238.97	3714.89	3714.89	0.91	0.00113	33	26				K.GSITSIQAVYVPADDLTDPAPATTFAHLDATTVLSR.G	[319-354]
	0	4.401e-05	High	Unambiguous	[K].GSITSIQAVYVPADDLTDPAPATTFAHLDATTVLSR.[G]		1	ATCG00480.1	30	0	3	0.0240474	1238.97	3714.89	3714.89	0.91	0.00113	33	26				K.GSITSIQAVYVPADDLTDPAPATTFAHLDATTVLSR.G	[319-354]
	0	9.257e-08	High	Unambiguous	[K].GSITSIQAVYVPADDLTDPAPATTFAHLDATTVLSR.[G]		1	ATCG00480.1	33	0	4	0.0112997	929.478	3714.89	3714.89	0.93	0.00086	33	26				K.GSITSIQAVYVPADDLTDPAPATTFAHLDATTVLSR.G	[319-354]
	0	1.938e-06	High	Unambiguous	[K].GSITSIQAVYVPADDLTDPAPATTFAHLDATTVLSR.[G]		1	ATCG00480.1	31	0	4	0.0185382	929.478	3714.89	3714.89	0.93	0.00086	33	26				K.GSITSIQAVYVPADDLTDPAPATTFAHLDATTVLSR.G	[319-354]
	0	8.167e-08	High	Unambiguous	[K].GSITSIQAVYVPADDLTDPAPATTFAHLDATTVLSR.[G]		1	ATCG00480.1	28	0	4	0.0354869	929.478	3714.89	3714.89	0.99	0.00092	33	26				K.GSITSIQAVYVPADDLTDPAPATTFAHLDATTVLSR.G	[319-354]
	0	2.233e-06	High	Unambiguous	[K].GSITSIQAVYVPADDLTDPAPATTFAHLDATTVLSR.[G]		1	ATCG00480.1	43	0	3	0.0011998	1238.97	3714.89	3714.89	1.11	0.00137	33	26				K.GSITSIQAVYVPADDLTDPAPATTFAHLDATTVLSR.G	[319-354]
	0	6.785e-07	High	Unambiguous	[K].GSITSIQAVYVPADDLTDPAPATTFAHLDATTVLSR.[G]		1	ATCG00480.1	38	0	3	0.00322216	1238.97	3714.89	3714.89	1.21	0.0015	33	26				K.GSITSIQAVYVPADDLTDPAPATTFAHLDATTVLSR.G	[319-354]
	0	2.76e-08	High	Unambiguous	[K].GSITSIQAVYVPADDLTDPAPATTFAHLDATTVLSR.[G]		1	ATCG00480.1	37	0	4	0.00474513	929.478	3714.89	3714.89	1.32	0.00123	33	26				K.GSITSIQAVYVPADDLTDPAPATTFAHLDATTVLSR.G	[319-354]
	0	7.702e-09	High	Unambiguous	[K].GSITSIQAVYVPADDLTDPAPATTFAHLDATTVLSR.[G]		1	ATCG00480.1	46	0	3	0.00061557	1238.97	3714.89	3714.89	1.5	0.00186	33	26				K.GSITSIQAVYVPADDLTDPAPATTFAHLDATTVLSR.G	[319-354]
	0	1.011e-07	High	Unambiguous	[K].GSITSIQAVYVPADDLTDPAPATTFAHLDATTVLSR.[G]		1	ATCG00480.1	40	0	4	0.00204304	929.478	3714.89	3714.89	1.52	0.00141	33	26				K.GSITSIQAVYVPADDLTDPAPATTFAHLDATTVLSR.G	[319-354]
	0	3.792e-08	High	Unambiguous	[K].GSITSIQAVYVPADDLTDPAPATTFAHLDATTVLSR.[G]		1	ATCG00480.1	43	0	4	0.00116219	929.478	3714.89	3714.89	1.52	0.00141	33	26				K.GSITSIQAVYVPADDLTDPAPATTFAHLDATTVLSR.G	[319-354]
	0	4.108e-08	High	Unambiguous	[K].GSITSIQAVYVPADDLTDPAPATTFAHLDATTVLSR.[G]		1	ATCG00480.1	34	0	4	0.00817104	929.478	3714.89	3714.89	1.52	0.00141	33	26				K.GSITSIQAVYVPADDLTDPAPATTFAHLDATTVLSR.G	[319-354]
	0	4.396e-08	High	Unambiguous	[K].GSITSIQAVYVPADDLTDPAPATTFAHLDATTVLSR.[G]		1	ATCG00480.1	35	0	4	0.00693869	929.478	3714.89	3714.89	1.58	0.00147	33	26				K.GSITSIQAVYVPADDLTDPAPATTFAHLDATTVLSR.G	[319-354]
	0	2.015e-09	High	Unambiguous	[K].GSITSIQAVYVPADDLTDPAPATTFAHLDATTVLSR.[G]		1	ATCG00480.1	34	0	4	0.00883644	929.478	3714.89	3714.89	1.58	0.00147	33	26				K.GSITSIQAVYVPADDLTDPAPATTFAHLDATTVLSR.G	[319-354]
	0	2.251e-08	High	Unambiguous	[K].GSITSIQAVYVPADDLTDPAPATTFAHLDATTVLSR.[G]		1	ATCG00480.1	32	0	3	0.0153615	1238.97	3714.89	3714.89	1.7	0.00211	33	26				K.GSITSIQAVYVPADDLTDPAPATTFAHLDATTVLSR.G	[319-354]
	0	2.561e-07	High	Unambiguous	[K].GSITSIQAVYVPADDLTDPAPATTFAHLDATTVLSR.[G]		1	ATCG00480.1	34	0	4	0.00863842	929.479	3714.89	3714.89	1.71	0.00159	33	26				K.GSITSIQAVYVPADDLTDPAPATTFAHLDATTVLSR.G	[319-354]
	0	2.815e-06	High	Unambiguous	[K].GSITSIQAVYVPADDLTDPAPATTFAHLDATTVLSR.[G]		1	ATCG00480.1	27	0	4	0.0433205	929.481	3714.9	3714.89	3.82	0.00354	33	26				K.GSITSIQAVYVPADDLTDPAPATTFAHLDATTVLSR.G	[319-354]
	0	3.908e-07	High	Unambiguous	[K].GSITSIQAVYVPADDLTDPAPATTFAHLDATTVLSR.[G]		1	ATCG00480.1	36	0	4	0.00536064	929.478	3714.89	3714.89	0.6	0.00055	33	26				K.GSITSIQAVYVPADDLTDPAPATTFAHLDATTVLSR.G	[319-354]
	0	6.742e-07	High	Unambiguous	[K].GSITSIQAVYVPADDLTDPAPATTFAHLDATTVLSR.[G]		1	ATCG00480.1	30	0	4	0.0247846	929.477	3714.89	3714.89	0.53	0.00049	33	26				K.GSITSIQAVYVPADDLTDPAPATTFAHLDATTVLSR.G	[319-354]
	0	1.134e-07	High	Unambiguous	[K].GSITSIQAVYVPADDLTDPAPATTFAHLDATTVLSR.[G]		1	ATCG00480.1	44	0	3	0.000908202	1238.97	3714.89	3714.89	0.52	0.00064	33	26				K.GSITSIQAVYVPADDLTDPAPATTFAHLDATTVLSR.G	[319-354]
	0	4.464e-09	High	Unambiguous	[K].GSITSIQAVYVPADDLTDPAPATTFAHLDATTVLSR.[G]		1	ATCG00480.1	57	0	3	4.6893e-05	1238.97	3714.89	3714.89	0.03	3e-05	33	26				K.GSITSIQAVYVPADDLTDPAPATTFAHLDATTVLSR.G	[319-354]
	0	4.557e-06	High	Unambiguous	[K].GSITSIQAVYVPADDLTDPAPATTFAHLDATTVLSR.[G]		1	ATCG00480.1	32	0	3	0.0151046	1238.97	3714.89	3714.89	0.12	0.00015	33	26				K.GSITSIQAVYVPADDLTDPAPATTFAHLDATTVLSR.G	[319-354]
	0	2.391e-08	High	Unambiguous	[K].GSITSIQAVYVPADDLTDPAPATTFAHLDATTVLSR.[G]		1	ATCG00480.1	47	0	3	0.000431627	1238.97	3714.89	3714.89	0.12	0.00015	33	26				K.GSITSIQAVYVPADDLTDPAPATTFAHLDATTVLSR.G	[319-354]
	0	6.009e-08	High	Unambiguous	[K].GSITSIQAVYVPADDLTDPAPATTFAHLDATTVLSR.[G]		1	ATCG00480.1	28	0	4	0.0401774	929.477	3714.89	3714.89	0.2	0.00019	33	26				K.GSITSIQAVYVPADDLTDPAPATTFAHLDATTVLSR.G	[319-354]
	0	4.351e-09	High	Unambiguous	[K].GSITSIQAVYVPADDLTDPAPATTFAHLDATTVLSR.[G]		1	ATCG00480.1	43	0	4	0.00116408	929.477	3714.89	3714.89	0.2	0.00019	33	26				K.GSITSIQAVYVPADDLTDPAPATTFAHLDATTVLSR.G	[319-354]
	0	4.567e-06	High	Unambiguous	[K].GSITSIQAVYVPADDLTDPAPATTFAHLDATTVLSR.[G]		1	ATCG00480.1	39	0	3	0.0030331	1238.97	3714.89	3714.89	0.22	0.00028	33	26				K.GSITSIQAVYVPADDLTDPAPATTFAHLDATTVLSR.G	[319-354]
	0	3.948e-07	High	Unambiguous	[K].GSITSIQAVYVPADDLTDPAPATTFAHLDATTVLSR.[G]		1	ATCG00480.1	49	0	3	0.000261148	1238.97	3714.89	3714.89	0.22	0.00028	33	26				K.GSITSIQAVYVPADDLTDPAPATTFAHLDATTVLSR.G	[319-354]
	0	9.014e-07	High	Unambiguous	[K].GSITSIQAVYVPADDLTDPAPATTFAHLDATTVLSR.[G]		1	ATCG00480.1	46	0	3	0.000571329	1238.97	3714.89	3714.89	0.22	0.00028	33	26				K.GSITSIQAVYVPADDLTDPAPATTFAHLDATTVLSR.G	[319-354]
	0	8.729e-05	High	Unambiguous	[K].GSITSIQAVYVPADDLTDPAPATTFAHLDATTVLSR.[G]		1	ATCG00480.1	30	0	3	0.0243717	1238.97	3714.89	3714.89	0.22	0.00028	33	26				K.GSITSIQAVYVPADDLTDPAPATTFAHLDATTVLSR.G	[319-354]
	0	1.303e-08	High	Unambiguous	[K].GSITSIQAVYVPADDLTDPAPATTFAHLDATTVLSR.[G]		1	ATCG00480.1	44	0	3	0.000812618	1238.97	3714.89	3714.89	0.22	0.00028	33	26				K.GSITSIQAVYVPADDLTDPAPATTFAHLDATTVLSR.G	[319-354]
	0	5.361e-09	High	Unambiguous	[K].GSITSIQAVYVPADDLTDPAPATTFAHLDATTVLSR.[G]		1	ATCG00480.1	52	0	3	0.000135796	1238.97	3714.89	3714.89	0.22	0.00028	33	26				K.GSITSIQAVYVPADDLTDPAPATTFAHLDATTVLSR.G	[319-354]
	0	1.178e-08	High	Unambiguous	[K].GSITSIQAVYVPADDLTDPAPATTFAHLDATTVLSR.[G]		1	ATCG00480.1	36	0	4	0.00533195	929.477	3714.89	3714.89	0.27	0.00025	33	26				K.GSITSIQAVYVPADDLTDPAPATTFAHLDATTVLSR.G	[319-354]
	0	1.36e-05	High	Unambiguous	[K].GSITSIQAVYVPADDLTDPAPATTFAHLDATTVLSR.[G]		1	ATCG00480.1	31	0	3	0.0168223	1238.97	3714.89	3714.89	0.32	0.0004	33	26				K.GSITSIQAVYVPADDLTDPAPATTFAHLDATTVLSR.G	[319-354]
	0	8.314e-07	High	Unambiguous	[K].GSITSIQAVYVPADDLTDPAPATTFAHLDATTVLSR.[G]		1	ATCG00480.1	47	0	3	0.000466537	1238.97	3714.89	3714.89	0.32	0.0004	33	26				K.GSITSIQAVYVPADDLTDPAPATTFAHLDATTVLSR.G	[319-354]
	0	2.951e-09	High	Unambiguous	[K].GSITSIQAVYVPADDLTDPAPATTFAHLDATTVLSR.[G]		1	ATCG00480.1	60	0	3	2.25365e-05	1238.97	3714.89	3714.89	0.32	0.0004	33	26				K.GSITSIQAVYVPADDLTDPAPATTFAHLDATTVLSR.G	[319-354]
	0	5.311e-09	High	Unambiguous	[K].GSITSIQAVYVPADDLTDPAPATTFAHLDATTVLSR.[G]		1	ATCG00480.1	47	0	3	0.000428436	1238.97	3714.89	3714.89	0.32	0.0004	33	26				K.GSITSIQAVYVPADDLTDPAPATTFAHLDATTVLSR.G	[319-354]
	0	9.386e-07	High	Unambiguous	[K].GSITSIQAVYVPADDLTDPAPATTFAHLDATTVLSR.[G]		1	ATCG00480.1	38	0	3	0.00337199	1238.97	3714.89	3714.89	0.32	0.0004	33	26				K.GSITSIQAVYVPADDLTDPAPATTFAHLDATTVLSR.G	[319-354]
	0	2.336e-10	High	Unambiguous	[K].GSITSIQAVYVPADDLTDPAPATTFAHLDATTVLSR.[G]		1	ATCG00480.1	55	0	3	6.80591e-05	1238.97	3714.89	3714.89	0.32	0.0004	33	26				K.GSITSIQAVYVPADDLTDPAPATTFAHLDATTVLSR.G	[319-354]
	0	2.137e-08	High	Unambiguous	[K].GSITSIQAVYVPADDLTDPAPATTFAHLDATTVLSR.[G]		1	ATCG00480.1	46	0	3	0.000522259	1238.97	3714.89	3714.89	0.32	0.0004	33	26				K.GSITSIQAVYVPADDLTDPAPATTFAHLDATTVLSR.G	[319-354]
	0	1.299e-07	High	Unambiguous	[K].GSITSIQAVYVPADDLTDPAPATTFAHLDATTVLSR.[G]		1	ATCG00480.1	46	0	3	0.000507162	1238.97	3714.89	3714.89	0.42	0.00052	33	26				K.GSITSIQAVYVPADDLTDPAPATTFAHLDATTVLSR.G	[319-354]
	0	1.86e-05	High	Unambiguous	[K].GSITSIQAVYVPADDLTDPAPATTFAHLDATTVLSR.[G]		1	ATCG00480.1	29	0	3	0.0312713	1238.97	3714.89	3714.89	0.42	0.00052	33	26				K.GSITSIQAVYVPADDLTDPAPATTFAHLDATTVLSR.G	[319-354]
	0	3.105e-08	High	Unambiguous	[K].GSITSIQAVYVPADDLTDPAPATTFAHLDATTVLSR.[G]		1	ATCG00480.1	47	0	3	0.000414139	1238.97	3714.89	3714.89	0.42	0.00052	33	26				K.GSITSIQAVYVPADDLTDPAPATTFAHLDATTVLSR.G	[319-354]
	0	1.208e-07	High	Unambiguous	[K].GSITSIQAVYVPADDLTDPAPATTFAHLDATTVLSR.[G]		1	ATCG00480.1	55	0	3	7.51877e-05	1238.97	3714.89	3714.89	0.42	0.00052	33	26				K.GSITSIQAVYVPADDLTDPAPATTFAHLDATTVLSR.G	[319-354]
	0	1.382e-06	High	Unambiguous	[K].GSITSIQAVYVPADDLTDPAPATTFAHLDATTVLSR.[G]		1	ATCG00480.1	39	0	3	0.00301427	1238.97	3714.89	3714.89	0.52	0.00064	33	26				K.GSITSIQAVYVPADDLTDPAPATTFAHLDATTVLSR.G	[319-354]
	0	3.723e-08	High	Unambiguous	[K].GSITSIQAVYVPADDLTDPAPATTFAHLDATTVLSR.[G]		1	ATCG00480.1	51	0	3	0.000162623	1238.97	3714.89	3714.89	0.52	0.00064	33	26				K.GSITSIQAVYVPADDLTDPAPATTFAHLDATTVLSR.G	[319-354]
	0	1.252e-07	High	Unambiguous	[K].GSITSIQAVYVPADDLTDPAPATTFAHLDATTVLSR.[G]		1	ATCG00480.1	31	0	3	0.0164128	1238.97	3714.89	3714.89	0.52	0.00064	33	26				K.GSITSIQAVYVPADDLTDPAPATTFAHLDATTVLSR.G	[319-354]
	0	2.582e-07	High	Unambiguous	[K].GSITSIQAVYVPADDLTDPAPATTFAHLDATTVLSR.[G]		1	ATCG00480.1	31	0	3	0.0180793	1238.97	3714.89	3714.89	0.52	0.00064	33	26				K.GSITSIQAVYVPADDLTDPAPATTFAHLDATTVLSR.G	[319-354]
	0	4.296e-09	High	Unambiguous	[K].GSITSIQAVYVPADDLTDPAPATTFAHLDATTVLSR.[G]		1	ATCG00480.1	35	0	3	0.00699577	1238.97	3714.89	3714.89	-0.07	-9e-05	33	26				K.GSITSIQAVYVPADDLTDPAPATTFAHLDATTVLSR.G	[319-354]
	0	9.626e-11	High	Unambiguous	[K].KGSITSIQAVYVPADDLTDPAPATTFAHLDATTVLSR.[G]		1	ATCG00480.1	66	1	3	3.86122e-06	1281.66	3842.97	3842.98	-1.85	-0.00237	32	25				K.KGSITSIQAVYVPADDLTDPAPATTFAHLDATTVLSR.G	[318-354]
	0	7.305e-09	High	Unambiguous	[K].KGSITSIQAVYVPADDLTDPAPATTFAHLDATTVLSR.[G]		1	ATCG00480.1	47	1	3	0.000331258	1281.66	3842.98	3842.98	-1.28	-0.00163	32	25				K.KGSITSIQAVYVPADDLTDPAPATTFAHLDATTVLSR.G	[318-354]
	0	7.116e-09	High	Unambiguous	[K].KGSITSIQAVYVPADDLTDPAPATTFAHLDATTVLSR.[G]		1	ATCG00480.1	40	1	4	0.00165	961.5	3842.98	3842.98	-1.2	-0.00115	32	25				K.KGSITSIQAVYVPADDLTDPAPATTFAHLDATTVLSR.G	[318-354]
	0	2.831e-08	High	Unambiguous	[K].KGSITSIQAVYVPADDLTDPAPATTFAHLDATTVLSR.[G]		1	ATCG00480.1	61	1	3	1.22508e-05	1281.66	3842.98	3842.98	-1.18	-0.00151	32	25				K.KGSITSIQAVYVPADDLTDPAPATTFAHLDATTVLSR.G	[318-354]
	0	0.0006402	High	Unambiguous	[K].KGSITSIQAVYVPADDLTDPAPATTFAHLDATTVLSR.[G]		1	ATCG00480.1	7	1	4	3.22733	961.5	3842.98	3842.98	-1.01	-0.00097	32	25				K.KGSITSIQAVYVPADDLTDPAPATTFAHLDATTVLSR.G	[318-354]
	0	2.668e-09	High	Unambiguous	[K].KGSITSIQAVYVPADDLTDPAPATTFAHLDATTVLSR.[G]		1	ATCG00480.1	62	1	3	1.10368e-05	1281.66	3842.98	3842.98	-0.99	-0.00127	32	25				K.KGSITSIQAVYVPADDLTDPAPATTFAHLDATTVLSR.G	[318-354]
	0	1.076e-08	High	Unambiguous	[K].KGSITSIQAVYVPADDLTDPAPATTFAHLDATTVLSR.[G]		1	ATCG00480.1	49	1	4	0.000214212	961.5	3842.98	3842.98	-0.95	-0.00091	32	25				K.KGSITSIQAVYVPADDLTDPAPATTFAHLDATTVLSR.G	[318-354]
	0	1.478e-09	High	Unambiguous	[K].KGSITSIQAVYVPADDLTDPAPATTFAHLDATTVLSR.[G]		1	ATCG00480.1	75	1	3	5.01379e-07	1281.66	3842.98	3842.98	-0.89	-0.00115	32	25				K.KGSITSIQAVYVPADDLTDPAPATTFAHLDATTVLSR.G	[318-354]
	0	2.58e-09	High	Unambiguous	[K].KGSITSIQAVYVPADDLTDPAPATTFAHLDATTVLSR.[G]		1	ATCG00480.1	64	1	3	6.13997e-06	1281.66	3842.98	3842.98	-0.8	-0.00102	32	25				K.KGSITSIQAVYVPADDLTDPAPATTFAHLDATTVLSR.G	[318-354]
	0	4.78e-07	High	Unambiguous	[K].KGSITSIQAVYVPADDLTDPAPATTFAHLDATTVLSR.[G]		1	ATCG00480.1	55	1	3	5.44738e-05	1281.66	3842.98	3842.98	-0.7	-0.0009	32	25				K.KGSITSIQAVYVPADDLTDPAPATTFAHLDATTVLSR.G	[318-354]
	0	1.385e-09	High	Unambiguous	[K].KGSITSIQAVYVPADDLTDPAPATTFAHLDATTVLSR.[G]		1	ATCG00480.1	77	1	3	2.92542e-07	1281.66	3842.98	3842.98	-0.7	-0.0009	32	25				K.KGSITSIQAVYVPADDLTDPAPATTFAHLDATTVLSR.G	[318-354]
	0	3.706e-12	High	Unambiguous	[K].KGSITSIQAVYVPADDLTDPAPATTFAHLDATTVLSR.[G]		1	ATCG00480.1	79	1	3	2.06627e-07	1281.66	3842.98	3842.98	-0.7	-0.0009	32	25				K.KGSITSIQAVYVPADDLTDPAPATTFAHLDATTVLSR.G	[318-354]
	0	9.092e-11	High	Unambiguous	[K].KGSITSIQAVYVPADDLTDPAPATTFAHLDATTVLSR.[G]		1	ATCG00480.1	77	1	3	3.5415e-07	1281.66	3842.98	3842.98	-0.7	-0.0009	32	25				K.KGSITSIQAVYVPADDLTDPAPATTFAHLDATTVLSR.G	[318-354]
	0	4.718e-09	High	Unambiguous	[K].KGSITSIQAVYVPADDLTDPAPATTFAHLDATTVLSR.[G]		1	ATCG00480.1	73	1	3	7.97725e-07	1281.66	3842.98	3842.98	-0.61	-0.00078	32	25				K.KGSITSIQAVYVPADDLTDPAPATTFAHLDATTVLSR.G	[318-354]
	0	2.067e-09	High	Unambiguous	[K].KGSITSIQAVYVPADDLTDPAPATTFAHLDATTVLSR.[G]		1	ATCG00480.1	60	1	3	1.68987e-05	1281.66	3842.98	3842.98	-0.61	-0.00078	32	25				K.KGSITSIQAVYVPADDLTDPAPATTFAHLDATTVLSR.G	[318-354]
	0	0.000356	High	Unambiguous	[K].KGSITSIQAVYVPADDLTDPAPATTFAHLDATTVLSR.[G]		1	ATCG00480.1	19	1	4	0.185291	961.5	3842.98	3842.98	-0.56	-0.00054	32	25				K.KGSITSIQAVYVPADDLTDPAPATTFAHLDATTVLSR.G	[318-354]
	0	1.514e-10	High	Unambiguous	[K].KGSITSIQAVYVPADDLTDPAPATTFAHLDATTVLSR.[G]		1	ATCG00480.1	86	1	3	4.01902e-08	1281.66	3842.98	3842.98	-0.51	-0.00066	32	25				K.KGSITSIQAVYVPADDLTDPAPATTFAHLDATTVLSR.G	[318-354]
	0	1.4588e-13	High	Unambiguous	[K].KGSITSIQAVYVPADDLTDPAPATTFAHLDATTVLSR.[G]		1	ATCG00480.1	89	1	3	1.81184e-08	1281.66	3842.98	3842.98	-0.51	-0.00066	32	25				K.KGSITSIQAVYVPADDLTDPAPATTFAHLDATTVLSR.G	[318-354]
	0	2.262e-10	High	Unambiguous	[K].KGSITSIQAVYVPADDLTDPAPATTFAHLDATTVLSR.[G]		1	ATCG00480.1	82	1	3	1.07356e-07	1281.66	3842.98	3842.98	-0.42	-0.00054	32	25				K.KGSITSIQAVYVPADDLTDPAPATTFAHLDATTVLSR.G	[318-354]
	0	9.163e-09	High	Unambiguous	[K].KGSITSIQAVYVPADDLTDPAPATTFAHLDATTVLSR.[G]		1	ATCG00480.1	54	1	3	7.08141e-05	1281.66	3842.98	3842.98	-0.32	-0.00041	32	25				K.KGSITSIQAVYVPADDLTDPAPATTFAHLDATTVLSR.G	[318-354]
	0	1.203e-11	High	Unambiguous	[K].KGSITSIQAVYVPADDLTDPAPATTFAHLDATTVLSR.[G]		1	ATCG00480.1	90	1	3	1.43258e-08	1281.66	3842.98	3842.98	-0.32	-0.00041	32	25				K.KGSITSIQAVYVPADDLTDPAPATTFAHLDATTVLSR.G	[318-354]
	0	6.372e-11	High	Unambiguous	[K].KGSITSIQAVYVPADDLTDPAPATTFAHLDATTVLSR.[G]		1	ATCG00480.1	80	1	3	1.52924e-07	1281.66	3842.98	3842.98	-0.23	-0.00029	32	25				K.KGSITSIQAVYVPADDLTDPAPATTFAHLDATTVLSR.G	[318-354]
	0	8.386e-08	High	Unambiguous	[K].KGSITSIQAVYVPADDLTDPAPATTFAHLDATTVLSR.[G]		1	ATCG00480.1	57	1	3	2.8438e-05	1281.67	3842.98	3842.98	-0.04	-5e-05	31	24				K.KGSITSIQAVYVPADDLTDPAPATTFAHLDATTVLSR.G	[318-354]
	0	7.469e-12	High	Unambiguous	[K].KGSITSIQAVYVPADDLTDPAPATTFAHLDATTVLSR.[G]		1	ATCG00480.1	75	1	3	5.19876e-07	1281.67	3842.98	3842.98	-0.04	-5e-05	31	24				K.KGSITSIQAVYVPADDLTDPAPATTFAHLDATTVLSR.G	[318-354]
	0	2.765e-12	High	Unambiguous	[K].KGSITSIQAVYVPADDLTDPAPATTFAHLDATTVLSR.[G]		1	ATCG00480.1	81	1	3	1.24423e-07	1281.67	3842.98	3842.98	-0.04	-5e-05	31	24				K.KGSITSIQAVYVPADDLTDPAPATTFAHLDATTVLSR.G	[318-354]
	0	5.252e-10	High	Unambiguous	[K].KGSITSIQAVYVPADDLTDPAPATTFAHLDATTVLSR.[G]		1	ATCG00480.1	32	1	5	0.00917306	769.402	3842.98	3842.98	0	0	31	24				K.KGSITSIQAVYVPADDLTDPAPATTFAHLDATTVLSR.G	[318-354]
	0	3.424e-13	High	Unambiguous	[K].KGSITSIQAVYVPADDLTDPAPATTFAHLDATTVLSR.[G]		1	ATCG00480.1	84	1	3	6.47907e-08	1281.66	3842.97	3842.98	-2.61	-0.00334	32	25				K.KGSITSIQAVYVPADDLTDPAPATTFAHLDATTVLSR.G	[318-354]
	0	7.218e-09	High	Unambiguous	[K].KGSITSIQAVYVPADDLTDPAPATTFAHLDATTVLSR.[G]		1	ATCG00480.1	50	1	3	0.000221745	1281.66	3842.96	3842.98	-4.9	-0.00627	32	25				K.KGSITSIQAVYVPADDLTDPAPATTFAHLDATTVLSR.G	[318-354]
	0	3.127e-07	High	Unambiguous	[K].GSITSIQAVYVPADDLTDPAPATTFAHLDATTVLSR.[G]		1	ATCG00480.1	40	0	3	0.00214702	1238.97	3714.89	3714.89	-0.07	-9e-05	33	26				K.GSITSIQAVYVPADDLTDPAPATTFAHLDATTVLSR.G	[319-354]
	0	6.85e-09	High	Selected	[K].GSITSIQAVYVPADDLTDPAPATTFAHLDATTVLSR.[G]		1	ATCG00480.1	47	0	3	0.000434346	1238.97	3714.89	3714.89	-0.07	-9e-05	33	26				K.GSITSIQAVYVPADDLTDPAPATTFAHLDATTVLSR.G	[319-354]
	0	6.901e-08	High	Unambiguous	[K].GSITSIQAVYVPADDLTDPAPATTFAHLDATTVLSR.[G]		1	ATCG00480.1	38	0	4	0.00361734	929.476	3714.88	3714.89	-0.72	-0.00067	33	26				K.GSITSIQAVYVPADDLTDPAPATTFAHLDATTVLSR.G	[319-354]
	0	7.288e-10	High	Unambiguous	[K].GSITSIQAVYVPADDLTDPAPATTFAHLDATTVLSR.[G]		1	ATCG00480.1	61	0	3	1.94497e-05	1238.97	3714.88	3714.89	-0.47	-0.00058	33	26				K.GSITSIQAVYVPADDLTDPAPATTFAHLDATTVLSR.G	[319-354]
	0	6.965e-07	High	Unambiguous	[K].GSITSIQAVYVPADDLTDPAPATTFAHLDATTVLSR.[G]		1	ATCG00480.1	43	0	3	0.00108871	1238.97	3714.88	3714.89	-0.47	-0.00058	33	26				K.GSITSIQAVYVPADDLTDPAPATTFAHLDATTVLSR.G	[319-354]
	0	1.046e-07	High	Unambiguous	[K].GSITSIQAVYVPADDLTDPAPATTFAHLDATTVLSR.[G]		1	ATCG00480.1	45	0	3	0.000674391	1238.97	3714.88	3714.89	-0.47	-0.00058	33	26				K.GSITSIQAVYVPADDLTDPAPATTFAHLDATTVLSR.G	[319-354]
	0	4.806e-11	High	Unambiguous	[K].GSITSIQAVYVPADDLTDPAPATTFAHLDATTVLSR.[G]		1	ATCG00480.1	64	0	3	9.06031e-06	1238.97	3714.88	3714.89	-0.37	-0.00046	33	26				K.GSITSIQAVYVPADDLTDPAPATTFAHLDATTVLSR.G	[319-354]
	0	4.996e-09	High	Unambiguous	[K].GSITSIQAVYVPADDLTDPAPATTFAHLDATTVLSR.[G]		1	ATCG00480.1	55	0	3	7.01919e-05	1238.97	3714.89	3714.89	-0.27	-0.00034	33	26				K.GSITSIQAVYVPADDLTDPAPATTFAHLDATTVLSR.G	[319-354]
	0	1.442e-07	High	Unambiguous	[K].GSITSIQAVYVPADDLTDPAPATTFAHLDATTVLSR.[G]		1	ATCG00480.1	21	0	4	0.184432	929.477	3714.89	3714.89	-0.19	-0.00018	33	26				K.GSITSIQAVYVPADDLTDPAPATTFAHLDATTVLSR.G	[319-354]
	0	1.123e-06	High	Unambiguous	[K].GSITSIQAVYVPADDLTDPAPATTFAHLDATTVLSR.[G]		1	ATCG00480.1	38	0	3	0.00399793	1238.97	3714.89	3714.89	-0.17	-0.00021	33	26				K.GSITSIQAVYVPADDLTDPAPATTFAHLDATTVLSR.G	[319-354]
	0	5.8e-09	High	Unambiguous	[K].GSITSIQAVYVPADDLTDPAPATTFAHLDATTVLSR.[G]		1	ATCG00480.1	49	0	3	0.000289625	1238.97	3714.89	3714.89	-0.17	-0.00021	33	26				K.GSITSIQAVYVPADDLTDPAPATTFAHLDATTVLSR.G	[319-354]
	0	2.439e-09	High	Unambiguous	[K].GSITSIQAVYVPADDLTDPAPATTFAHLDATTVLSR.[G]		1	ATCG00480.1	52	0	3	0.000148537	1238.97	3714.89	3714.89	-0.17	-0.00021	33	26				K.GSITSIQAVYVPADDLTDPAPATTFAHLDATTVLSR.G	[319-354]
	0	2.225e-08	High	Unambiguous	[K].GSITSIQAVYVPADDLTDPAPATTFAHLDATTVLSR.[G]		1	ATCG00480.1	51	0	3	0.000184432	1238.97	3714.89	3714.89	-0.17	-0.00021	33	26				K.GSITSIQAVYVPADDLTDPAPATTFAHLDATTVLSR.G	[319-354]
	0	2.265e-07	High	Unambiguous	[K].GSITSIQAVYVPADDLTDPAPATTFAHLDATTVLSR.[G]		1	ATCG00480.1	51	0	3	0.000173315	1238.97	3714.89	3714.89	-0.07	-9e-05	33	26				K.GSITSIQAVYVPADDLTDPAPATTFAHLDATTVLSR.G	[319-354]
	0	1.415e-09	High	Unambiguous	[K].KGSITSIQAVYVPADDLTDPAPATTFAHLDATTVLSR.[G]		1	ATCG00480.1	42	1	3	0.000894364	1281.67	3842.98	3842.98	0.06	7e-05	31	24				K.KGSITSIQAVYVPADDLTDPAPATTFAHLDATTVLSR.G	[318-354]
	0	1.59e-08	High	Unambiguous	[K].KGSITSIQAVYVPADDLTDPAPATTFAHLDATTVLSR.[G]		1	ATCG00480.1	42	1	4	0.000999379	961.501	3842.98	3842.98	0.07	7e-05	31	24				K.KGSITSIQAVYVPADDLTDPAPATTFAHLDATTVLSR.G	[318-354]
	0	4.294e-09	High	Unambiguous	[K].KGSITSIQAVYVPADDLTDPAPATTFAHLDATTVLSR.[G]		1	ATCG00480.1	55	1	4	4.82759e-05	961.501	3842.98	3842.98	0.13	0.00013	31	24				K.KGSITSIQAVYVPADDLTDPAPATTFAHLDATTVLSR.G	[318-354]
	0	9.753e-09	High	Unambiguous	[K].KGSITSIQAVYVPADDLTDPAPATTFAHLDATTVLSR.[G]		1	ATCG00480.1	48	1	4	0.00026659	961.502	3842.98	3842.98	0.96	0.00092	31	24				K.KGSITSIQAVYVPADDLTDPAPATTFAHLDATTVLSR.G	[318-354]
	0	4.524e-09	High	Unambiguous	[K].KGSITSIQAVYVPADDLTDPAPATTFAHLDATTVLSR.[G]		1	ATCG00480.1	50	1	4	0.000168983	961.502	3842.99	3842.98	1.02	0.00098	31	24				K.KGSITSIQAVYVPADDLTDPAPATTFAHLDATTVLSR.G	[318-354]
	0	1.077e-09	High	Unambiguous	[K].KGSITSIQAVYVPADDLTDPAPATTFAHLDATTVLSR.[G]		1	ATCG00480.1	50	1	4	0.000156619	961.502	3842.99	3842.98	1.02	0.00098	31	24				K.KGSITSIQAVYVPADDLTDPAPATTFAHLDATTVLSR.G	[318-354]
	0	7.602e-09	High	Unambiguous	[K].KGSITSIQAVYVPADDLTDPAPATTFAHLDATTVLSR.[G]		1	ATCG00480.1	42	1	4	0.00103002	961.502	3842.99	3842.98	1.02	0.00098	31	24				K.KGSITSIQAVYVPADDLTDPAPATTFAHLDATTVLSR.G	[318-354]
	0	1.041e-07	High	Unambiguous	[K].KGSITSIQAVYVPADDLTDPAPATTFAHLDATTVLSR.[G]		1	ATCG00480.1	24	1	5	0.067584	769.403	3842.99	3842.98	1.04	0.0008	31	24				K.KGSITSIQAVYVPADDLTDPAPATTFAHLDATTVLSR.G	[318-354]
	0	1.506e-05	High	Unambiguous	[K].KGSITSIQAVYVPADDLTDPAPATTFAHLDATTVLSR.[G]		1	ATCG00480.1	24	1	4	0.063073	961.502	3842.99	3842.98	1.09	0.00104	31	24				K.KGSITSIQAVYVPADDLTDPAPATTFAHLDATTVLSR.G	[318-354]
	0	9.287e-09	High	Unambiguous	[K].KGSITSIQAVYVPADDLTDPAPATTFAHLDATTVLSR.[G]		1	ATCG00480.1	46	1	4	0.000369695	961.502	3842.99	3842.98	1.09	0.00104	31	24				K.KGSITSIQAVYVPADDLTDPAPATTFAHLDATTVLSR.G	[318-354]
	0	6.827e-08	High	Unambiguous	[K].KGSITSIQAVYVPADDLTDPAPATTFAHLDATTVLSR.[G]		1	ATCG00480.1	64	1	3	6.55258e-06	1281.67	3842.99	3842.98	1.11	0.00142	31	24				K.KGSITSIQAVYVPADDLTDPAPATTFAHLDATTVLSR.G	[318-354]
	0	2.133e-09	High	Unambiguous	[K].KGSITSIQAVYVPADDLTDPAPATTFAHLDATTVLSR.[G]		1	ATCG00480.1	44	1	4	0.000642654	961.502	3842.99	3842.98	1.15	0.00111	31	24				K.KGSITSIQAVYVPADDLTDPAPATTFAHLDATTVLSR.G	[318-354]
	0	1.47e-08	High	Unambiguous	[K].KGSITSIQAVYVPADDLTDPAPATTFAHLDATTVLSR.[G]		1	ATCG00480.1	49	1	4	0.00020748	961.502	3842.99	3842.98	1.15	0.00111	31	24				K.KGSITSIQAVYVPADDLTDPAPATTFAHLDATTVLSR.G	[318-354]
	0	1.573e-09	High	Unambiguous	[K].KGSITSIQAVYVPADDLTDPAPATTFAHLDATTVLSR.[G]		1	ATCG00480.1	41	1	4	0.00131516	961.502	3842.99	3842.98	1.15	0.00111	31	24				K.KGSITSIQAVYVPADDLTDPAPATTFAHLDATTVLSR.G	[318-354]
	0	5.028e-09	High	Unambiguous	[K].KGSITSIQAVYVPADDLTDPAPATTFAHLDATTVLSR.[G]		1	ATCG00480.1	59	1	3	1.83692e-05	1281.67	3842.99	3842.98	1.2	0.00154	31	24				K.KGSITSIQAVYVPADDLTDPAPATTFAHLDATTVLSR.G	[318-354]
	0	2.45e-09	High	Unambiguous	[K].KGSITSIQAVYVPADDLTDPAPATTFAHLDATTVLSR.[G]		1	ATCG00480.1	54	1	3	6.06864e-05	1281.67	3842.99	3842.98	1.2	0.00154	31	24				K.KGSITSIQAVYVPADDLTDPAPATTFAHLDATTVLSR.G	[318-354]
	0	2.725e-07	High	Unambiguous	[K].KGSITSIQAVYVPADDLTDPAPATTFAHLDATTVLSR.[G]		1	ATCG00480.1	40	1	4	0.00156667	961.502	3842.99	3842.98	1.28	0.00123	31	24				K.KGSITSIQAVYVPADDLTDPAPATTFAHLDATTVLSR.G	[318-354]
	0	7.808e-07	High	Unambiguous	[K].KGSITSIQAVYVPADDLTDPAPATTFAHLDATTVLSR.[G]		1	ATCG00480.1	34	1	4	0.00583414	961.502	3842.99	3842.98	1.28	0.00123	31	24				K.KGSITSIQAVYVPADDLTDPAPATTFAHLDATTVLSR.G	[318-354]
	0	2.886e-09	High	Unambiguous	[K].KGSITSIQAVYVPADDLTDPAPATTFAHLDATTVLSR.[G]		1	ATCG00480.1	41	1	4	0.00125596	961.502	3842.99	3842.98	1.28	0.00123	31	24				K.KGSITSIQAVYVPADDLTDPAPATTFAHLDATTVLSR.G	[318-354]
	0	1.956e-07	High	Unambiguous	[K].KGSITSIQAVYVPADDLTDPAPATTFAHLDATTVLSR.[G]		1	ATCG00480.1	40	1	4	0.00142882	961.502	3842.99	3842.98	1.34	0.00129	31	24				K.KGSITSIQAVYVPADDLTDPAPATTFAHLDATTVLSR.G	[318-354]
	0	1.708e-08	High	Unambiguous	[K].KGSITSIQAVYVPADDLTDPAPATTFAHLDATTVLSR.[G]		1	ATCG00480.1	43	1	4	0.000849988	961.502	3842.99	3842.98	1.4	0.00135	31	24				K.KGSITSIQAVYVPADDLTDPAPATTFAHLDATTVLSR.G	[318-354]
	0	4.465e-10	High	Unambiguous	[K].KGSITSIQAVYVPADDLTDPAPATTFAHLDATTVLSR.[G]		1	ATCG00480.1	49	1	4	0.000186386	961.502	3842.99	3842.98	1.4	0.00135	31	24				K.KGSITSIQAVYVPADDLTDPAPATTFAHLDATTVLSR.G	[318-354]
	0	7.852e-10	High	Unambiguous	[K].KGSITSIQAVYVPADDLTDPAPATTFAHLDATTVLSR.[G]		1	ATCG00480.1	56	1	4	3.71033e-05	961.502	3842.99	3842.98	1.4	0.00135	31	24				K.KGSITSIQAVYVPADDLTDPAPATTFAHLDATTVLSR.G	[318-354]
	0	6.576e-10	High	Unambiguous	[K].KGSITSIQAVYVPADDLTDPAPATTFAHLDATTVLSR.[G]		1	ATCG00480.1	51	1	4	0.000130741	961.502	3842.99	3842.98	1.4	0.00135	31	24				K.KGSITSIQAVYVPADDLTDPAPATTFAHLDATTVLSR.G	[318-354]
	0	1.845e-08	High	Unambiguous	[K].KGSITSIQAVYVPADDLTDPAPATTFAHLDATTVLSR.[G]		1	ATCG00480.1	42	1	4	0.000902428	961.502	3842.99	3842.98	1.4	0.00135	31	24				K.KGSITSIQAVYVPADDLTDPAPATTFAHLDATTVLSR.G	[318-354]
	0	3.109e-09	High	Unambiguous	[K].KGSITSIQAVYVPADDLTDPAPATTFAHLDATTVLSR.[G]		1	ATCG00480.1	59	1	4	1.94466e-05	961.502	3842.99	3842.98	1.47	0.00141	31	24				K.KGSITSIQAVYVPADDLTDPAPATTFAHLDATTVLSR.G	[318-354]
	0	1.071e-08	High	Unambiguous	[K].KGSITSIQAVYVPADDLTDPAPATTFAHLDATTVLSR.[G]		1	ATCG00480.1	34	1	4	0.0058458	961.502	3842.99	3842.98	1.47	0.00141	31	24				K.KGSITSIQAVYVPADDLTDPAPATTFAHLDATTVLSR.G	[318-354]
	0	7.031e-10	High	Unambiguous	[K].KGSITSIQAVYVPADDLTDPAPATTFAHLDATTVLSR.[G]		1	ATCG00480.1	47	1	4	0.000283037	961.502	3842.99	3842.98	1.47	0.00141	31	24				K.KGSITSIQAVYVPADDLTDPAPATTFAHLDATTVLSR.G	[318-354]
	0	1.77e-06	High	Unambiguous	[K].KGSITSIQAVYVPADDLTDPAPATTFAHLDATTVLSR.[G]		1	ATCG00480.1	20	1	5	0.142182	769.403	3842.98	3842.98	0.96	0.00074	31	24				K.KGSITSIQAVYVPADDLTDPAPATTFAHLDATTVLSR.G	[318-354]
	0	1.833e-08	High	Unambiguous	[K].KGSITSIQAVYVPADDLTDPAPATTFAHLDATTVLSR.[G]		1	ATCG00480.1	53	1	4	7.64562e-05	961.502	3842.99	3842.98	1.53	0.00147	31	24				K.KGSITSIQAVYVPADDLTDPAPATTFAHLDATTVLSR.G	[318-354]
	0	3.45e-08	High	Unambiguous	[K].KGSITSIQAVYVPADDLTDPAPATTFAHLDATTVLSR.[G]		1	ATCG00480.1	47	1	4	0.000277232	961.502	3842.98	3842.98	0.9	0.00086	31	24				K.KGSITSIQAVYVPADDLTDPAPATTFAHLDATTVLSR.G	[318-354]
	0	4.859e-07	High	Unambiguous	[K].KGSITSIQAVYVPADDLTDPAPATTFAHLDATTVLSR.[G]		1	ATCG00480.1	39	1	4	0.00178174	961.502	3842.98	3842.98	0.9	0.00086	31	24				K.KGSITSIQAVYVPADDLTDPAPATTFAHLDATTVLSR.G	[318-354]
	0	1.848e-09	High	Unambiguous	[K].KGSITSIQAVYVPADDLTDPAPATTFAHLDATTVLSR.[G]		1	ATCG00480.1	58	1	3	2.29472e-05	1281.67	3842.98	3842.98	0.15	0.0002	31	24				K.KGSITSIQAVYVPADDLTDPAPATTFAHLDATTVLSR.G	[318-354]
	0	1.491e-08	High	Unambiguous	[K].KGSITSIQAVYVPADDLTDPAPATTFAHLDATTVLSR.[G]		1	ATCG00480.1	50	1	4	0.00013955	961.501	3842.98	3842.98	0.2	0.00019	31	24				K.KGSITSIQAVYVPADDLTDPAPATTFAHLDATTVLSR.G	[318-354]
	0	3.764e-07	High	Unambiguous	[K].KGSITSIQAVYVPADDLTDPAPATTFAHLDATTVLSR.[G]		1	ATCG00480.1	65	1	3	4.54288e-06	1281.67	3842.98	3842.98	0.25	0.00032	31	24				K.KGSITSIQAVYVPADDLTDPAPATTFAHLDATTVLSR.G	[318-354]
	0	9.501e-09	High	Unambiguous	[K].KGSITSIQAVYVPADDLTDPAPATTFAHLDATTVLSR.[G]		1	ATCG00480.1	43	1	4	0.000867624	961.501	3842.98	3842.98	0.26	0.00025	31	24				K.KGSITSIQAVYVPADDLTDPAPATTFAHLDATTVLSR.G	[318-354]
	0	3.489e-09	High	Unambiguous	[K].KGSITSIQAVYVPADDLTDPAPATTFAHLDATTVLSR.[G]		1	ATCG00480.1	50	1	4	0.000157156	961.501	3842.98	3842.98	0.26	0.00025	31	24				K.KGSITSIQAVYVPADDLTDPAPATTFAHLDATTVLSR.G	[318-354]
	0	5.833e-08	High	Unambiguous	[K].KGSITSIQAVYVPADDLTDPAPATTFAHLDATTVLSR.[G]		1	ATCG00480.1	35	1	5	0.00535416	769.402	3842.98	3842.98	0.32	0.00025	31	24				K.KGSITSIQAVYVPADDLTDPAPATTFAHLDATTVLSR.G	[318-354]
	0	4.976e-08	High	Unambiguous	[K].KGSITSIQAVYVPADDLTDPAPATTFAHLDATTVLSR.[G]		1	ATCG00480.1	60	1	3	1.4458e-05	1281.67	3842.98	3842.98	0.34	0.00044	31	24				K.KGSITSIQAVYVPADDLTDPAPATTFAHLDATTVLSR.G	[318-354]
	0	1.103e-08	High	Unambiguous	[K].KGSITSIQAVYVPADDLTDPAPATTFAHLDATTVLSR.[G]		1	ATCG00480.1	50	1	4	0.000137569	961.501	3842.98	3842.98	0.39	0.00037	31	24				K.KGSITSIQAVYVPADDLTDPAPATTFAHLDATTVLSR.G	[318-354]
	0	4.559e-13	High	Unambiguous	[K].KGSITSIQAVYVPADDLTDPAPATTFAHLDATTVLSR.[G]		1	ATCG00480.1	79	1	3	1.86432e-07	1281.67	3842.98	3842.98	0.44	0.00056	31	24				K.KGSITSIQAVYVPADDLTDPAPATTFAHLDATTVLSR.G	[318-354]
	0	3.574e-09	High	Unambiguous	[K].KGSITSIQAVYVPADDLTDPAPATTFAHLDATTVLSR.[G]		1	ATCG00480.1	48	1	4	0.000257941	961.501	3842.98	3842.98	0.45	0.00043	31	24				K.KGSITSIQAVYVPADDLTDPAPATTFAHLDATTVLSR.G	[318-354]
	0	4.285e-09	High	Unambiguous	[K].KGSITSIQAVYVPADDLTDPAPATTFAHLDATTVLSR.[G]		1	ATCG00480.1	52	1	4	9.0264e-05	961.501	3842.98	3842.98	0.52	0.00049	31	24				K.KGSITSIQAVYVPADDLTDPAPATTFAHLDATTVLSR.G	[318-354]
	0	1.213e-07	High	Unambiguous	[K].KGSITSIQAVYVPADDLTDPAPATTFAHLDATTVLSR.[G]		1	ATCG00480.1	41	1	4	0.00114423	961.501	3842.98	3842.98	0.52	0.00049	31	24				K.KGSITSIQAVYVPADDLTDPAPATTFAHLDATTVLSR.G	[318-354]
	0	4.957e-11	High	Unambiguous	[K].KGSITSIQAVYVPADDLTDPAPATTFAHLDATTVLSR.[G]		1	ATCG00480.1	50	1	4	0.000151187	961.501	3842.98	3842.98	0.58	0.00056	31	24				K.KGSITSIQAVYVPADDLTDPAPATTFAHLDATTVLSR.G	[318-354]
	0	1.429e-08	High	Unambiguous	[K].KGSITSIQAVYVPADDLTDPAPATTFAHLDATTVLSR.[G]		1	ATCG00480.1	64	1	3	5.87658e-06	1281.67	3842.98	3842.98	0.63	0.00081	31	24				K.KGSITSIQAVYVPADDLTDPAPATTFAHLDATTVLSR.G	[318-354]
	0	6.981e-09	High	Unambiguous	[K].KGSITSIQAVYVPADDLTDPAPATTFAHLDATTVLSR.[G]		1	ATCG00480.1	61	1	3	1.30354e-05	1281.67	3842.98	3842.98	0.63	0.00081	31	24				K.KGSITSIQAVYVPADDLTDPAPATTFAHLDATTVLSR.G	[318-354]
	0	5.149e-09	High	Unambiguous	[K].KGSITSIQAVYVPADDLTDPAPATTFAHLDATTVLSR.[G]		1	ATCG00480.1	48	1	4	0.000235685	961.501	3842.98	3842.98	0.71	0.00068	31	24				K.KGSITSIQAVYVPADDLTDPAPATTFAHLDATTVLSR.G	[318-354]
	0	2.805e-09	High	Unambiguous	[K].KGSITSIQAVYVPADDLTDPAPATTFAHLDATTVLSR.[G]		1	ATCG00480.1	39	1	4	0.00189379	961.501	3842.98	3842.98	0.71	0.00068	31	24				K.KGSITSIQAVYVPADDLTDPAPATTFAHLDATTVLSR.G	[318-354]
	0	1.469e-09	High	Unambiguous	[K].KGSITSIQAVYVPADDLTDPAPATTFAHLDATTVLSR.[G]		1	ATCG00480.1	44	1	4	0.00069236	961.501	3842.98	3842.98	0.71	0.00068	31	24				K.KGSITSIQAVYVPADDLTDPAPATTFAHLDATTVLSR.G	[318-354]
	0	1.017e-09	High	Unambiguous	[K].KGSITSIQAVYVPADDLTDPAPATTFAHLDATTVLSR.[G]		1	ATCG00480.1	45	1	4	0.000507378	961.501	3842.98	3842.98	0.71	0.00068	31	24				K.KGSITSIQAVYVPADDLTDPAPATTFAHLDATTVLSR.G	[318-354]
	0	7.297e-12	High	Unambiguous	[K].KGSITSIQAVYVPADDLTDPAPATTFAHLDATTVLSR.[G]		1	ATCG00480.1	92	1	3	8.89881e-09	1281.67	3842.98	3842.98	0.73	0.00093	31	24				K.KGSITSIQAVYVPADDLTDPAPATTFAHLDATTVLSR.G	[318-354]
	0	1.909e-07	High	Unambiguous	[K].KGSITSIQAVYVPADDLTDPAPATTFAHLDATTVLSR.[G]		1	ATCG00480.1	56	1	3	3.6926e-05	1281.67	3842.98	3842.98	0.73	0.00093	31	24				K.KGSITSIQAVYVPADDLTDPAPATTFAHLDATTVLSR.G	[318-354]
	0	7.025e-12	High	Unambiguous	[K].KGSITSIQAVYVPADDLTDPAPATTFAHLDATTVLSR.[G]		1	ATCG00480.1	83	1	3	8.17206e-08	1281.67	3842.98	3842.98	0.73	0.00093	31	24				K.KGSITSIQAVYVPADDLTDPAPATTFAHLDATTVLSR.G	[318-354]
	0	1.405e-08	High	Unambiguous	[K].KGSITSIQAVYVPADDLTDPAPATTFAHLDATTVLSR.[G]		1	ATCG00480.1	48	1	4	0.000267204	961.501	3842.98	3842.98	0.77	0.00074	31	24				K.KGSITSIQAVYVPADDLTDPAPATTFAHLDATTVLSR.G	[318-354]
	0	5.617e-10	High	Unambiguous	[K].KGSITSIQAVYVPADDLTDPAPATTFAHLDATTVLSR.[G]		1	ATCG00480.1	71	1	3	1.16523e-06	1281.67	3842.98	3842.98	0.82	0.00105	31	24				K.KGSITSIQAVYVPADDLTDPAPATTFAHLDATTVLSR.G	[318-354]
	0	2.285e-10	High	Unambiguous	[K].KGSITSIQAVYVPADDLTDPAPATTFAHLDATTVLSR.[G]		1	ATCG00480.1	67	1	3	2.71902e-06	1281.67	3842.98	3842.98	0.82	0.00105	31	24				K.KGSITSIQAVYVPADDLTDPAPATTFAHLDATTVLSR.G	[318-354]
	0	2.148e-07	High	Unambiguous	[K].KGSITSIQAVYVPADDLTDPAPATTFAHLDATTVLSR.[G]		1	ATCG00480.1	39	1	4	0.00191608	961.502	3842.98	3842.98	0.83	0.0008	31	24				K.KGSITSIQAVYVPADDLTDPAPATTFAHLDATTVLSR.G	[318-354]
	0	4.268e-08	High	Unambiguous	[K].KGSITSIQAVYVPADDLTDPAPATTFAHLDATTVLSR.[G]		1	ATCG00480.1	39	1	4	0.00206259	961.502	3842.98	3842.98	0.83	0.0008	31	24				K.KGSITSIQAVYVPADDLTDPAPATTFAHLDATTVLSR.G	[318-354]
	0	5.223e-11	High	Unambiguous	[K].KGSITSIQAVYVPADDLTDPAPATTFAHLDATTVLSR.[G]		1	ATCG00480.1	54	1	4	5.89989e-05	961.502	3842.98	3842.98	0.9	0.00086	31	24				K.KGSITSIQAVYVPADDLTDPAPATTFAHLDATTVLSR.G	[318-354]
	0	1.815e-05	High	Unambiguous	[K].KGSITSIQAVYVPADDLTDPAPATTFAHLDATTVLSR.[G]		1	ATCG00480.1	18	1	5	0.230511	769.403	3842.99	3842.98	1.59	0.00122	31	24				K.KGSITSIQAVYVPADDLTDPAPATTFAHLDATTVLSR.G	[318-354]
	0	1.642e-08	High	Unambiguous	[K].KGSITSIQAVYVPADDLTDPAPATTFAHLDATTVLSR.[G]		1	ATCG00480.1	38	1	4	0.00217616	961.502	3842.99	3842.98	1.6	0.00153	31	24				K.KGSITSIQAVYVPADDLTDPAPATTFAHLDATTVLSR.G	[318-354]
	0	2.45e-13	High	Unambiguous	[K].KGSITSIQAVYVPADDLTDPAPATTFAHLDATTVLSR.[G]		1	ATCG00480.1	84	1	3	6.35726e-08	1281.67	3842.99	3842.98	1.68	0.00215	31	24				K.KGSITSIQAVYVPADDLTDPAPATTFAHLDATTVLSR.G	[318-354]
	0	4.186e-09	High	Unambiguous	[K].KGSITSIQAVYVPADDLTDPAPATTFAHLDATTVLSR.[G]		1	ATCG00480.1	44	1	4	0.000629059	961.502	3842.99	3842.98	1.72	0.00165	31	24				K.KGSITSIQAVYVPADDLTDPAPATTFAHLDATTVLSR.G	[318-354]
	0	1.467e-09	High	Unambiguous	[K].KGSITSIQAVYVPADDLTDPAPATTFAHLDATTVLSR.[G]		1	ATCG00480.1	58	1	4	2.42489e-05	961.502	3842.99	3842.98	1.72	0.00165	31	24				K.KGSITSIQAVYVPADDLTDPAPATTFAHLDATTVLSR.G	[318-354]
	0	1.197e-07	High	Unambiguous	[K].KGSITSIQAVYVPADDLTDPAPATTFAHLDATTVLSR.[G]		1	ATCG00480.1	40	1	4	0.0015158	961.503	3842.99	3842.98	1.85	0.00178	31	24				K.KGSITSIQAVYVPADDLTDPAPATTFAHLDATTVLSR.G	[318-354]
	0	7.331e-09	High	Unambiguous	[K].KGSITSIQAVYVPADDLTDPAPATTFAHLDATTVLSR.[G]		1	ATCG00480.1	44	1	4	0.000577619	961.503	3842.99	3842.98	1.85	0.00178	31	24				K.KGSITSIQAVYVPADDLTDPAPATTFAHLDATTVLSR.G	[318-354]
	0	1.834e-09	High	Unambiguous	[K].KGSITSIQAVYVPADDLTDPAPATTFAHLDATTVLSR.[G]		1	ATCG00480.1	65	1	3	4.78235e-06	1281.67	3842.99	3842.98	1.87	0.00239	31	24				K.KGSITSIQAVYVPADDLTDPAPATTFAHLDATTVLSR.G	[318-354]
	0	2.988e-08	High	Unambiguous	[K].KGSITSIQAVYVPADDLTDPAPATTFAHLDATTVLSR.[G]		1	ATCG00480.1	50	1	4	0.000133857	961.503	3842.99	3842.98	1.91	0.00184	31	24				K.KGSITSIQAVYVPADDLTDPAPATTFAHLDATTVLSR.G	[318-354]
	0	2.096e-07	High	Unambiguous	[K].KGSITSIQAVYVPADDLTDPAPATTFAHLDATTVLSR.[G]		1	ATCG00480.1	60	1	3	1.43101e-05	1281.67	3842.99	3842.98	1.96	0.00252	31	24				K.KGSITSIQAVYVPADDLTDPAPATTFAHLDATTVLSR.G	[318-354]
	0	8.149e-07	High	Unambiguous	[K].KGSITSIQAVYVPADDLTDPAPATTFAHLDATTVLSR.[G]		1	ATCG00480.1	31	1	5	0.0106326	769.404	3842.99	3842.98	1.99	0.00153	31	24				K.KGSITSIQAVYVPADDLTDPAPATTFAHLDATTVLSR.G	[318-354]
	0	7.74e-09	High	Unambiguous	[K].KGSITSIQAVYVPADDLTDPAPATTFAHLDATTVLSR.[G]		1	ATCG00480.1	49	1	4	0.000189514	961.503	3842.99	3842.98	2.17	0.00208	31	24				K.KGSITSIQAVYVPADDLTDPAPATTFAHLDATTVLSR.G	[318-354]
	0	2.215e-10	High	Unambiguous	[K].KGSITSIQAVYVPADDLTDPAPATTFAHLDATTVLSR.[G]		1	ATCG00480.1	54	1	4	5.7629e-05	961.503	3842.99	3842.98	2.36	0.00227	31	24				K.KGSITSIQAVYVPADDLTDPAPATTFAHLDATTVLSR.G	[318-354]
	0	1.65e-07	High	Unambiguous	[K].KGSITSIQAVYVPADDLTDPAPATTFAHLDATTVLSR.[G]		1	ATCG00480.1	38	1	4	0.00254151	961.503	3842.99	3842.98	2.74	0.00263	31	24				K.KGSITSIQAVYVPADDLTDPAPATTFAHLDATTVLSR.G	[318-354]
	0	5.083e-09	High	Unambiguous	[K].KGSITSIQAVYVPADDLTDPAPATTFAHLDATTVLSR.[G]		1	ATCG00480.1	65	1	3	4.97711e-06	1281.67	3842.99	3842.98	2.82	0.00361	31	24				K.KGSITSIQAVYVPADDLTDPAPATTFAHLDATTVLSR.G	[318-354]
	0	2.575e-10	High	Unambiguous	[K].KGSITSIQAVYVPADDLTDPAPATTFAHLDATTVLSR.[G]		1	ATCG00480.1	41	1	4	0.00121612	961.504	3842.99	3842.98	2.93	0.00281	31	24				K.KGSITSIQAVYVPADDLTDPAPATTFAHLDATTVLSR.G	[318-354]
	0	1.008e-08	High	Unambiguous	[K].KGSITSIQAVYVPADDLTDPAPATTFAHLDATTVLSR.[G]		1	ATCG00480.1	70	1	3	1.53141e-06	1281.67	3842.99	3842.98	3.11	0.00398	31	24				K.KGSITSIQAVYVPADDLTDPAPATTFAHLDATTVLSR.G	[318-354]
	0	5.783e-09	High	Unambiguous	[K].KGSITSIQAVYVPADDLTDPAPATTFAHLDATTVLSR.[G]		1	ATCG00480.1	27	1	5	0.0307848	769.405	3842.99	3842.98	3.42	0.00263	31	24				K.KGSITSIQAVYVPADDLTDPAPATTFAHLDATTVLSR.G	[318-354]
	0	3.753e-08	High	Unambiguous	[K].KGSITSIQAVYVPADDLTDPAPATTFAHLDATTVLSR.[G]		1	ATCG00480.1	39	1	4	0.00193792	961.504	3842.99	3842.98	3.44	0.0033	31	24				K.KGSITSIQAVYVPADDLTDPAPATTFAHLDATTVLSR.G	[318-354]
	0	2.892e-08	High	Unambiguous	[K].KGSITSIQAVYVPADDLTDPAPATTFAHLDATTVLSR.[G]		1	ATCG00480.1	43	1	4	0.000654524	961.505	3843	3842.98	4.52	0.00434	31	24				K.KGSITSIQAVYVPADDLTDPAPATTFAHLDATTVLSR.G	[318-354]
	0	1.052e-07	High	Unambiguous	[K].KGSITSIQAVYVPADDLTDPAPATTFAHLDATTVLSR.[G]		1	ATCG00480.1	58	1	3	2.32187e-05	1281.67	3842.99	3842.98	3.2	0.0041	31	24				K.KGSITSIQAVYVPADDLTDPAPATTFAHLDATTVLSR.G	[318-354]
	0	3.442e-05	High	Unambiguous	[K].IGLFGGAGVGK.[T]		4	AT5G08680.1; AT5G08690.1; ATCG00480.1; AT5G08670.1	54	0	2	5.64581e-05	488.284	975.561	975.562	-1.39	-0.00068	31	24				K.IGLFGGAGVGK.T	[168-178]
	0	0.0003456	High	Unambiguous	[R].IAQIIGPVLDVAFPPGKmPNIYNALVVK.[G]	M18(Oxidation)	1	ATCG00480.1	21	1	4	0.0298008	749.177	2993.68	2993.69	-1.65	-0.00123	25	18				R.IAQIIGPVLDVAFPPGKMPNIYNALVVK.G	[23-50]
	0	4.793e-05	High	Unambiguous	[R].IAQIIGPVLDVAFPPGKmPNIYNALVVK.[G]	M18(Oxidation)	1	ATCG00480.1	26	1	4	0.00832457	749.178	2993.69	2993.69	0.31	0.00023	24	17				R.IAQIIGPVLDVAFPPGKMPNIYNALVVK.G	[23-50]
	0	0.0001874	High	Unambiguous	[R].IAQIIGPVLDVAFPPGKmPNIYNALVVK.[G]	M18(Oxidation)	1	ATCG00480.1	12	1	3	0.209586	998.568	2993.69	2993.69	0.35	0.00035	24	17				R.IAQIIGPVLDVAFPPGKMPNIYNALVVK.G	[23-50]
	0	0.0003009	High	Unambiguous	[R].IAQIIGPVLDVAFPPGKmPNIYNALVVK.[G]	M18(Oxidation)	1	ATCG00480.1	10	1	4	0.323863	749.179	2993.69	2993.69	1.21	0.0009	24	17				R.IAQIIGPVLDVAFPPGKMPNIYNALVVK.G	[23-50]
	0	0.0002699	High	Unambiguous	[R].IAQIIGPVLDVAFPPGKmPNIYNALVVK.[G]	M18(Oxidation)	1	ATCG00480.1	23	1	4	0.0141681	749.179	2993.69	2993.69	1.37	0.00102	24	17				R.IAQIIGPVLDVAFPPGKMPNIYNALVVK.G	[23-50]
	0	0.0001217	High	Unambiguous	[R].IAQIIGPVLDVAFPPGKmPNIYNALVVK.[G]	M18(Oxidation)	1	ATCG00480.1	35	1	4	0.00100953	749.179	2993.69	2993.69	1.53	0.00115	24	17				R.IAQIIGPVLDVAFPPGKMPNIYNALVVK.G	[23-50]
	0	1.599e-05	High	Unambiguous	[R].TREGNDLYMEmKESGVINEQNLAESK.[V]	M11(Oxidation)	1	ATCG00480.1	54	2	4	0.000254135	751.1	3001.38	3001.39	-2.73	-0.00205	37	30				R.TREGNDLYMEMKESGVINEQNLAESK.V	[206-231]
	0	0.0001215	High	Unambiguous	[R].TREGNDLYMEmKESGVINEQNLAESK.[V]	M11(Oxidation)	1	ATCG00480.1	16	2	4	1.42522	751.101	3001.38	3001.39	-1.68	-0.00126	37	30				R.TREGNDLYMEMKESGVINEQNLAESK.V	[206-231]
	0	5.999e-08	High	Unambiguous	[R].TREGNDLYmEMKESGVINEQNLAESK.[V]	M9(Oxidation)	1	ATCG00480.1	63	2	3	2.69696e-05	1001.13	3001.39	3001.39	-0.61	-0.00061	37	30				R.TREGNDLYMEMKESGVINEQNLAESK.V	[206-231]
	0	7.749e-10	High	Unambiguous	[R].TREGNDLYmEMKESGVINEQNLAESK.[V]	M9(Oxidation)	1	ATCG00480.1	54	2	4	0.00023037	751.102	3001.39	3001.39	-0.54	-0.0004	37	30				R.TREGNDLYMEMKESGVINEQNLAESK.V	[206-231]
	0	1.968e-05	High	Unambiguous	[R].TREGNDLYMEmKESGVINEQNLAESK.[V]	M11(Oxidation)	1	ATCG00480.1	28	2	4	0.101268	751.102	3001.39	3001.39	-0.13	-0.0001	37	30				R.TREGNDLYMEMKESGVINEQNLAESK.V	[206-231]
	0	6.641e-06	High	Unambiguous	[R].TREGNDLYMEmKESGVINEQNLAESK.[V]	M11(Oxidation)	1	ATCG00480.1	40	2	4	0.00569942	751.103	3001.39	3001.39	0.52	0.00039	37	30				R.TREGNDLYMEMKESGVINEQNLAESK.V	[206-231]
	0	3.55e-06	High	Unambiguous	[R].TREGNDLYMEmKESGVINEQNLAESK.[V]	M11(Oxidation)	1	ATCG00480.1	37	2	4	0.0126702	751.104	3001.39	3001.39	2.31	0.00173	37	30				R.TREGNDLYMEMKESGVINEQNLAESK.V	[206-231]
	0	2.107e-05	High	Unambiguous	[R].TREGNDLYMEmKESGVINEQNLAESK.[V]	M11(Oxidation)	1	ATCG00480.1	42	2	4	0.00380225	751.105	3001.4	3001.39	4.1	0.00308	37	30				R.TREGNDLYMEMKESGVINEQNLAESK.V	[206-231]
	0	1.846e-08	High	Unambiguous	[R].YKELQDIIAILGLDELSEEDRLTVAR.[A]		1	ATCG00480.1	48	2	4	0.00021598	751.404	3002.59	3002.6	-3.52	-0.00264	31	24				R.YKELQDIIAILGLDELSEEDRLTVAR.A	[398-423]
	0	4.4e-09	High	Unambiguous	[R].YKELQDIIAILGLDELSEEDRLTVAR.[A]		1	ATCG00480.1	60	2	4	1.45103e-05	751.405	3002.6	3002.6	-1.97	-0.00148	31	24				R.YKELQDIIAILGLDELSEEDRLTVAR.A	[398-423]
	0	8.736e-10	High	Unambiguous	[R].YKELQDIIAILGLDELSEEDRLTVAR.[A]		1	ATCG00480.1	56	2	3	3.33383e-05	1001.54	3002.6	3002.6	-0.97	-0.00097	31	24				R.YKELQDIIAILGLDELSEEDRLTVAR.A	[398-423]
	0	1.545e-08	High	Unambiguous	[R].YKELQDIIAILGLDELSEEDRLTVAR.[A]		1	ATCG00480.1	57	2	4	2.63798e-05	751.406	3002.6	3002.6	-0.83	-0.00063	31	24				R.YKELQDIIAILGLDELSEEDRLTVAR.A	[398-423]
	0	1.211e-07	High	Unambiguous	[R].YKELQDIIAILGLDELSEEDRLTVAR.[A]		1	ATCG00480.1	37	2	4	0.00249041	751.406	3002.6	3002.6	-0.83	-0.00063	31	24				R.YKELQDIIAILGLDELSEEDRLTVAR.A	[398-423]
	0	6.901e-08	High	Unambiguous	[R].YKELQDIIAILGLDELSEEDRLTVAR.[A]		1	ATCG00480.1	62	2	3	8.89643e-06	1001.54	3002.6	3002.6	-0.61	-0.00061	31	24				R.YKELQDIIAILGLDELSEEDRLTVAR.A	[398-423]
	0	0.0003175	High	Unambiguous	[R].YKELQDIIAILGLDELSEEDRLTVAR.[A]		1	ATCG00480.1	7	2	3	2.7035	1001.54	3002.6	3002.6	-0.42	-0.00042	31	24				R.YKELQDIIAILGLDELSEEDRLTVAR.A	[398-423]
	0	1.462e-05	High	Unambiguous	[R].YKELQDIIAILGLDELSEEDRLTVAR.[A]		1	ATCG00480.1	38	2	3	0.00226948	1001.54	3002.6	3002.6	-0.3	-0.0003	31	24				R.YKELQDIIAILGLDELSEEDRLTVAR.A	[398-423]
	0	6.041e-07	High	Unambiguous	[R].YKELQDIIAILGLDELSEEDRLTVAR.[A]		1	ATCG00480.1	49	2	3	0.000181946	1001.54	3002.6	3002.6	-0.18	-0.00018	31	24				R.YKELQDIIAILGLDELSEEDRLTVAR.A	[398-423]
	0	2.506e-08	High	Unambiguous	[R].YKELQDIIAILGLDELSEEDRLTVAR.[A]		1	ATCG00480.1	60	2	3	1.23011e-05	1001.54	3002.6	3002.6	-0.18	-0.00018	31	24				R.YKELQDIIAILGLDELSEEDRLTVAR.A	[398-423]
	0	4.031e-08	High	Unambiguous	[R].YKELQDIIAILGLDELSEEDRLTVAR.[A]		1	ATCG00480.1	55	2	3	4.28144e-05	1001.54	3002.6	3002.6	-0.12	-0.00012	31	24				R.YKELQDIIAILGLDELSEEDRLTVAR.A	[398-423]
	0	0.0004053	High	Unambiguous	[R].TREGNDLYMEMKESGVINEQNLAESK.[V]		1	ATCG00480.1	29	2	4	0.0693545	747.104	2985.4	2985.39	1.11	0.00083	37	30				R.TREGNDLYMEMKESGVINEQNLAESK.V	[206-231]
	0	0.0004028	High	Unambiguous	[R].IAQIIGPVLDVAFPPGKMPNIYNALVVK.[G]		1	ATCG00480.1	17	1	3	0.0727855	993.236	2977.69	2977.69	-0.47	-0.00047	25	18				R.IAQIIGPVLDVAFPPGKMPNIYNALVVK.G	[23-50]
	0	5.657e-05	High	Unambiguous	[R].IAQIIGPVLDVAFPPGKMPNIYNALVVK.[G]		1	ATCG00480.1	21	1	3	0.0273555	993.237	2977.7	2977.69	0.82	0.00082	25	18				R.IAQIIGPVLDVAFPPGKMPNIYNALVVK.G	[23-50]
	0	0.0001375	High	Unambiguous	[R].TREGNDLYMEMKESGVINEQNLAESK.[V]		1	ATCG00480.1	12	2	4	3.65059	747.103	2985.39	2985.39	-0.28	-0.00021	37	30				R.TREGNDLYMEMKESGVINEQNLAESK.V	[206-231]
	0	0.0002418	High	Unambiguous	[K].IGLFGGAGVGK.[T]		4	AT5G08680.1; AT5G08690.1; ATCG00480.1; AT5G08670.1	32	0	2	0.0103906	488.284	975.561	975.562	-1.01	-0.00049	31	24				K.IGLFGGAGVGK.T	[168-178]
	0	4.145e-05	High	Unambiguous	[K].IGLFGGAGVGK.[T]		4	AT5G08680.1; AT5G08690.1; ATCG00480.1; AT5G08670.1	50	0	2	0.000145924	488.284	975.561	975.562	-0.76	-0.00037	31	24				K.IGLFGGAGVGK.T	[168-178]
	0	1.91e-05	High	Unambiguous	[K].IGLFGGAGVGK.[T]		4	AT5G08680.1; AT5G08690.1; ATCG00480.1; AT5G08670.1	55	0	2	4.89923e-05	488.285	975.562	975.562	-0.14	-7e-05	31	24				K.IGLFGGAGVGK.T	[168-178]
	0	2.734e-05	High	Unambiguous	[K].IGLFGGAGVGK.[T]		4	AT5G08680.1; AT5G08690.1; ATCG00480.1; AT5G08670.1	52	0	2	9.71219e-05	488.285	975.563	975.562	0.74	0.00036	31	24				K.IGLFGGAGVGK.T	[168-178]
	0	5.106e-05	High	Unambiguous	[K].IGLFGGAGVGK.[T]		4	AT5G08680.1; AT5G08690.1; ATCG00480.1; AT5G08670.1	48	0	2	0.000210532	488.285	975.563	975.562	0.68	0.00033	31	24				K.IGLFGGAGVGK.T	[168-178]
	0	7.673e-05	High	Unambiguous	[K].IGLFGGAGVGK.[T]		4	AT5G08680.1; AT5G08690.1; ATCG00480.1; AT5G08670.1	43	0	2	0.000735051	488.285	975.563	975.562	0.68	0.00033	31	24				K.IGLFGGAGVGK.T	[168-178]
	0	4.39e-05	High	Unambiguous	[K].IGLFGGAGVGK.[T]		4	AT5G08680.1; AT5G08690.1; ATCG00480.1; AT5G08670.1	46	0	2	0.000342229	488.285	975.563	975.562	0.68	0.00033	31	24				K.IGLFGGAGVGK.T	[168-178]
	0	1.815e-05	High	Unambiguous	[K].IGLFGGAGVGK.[T]		4	AT5G08680.1; AT5G08690.1; ATCG00480.1; AT5G08670.1	53	0	2	7.28312e-05	488.285	975.563	975.562	0.68	0.00033	31	24				K.IGLFGGAGVGK.T	[168-178]
	0	0.0001771	High	Unambiguous	[K].IGLFGGAGVGK.[T]		4	AT5G08680.1; AT5G08690.1; ATCG00480.1; AT5G08670.1	35	0	2	0.00448041	488.285	975.563	975.562	0.61	0.0003	31	24				K.IGLFGGAGVGK.T	[168-178]
	0	0.0002028	High	Unambiguous	[K].IGLFGGAGVGK.[T]		4	AT5G08680.1; AT5G08690.1; ATCG00480.1; AT5G08670.1	37	0	2	0.00295337	488.285	975.563	975.562	0.55	0.00027	31	24				K.IGLFGGAGVGK.T	[168-178]
	0	2.651e-05	High	Unambiguous	[K].IGLFGGAGVGK.[T]		4	AT5G08680.1; AT5G08690.1; ATCG00480.1; AT5G08670.1	52	0	2	8.77642e-05	488.285	975.563	975.562	0.49	0.00024	31	24				K.IGLFGGAGVGK.T	[168-178]
	0	3.814e-05	High	Unambiguous	[K].IGLFGGAGVGK.[T]		4	AT5G08680.1; AT5G08690.1; ATCG00480.1; AT5G08670.1	54	0	2	5.42397e-05	488.285	975.563	975.562	0.43	0.00021	31	24				K.IGLFGGAGVGK.T	[168-178]
	0	4.964e-05	High	Unambiguous	[K].IGLFGGAGVGK.[T]		4	AT5G08680.1; AT5G08690.1; ATCG00480.1; AT5G08670.1	43	0	2	0.000664228	488.285	975.563	975.562	0.43	0.00021	31	24				K.IGLFGGAGVGK.T	[168-178]
	0	3.362e-05	High	Unambiguous	[K].IGLFGGAGVGK.[T]		4	AT5G08680.1; AT5G08690.1; ATCG00480.1; AT5G08670.1	48	0	2	0.00022507	488.285	975.563	975.562	0.43	0.00021	31	24				K.IGLFGGAGVGK.T	[168-178]
	0	9.322e-05	High	Unambiguous	[K].IGLFGGAGVGK.[T]		4	AT5G08680.1; AT5G08690.1; ATCG00480.1; AT5G08670.1	43	0	2	0.000664228	488.285	975.563	975.562	0.43	0.00021	31	24				K.IGLFGGAGVGK.T	[168-178]
	0	2.941e-05	High	Unambiguous	[K].IGLFGGAGVGK.[T]		4	AT5G08680.1; AT5G08690.1; ATCG00480.1; AT5G08670.1	50	0	2	0.000137188	488.285	975.563	975.562	0.36	0.00018	31	24				K.IGLFGGAGVGK.T	[168-178]
	0	4.676e-05	High	Unambiguous	[K].IGLFGGAGVGK.[T]		4	AT5G08680.1; AT5G08690.1; ATCG00480.1; AT5G08670.1	47	0	2	0.000303611	488.285	975.563	975.562	0.36	0.00018	31	24				K.IGLFGGAGVGK.T	[168-178]
	0	4.342e-05	High	Unambiguous	[K].IGLFGGAGVGK.[T]		4	AT5G08680.1; AT5G08690.1; ATCG00480.1; AT5G08670.1	53	0	2	8.26642e-05	488.285	975.563	975.562	0.36	0.00018	31	24				K.IGLFGGAGVGK.T	[168-178]
	0	2.35e-05	High	Unambiguous	[K].IGLFGGAGVGK.[T]		4	AT5G08680.1; AT5G08690.1; ATCG00480.1; AT5G08670.1	50	0	2	0.000151816	488.285	975.563	975.562	0.36	0.00018	31	24				K.IGLFGGAGVGK.T	[168-178]
	0	9.431e-05	High	Unambiguous	[K].IGLFGGAGVGK.[T]		4	AT5G08680.1; AT5G08690.1; ATCG00480.1; AT5G08670.1	43	0	2	0.000826642	488.285	975.562	975.562	0.3	0.00015	31	24				K.IGLFGGAGVGK.T	[168-178]
	0	2.867e-05	High	Unambiguous	[K].IGLFGGAGVGK.[T]		4	AT5G08680.1; AT5G08690.1; ATCG00480.1; AT5G08670.1	53	0	2	7.98578e-05	488.285	975.562	975.562	0.3	0.00015	31	24				K.IGLFGGAGVGK.T	[168-178]
	0	2.837e-05	High	Unambiguous	[K].IGLFGGAGVGK.[T]		4	AT5G08680.1; AT5G08690.1; ATCG00480.1; AT5G08670.1	53	0	2	8.09687e-05	488.285	975.562	975.562	0.18	9e-05	31	24				K.IGLFGGAGVGK.T	[168-178]
	0	2.123e-05	High	Unambiguous	[K].IGLFGGAGVGK.[T]		4	AT5G08680.1; AT5G08690.1; ATCG00480.1; AT5G08670.1	54	0	2	5.34955e-05	488.285	975.562	975.562	0.18	9e-05	31	24				K.IGLFGGAGVGK.T	[168-178]
	0	2.399e-05	High	Unambiguous	[K].IGLFGGAGVGK.[T]		4	AT5G08680.1; AT5G08690.1; ATCG00480.1; AT5G08670.1	54	0	2	5.36188e-05	488.285	975.562	975.562	0.18	9e-05	31	24				K.IGLFGGAGVGK.T	[168-178]
	0	4.065e-05	High	Unambiguous	[K].IGLFGGAGVGK.[T]		4	AT5G08680.1; AT5G08690.1; ATCG00480.1; AT5G08670.1	53	0	2	7.87278e-05	488.285	975.562	975.562	0.11	6e-05	31	24				K.IGLFGGAGVGK.T	[168-178]
	0	6.126e-05	High	Unambiguous	[K].IGLFGGAGVGK.[T]		4	AT5G08680.1; AT5G08690.1; ATCG00480.1; AT5G08670.1	44	0	2	0.000518953	488.285	975.562	975.562	0.11	6e-05	31	24				K.IGLFGGAGVGK.T	[168-178]
	0	0.000134	High	Unambiguous	[K].IGLFGGAGVGK.[T]		4	AT5G08680.1; AT5G08690.1; ATCG00480.1; AT5G08670.1	41	0	2	0.00108675	488.285	975.562	975.562	-0.01	-1e-05	31	24				K.IGLFGGAGVGK.T	[168-178]
	0	1.347e-05	High	Unambiguous	[K].IGLFGGAGVGK.[T]		4	AT5G08680.1; AT5G08690.1; ATCG00480.1; AT5G08670.1	62	0	2	8.95629e-06	488.285	975.562	975.562	-0.01	-1e-05	31	24				K.IGLFGGAGVGK.T	[168-178]
	0	5.64e-05	High	Unambiguous	[K].IGLFGGAGVGK.[T]		4	AT5G08680.1; AT5G08690.1; ATCG00480.1; AT5G08670.1	33	0	2	0.00690443	488.285	975.562	975.562	-0.07	-4e-05	31	24				K.IGLFGGAGVGK.T	[168-178]
	0	2.512e-05	High	Unambiguous	[K].IGLFGGAGVGK.[T]		4	AT5G08680.1; AT5G08690.1; ATCG00480.1; AT5G08670.1	53	0	2	7.46669e-05	488.285	975.562	975.562	-0.07	-4e-05	31	24				K.IGLFGGAGVGK.T	[168-178]
	0	4.522e-05	High	Unambiguous	[K].IGLFGGAGVGK.[T]		4	AT5G08680.1; AT5G08690.1; ATCG00480.1; AT5G08670.1	49	0	2	0.000195127	488.285	975.563	975.562	0.8	0.00039	31	24				K.IGLFGGAGVGK.T	[168-178]
	0	6.564e-05	High	Unambiguous	[K].IGLFGGAGVGK.[T]		4	AT5G08680.1; AT5G08690.1; ATCG00480.1; AT5G08670.1	44	0	2	0.000612798	488.285	975.563	975.562	0.8	0.00039	31	24				K.IGLFGGAGVGK.T	[168-178]
	0	2.771e-05	High	Unambiguous	[K].IGLFGGAGVGK.[T]		4	AT5G08680.1; AT5G08690.1; ATCG00480.1; AT5G08670.1	54	0	2	5.23983e-05	488.285	975.563	975.562	0.8	0.00039	31	24				K.IGLFGGAGVGK.T	[168-178]
	0	5.272e-05	High	Unambiguous	[K].IGLFGGAGVGK.[T]		4	AT5G08680.1; AT5G08690.1; ATCG00480.1; AT5G08670.1	43	0	2	0.000811554	488.285	975.563	975.562	0.8	0.00039	31	24				K.IGLFGGAGVGK.T	[168-178]
	0	3.859e-07	High	Unambiguous	[R].YKELQDIIAILGLDELSEEDRLTVAR.[A]		1	ATCG00480.1	38	2	3	0.00195699	1001.54	3002.6	3002.6	-0.12	-0.00012	31	24				R.YKELQDIIAILGLDELSEEDRLTVAR.A	[398-423]
	0	0.0005366	High	Unambiguous	[K].IGLFGGAGVGK.[T]		4	AT5G08680.1; AT5G08690.1; ATCG00480.1; AT5G08670.1	24	0	2	0.0570543	488.286	975.564	975.562	1.93	0.00094	31	24				K.IGLFGGAGVGK.T	[168-178]
	0	2.522e-05	High	Unambiguous	[K].IGLFGGAGVGK.[T]		4	AT5G08680.1; AT5G08690.1; ATCG00480.1; AT5G08670.1	48	0	2	0.000246515	488.286	975.564	975.562	1.74	0.00085	32	25				K.IGLFGGAGVGK.T	[168-178]
	0	1.326e-05	High	Unambiguous	[K].IGLFGGAGVGK.[T]		4	AT5G08680.1; AT5G08690.1; ATCG00480.1; AT5G08670.1	62	0	2	9.70161e-06	488.286	975.564	975.562	1.68	0.00082	32	25				K.IGLFGGAGVGK.T	[168-178]
	0	0.0001194	High	Unambiguous	[K].IGLFGGAGVGK.[T]		4	AT5G08680.1; AT5G08690.1; ATCG00480.1; AT5G08670.1	41	0	2	0.00117576	488.285	975.564	975.562	1.43	0.0007	31	24				K.IGLFGGAGVGK.T	[168-178]
	0	8.964e-05	High	Unambiguous	[K].IGLFGGAGVGK.[T]		4	AT5G08680.1; AT5G08690.1; ATCG00480.1; AT5G08670.1	41	0	2	0.00128032	488.285	975.564	975.562	1.37	0.00067	31	24				K.IGLFGGAGVGK.T	[168-178]
	0	5.737e-05	High	Unambiguous	[K].IGLFGGAGVGK.[T]		4	AT5G08680.1; AT5G08690.1; ATCG00480.1; AT5G08670.1	44	0	2	0.000530051	488.285	975.564	975.562	1.37	0.00067	31	24				K.IGLFGGAGVGK.T	[168-178]
	0	4.178e-05	High	Unambiguous	[K].IGLFGGAGVGK.[T]		4	AT5G08680.1; AT5G08690.1; ATCG00480.1; AT5G08670.1	40	0	2	0.00138777	488.285	975.563	975.562	1.24	0.00061	31	24				K.IGLFGGAGVGK.T	[168-178]
	0	1.378e-05	High	Unambiguous	[K].IGLFGGAGVGK.[T]		4	AT5G08680.1; AT5G08690.1; ATCG00480.1; AT5G08670.1	52	0	2	9.10578e-05	488.285	975.563	975.562	1.24	0.00061	31	24				K.IGLFGGAGVGK.T	[168-178]
	0	3.585e-05	High	Unambiguous	[K].IGLFGGAGVGK.[T]		4	AT5G08680.1; AT5G08690.1; ATCG00480.1; AT5G08670.1	41	0	2	0.00106003	488.285	975.563	975.562	1.24	0.00061	31	24				K.IGLFGGAGVGK.T	[168-178]
	0	0.0001031	High	Unambiguous	[K].IGLFGGAGVGK.[T]		4	AT5G08680.1; AT5G08690.1; ATCG00480.1; AT5G08670.1	41	0	2	0.00119762	488.285	975.563	975.562	1.24	0.00061	31	24				K.IGLFGGAGVGK.T	[168-178]
	0	8.035e-05	High	Unambiguous	[K].IGLFGGAGVGK.[T]		4	AT5G08680.1; AT5G08690.1; ATCG00480.1; AT5G08670.1	44	0	2	0.000581189	488.285	975.563	975.562	1.05	0.00051	31	24				K.IGLFGGAGVGK.T	[168-178]
	0	4.176e-05	High	Unambiguous	[K].IGLFGGAGVGK.[T]		4	AT5G08680.1; AT5G08690.1; ATCG00480.1; AT5G08670.1	52	0	2	8.45897e-05	488.285	975.563	975.562	0.93	0.00045	31	24				K.IGLFGGAGVGK.T	[168-178]
	0	2.736e-05	High	Unambiguous	[K].IGLFGGAGVGK.[T]		4	AT5G08680.1; AT5G08690.1; ATCG00480.1; AT5G08670.1	53	0	2	7.67922e-05	488.285	975.563	975.562	0.93	0.00045	31	24				K.IGLFGGAGVGK.T	[168-178]
	0	0.0001704	High	Unambiguous	[K].IGLFGGAGVGK.[T]		4	AT5G08680.1; AT5G08690.1; ATCG00480.1; AT5G08670.1	32	0	2	0.00800892	488.286	975.564	975.562	2.18	0.00106	31	24				K.IGLFGGAGVGK.T	[168-178]
	0	1.298e-06	High	Unambiguous	[R].YKELQDIIAILGLDELSEEDRLTVAR.[A]		1	ATCG00480.1	31	2	4	0.010334	751.407	3002.6	3002.6	-0.02	-2e-05	31	24				R.YKELQDIIAILGLDELSEEDRLTVAR.A	[398-423]
	0	9.708e-09	High	Unambiguous	[R].YKELQDIIAILGLDELSEEDRLTVAR.[A]		1	ATCG00480.1	57	2	3	2.87041e-05	1001.54	3002.6	3002.6	0	0	31	24				R.YKELQDIIAILGLDELSEEDRLTVAR.A	[398-423]
	0	1.908e-08	High	Unambiguous	[R].YKELQDIIAILGLDELSEEDRLTVAR.[A]		1	ATCG00480.1	57	2	3	2.50578e-05	1001.54	3002.6	3002.6	0.06	6e-05	31	24				R.YKELQDIIAILGLDELSEEDRLTVAR.A	[398-423]
	0	3.559e-05	High	Unambiguous	[R].GFNLILSGEFDSLPEQAFYLVGNIDEATAK.[A]		1	ATCG00480.1	59	0	3	4.12187e-05	1086.88	3258.62	3258.62	-0.16	-0.00018	35	28				R.GFNLILSGEFDSLPEQAFYLVGNIDEATAK.A	[457-486]
	0	5.682e-09	High	Unambiguous	[R].GFNLILSGEFDSLPEQAFYLVGNIDEATAK.[A]		1	ATCG00480.1	72	0	3	2.4496e-06	1086.88	3258.62	3258.62	-0.16	-0.00018	35	28				R.GFNLILSGEFDSLPEQAFYLVGNIDEATAK.A	[457-486]
	0	2.353e-05	High	Unambiguous	[R].GFNLILSGEFDSLPEQAFYLVGNIDEATAK.[A]		1	ATCG00480.1	50	0	3	0.000366022	1086.88	3258.62	3258.62	-0.05	-6e-05	35	28				R.GFNLILSGEFDSLPEQAFYLVGNIDEATAK.A	[457-486]
	0	5.665e-08	High	Unambiguous	[R].GFNLILSGEFDSLPEQAFYLVGNIDEATAK.[A]		1	ATCG00480.1	68	0	3	5.21804e-06	1086.88	3258.62	3258.62	-0.05	-6e-05	35	28				R.GFNLILSGEFDSLPEQAFYLVGNIDEATAK.A	[457-486]
	0	3.608e-07	High	Unambiguous	[R].GFNLILSGEFDSLPEQAFYLVGNIDEATAK.[A]		1	ATCG00480.1	64	0	2	1.31859e-05	1629.81	3258.62	3258.62	0.05	8e-05	35	28				R.GFNLILSGEFDSLPEQAFYLVGNIDEATAK.A	[457-486]
	0	7.625e-07	High	Unambiguous	[R].GFNLILSGEFDSLPEQAFYLVGNIDEATAK.[A]		1	ATCG00480.1	46	0	3	0.00095346	1086.88	3258.62	3258.62	0.29	0.00031	35	28				R.GFNLILSGEFDSLPEQAFYLVGNIDEATAK.A	[457-486]
	0	4.259e-09	High	Unambiguous	[R].GFNLILSGEFDSLPEQAFYLVGNIDEATAK.[A]		1	ATCG00480.1	83	0	3	1.66074e-07	1086.88	3258.62	3258.62	0.4	0.00043	35	28				R.GFNLILSGEFDSLPEQAFYLVGNIDEATAK.A	[457-486]
	0	0.0003883	High	Unambiguous	[R].GFNLILSGEFDSLPEQAFYLVGNIDEATAK.[A]		1	ATCG00480.1	42	0	3	0.0023785	1086.88	3258.62	3258.62	0.74	0.0008	35	28				R.GFNLILSGEFDSLPEQAFYLVGNIDEATAK.A	[457-486]
	0	1.672e-07	High	Unambiguous	[R].GFNLILSGEFDSLPEQAFYLVGNIDEATAK.[A]		1	ATCG00480.1	63	0	3	1.92001e-05	1086.88	3258.62	3258.62	0.74	0.0008	35	28				R.GFNLILSGEFDSLPEQAFYLVGNIDEATAK.A	[457-486]
	0	6.263e-10	High	Unambiguous	[R].GFNLILSGEFDSLPEQAFYLVGNIDEATAK.[A]		1	ATCG00480.1	86	0	3	8.63591e-08	1086.88	3258.62	3258.62	0.96	0.00104	35	28				R.GFNLILSGEFDSLPEQAFYLVGNIDEATAK.A	[457-486]
	0	3.174e-10	High	Unambiguous	[R].GFNLILSGEFDSLPEQAFYLVGNIDEATAK.[A]		1	ATCG00480.1	77	0	3	6.95517e-07	1086.88	3258.62	3258.62	0.96	0.00104	35	28				R.GFNLILSGEFDSLPEQAFYLVGNIDEATAK.A	[457-486]
	0	5.441e-08	High	Unambiguous	[R].GFNLILSGEFDSLPEQAFYLVGNIDEATAK.[A]		1	ATCG00480.1	70	0	3	3.58844e-06	1086.88	3258.62	3258.62	1.07	0.00117	35	28				R.GFNLILSGEFDSLPEQAFYLVGNIDEATAK.A	[457-486]
	0	9.708e-09	High	Unambiguous	[R].GFNLILSGEFDSLPEQAFYLVGNIDEATAK.[A]		1	ATCG00480.1	87	0	3	6.62903e-08	1086.88	3258.63	3258.62	1.52	0.00165	35	28				R.GFNLILSGEFDSLPEQAFYLVGNIDEATAK.A	[457-486]
	0	2.023e-09	High	Unambiguous	[R].GFNLILSGEFDSLPEQAFYLVGNIDEATAK.[A]		1	ATCG00480.1	83	0	3	1.76133e-07	1086.88	3258.63	3258.62	2.08	0.00226	35	28				R.GFNLILSGEFDSLPEQAFYLVGNIDEATAK.A	[457-486]
	0	2.393e-06	High	Unambiguous	[R].VGLTALTmAEYFRDVNEQDVLLFIDNIFR.[F]	M8(Oxidation)	1	ATCG00480.1	33	1	3	0.0111602	1140.25	3418.74	3418.74	1.16	0.00132	33	26				R.VGLTALTMAEYFRDVNEQDVLLFIDNIFR.F	[249-277]
	0	3.529e-08	High	Unambiguous	[R].YKELQDIIAILGLDELSEEDRLTVAR.[A]		1	ATCG00480.1	59	2	4	1.74439e-05	751.407	3002.61	3002.6	1.12	0.00084	30	23				R.YKELQDIIAILGLDELSEEDRLTVAR.A	[398-423]
	0	9.979e-08	High	Unambiguous	[R].YKELQDIIAILGLDELSEEDRLTVAR.[A]		1	ATCG00480.1	57	2	3	2.41496e-05	1001.54	3002.61	3002.6	1.16	0.00116	30	23				R.YKELQDIIAILGLDELSEEDRLTVAR.A	[398-423]
	0	2.975e-10	High	Unambiguous	[R].YKELQDIIAILGLDELSEEDRLTVAR.[A]		1	ATCG00480.1	58	2	4	1.84889e-05	751.407	3002.61	3002.6	1.2	0.0009	30	23				R.YKELQDIIAILGLDELSEEDRLTVAR.A	[398-423]
	0	9.165e-10	High	Unambiguous	[R].YKELQDIIAILGLDELSEEDRLTVAR.[A]		1	ATCG00480.1	55	2	4	4.00784e-05	751.407	3002.61	3002.6	1.2	0.0009	30	23				R.YKELQDIIAILGLDELSEEDRLTVAR.A	[398-423]
	0	1.729e-07	High	Unambiguous	[R].YKELQDIIAILGLDELSEEDRLTVAR.[A]		1	ATCG00480.1	41	2	4	0.00108196	751.408	3002.61	3002.6	1.28	0.00096	31	24				R.YKELQDIIAILGLDELSEEDRLTVAR.A	[398-423]
	0	2.471e-10	High	Unambiguous	[R].YKELQDIIAILGLDELSEEDRLTVAR.[A]		1	ATCG00480.1	65	2	3	3.68895e-06	1001.54	3002.61	3002.6	1.34	0.00135	31	24				R.YKELQDIIAILGLDELSEEDRLTVAR.A	[398-423]
	0	6.781e-09	High	Unambiguous	[R].YKELQDIIAILGLDELSEEDRLTVAR.[A]		1	ATCG00480.1	54	2	4	5.33216e-05	751.408	3002.61	3002.6	1.36	0.00102	31	24				R.YKELQDIIAILGLDELSEEDRLTVAR.A	[398-423]
	0	6.82e-09	High	Unambiguous	[R].YKELQDIIAILGLDELSEEDRLTVAR.[A]		1	ATCG00480.1	58	2	4	1.9539e-05	751.408	3002.61	3002.6	1.44	0.00108	31	24				R.YKELQDIIAILGLDELSEEDRLTVAR.A	[398-423]
	0	4.383e-09	High	Unambiguous	[R].YKELQDIIAILGLDELSEEDRLTVAR.[A]		1	ATCG00480.1	40	2	4	0.0013363	751.408	3002.61	3002.6	1.44	0.00108	31	24				R.YKELQDIIAILGLDELSEEDRLTVAR.A	[398-423]
	0	3.462e-09	High	Unambiguous	[R].YKELQDIIAILGLDELSEEDRLTVAR.[A]		1	ATCG00480.1	51	2	3	0.000111483	1001.54	3002.61	3002.6	1.47	0.00147	31	24				R.YKELQDIIAILGLDELSEEDRLTVAR.A	[398-423]
	0	3.059e-09	High	Unambiguous	[R].YKELQDIIAILGLDELSEEDRLTVAR.[A]		1	ATCG00480.1	49	2	4	0.000160772	751.408	3002.61	3002.6	1.93	0.00145	31	24				R.YKELQDIIAILGLDELSEEDRLTVAR.A	[398-423]
	0	4.389e-08	High	Unambiguous	[R].YKELQDIIAILGLDELSEEDRLTVAR.[A]		1	ATCG00480.1	50	2	4	0.000115747	751.408	3002.61	3002.6	2.09	0.00157	31	24				R.YKELQDIIAILGLDELSEEDRLTVAR.A	[398-423]
	0	4.839e-08	High	Unambiguous	[R].YKELQDIIAILGLDELSEEDRLTVAR.[A]		1	ATCG00480.1	54	2	4	5.13811e-05	751.408	3002.61	3002.6	2.25	0.00169	31	24				R.YKELQDIIAILGLDELSEEDRLTVAR.A	[398-423]
	0	5.337e-06	High	Unambiguous	[R].TREGNDLYmEmKESGVINEQNLAESK.[V]	M9(Oxidation); M11(Oxidation)	1	ATCG00480.1	57	2	3	0.000109714	1006.46	3017.38	3017.38	-0.89	-0.00089	37	30				R.TREGNDLYMEMKESGVINEQNLAESK.V	[206-231]
	0	1.411e-10	High	Unambiguous	[R].TREGNDLYmEmKESGVINEQNLAESK.[V]	M9(Oxidation); M11(Oxidation)	1	ATCG00480.1	89	2	3	7.23298e-08	1006.47	3017.38	3017.38	0.02	2e-05	37	30				R.TREGNDLYMEMKESGVINEQNLAESK.V	[206-231]
	0	1.947e-07	High	Unambiguous	[R].TREGNDLYmEmKESGVINEQNLAESK.[V]	M9(Oxidation); M11(Oxidation)	1	ATCG00480.1	37	2	4	0.0113176	755.101	3017.38	3017.38	0.18	0.00014	37	30				R.TREGNDLYMEMKESGVINEQNLAESK.V	[206-231]
	0	2.321e-07	High	Unambiguous	[R].TREGNDLYmEmKESGVINEQNLAESK.[V]	M9(Oxidation); M11(Oxidation)	1	ATCG00480.1	58	2	4	9.35652e-05	755.102	3017.38	3017.38	0.58	0.00044	37	30				R.TREGNDLYMEMKESGVINEQNLAESK.V	[206-231]
	0	3.653e-07	High	Unambiguous	[R].TREGNDLYmEmKESGVINEQNLAESK.[V]	M9(Oxidation); M11(Oxidation)	1	ATCG00480.1	75	2	3	2.07564e-06	1006.47	3017.39	3017.38	0.93	0.00094	37	30				R.TREGNDLYMEMKESGVINEQNLAESK.V	[206-231]
	0	5.722e-07	High	Unambiguous	[R].TREGNDLYmEmKESGVINEQNLAESK.[V]	M9(Oxidation); M11(Oxidation)	1	ATCG00480.1	64	2	4	2.31685e-05	755.102	3017.39	3017.38	1.31	0.00099	37	30				R.TREGNDLYMEMKESGVINEQNLAESK.V	[206-231]
	0	2.305e-07	High	Unambiguous	[R].TREGNDLYmEmKESGVINEQNLAESK.[V]	M9(Oxidation); M11(Oxidation)	1	ATCG00480.1	49	2	4	0.000808905	755.102	3017.39	3017.38	1.31	0.00099	37	30				R.TREGNDLYMEMKESGVINEQNLAESK.V	[206-231]
	0	0.0003193	High	Unambiguous	[R].TREGNDLYmEmKESGVINEQNLAESK.[V]	M9(Oxidation); M11(Oxidation)	1	ATCG00480.1	17	2	4	1.12571	755.102	3017.39	3017.38	1.56	0.00117	37	30				R.TREGNDLYMEMKESGVINEQNLAESK.V	[206-231]
	0	9.689e-09	High	Unambiguous	[R].YKELQDIIAILGLDELSEEDRLTVAR.[A]		1	ATCG00480.1	51	2	3	0.000103191	1001.54	3002.61	3002.6	1.04	0.00104	30	23				R.YKELQDIIAILGLDELSEEDRLTVAR.A	[398-423]
	0	9.869e-10	High	Unambiguous	[R].YKELQDIIAILGLDELSEEDRLTVAR.[A]		1	ATCG00480.1	43	2	4	0.000687336	751.407	3002.61	3002.6	0.95	0.00072	30	23				R.YKELQDIIAILGLDELSEEDRLTVAR.A	[398-423]
	0	6.347e-08	High	Unambiguous	[R].YKELQDIIAILGLDELSEEDRLTVAR.[A]		1	ATCG00480.1	37	2	4	0.00234933	751.407	3002.6	3002.6	0.06	4e-05	31	24				R.YKELQDIIAILGLDELSEEDRLTVAR.A	[398-423]
	0	8.407e-07	High	Unambiguous	[R].YKELQDIIAILGLDELSEEDRLTVAR.[A]		1	ATCG00480.1	54	2	3	4.96528e-05	1001.54	3002.6	3002.6	0.12	0.00013	31	24				R.YKELQDIIAILGLDELSEEDRLTVAR.A	[398-423]
	0	6.031e-08	High	Unambiguous	[R].YKELQDIIAILGLDELSEEDRLTVAR.[A]		1	ATCG00480.1	53	2	3	6.16515e-05	1001.54	3002.6	3002.6	0.12	0.00013	31	24				R.YKELQDIIAILGLDELSEEDRLTVAR.A	[398-423]
	0	9.916e-08	High	Unambiguous	[R].YKELQDIIAILGLDELSEEDRLTVAR.[A]		1	ATCG00480.1	55	2	3	4.20672e-05	1001.54	3002.6	3002.6	0.12	0.00013	31	24				R.YKELQDIIAILGLDELSEEDRLTVAR.A	[398-423]
	0	1.411e-08	High	Unambiguous	[R].YKELQDIIAILGLDELSEEDRLTVAR.[A]		1	ATCG00480.1	54	2	3	4.62321e-05	1001.54	3002.61	3002.6	0.19	0.00019	31	24				R.YKELQDIIAILGLDELSEEDRLTVAR.A	[398-423]
	0	1.337e-06	High	Unambiguous	[R].YKELQDIIAILGLDELSEEDRLTVAR.[A]		1	ATCG00480.1	48	2	3	0.000207464	1001.54	3002.61	3002.6	0.19	0.00019	31	24				R.YKELQDIIAILGLDELSEEDRLTVAR.A	[398-423]
	0	0.00011	High	Unambiguous	[R].YKELQDIIAILGLDELSEEDRLTVAR.[A]		1	ATCG00480.1	30	2	4	0.0137058	751.407	3002.61	3002.6	0.22	0.00017	31	24				R.YKELQDIIAILGLDELSEEDRLTVAR.A	[398-423]
	0	4.949e-08	High	Unambiguous	[R].YKELQDIIAILGLDELSEEDRLTVAR.[A]		1	ATCG00480.1	63	2	3	6.17879e-06	1001.54	3002.61	3002.6	0.25	0.00025	31	24				R.YKELQDIIAILGLDELSEEDRLTVAR.A	[398-423]
	0	1.935e-08	High	Unambiguous	[R].YKELQDIIAILGLDELSEEDRLTVAR.[A]		1	ATCG00480.1	60	2	3	1.1855e-05	1001.54	3002.61	3002.6	0.37	0.00037	31	24				R.YKELQDIIAILGLDELSEEDRLTVAR.A	[398-423]
	0	5.878e-07	High	Unambiguous	[R].YKELQDIIAILGLDELSEEDRLTVAR.[A]		1	ATCG00480.1	45	2	4	0.000402627	751.407	3002.61	3002.6	0.38	0.00029	31	24				R.YKELQDIIAILGLDELSEEDRLTVAR.A	[398-423]
	0	3.451e-09	High	Unambiguous	[R].YKELQDIIAILGLDELSEEDRLTVAR.[A]		1	ATCG00480.1	53	2	4	5.77967e-05	751.407	3002.61	3002.6	0.38	0.00029	31	24				R.YKELQDIIAILGLDELSEEDRLTVAR.A	[398-423]
	0	7.729e-08	High	Unambiguous	[R].YKELQDIIAILGLDELSEEDRLTVAR.[A]		1	ATCG00480.1	60	2	3	1.43187e-05	1001.54	3002.61	3002.6	0.43	0.00043	31	24				R.YKELQDIIAILGLDELSEEDRLTVAR.A	[398-423]
	0	1.881e-09	High	Unambiguous	[R].YKELQDIIAILGLDELSEEDRLTVAR.[A]		1	ATCG00480.1	67	2	3	2.74728e-06	1001.54	3002.61	3002.6	0.43	0.00043	31	24				R.YKELQDIIAILGLDELSEEDRLTVAR.A	[398-423]
	0	6.352e-09	High	Unambiguous	[R].YKELQDIIAILGLDELSEEDRLTVAR.[A]		1	ATCG00480.1	56	2	3	3.18618e-05	1001.54	3002.61	3002.6	0.49	0.00049	31	24				R.YKELQDIIAILGLDELSEEDRLTVAR.A	[398-423]
	0	2.198e-08	High	Unambiguous	[R].YKELQDIIAILGLDELSEEDRLTVAR.[A]		1	ATCG00480.1	52	2	3	7.83916e-05	1001.54	3002.61	3002.6	0.49	0.00049	31	24				R.YKELQDIIAILGLDELSEEDRLTVAR.A	[398-423]
	0	8.666e-09	High	Unambiguous	[R].YKELQDIIAILGLDELSEEDRLTVAR.[A]		1	ATCG00480.1	52	2	4	8.01499e-05	751.407	3002.61	3002.6	0.55	0.00041	31	24				R.YKELQDIIAILGLDELSEEDRLTVAR.A	[398-423]
	0	1.97e-08	High	Unambiguous	[R].YKELQDIIAILGLDELSEEDRLTVAR.[A]		1	ATCG00480.1	45	2	4	0.000428453	751.407	3002.61	3002.6	0.55	0.00041	31	24				R.YKELQDIIAILGLDELSEEDRLTVAR.A	[398-423]
	0	3.718e-07	High	Unambiguous	[R].YKELQDIIAILGLDELSEEDRLTVAR.[A]		1	ATCG00480.1	31	2	4	0.0106146	751.407	3002.61	3002.6	0.55	0.00041	31	24				R.YKELQDIIAILGLDELSEEDRLTVAR.A	[398-423]
	0	3.739e-09	High	Unambiguous	[R].YKELQDIIAILGLDELSEEDRLTVAR.[A]		1	ATCG00480.1	60	2	3	1.24025e-05	1001.54	3002.61	3002.6	0.61	0.00061	31	24				R.YKELQDIIAILGLDELSEEDRLTVAR.A	[398-423]
	0	3.545e-07	High	Unambiguous	[R].YKELQDIIAILGLDELSEEDRLTVAR.[A]		1	ATCG00480.1	52	2	3	8.94356e-05	1001.54	3002.61	3002.6	0.61	0.00061	31	24				R.YKELQDIIAILGLDELSEEDRLTVAR.A	[398-423]
	0	5.454e-10	High	Unambiguous	[R].YKELQDIIAILGLDELSEEDRLTVAR.[A]		1	ATCG00480.1	58	2	4	1.89762e-05	751.407	3002.61	3002.6	0.71	0.00053	31	24				R.YKELQDIIAILGLDELSEEDRLTVAR.A	[398-423]
	0	1.44e-08	High	Unambiguous	[R].YKELQDIIAILGLDELSEEDRLTVAR.[A]		1	ATCG00480.1	55	2	4	4.29704e-05	751.407	3002.61	3002.6	0.79	0.00059	30	23				R.YKELQDIIAILGLDELSEEDRLTVAR.A	[398-423]
	0	1.497e-09	High	Unambiguous	[R].YKELQDIIAILGLDELSEEDRLTVAR.[A]		1	ATCG00480.1	52	2	4	8.18784e-05	751.407	3002.61	3002.6	0.79	0.00059	30	23				R.YKELQDIIAILGLDELSEEDRLTVAR.A	[398-423]
	0	5.504e-08	High	Unambiguous	[R].YKELQDIIAILGLDELSEEDRLTVAR.[A]		1	ATCG00480.1	50	2	3	0.000138411	1001.54	3002.61	3002.6	0.8	0.0008	30	23				R.YKELQDIIAILGLDELSEEDRLTVAR.A	[398-423]
	0	7.547e-09	High	Unambiguous	[R].YKELQDIIAILGLDELSEEDRLTVAR.[A]		1	ATCG00480.1	51	2	4	0.000103079	751.407	3002.61	3002.6	0.87	0.00066	30	23				R.YKELQDIIAILGLDELSEEDRLTVAR.A	[398-423]
	0	1.854e-09	High	Unambiguous	[R].YKELQDIIAILGLDELSEEDRLTVAR.[A]		1	ATCG00480.1	40	2	4	0.00133712	751.407	3002.61	3002.6	0.87	0.00066	30	23				R.YKELQDIIAILGLDELSEEDRLTVAR.A	[398-423]
	0	2.917e-08	High	Unambiguous	[R].YKELQDIIAILGLDELSEEDRLTVAR.[A]		1	ATCG00480.1	50	2	4	0.000113408	751.407	3002.61	3002.6	1.04	0.00078	30	23				R.YKELQDIIAILGLDELSEEDRLTVAR.A	[398-423]
	0	3.447e-08	High	Unambiguous	[R].TREGNDLYmEmKESGVINEQNLAESK.[V]	M9(Oxidation); M11(Oxidation)	1	ATCG00480.1	63	2	4	2.80497e-05	755.102	3017.39	3017.38	1.8	0.00136	37	30				R.TREGNDLYMEMKESGVINEQNLAESK.V	[206-231]
	0	7.786e-05	High	Unambiguous	[K].SAPAFIELDTK.[L]		1	ATCG00480.1	63	0	2	1.31495e-05	596.317	1191.63	1191.63	0.48	0.00028	34	27				K.SAPAFIELDTK.L	[135-145]
	0	4.062e-05	High	Unambiguous	[K].AHGGVSVFGGVGER.[T]		1	ATCG00480.1	50	0	3	0.000255588	443.562	1328.67	1328.67	-0.28	-0.00012	34	27				K.AHGGVSVFGGVGER.T	[192-205]
	0	5.987e-05	High	Unambiguous	[K].AHGGVSVFGGVGER.[T]		1	ATCG00480.1	54	0	3	0.000108528	443.562	1328.67	1328.67	-0.28	-0.00012	34	27				K.AHGGVSVFGGVGER.T	[192-205]
	0	1.236e-05	High	Unambiguous	[K].AHGGVSVFGGVGER.[T]		1	ATCG00480.1	63	0	3	1.32305e-05	443.562	1328.67	1328.67	-0.35	-0.00015	33	26				K.AHGGVSVFGGVGER.T	[192-205]
	0	1.788e-05	High	Unambiguous	[K].AHGGVSVFGGVGER.[T]		1	ATCG00480.1	63	0	3	1.28108e-05	443.562	1328.67	1328.67	-0.35	-0.00015	33	26				K.AHGGVSVFGGVGER.T	[192-205]
	0	3.013e-05	High	Unambiguous	[K].AHGGVSVFGGVGER.[T]		1	ATCG00480.1	60	0	3	2.64592e-05	443.562	1328.67	1328.67	-0.35	-0.00015	33	26				K.AHGGVSVFGGVGER.T	[192-205]
	0	5.845e-05	High	Unambiguous	[K].AHGGVSVFGGVGER.[T]		1	ATCG00480.1	60	0	3	2.56789e-05	443.562	1328.67	1328.67	-0.35	-0.00015	33	26				K.AHGGVSVFGGVGER.T	[192-205]
	0	3.076e-05	High	Unambiguous	[K].AHGGVSVFGGVGER.[T]		1	ATCG00480.1	55	0	3	7.43855e-05	443.562	1328.67	1328.67	-0.42	-0.00019	33	26				K.AHGGVSVFGGVGER.T	[192-205]
	0	3.158e-05	High	Unambiguous	[K].AHGGVSVFGGVGER.[T]		1	ATCG00480.1	60	0	2	2.6151e-05	664.839	1328.67	1328.67	-0.45	-0.0003	33	26				K.AHGGVSVFGGVGER.T	[192-205]
	0	2.783e-05	High	Unambiguous	[K].AHGGVSVFGGVGER.[T]		1	ATCG00480.1	52	0	3	0.00015718	443.561	1328.67	1328.67	-0.49	-0.00022	33	26				K.AHGGVSVFGGVGER.T	[192-205]
	0	4.576e-05	High	Unambiguous	[K].AHGGVSVFGGVGER.[T]		1	ATCG00480.1	53	0	3	0.000108492	443.561	1328.67	1328.67	-0.49	-0.00022	33	26				K.AHGGVSVFGGVGER.T	[192-205]
	0	0.0001269	High	Unambiguous	[K].AHGGVSVFGGVGER.[T]		1	ATCG00480.1	50	0	3	0.00021647	443.561	1328.67	1328.67	-0.49	-0.00022	33	26				K.AHGGVSVFGGVGER.T	[192-205]
	0	7.848e-05	High	Unambiguous	[K].AHGGVSVFGGVGER.[T]		1	ATCG00480.1	52	0	3	0.000159367	443.561	1328.67	1328.67	-0.49	-0.00022	33	26				K.AHGGVSVFGGVGER.T	[192-205]
	0	0.0001005	High	Unambiguous	[K].AHGGVSVFGGVGER.[T]		1	ATCG00480.1	53	0	3	0.000114393	443.561	1328.67	1328.67	-0.49	-0.00022	33	26				K.AHGGVSVFGGVGER.T	[192-205]
	0	1.354e-05	High	Unambiguous	[K].AHGGVSVFGGVGER.[T]		1	ATCG00480.1	54	0	2	8.61783e-05	664.839	1328.67	1328.67	-0.55	-0.00036	33	26				K.AHGGVSVFGGVGER.T	[192-205]
	0	1.288e-05	High	Unambiguous	[K].AHGGVSVFGGVGER.[T]		1	ATCG00480.1	63	0	3	1.31038e-05	443.561	1328.67	1328.67	-0.56	-0.00025	33	26				K.AHGGVSVFGGVGER.T	[192-205]
	0	8.15e-05	High	Unambiguous	[K].AHGGVSVFGGVGER.[T]		1	ATCG00480.1	50	0	3	0.000241767	443.561	1328.67	1328.67	-0.63	-0.00028	33	26				K.AHGGVSVFGGVGER.T	[192-205]
	0	7.064e-05	High	Unambiguous	[K].AHGGVSVFGGVGER.[T]		1	ATCG00480.1	53	0	3	0.00012659	443.561	1328.67	1328.67	-0.63	-0.00028	33	26				K.AHGGVSVFGGVGER.T	[192-205]
	0	0.0001014	High	Unambiguous	[K].AHGGVSVFGGVGER.[T]		1	ATCG00480.1	53	0	3	0.000125167	443.561	1328.67	1328.67	-0.69	-0.00031	33	26				K.AHGGVSVFGGVGER.T	[192-205]
	0	4.055e-05	High	Unambiguous	[K].AHGGVSVFGGVGER.[T]		1	ATCG00480.1	52	0	3	0.00014305	443.561	1328.67	1328.67	-0.69	-0.00031	33	26				K.AHGGVSVFGGVGER.T	[192-205]
	0	0.000114	High	Unambiguous	[K].AHGGVSVFGGVGER.[T]		1	ATCG00480.1	51	0	3	0.00017599	443.561	1328.67	1328.67	-0.76	-0.00034	33	26				K.AHGGVSVFGGVGER.T	[192-205]
	0	3.97e-05	High	Unambiguous	[K].AHGGVSVFGGVGER.[T]		1	ATCG00480.1	59	0	2	3.25453e-05	664.838	1328.67	1328.67	-0.82	-0.00055	33	26				K.AHGGVSVFGGVGER.T	[192-205]
	0	6.745e-05	High	Unambiguous	[K].AHGGVSVFGGVGER.[T]		1	ATCG00480.1	52	0	3	0.000159033	443.561	1328.67	1328.67	-0.83	-0.00037	33	26				K.AHGGVSVFGGVGER.T	[192-205]
	0	4.319e-05	High	Unambiguous	[K].AHGGVSVFGGVGER.[T]		1	ATCG00480.1	54	0	3	9.10747e-05	443.561	1328.67	1328.67	-0.97	-0.00043	33	26				K.AHGGVSVFGGVGER.T	[192-205]
	0	2.651e-05	High	Unambiguous	[K].AHGGVSVFGGVGER.[T]		1	ATCG00480.1	68	0	3	4.23056e-06	443.561	1328.67	1328.67	-1.11	-0.00049	33	26				K.AHGGVSVFGGVGER.T	[192-205]
	0	4.204e-05	High	Unambiguous	[K].AHGGVSVFGGVGER.[T]		1	ATCG00480.1	52	0	3	0.000147027	443.561	1328.67	1328.67	-1.11	-0.00049	33	26				K.AHGGVSVFGGVGER.T	[192-205]
	0	4.524e-06	High	Unambiguous	[K].AHGGVSVFGGVGER.[T]		1	ATCG00480.1	58	0	2	3.82294e-05	664.838	1328.67	1328.67	-1.19	-0.00079	33	26				K.AHGGVSVFGGVGER.T	[192-205]
	0	7.87e-05	High	Unambiguous	[K].AHGGVSVFGGVGER.[T]		1	ATCG00480.1	50	0	3	0.00021498	443.561	1328.67	1328.67	-1.25	-0.00055	33	26				K.AHGGVSVFGGVGER.T	[192-205]
	0	6.709e-05	High	Unambiguous	[K].AHGGVSVFGGVGER.[T]		1	ATCG00480.1	48	0	3	0.000400443	443.562	1328.67	1328.67	-0.28	-0.00012	34	27				K.AHGGVSVFGGVGER.T	[192-205]
	0	4.956e-05	High	Unambiguous	[K].AHGGVSVFGGVGER.[T]		1	ATCG00480.1	56	0	3	6.4687e-05	443.561	1328.67	1328.67	-1.38	-0.00061	33	26				K.AHGGVSVFGGVGER.T	[192-205]
	0	1.781e-05	High	Unambiguous	[K].AHGGVSVFGGVGER.[T]		1	ATCG00480.1	67	0	2	4.46622e-06	664.839	1328.67	1328.67	-0.27	-0.00018	33	26				K.AHGGVSVFGGVGER.T	[192-205]
	0	1.684e-05	High	Unambiguous	[K].AHGGVSVFGGVGER.[T]		1	ATCG00480.1	58	0	2	3.74059e-05	664.839	1328.67	1328.67	-0.27	-0.00018	33	26				K.AHGGVSVFGGVGER.T	[192-205]
	0	2.72e-05	High	Unambiguous	[K].AHGGVSVFGGVGER.[T]		1	ATCG00480.1	59	0	3	3.36862e-05	443.562	1328.67	1328.67	0.06	3e-05	33	26				K.AHGGVSVFGGVGER.T	[192-205]
	0	1.816e-05	High	Unambiguous	[K].AHGGVSVFGGVGER.[T]		1	ATCG00480.1	57	0	2	4.62862e-05	664.839	1328.67	1328.67	0.01	0	33	26				K.AHGGVSVFGGVGER.T	[192-205]
	0	6.84e-05	High	Unambiguous	[K].AHGGVSVFGGVGER.[T]		1	ATCG00480.1	41	0	3	0.00184269	443.562	1328.67	1328.67	-0.01	0	33	26				K.AHGGVSVFGGVGER.T	[192-205]
	0	5.511e-05	High	Unambiguous	[K].AHGGVSVFGGVGER.[T]		1	ATCG00480.1	52	0	3	0.000160122	443.562	1328.67	1328.67	-0.01	0	33	26				K.AHGGVSVFGGVGER.T	[192-205]
	0	4.275e-05	High	Unambiguous	[K].AHGGVSVFGGVGER.[T]		1	ATCG00480.1	49	0	3	0.000297476	443.562	1328.67	1328.67	-0.01	0	33	26				K.AHGGVSVFGGVGER.T	[192-205]
	0	8.932e-05	High	Unambiguous	[K].AHGGVSVFGGVGER.[T]		1	ATCG00480.1	49	0	3	0.000335314	443.562	1328.67	1328.67	-0.01	0	33	26				K.AHGGVSVFGGVGER.T	[192-205]
	0	3.989e-05	High	Unambiguous	[K].AHGGVSVFGGVGER.[T]		1	ATCG00480.1	54	0	3	0.00010628	443.562	1328.67	1328.67	-0.01	0	33	26				K.AHGGVSVFGGVGER.T	[192-205]
	0	5.292e-05	High	Unambiguous	[K].AHGGVSVFGGVGER.[T]		1	ATCG00480.1	51	0	3	0.000181322	443.562	1328.67	1328.67	-0.01	0	33	26				K.AHGGVSVFGGVGER.T	[192-205]
	0	5.072e-05	High	Unambiguous	[K].AHGGVSVFGGVGER.[T]		1	ATCG00480.1	47	0	3	0.000532963	443.562	1328.67	1328.67	-0.07	-3e-05	33	26				K.AHGGVSVFGGVGER.T	[192-205]
	0	5.89e-05	High	Unambiguous	[K].AHGGVSVFGGVGER.[T]		1	ATCG00480.1	53	0	3	0.0001166	443.562	1328.67	1328.67	-0.07	-3e-05	33	26				K.AHGGVSVFGGVGER.T	[192-205]
	0	9.027e-06	High	Unambiguous	[K].AHGGVSVFGGVGER.[T]		1	ATCG00480.1	59	0	3	2.9833e-05	443.562	1328.67	1328.67	-0.07	-3e-05	33	26				K.AHGGVSVFGGVGER.T	[192-205]
	0	3.497e-05	High	Unambiguous	[K].AHGGVSVFGGVGER.[T]		1	ATCG00480.1	59	0	3	3.32428e-05	443.562	1328.67	1328.67	-0.07	-3e-05	33	26				K.AHGGVSVFGGVGER.T	[192-205]
	0	1.687e-05	High	Unambiguous	[K].AHGGVSVFGGVGER.[T]		1	ATCG00480.1	57	0	3	5.51692e-05	443.562	1328.67	1328.67	-0.07	-3e-05	33	26				K.AHGGVSVFGGVGER.T	[192-205]
	0	9.23e-05	High	Unambiguous	[K].AHGGVSVFGGVGER.[T]		1	ATCG00480.1	50	0	3	0.000247569	443.562	1328.67	1328.67	-0.07	-3e-05	33	26				K.AHGGVSVFGGVGER.T	[192-205]
	0	5.987e-06	High	Unambiguous	[K].AHGGVSVFGGVGER.[T]		1	ATCG00480.1	57	0	2	4.90565e-05	664.839	1328.67	1328.67	-0.09	-6e-05	33	26				K.AHGGVSVFGGVGER.T	[192-205]
	0	8.876e-05	High	Unambiguous	[K].AHGGVSVFGGVGER.[T]		1	ATCG00480.1	40	0	2	0.00247569	664.839	1328.67	1328.67	-0.09	-6e-05	33	26				K.AHGGVSVFGGVGER.T	[192-205]
	0	2.315e-05	High	Unambiguous	[K].AHGGVSVFGGVGER.[T]		1	ATCG00480.1	49	0	2	0.000288202	664.839	1328.67	1328.67	-0.09	-6e-05	33	26				K.AHGGVSVFGGVGER.T	[192-205]
	0	1.811e-05	High	Unambiguous	[K].AHGGVSVFGGVGER.[T]		1	ATCG00480.1	56	0	3	5.81697e-05	443.562	1328.67	1328.67	-0.14	-6e-05	33	26				K.AHGGVSVFGGVGER.T	[192-205]
	0	5.421e-05	High	Unambiguous	[K].AHGGVSVFGGVGER.[T]		1	ATCG00480.1	49	0	3	0.00034411	443.562	1328.67	1328.67	-0.14	-6e-05	33	26				K.AHGGVSVFGGVGER.T	[192-205]
	0	3.524e-05	High	Unambiguous	[K].AHGGVSVFGGVGER.[T]		1	ATCG00480.1	56	0	3	6.48182e-05	443.562	1328.67	1328.67	-0.14	-6e-05	33	26				K.AHGGVSVFGGVGER.T	[192-205]
	0	2.541e-05	High	Unambiguous	[K].AHGGVSVFGGVGER.[T]		1	ATCG00480.1	56	0	3	6.04919e-05	443.562	1328.67	1328.67	-0.14	-6e-05	33	26				K.AHGGVSVFGGVGER.T	[192-205]
	0	9.227e-06	High	Unambiguous	[K].AHGGVSVFGGVGER.[T]		1	ATCG00480.1	55	0	2	8.5644e-05	664.839	1328.67	1328.67	-0.18	-0.00012	33	26				K.AHGGVSVFGGVGER.T	[192-205]
	0	2.054e-05	High	Unambiguous	[K].AHGGVSVFGGVGER.[T]		1	ATCG00480.1	65	0	2	7.86497e-06	664.839	1328.67	1328.67	-0.18	-0.00012	33	26				K.AHGGVSVFGGVGER.T	[192-205]
	0	3.021e-05	High	Unambiguous	[K].AHGGVSVFGGVGER.[T]		1	ATCG00480.1	52	0	3	0.000148531	443.562	1328.67	1328.67	-0.21	-9e-05	33	26				K.AHGGVSVFGGVGER.T	[192-205]
	0	5.801e-05	High	Unambiguous	[K].AHGGVSVFGGVGER.[T]		1	ATCG00480.1	50	0	3	0.000243678	443.562	1328.67	1328.67	-0.21	-9e-05	33	26				K.AHGGVSVFGGVGER.T	[192-205]
	0	3.37e-05	High	Unambiguous	[K].AHGGVSVFGGVGER.[T]		1	ATCG00480.1	54	0	3	0.000109602	443.562	1328.67	1328.67	-0.21	-9e-05	33	26				K.AHGGVSVFGGVGER.T	[192-205]
	0	5.628e-05	High	Unambiguous	[K].AHGGVSVFGGVGER.[T]		1	ATCG00480.1	40	0	2	0.0025998	664.839	1328.67	1328.67	-0.27	-0.00018	33	26				K.AHGGVSVFGGVGER.T	[192-205]
	0	2.654e-05	High	Unambiguous	[K].AHGGVSVFGGVGER.[T]		1	ATCG00480.1	59	0	2	3.51512e-05	664.839	1328.67	1328.67	-0.27	-0.00018	33	26				K.AHGGVSVFGGVGER.T	[192-205]
	0	0.0001172	High	Unambiguous	[K].AHGGVSVFGGVGER.[T]		1	ATCG00480.1	44	0	2	0.000894987	664.838	1328.67	1328.67	-1.37	-0.00091	33	26				K.AHGGVSVFGGVGER.T	[192-205]
	0	1.444e-05	High	Unambiguous	[K].AHGGVSVFGGVGER.[T]		1	ATCG00480.1	58	0	2	4.05112e-05	664.838	1328.67	1328.67	-1.46	-0.00097	33	26				K.AHGGVSVFGGVGER.T	[192-205]
	0	3.99e-06	High	Unambiguous	[K].AHGGVSVFGGVGER.[T]		1	ATCG00480.1	77	0	2	5.49004e-07	664.838	1328.67	1328.67	-1.46	-0.00097	33	26				K.AHGGVSVFGGVGER.T	[192-205]
	0	2.085e-05	High	Unambiguous	[K].AHGGVSVFGGVGER.[T]		1	ATCG00480.1	57	0	3	4.73368e-05	443.561	1328.67	1328.67	-1.52	-0.00067	33	26				K.AHGGVSVFGGVGER.T	[192-205]
	0	0.0002046	High	Unambiguous	[K].AHGGVSVFGGVGER.[T]		1	ATCG00480.1	53	0	2	0.000130038	664.838	1328.67	1328.67	-1.65	-0.0011	33	26				K.AHGGVSVFGGVGER.T	[192-205]
	0	3.235e-05	High	Unambiguous	[K].AHGGVSVFGGVGER.[T]		1	ATCG00480.1	52	0	3	0.000176226	443.561	1328.67	1328.67	-1.73	-0.00077	33	26				K.AHGGVSVFGGVGER.T	[192-205]
	0	1.918e-05	High	Unambiguous	[K].AHGGVSVFGGVGER.[T]		1	ATCG00480.1	58	0	2	3.99666e-05	664.838	1328.67	1328.67	-1.92	-0.00128	33	26				K.AHGGVSVFGGVGER.T	[192-205]
	0	5.655e-05	High	Unambiguous	[K].AHGGVSVFGGVGER.[T]		1	ATCG00480.1	61	0	3	1.90905e-05	443.56	1328.67	1328.67	-2.76	-0.00122	33	26				K.AHGGVSVFGGVGER.T	[192-205]
	0	0.0002332	High	Unambiguous	[K].AHGGVSVFGGVGER.[T]		1	ATCG00480.1	53	0	3	0.000119969	443.56	1328.67	1328.67	-2.97	-0.00131	33	26				K.AHGGVSVFGGVGER.T	[192-205]
	0	0.000197	High	Unambiguous	[K].AHGGVSVFGGVGER.[T]		1	ATCG00480.1	57	0	3	4.92483e-05	443.56	1328.67	1328.67	-3.17	-0.00141	34	27				K.AHGGVSVFGGVGER.T	[192-205]
	0	4.389e-05	High	Unambiguous	[K].AHGGVSVFGGVGER.[T]		1	ATCG00480.1	56	0	3	5.97657e-05	443.562	1328.67	1328.67	0.06	3e-05	33	26				K.AHGGVSVFGGVGER.T	[192-205]
	0	2.794e-05	High	Unambiguous	[K].AHGGVSVFGGVGER.[T]		1	ATCG00480.1	52	0	3	0.000160491	443.562	1328.67	1328.67	0.06	3e-05	33	26				K.AHGGVSVFGGVGER.T	[192-205]
	0	7.415e-05	High	Unambiguous	[K].AHGGVSVFGGVGER.[T]		1	ATCG00480.1	50	0	3	0.000249145	443.562	1328.67	1328.67	0.06	3e-05	33	26				K.AHGGVSVFGGVGER.T	[192-205]
	0	1.186e-05	High	Unambiguous	[K].AHGGVSVFGGVGER.[T]		1	ATCG00480.1	58	0	2	3.69805e-05	664.84	1328.67	1328.67	1.29	0.00086	34	27				K.AHGGVSVFGGVGER.T	[192-205]
	0	3.312e-05	High	Unambiguous	[K].AHGGVSVFGGVGER.[T]		1	ATCG00480.1	55	0	2	8.68907e-05	664.84	1328.67	1328.67	1.29	0.00086	34	27				K.AHGGVSVFGGVGER.T	[192-205]
	0	5.083e-06	High	Unambiguous	[K].AHGGVSVFGGVGER.[T]		1	ATCG00480.1	54	0	2	9.7943e-05	664.84	1328.67	1328.67	1.2	0.0008	34	27				K.AHGGVSVFGGVGER.T	[192-205]
	0	7.506e-05	High	Unambiguous	[K].AHGGVSVFGGVGER.[T]		1	ATCG00480.1	52	0	2	0.000159946	664.84	1328.67	1328.67	1.2	0.0008	34	27				K.AHGGVSVFGGVGER.T	[192-205]
	0	5.15e-07	High	Unambiguous	[K].AHGGVSVFGGVGER.[T]		1	ATCG00480.1	67	0	2	5.49507e-06	664.84	1328.67	1328.67	1.2	0.0008	34	27				K.AHGGVSVFGGVGER.T	[192-205]
	0	9.052e-07	High	Unambiguous	[K].AHGGVSVFGGVGER.[T]		1	ATCG00480.1	71	0	2	2.19772e-06	664.84	1328.67	1328.67	1.2	0.0008	34	27				K.AHGGVSVFGGVGER.T	[192-205]
	0	3.256e-05	High	Unambiguous	[K].AHGGVSVFGGVGER.[T]		1	ATCG00480.1	55	0	3	9.04277e-05	443.562	1328.67	1328.67	1.17	0.00052	34	27				K.AHGGVSVFGGVGER.T	[192-205]
	0	6.88e-06	High	Unambiguous	[K].AHGGVSVFGGVGER.[T]		1	ATCG00480.1	56	0	2	5.92435e-05	664.84	1328.67	1328.67	1.11	0.00074	34	27				K.AHGGVSVFGGVGER.T	[192-205]
	0	5.268e-06	High	Unambiguous	[K].AHGGVSVFGGVGER.[T]		1	ATCG00480.1	58	0	2	3.9595e-05	664.84	1328.67	1328.67	1.11	0.00074	34	27				K.AHGGVSVFGGVGER.T	[192-205]
	0	5.477e-05	High	Unambiguous	[K].AHGGVSVFGGVGER.[T]		1	ATCG00480.1	47	0	2	0.000488248	664.84	1328.67	1328.67	1.02	0.00067	34	27				K.AHGGVSVFGGVGER.T	[192-205]
	0	2.252e-05	High	Unambiguous	[K].AHGGVSVFGGVGER.[T]		1	ATCG00480.1	52	0	2	0.000150883	664.84	1328.67	1328.67	1.02	0.00067	34	27				K.AHGGVSVFGGVGER.T	[192-205]
	0	6.191e-05	High	Unambiguous	[K].AHGGVSVFGGVGER.[T]		1	ATCG00480.1	53	0	2	0.000142771	664.84	1328.67	1328.67	1.02	0.00067	34	27				K.AHGGVSVFGGVGER.T	[192-205]
	0	1.136e-05	High	Unambiguous	[K].AHGGVSVFGGVGER.[T]		1	ATCG00480.1	61	0	2	1.94823e-05	664.84	1328.67	1328.67	1.02	0.00067	34	27				K.AHGGVSVFGGVGER.T	[192-205]
	0	1.563e-05	High	Unambiguous	[K].AHGGVSVFGGVGER.[T]		1	ATCG00480.1	59	0	2	3.65292e-05	664.84	1328.67	1328.67	1.02	0.00067	34	27				K.AHGGVSVFGGVGER.T	[192-205]
	0	2.644e-06	High	Unambiguous	[K].AHGGVSVFGGVGER.[T]		1	ATCG00480.1	62	0	2	1.58293e-05	664.84	1328.67	1328.67	0.92	0.00061	34	27				K.AHGGVSVFGGVGER.T	[192-205]
	0	8.213e-05	High	Unambiguous	[K].AHGGVSVFGGVGER.[T]		1	ATCG00480.1	48	0	2	0.000418274	664.84	1328.67	1328.67	0.92	0.00061	34	27				K.AHGGVSVFGGVGER.T	[192-205]
	0	2.01e-05	High	Unambiguous	[K].AHGGVSVFGGVGER.[T]		1	ATCG00480.1	55	0	2	8.98381e-05	664.84	1328.67	1328.67	0.92	0.00061	34	27				K.AHGGVSVFGGVGER.T	[192-205]
	0	4.372e-05	High	Unambiguous	[K].AHGGVSVFGGVGER.[T]		1	ATCG00480.1	53	0	2	0.00014043	664.84	1328.67	1328.67	0.92	0.00061	34	27				K.AHGGVSVFGGVGER.T	[192-205]
	0	2.227e-05	High	Unambiguous	[K].AHGGVSVFGGVGER.[T]		1	ATCG00480.1	62	0	2	1.71578e-05	664.84	1328.67	1328.67	0.92	0.00061	34	27				K.AHGGVSVFGGVGER.T	[192-205]
	0	1.076e-05	High	Unambiguous	[K].AHGGVSVFGGVGER.[T]		1	ATCG00480.1	58	0	2	4.40008e-05	664.84	1328.67	1328.67	0.92	0.00061	34	27				K.AHGGVSVFGGVGER.T	[192-205]
	0	5.101e-05	High	Unambiguous	[K].AHGGVSVFGGVGER.[T]		1	ATCG00480.1	58	0	2	4.2605e-05	664.84	1328.67	1328.67	0.92	0.00061	34	27				K.AHGGVSVFGGVGER.T	[192-205]
	0	1.755e-05	High	Unambiguous	[K].AHGGVSVFGGVGER.[T]		1	ATCG00480.1	52	0	2	0.000173996	664.839	1328.67	1328.67	0.83	0.00055	34	27				K.AHGGVSVFGGVGER.T	[192-205]
	0	0.000114	High	Unambiguous	[K].AHGGVSVFGGVGER.[T]		1	ATCG00480.1	43	0	2	0.00141756	664.839	1328.67	1328.67	0.83	0.00055	34	27				K.AHGGVSVFGGVGER.T	[192-205]
	0	1.184e-05	High	Unambiguous	[K].AHGGVSVFGGVGER.[T]		1	ATCG00480.1	65	0	2	8.30884e-06	664.839	1328.67	1328.67	0.83	0.00055	34	27				K.AHGGVSVFGGVGER.T	[192-205]
	0	1.036e-05	High	Unambiguous	[K].AHGGVSVFGGVGER.[T]		1	ATCG00480.1	64	0	2	9.60595e-06	664.839	1328.67	1328.67	0.83	0.00055	34	27				K.AHGGVSVFGGVGER.T	[192-205]
	0	3.176e-05	High	Unambiguous	[K].AHGGVSVFGGVGER.[T]		1	ATCG00480.1	50	0	3	0.000254414	443.562	1328.67	1328.67	0.82	0.00036	34	27				K.AHGGVSVFGGVGER.T	[192-205]
	0	5.99e-05	High	Unambiguous	[K].AHGGVSVFGGVGER.[T]		1	ATCG00480.1	55	0	3	8.86217e-05	443.562	1328.67	1328.67	0.75	0.00033	34	27				K.AHGGVSVFGGVGER.T	[192-205]
	0	7.012e-06	High	Unambiguous	[K].AHGGVSVFGGVGER.[T]		1	ATCG00480.1	66	0	2	6.9819e-06	664.84	1328.67	1328.67	1.29	0.00086	34	27				K.AHGGVSVFGGVGER.T	[192-205]
	0	2.612e-05	High	Unambiguous	[K].AHGGVSVFGGVGER.[T]		1	ATCG00480.1	52	0	2	0.000156149	664.839	1328.67	1328.67	0.74	0.00049	34	27				K.AHGGVSVFGGVGER.T	[192-205]
	0	1.249e-05	High	Unambiguous	[K].AHGGVSVFGGVGER.[T]		1	ATCG00480.1	53	0	2	0.000139307	664.84	1328.67	1328.67	1.29	0.00086	34	27				K.AHGGVSVFGGVGER.T	[192-205]
	0	1.466e-05	High	Unambiguous	[K].AHGGVSVFGGVGER.[T]		1	ATCG00480.1	62	0	2	1.79876e-05	664.84	1328.67	1328.67	1.38	0.00092	34	27				K.AHGGVSVFGGVGER.T	[192-205]
	0	7.453e-05	High	Unambiguous	[K].AHGGVSVFGGVGER.[T]		1	ATCG00480.1	58	0	3	3.7544e-05	443.564	1328.68	1328.67	4.34	0.00192	34	27				K.AHGGVSVFGGVGER.T	[192-205]
	0	2.428e-05	High	Unambiguous	[K].AHGGVSVFGGVGER.[T]		1	ATCG00480.1	59	0	2	3.71117e-05	664.841	1328.67	1328.67	3.13	0.00208	34	27				K.AHGGVSVFGGVGER.T	[192-205]
	0	0.0001835	High	Unambiguous	[K].AHGGVSVFGGVGER.[T]		1	ATCG00480.1	51	0	3	0.000199776	443.563	1328.67	1328.67	2.54	0.00113	34	27				K.AHGGVSVFGGVGER.T	[192-205]
	0	2.293e-05	High	Unambiguous	[K].AHGGVSVFGGVGER.[T]		1	ATCG00480.1	59	0	2	3.82237e-05	664.84	1328.67	1328.67	2.3	0.00153	34	27				K.AHGGVSVFGGVGER.T	[192-205]
	0	4.581e-05	High	Unambiguous	[K].AHGGVSVFGGVGER.[T]		1	ATCG00480.1	53	0	2	0.000153226	664.84	1328.67	1328.67	2.21	0.00147	34	27				K.AHGGVSVFGGVGER.T	[192-205]
	0	0.0001185	High	Unambiguous	[K].AHGGVSVFGGVGER.[T]		1	ATCG00480.1	36	0	2	0.00684103	664.84	1328.67	1328.67	2.03	0.00135	34	27				K.AHGGVSVFGGVGER.T	[192-205]
	0	1.968e-05	High	Unambiguous	[K].AHGGVSVFGGVGER.[T]		1	ATCG00480.1	53	0	2	0.000146862	664.84	1328.67	1328.67	1.93	0.00129	34	27				K.AHGGVSVFGGVGER.T	[192-205]
	0	7.264e-05	High	Unambiguous	[K].AHGGVSVFGGVGER.[T]		1	ATCG00480.1	52	0	2	0.000161402	664.84	1328.67	1328.67	1.84	0.00122	34	27				K.AHGGVSVFGGVGER.T	[192-205]
	0	2.585e-06	High	Unambiguous	[K].AHGGVSVFGGVGER.[T]		1	ATCG00480.1	71	0	2	2.02726e-06	664.84	1328.67	1328.67	1.75	0.00116	34	27				K.AHGGVSVFGGVGER.T	[192-205]
	0	1.738e-05	High	Unambiguous	[K].AHGGVSVFGGVGER.[T]		1	ATCG00480.1	57	0	2	5.41723e-05	664.84	1328.67	1328.67	1.66	0.0011	34	27				K.AHGGVSVFGGVGER.T	[192-205]
	0	5.195e-05	High	Unambiguous	[K].AHGGVSVFGGVGER.[T]		1	ATCG00480.1	52	0	3	0.000170521	443.562	1328.67	1328.67	1.65	0.00073	34	27				K.AHGGVSVFGGVGER.T	[192-205]
	0	6.857e-06	High	Unambiguous	[K].AHGGVSVFGGVGER.[T]		1	ATCG00480.1	63	0	2	1.23816e-05	664.84	1328.67	1328.67	1.57	0.00104	34	27				K.AHGGVSVFGGVGER.T	[192-205]
	0	4.176e-05	High	Unambiguous	[K].AHGGVSVFGGVGER.[T]		1	ATCG00480.1	52	0	2	0.000163233	664.84	1328.67	1328.67	1.48	0.00098	34	27				K.AHGGVSVFGGVGER.T	[192-205]
	0	8.428e-05	High	Unambiguous	[K].AHGGVSVFGGVGER.[T]		1	ATCG00480.1	45	0	2	0.000808738	664.84	1328.67	1328.67	1.48	0.00098	34	27				K.AHGGVSVFGGVGER.T	[192-205]
	0	3.522e-05	High	Unambiguous	[K].AHGGVSVFGGVGER.[T]		1	ATCG00480.1	59	0	2	3.52215e-05	664.84	1328.67	1328.67	1.48	0.00098	34	27				K.AHGGVSVFGGVGER.T	[192-205]
	0	6.634e-06	High	Unambiguous	[K].AHGGVSVFGGVGER.[T]		1	ATCG00480.1	56	0	2	6.5309e-05	664.84	1328.67	1328.67	1.29	0.00086	34	27				K.AHGGVSVFGGVGER.T	[192-205]
	0	9.361e-07	High	Unambiguous	[K].AHGGVSVFGGVGER.[T]		1	ATCG00480.1	57	0	2	5.21843e-05	664.839	1328.67	1328.67	0.74	0.00049	34	27				K.AHGGVSVFGGVGER.T	[192-205]
	0	5.062e-05	High	Unambiguous	[K].AHGGVSVFGGVGER.[T]		1	ATCG00480.1	52	0	2	0.00014981	664.839	1328.67	1328.67	0.74	0.00049	34	27				K.AHGGVSVFGGVGER.T	[192-205]
	0	1.706e-06	High	Unambiguous	[K].AHGGVSVFGGVGER.[T]		1	ATCG00480.1	58	0	2	4.46211e-05	664.839	1328.67	1328.67	0.74	0.00049	34	27				K.AHGGVSVFGGVGER.T	[192-205]
	0	3.605e-05	High	Unambiguous	[K].AHGGVSVFGGVGER.[T]		1	ATCG00480.1	58	0	3	4.12526e-05	443.562	1328.67	1328.67	0.27	0.00012	33	26				K.AHGGVSVFGGVGER.T	[192-205]
	0	1.283e-05	High	Unambiguous	[K].AHGGVSVFGGVGER.[T]		1	ATCG00480.1	55	0	3	8.13676e-05	443.562	1328.67	1328.67	0.27	0.00012	33	26				K.AHGGVSVFGGVGER.T	[192-205]
	0	3.92e-05	High	Unambiguous	[K].AHGGVSVFGGVGER.[T]		1	ATCG00480.1	54	0	3	0.00010434	443.562	1328.67	1328.67	0.27	0.00012	33	26				K.AHGGVSVFGGVGER.T	[192-205]
	0	4.342e-05	High	Unambiguous	[K].AHGGVSVFGGVGER.[T]		1	ATCG00480.1	56	0	3	6.81478e-05	443.562	1328.67	1328.67	0.27	0.00012	33	26				K.AHGGVSVFGGVGER.T	[192-205]
	0	4.349e-05	High	Unambiguous	[K].AHGGVSVFGGVGER.[T]		1	ATCG00480.1	57	0	3	5.09861e-05	443.562	1328.67	1328.67	0.27	0.00012	33	26				K.AHGGVSVFGGVGER.T	[192-205]
	0	5.43e-05	High	Unambiguous	[K].AHGGVSVFGGVGER.[T]		1	ATCG00480.1	51	0	3	0.000219004	443.562	1328.67	1328.67	0.27	0.00012	33	26				K.AHGGVSVFGGVGER.T	[192-205]
	0	1.824e-05	High	Unambiguous	[K].AHGGVSVFGGVGER.[T]		1	ATCG00480.1	55	0	3	8.5793e-05	443.562	1328.67	1328.67	0.27	0.00012	33	26				K.AHGGVSVFGGVGER.T	[192-205]
	0	3.655e-05	High	Unambiguous	[K].AHGGVSVFGGVGER.[T]		1	ATCG00480.1	59	0	3	3.01614e-05	443.562	1328.67	1328.67	0.27	0.00012	33	26				K.AHGGVSVFGGVGER.T	[192-205]
	0	7.49e-05	High	Unambiguous	[K].AHGGVSVFGGVGER.[T]		1	ATCG00480.1	50	0	3	0.00024743	443.562	1328.67	1328.67	0.27	0.00012	33	26				K.AHGGVSVFGGVGER.T	[192-205]
	0	6.384e-05	High	Unambiguous	[K].AHGGVSVFGGVGER.[T]		1	ATCG00480.1	56	0	3	5.88101e-05	443.562	1328.67	1328.67	0.27	0.00012	33	26				K.AHGGVSVFGGVGER.T	[192-205]
	0	3.584e-05	High	Unambiguous	[K].AHGGVSVFGGVGER.[T]		1	ATCG00480.1	54	0	3	8.83999e-05	443.562	1328.67	1328.67	0.2	9e-05	33	26				K.AHGGVSVFGGVGER.T	[192-205]
	0	4.299e-05	High	Unambiguous	[K].AHGGVSVFGGVGER.[T]		1	ATCG00480.1	58	0	3	4.00361e-05	443.562	1328.67	1328.67	0.2	9e-05	33	26				K.AHGGVSVFGGVGER.T	[192-205]
	0	2.277e-05	High	Unambiguous	[K].AHGGVSVFGGVGER.[T]		1	ATCG00480.1	59	0	3	2.90036e-05	443.562	1328.67	1328.67	0.2	9e-05	33	26				K.AHGGVSVFGGVGER.T	[192-205]
	0	2.107e-05	High	Unambiguous	[K].AHGGVSVFGGVGER.[T]		1	ATCG00480.1	59	0	3	2.96792e-05	443.562	1328.67	1328.67	0.2	9e-05	33	26				K.AHGGVSVFGGVGER.T	[192-205]
	0	6.831e-05	High	Unambiguous	[K].AHGGVSVFGGVGER.[T]		1	ATCG00480.1	57	0	3	4.73644e-05	443.562	1328.67	1328.67	0.2	9e-05	33	26				K.AHGGVSVFGGVGER.T	[192-205]
	0	3.437e-05	High	Unambiguous	[K].AHGGVSVFGGVGER.[T]		1	ATCG00480.1	52	0	3	0.00017197	443.562	1328.67	1328.67	0.2	9e-05	33	26				K.AHGGVSVFGGVGER.T	[192-205]
	0	1.207e-05	High	Unambiguous	[K].AHGGVSVFGGVGER.[T]		1	ATCG00480.1	59	0	3	2.96792e-05	443.562	1328.67	1328.67	0.2	9e-05	33	26				K.AHGGVSVFGGVGER.T	[192-205]
	0	2.426e-05	High	Unambiguous	[K].AHGGVSVFGGVGER.[T]		1	ATCG00480.1	53	0	2	0.000137547	664.839	1328.67	1328.67	0.19	0.00013	33	26				K.AHGGVSVFGGVGER.T	[192-205]
	0	2.458e-05	High	Unambiguous	[K].AHGGVSVFGGVGER.[T]		1	ATCG00480.1	55	0	3	7.77055e-05	443.562	1328.67	1328.67	0.13	6e-05	33	26				K.AHGGVSVFGGVGER.T	[192-205]
	0	4.012e-05	High	Unambiguous	[K].AHGGVSVFGGVGER.[T]		1	ATCG00480.1	50	0	3	0.000245726	443.562	1328.67	1328.67	0.13	6e-05	33	26				K.AHGGVSVFGGVGER.T	[192-205]
	0	2.737e-05	High	Unambiguous	[K].AHGGVSVFGGVGER.[T]		1	ATCG00480.1	55	0	3	7.82441e-05	443.562	1328.67	1328.67	0.13	6e-05	33	26				K.AHGGVSVFGGVGER.T	[192-205]
	0	6.525e-06	High	Unambiguous	[K].AHGGVSVFGGVGER.[T]		1	ATCG00480.1	65	0	3	8.04362e-06	443.562	1328.67	1328.67	0.13	6e-05	33	26				K.AHGGVSVFGGVGER.T	[192-205]
	0	3.192e-05	High	Unambiguous	[K].AHGGVSVFGGVGER.[T]		1	ATCG00480.1	59	0	3	3.36087e-05	443.562	1328.67	1328.67	0.13	6e-05	33	26				K.AHGGVSVFGGVGER.T	[192-205]
	0	2.542e-05	High	Unambiguous	[K].AHGGVSVFGGVGER.[T]		1	ATCG00480.1	55	0	3	7.77055e-05	443.562	1328.67	1328.67	0.13	6e-05	33	26				K.AHGGVSVFGGVGER.T	[192-205]
	0	4.967e-05	High	Unambiguous	[K].AHGGVSVFGGVGER.[T]		1	ATCG00480.1	50	0	3	0.00022359	443.562	1328.67	1328.67	0.13	6e-05	33	26				K.AHGGVSVFGGVGER.T	[192-205]
	0	3.615e-05	High	Unambiguous	[K].AHGGVSVFGGVGER.[T]		1	ATCG00480.1	56	0	2	6.34529e-05	664.839	1328.67	1328.67	0.1	6e-05	33	26				K.AHGGVSVFGGVGER.T	[192-205]
	0	1.109e-05	High	Unambiguous	[K].AHGGVSVFGGVGER.[T]		1	ATCG00480.1	61	0	3	2.09147e-05	443.562	1328.67	1328.67	0.06	3e-05	33	26				K.AHGGVSVFGGVGER.T	[192-205]
	0	3.867e-06	High	Unambiguous	[K].AHGGVSVFGGVGER.[T]		1	ATCG00480.1	60	0	3	2.37384e-05	443.562	1328.67	1328.67	0.27	0.00012	33	26				K.AHGGVSVFGGVGER.T	[192-205]
	0	3.871e-06	High	Unambiguous	[K].AHGGVSVFGGVGER.[T]		1	ATCG00480.1	71	0	2	2.15007e-06	664.839	1328.67	1328.67	0.28	0.00019	33	26				K.AHGGVSVFGGVGER.T	[192-205]
	0	6.099e-05	High	Unambiguous	[K].AHGGVSVFGGVGER.[T]		1	ATCG00480.1	46	0	2	0.000584052	664.839	1328.67	1328.67	0.28	0.00019	33	26				K.AHGGVSVFGGVGER.T	[192-205]
	0	6.911e-06	High	Unambiguous	[K].AHGGVSVFGGVGER.[T]		1	ATCG00480.1	61	0	3	1.99274e-05	443.562	1328.67	1328.67	0.34	0.00015	33	26				K.AHGGVSVFGGVGER.T	[192-205]
	0	1.596e-05	High	Unambiguous	[K].AHGGVSVFGGVGER.[T]		1	ATCG00480.1	55	0	2	8.64053e-05	664.839	1328.67	1328.67	0.74	0.00049	34	27				K.AHGGVSVFGGVGER.T	[192-205]
	0	1.786e-06	High	Unambiguous	[K].AHGGVSVFGGVGER.[T]		1	ATCG00480.1	68	0	2	3.78652e-06	664.839	1328.67	1328.67	0.65	0.00043	34	27				K.AHGGVSVFGGVGER.T	[192-205]
	0	5.15e-05	High	Unambiguous	[K].AHGGVSVFGGVGER.[T]		1	ATCG00480.1	53	0	2	0.000130389	664.839	1328.67	1328.67	0.65	0.00043	34	27				K.AHGGVSVFGGVGER.T	[192-205]
	0	1.613e-05	High	Unambiguous	[K].AHGGVSVFGGVGER.[T]		1	ATCG00480.1	59	0	2	3.39813e-05	664.839	1328.67	1328.67	0.65	0.00043	34	27				K.AHGGVSVFGGVGER.T	[192-205]
	0	2.771e-05	High	Unambiguous	[K].AHGGVSVFGGVGER.[T]		1	ATCG00480.1	57	0	3	4.86676e-05	443.562	1328.67	1328.67	0.62	0.00027	34	27				K.AHGGVSVFGGVGER.T	[192-205]
	0	1.386e-05	High	Unambiguous	[K].AHGGVSVFGGVGER.[T]		1	ATCG00480.1	60	0	2	2.34552e-05	664.839	1328.67	1328.67	0.56	0.00037	34	27				K.AHGGVSVFGGVGER.T	[192-205]
	0	1.651e-05	High	Unambiguous	[K].AHGGVSVFGGVGER.[T]		1	ATCG00480.1	63	0	2	1.28896e-05	664.839	1328.67	1328.67	0.56	0.00037	34	27				K.AHGGVSVFGGVGER.T	[192-205]
	0	6.227e-05	High	Unambiguous	[K].AHGGVSVFGGVGER.[T]		1	ATCG00480.1	48	0	3	0.000402013	443.562	1328.67	1328.67	0.55	0.00024	34	27				K.AHGGVSVFGGVGER.T	[192-205]
	0	1.719e-05	High	Unambiguous	[K].AHGGVSVFGGVGER.[T]		1	ATCG00480.1	52	0	3	0.000148676	443.562	1328.67	1328.67	0.55	0.00024	34	27				K.AHGGVSVFGGVGER.T	[192-205]
	0	4.276e-06	High	Unambiguous	[K].AHGGVSVFGGVGER.[T]		1	ATCG00480.1	68	0	3	3.63988e-06	443.562	1328.67	1328.67	0.48	0.00021	34	27				K.AHGGVSVFGGVGER.T	[192-205]
	0	8.624e-05	High	Unambiguous	[K].AHGGVSVFGGVGER.[T]		1	ATCG00480.1	54	0	3	9.52988e-05	443.562	1328.67	1328.67	0.48	0.00021	34	27				K.AHGGVSVFGGVGER.T	[192-205]
	0	3.826e-05	High	Unambiguous	[K].AHGGVSVFGGVGER.[T]		1	ATCG00480.1	56	0	3	6.2674e-05	443.562	1328.67	1328.67	0.48	0.00021	34	27				K.AHGGVSVFGGVGER.T	[192-205]
	0	3.601e-05	High	Unambiguous	[K].AHGGVSVFGGVGER.[T]		1	ATCG00480.1	57	0	3	5.14579e-05	443.562	1328.67	1328.67	0.06	3e-05	33	26				K.AHGGVSVFGGVGER.T	[192-205]
	0	2.555e-05	High	Unambiguous	[K].AHGGVSVFGGVGER.[T]		1	ATCG00480.1	57	0	3	4.87627e-05	443.562	1328.67	1328.67	0.48	0.00021	34	27				K.AHGGVSVFGGVGER.T	[192-205]
	0	8.523e-06	High	Unambiguous	[K].AHGGVSVFGGVGER.[T]		1	ATCG00480.1	56	0	2	6.12266e-05	664.839	1328.67	1328.67	0.46	0.00031	33	26				K.AHGGVSVFGGVGER.T	[192-205]
	0	1.602e-05	High	Unambiguous	[K].AHGGVSVFGGVGER.[T]		1	ATCG00480.1	55	0	3	6.99925e-05	443.562	1328.67	1328.67	0.41	0.00018	33	26				K.AHGGVSVFGGVGER.T	[192-205]
	0	0.0001116	High	Unambiguous	[K].AHGGVSVFGGVGER.[T]		1	ATCG00480.1	51	0	3	0.000188822	443.562	1328.67	1328.67	0.41	0.00018	33	26				K.AHGGVSVFGGVGER.T	[192-205]
	0	4.006e-05	High	Unambiguous	[K].AHGGVSVFGGVGER.[T]		1	ATCG00480.1	50	0	3	0.000223899	443.562	1328.67	1328.67	0.41	0.00018	33	26				K.AHGGVSVFGGVGER.T	[192-205]
	0	1.847e-05	High	Unambiguous	[K].AHGGVSVFGGVGER.[T]		1	ATCG00480.1	61	0	3	1.80323e-05	443.562	1328.67	1328.67	0.41	0.00018	33	26				K.AHGGVSVFGGVGER.T	[192-205]
	0	3.114e-05	High	Unambiguous	[K].AHGGVSVFGGVGER.[T]		1	ATCG00480.1	47	0	2	0.000454414	664.839	1328.67	1328.67	0.37	0.00025	33	26				K.AHGGVSVFGGVGER.T	[192-205]
	0	3.706e-05	High	Unambiguous	[K].AHGGVSVFGGVGER.[T]		1	ATCG00480.1	44	0	2	0.000947222	664.839	1328.67	1328.67	0.37	0.00025	33	26				K.AHGGVSVFGGVGER.T	[192-205]
	0	2.675e-05	High	Unambiguous	[K].AHGGVSVFGGVGER.[T]		1	ATCG00480.1	65	0	2	7.95155e-06	664.839	1328.67	1328.67	0.37	0.00025	33	26				K.AHGGVSVFGGVGER.T	[192-205]
	0	1.569e-05	High	Unambiguous	[K].AHGGVSVFGGVGER.[T]		1	ATCG00480.1	61	0	2	1.95637e-05	664.839	1328.67	1328.67	0.37	0.00025	33	26				K.AHGGVSVFGGVGER.T	[192-205]
	0	7.08e-05	High	Unambiguous	[K].AHGGVSVFGGVGER.[T]		1	ATCG00480.1	59	0	2	3.41548e-05	664.839	1328.67	1328.67	0.37	0.00025	33	26				K.AHGGVSVFGGVGER.T	[192-205]
	0	4.725e-05	High	Unambiguous	[K].AHGGVSVFGGVGER.[T]		1	ATCG00480.1	51	0	3	0.000203447	443.562	1328.67	1328.67	0.34	0.00015	33	26				K.AHGGVSVFGGVGER.T	[192-205]
	0	3.237e-05	High	Unambiguous	[K].AHGGVSVFGGVGER.[T]		1	ATCG00480.1	49	0	3	0.000291375	443.562	1328.67	1328.67	0.34	0.00015	33	26				K.AHGGVSVFGGVGER.T	[192-205]
	0	3.608e-05	High	Unambiguous	[K].AHGGVSVFGGVGER.[T]		1	ATCG00480.1	55	0	3	7.13595e-05	443.562	1328.67	1328.67	0.34	0.00015	33	26				K.AHGGVSVFGGVGER.T	[192-205]
	0	1.807e-05	High	Unambiguous	[K].AHGGVSVFGGVGER.[T]		1	ATCG00480.1	52	0	2	0.000144192	664.839	1328.67	1328.67	0.46	0.00031	33	26				K.AHGGVSVFGGVGER.T	[192-205]
	0	4.77e-07	High	Unambiguous	[K].mPNIYNALVVK.[G]	M1(Oxidation)	1	ATCG00480.1	74	0	2	6.8662e-07	639.349	1277.69	1277.69	-0.79	-0.00051	32	25				K.MPNIYNALVVK.G	[40-50]
	0	2.981e-05	High	Unambiguous	[K].mPNIYNALVVK.[G]	M1(Oxidation)	1	ATCG00480.1	61	0	2	1.43274e-05	639.352	1277.7	1277.69	2.84	0.00181	32	25				K.MPNIYNALVVK.G	[40-50]
	0	3.821e-06	High	Unambiguous	[K].mPNIYNALVVK.[G]	M1(Oxidation)	1	ATCG00480.1	86	0	2	4.00612e-08	639.351	1277.69	1277.69	1.98	0.00126	32	25				K.MPNIYNALVVK.G	[40-50]
	0	2.214e-06	High	Unambiguous	[K].mPNIYNALVVK.[G]	M1(Oxidation)	1	ATCG00480.1	80	0	2	1.8652e-07	639.35	1277.69	1277.69	0.93	0.00059	32	25				K.MPNIYNALVVK.G	[40-50]
	0	3.527e-06	High	Unambiguous	[K].mPNIYNALVVK.[G]	M1(Oxidation)	1	ATCG00480.1	80	0	2	1.81851e-07	639.35	1277.69	1277.69	0.74	0.00047	32	25				K.MPNIYNALVVK.G	[40-50]
	0	1.603e-06	High	Unambiguous	[K].mPNIYNALVVK.[G]	M1(Oxidation)	1	ATCG00480.1	81	0	2	1.32653e-07	639.35	1277.69	1277.69	0.74	0.00047	32	25				K.MPNIYNALVVK.G	[40-50]
	0	5.022e-05	High	Unambiguous	[K].mPNIYNALVVK.[G]	M1(Oxidation)	1	ATCG00480.1	60	0	3	1.665e-05	426.569	1277.69	1277.69	0.61	0.00026	32	25				K.MPNIYNALVVK.G	[40-50]
	0	2.809e-05	High	Unambiguous	[K].mPNIYNALVVK.[G]	M1(Oxidation)	1	ATCG00480.1	64	0	2	6.75172e-06	639.35	1277.69	1277.69	0.45	0.00029	32	25				K.MPNIYNALVVK.G	[40-50]
	0	1.964e-07	High	Unambiguous	[K].mPNIYNALVVK.[G]	M1(Oxidation)	1	ATCG00480.1	85	0	2	5.84002e-08	639.35	1277.69	1277.69	0.45	0.00029	32	25				K.MPNIYNALVVK.G	[40-50]
	0	6.07e-07	High	Unambiguous	[K].mPNIYNALVVK.[G]	M1(Oxidation)	1	ATCG00480.1	78	0	2	2.78878e-07	639.35	1277.69	1277.69	0.45	0.00029	32	25				K.MPNIYNALVVK.G	[40-50]
	0	6.88e-06	High	Unambiguous	[K].mPNIYNALVVK.[G]	M1(Oxidation)	1	ATCG00480.1	58	0	2	2.66512e-05	639.35	1277.69	1277.69	0.07	4e-05	32	25				K.MPNIYNALVVK.G	[40-50]
	0	4.399e-06	High	Unambiguous	[K].mPNIYNALVVK.[G]	M1(Oxidation)	1	ATCG00480.1	77	0	2	3.54902e-07	639.35	1277.69	1277.69	-0.22	-0.00014	32	25				K.MPNIYNALVVK.G	[40-50]
	0	1.501e-07	High	Unambiguous	[K].mPNIYNALVVK.[G]	M1(Oxidation)	1	ATCG00480.1	108	0	2	2.54517e-10	639.349	1277.69	1277.69	-0.41	-0.00026	32	25				K.MPNIYNALVVK.G	[40-50]
	0	3.263e-07	High	Unambiguous	[K].mPNIYNALVVK.[G]	M1(Oxidation)	1	ATCG00480.1	101	0	2	1.3388e-09	639.349	1277.69	1277.69	-0.5	-0.00032	32	25				K.MPNIYNALVVK.G	[40-50]
	0	7.375e-06	High	Unambiguous	[K].mPNIYNALVVK.[G]	M1(Oxidation)	1	ATCG00480.1	68	0	2	2.37529e-06	639.349	1277.69	1277.69	-0.6	-0.00038	32	25				K.MPNIYNALVVK.G	[40-50]
	0	7.646e-06	High	Unambiguous	[K].MPNIYNALVVK.[G]		1	ATCG00480.1	70	0	2	1.97888e-06	631.354	1261.7	1261.7	3.01	0.0019	32	25				K.MPNIYNALVVK.G	[40-50]
	0	0.000342	High	Unambiguous	[K].MPNIYNALVVK.[G]		1	ATCG00480.1	48	0	3	0.000292025	421.238	1261.7	1261.7	2.73	0.00115	32	25				K.MPNIYNALVVK.G	[40-50]
	0	5.972e-05	High	Unambiguous	[K].MPNIYNALVVK.[G]		1	ATCG00480.1	36	0	2	0.00473609	631.354	1261.7	1261.7	2.23	0.00141	32	25				K.MPNIYNALVVK.G	[40-50]
	0	0.0001444	High	Unambiguous	[K].MPNIYNALVVK.[G]		1	ATCG00480.1	45	0	3	0.000550073	421.238	1261.7	1261.7	2.15	0.0009	32	25				K.MPNIYNALVVK.G	[40-50]
	0	2.275e-05	High	Unambiguous	[K].MPNIYNALVVK.[G]		1	ATCG00480.1	59	0	2	2.03329e-05	631.354	1261.7	1261.7	2.04	0.00129	32	25				K.MPNIYNALVVK.G	[40-50]
	0	5.09e-05	High	Unambiguous	[K].MPNIYNALVVK.[G]		1	ATCG00480.1	50	0	2	0.000189038	631.353	1261.7	1261.7	1.55	0.00098	32	25				K.MPNIYNALVVK.G	[40-50]
	0	1.611e-05	High	Unambiguous	[K].MPNIYNALVVK.[G]		1	ATCG00480.1	56	0	2	4.87023e-05	631.353	1261.7	1261.7	1.55	0.00098	32	25				K.MPNIYNALVVK.G	[40-50]
	0	6.836e-05	High	Unambiguous	[K].MPNIYNALVVK.[G]		1	ATCG00480.1	46	0	2	0.000466709	631.353	1261.7	1261.7	1.26	0.0008	32	25				K.MPNIYNALVVK.G	[40-50]
	0	0.0001783	High	Unambiguous	[K].MPNIYNALVVK.[G]		1	ATCG00480.1	29	0	2	0.020656	631.353	1261.7	1261.7	1.26	0.0008	32	25				K.MPNIYNALVVK.G	[40-50]
	0	6.919e-05	High	Unambiguous	[K].MPNIYNALVVK.[G]		1	ATCG00480.1	40	0	2	0.00167512	631.353	1261.7	1261.7	1.17	0.00074	32	25				K.MPNIYNALVVK.G	[40-50]
	0	7.303e-06	High	Unambiguous	[K].MPNIYNALVVK.[G]		1	ATCG00480.1	63	0	2	8.26126e-06	631.353	1261.7	1261.7	1.17	0.00074	32	25				K.MPNIYNALVVK.G	[40-50]
	0	8.755e-05	High	Unambiguous	[K].MPNIYNALVVK.[G]		1	ATCG00480.1	39	0	2	0.00205966	631.353	1261.7	1261.7	1.07	0.00068	32	25				K.MPNIYNALVVK.G	[40-50]
	0	4.305e-05	High	Unambiguous	[K].MPNIYNALVVK.[G]		1	ATCG00480.1	41	0	2	0.00124107	631.353	1261.7	1261.7	1.07	0.00068	32	25				K.MPNIYNALVVK.G	[40-50]
	0	0.0002811	High	Unambiguous	[K].MPNIYNALVVK.[G]		1	ATCG00480.1	33	0	2	0.00911581	631.353	1261.7	1261.7	0.97	0.00061	32	25				K.MPNIYNALVVK.G	[40-50]
	0	4.477e-05	High	Unambiguous	[K].MPNIYNALVVK.[G]		1	ATCG00480.1	45	0	2	0.000495217	631.353	1261.7	1261.7	0.97	0.00061	32	25				K.MPNIYNALVVK.G	[40-50]
	0	0.0001067	High	Unambiguous	[K].MPNIYNALVVK.[G]		1	ATCG00480.1	37	0	2	0.00355975	631.353	1261.7	1261.7	0.88	0.00055	32	25				K.MPNIYNALVVK.G	[40-50]
	0	7.497e-05	High	Unambiguous	[K].MPNIYNALVVK.[G]		1	ATCG00480.1	39	0	2	0.00216481	631.353	1261.7	1261.7	0.88	0.00055	32	25				K.MPNIYNALVVK.G	[40-50]
	0	2.348e-05	High	Unambiguous	[K].MPNIYNALVVK.[G]		1	ATCG00480.1	56	0	2	4.80198e-05	631.353	1261.7	1261.7	0.88	0.00055	32	25				K.MPNIYNALVVK.G	[40-50]
	0	2.261e-05	High	Unambiguous	[K].MPNIYNALVVK.[G]		1	ATCG00480.1	50	0	2	0.0001921	631.353	1261.7	1261.7	0.78	0.00049	32	25				K.MPNIYNALVVK.G	[40-50]
	0	2.091e-05	High	Unambiguous	[K].MPNIYNALVVK.[G]		1	ATCG00480.1	55	0	2	5.41413e-05	631.353	1261.7	1261.7	0.78	0.00049	32	25				K.MPNIYNALVVK.G	[40-50]
	0	1.989e-05	High	Unambiguous	[K].MPNIYNALVVK.[G]		1	ATCG00480.1	50	0	2	0.000180106	631.353	1261.7	1261.7	0.59	0.00037	32	25				K.MPNIYNALVVK.G	[40-50]
	0	4.847e-06	High	Unambiguous	[K].MPNIYNALVVK.[G]		1	ATCG00480.1	64	0	2	6.76906e-06	631.353	1261.7	1261.7	0.49	0.00031	32	25				K.MPNIYNALVVK.G	[40-50]
	0	3.184e-05	High	Unambiguous	[K].MPNIYNALVVK.[G]		1	ATCG00480.1	41	0	2	0.00149117	631.353	1261.7	1261.7	0.49	0.00031	32	25				K.MPNIYNALVVK.G	[40-50]
	0	1.171e-10	High	Unambiguous	[R].DTLGQEINVTcEVQQLLGNNR.[V]	C11(Carbamidomethyl)	1	ATCG00480.1	106	0	2	9.81368e-10	1201.09	2401.18	2401.18	0.38	0.00045	35	28				R.DTLGQEINVTCEVQQLLGNNR.V	[53-73]
	0	2.258e-09	High	Unambiguous	[R].DTLGQEINVTcEVQQLLGNNR.[V]	C11(Carbamidomethyl)	1	ATCG00480.1	104	0	3	1.77035e-09	801.065	2401.18	2401.18	1.64	0.00131	36	29				R.DTLGQEINVTCEVQQLLGNNR.V	[53-73]
	0	0.0006368	High	Unambiguous	[R].TNPTTSNPEVSIR.[E]		1	ATCG00480.1	67	0	2	6.54216e-06	708.362	1415.72	1415.71	2.9	0.00205	34	27				R.TNPTTSNPEVSIR.E	[3-15]
	0	1.231e-06	High	Unambiguous	[R].DTLGQEINVTcEVQQLLGNNR.[V]	C11(Carbamidomethyl)	1	ATCG00480.1	48	0	2	0.000573241	1201.09	2401.18	2401.18	1.71	0.00206	35	29				R.DTLGQEINVTCEVQQLLGNNR.V	[53-73]
	0	0.0006271	High	Unambiguous	[R].TNPTTSNPEVSIR.[E]		1	ATCG00480.1	37	0	2	0.00571905	708.36	1415.71	1415.71	0.66	0.00046	34	27				R.TNPTTSNPEVSIR.E	[3-15]
	0	6.179e-05	High	Unambiguous	[R].TNPTTSNPEVSIR.[E]		1	ATCG00480.1	54	0	3	9.64548e-05	472.576	1415.71	1415.71	0.65	0.00031	34	27				R.TNPTTSNPEVSIR.E	[3-15]
	0	9.039e-06	High	Unambiguous	[R].TNPTTSNPEVSIR.[E]		1	ATCG00480.1	70	0	3	2.91289e-06	472.576	1415.71	1415.71	0.52	0.00024	34	27				R.TNPTTSNPEVSIR.E	[3-15]
	0	2.725e-05	High	Unambiguous	[R].TNPTTSNPEVSIR.[E]		1	ATCG00480.1	58	0	2	4.73548e-05	708.36	1415.71	1415.71	0.14	0.0001	34	27				R.TNPTTSNPEVSIR.E	[3-15]
	0	8.29e-12	High	Unambiguous	[R].DTLGQEINVTcEVQQLLGNNR.[V]	C11(Carbamidomethyl)	1	ATCG00480.1	125	0	2	1.36094e-11	1201.1	2401.18	2401.18	2.31	0.00277	35	28				R.DTLGQEINVTCEVQQLLGNNR.V	[53-73]
	0	3.498e-06	High	Unambiguous	[R].TNPTTSNPEVSIR.[E]		1	ATCG00480.1	62	0	3	1.76096e-05	472.576	1415.71	1415.71	-0.13	-6e-05	34	27				R.TNPTTSNPEVSIR.E	[3-15]
	0	3.691e-05	High	Unambiguous	[R].TNPTTSNPEVSIR.[E]		1	ATCG00480.1	64	0	2	1.07936e-05	708.36	1415.71	1415.71	-0.21	-0.00015	34	27				R.TNPTTSNPEVSIR.E	[3-15]
	0	8.36e-05	High	Unambiguous	[R].TNPTTSNPEVSIR.[E]		1	ATCG00480.1	69	0	2	3.33555e-06	708.36	1415.71	1415.71	-0.21	-0.00015	34	27				R.TNPTTSNPEVSIR.E	[3-15]
	0	0.0005828	High	Unambiguous	[R].TNPTTSNPEVSIR.[E]		1	ATCG00480.1	24	0	2	0.0974865	708.36	1415.71	1415.71	-0.38	-0.00027	34	27				R.TNPTTSNPEVSIR.E	[3-15]
	0	6.773e-06	High	Unambiguous	[R].TNPTTSNPEVSIR.[E]		1	ATCG00480.1	67	0	2	5.74856e-06	708.359	1415.71	1415.71	-0.81	-0.00057	34	27				R.TNPTTSNPEVSIR.E	[3-15]
	0	1.549e-08	High	Unambiguous	[R].DTLGQEINVTcEVQQLLGNNR.[V]	C11(Carbamidomethyl)	1	ATCG00480.1	80	0	3	3.80565e-07	801.068	2401.19	2401.18	4.77	0.00382	36	29				R.DTLGQEINVTCEVQQLLGNNR.V	[53-73]
	0	0.0001973	High	Unambiguous	[K].MPNIYNALVVK.[G]		1	ATCG00480.1	41	0	2	0.00142406	631.353	1261.7	1261.7	0.49	0.00031	32	25				K.MPNIYNALVVK.G	[40-50]
	0	3.851e-05	High	Unambiguous	[R].AVAMSATEGLKR.[G]		1	ATCG00480.1	45	1	3	0.000656421	411.892	1233.66	1233.66	-1.18	-0.00049	33	26				R.AVAMSATEGLKR.G	[76-87]
	0	0.0003125	High	Unambiguous	[R].AVAMSATEGLKR.[G]		1	ATCG00480.1	39	1	3	0.00316221	411.892	1233.66	1233.66	-0.29	-0.00012	33	26				R.AVAMSATEGLKR.G	[76-87]
	0	4.082e-05	High	Unambiguous	[R].AVAMSATEGLKR.[G]		1	ATCG00480.1	48	1	3	0.000361402	411.892	1233.66	1233.66	-0.29	-0.00012	33	26				R.AVAMSATEGLKR.G	[76-87]
	0	5.055e-05	High	Unambiguous	[R].AVAMSATEGLKR.[G]		1	ATCG00480.1	46	1	3	0.000608122	411.892	1233.66	1233.66	-0.36	-0.00015	33	26				R.AVAMSATEGLKR.G	[76-87]
	0	4.77e-05	High	Unambiguous	[R].AVAMSATEGLKR.[G]		1	ATCG00480.1	50	1	3	0.000242098	411.892	1233.66	1233.66	-0.36	-0.00015	33	26				R.AVAMSATEGLKR.G	[76-87]
	0	5.585e-05	High	Unambiguous	[R].AVAMSATEGLKR.[G]		1	ATCG00480.1	48	1	3	0.000403637	411.892	1233.66	1233.66	-0.36	-0.00015	33	26				R.AVAMSATEGLKR.G	[76-87]
	0	4.667e-05	High	Unambiguous	[R].AVAMSATEGLKR.[G]		1	ATCG00480.1	50	1	3	0.000253508	411.892	1233.66	1233.66	-0.36	-0.00015	33	26				R.AVAMSATEGLKR.G	[76-87]
	0	5.513e-05	High	Unambiguous	[R].AVAMSATEGLKR.[G]		1	ATCG00480.1	47	1	3	0.00049544	411.892	1233.66	1233.66	-0.36	-0.00015	33	26				R.AVAMSATEGLKR.G	[76-87]
	0	6.637e-05	High	Unambiguous	[R].AVAMSATEGLKR.[G]		1	ATCG00480.1	48	1	3	0.000413039	411.892	1233.66	1233.66	-0.36	-0.00015	33	26				R.AVAMSATEGLKR.G	[76-87]
	0	8.02e-05	High	Unambiguous	[R].AVAMSATEGLKR.[G]		1	ATCG00480.1	47	1	3	0.00043235	411.892	1233.66	1233.66	-0.44	-0.00018	33	26				R.AVAMSATEGLKR.G	[76-87]
	0	3.381e-05	High	Unambiguous	[R].AVAMSATEGLKR.[G]		1	ATCG00480.1	47	1	3	0.000415753	411.892	1233.66	1233.66	-0.44	-0.00018	33	26				R.AVAMSATEGLKR.G	[76-87]
	0	7.809e-05	High	Unambiguous	[R].AVAMSATEGLKR.[G]		1	ATCG00480.1	43	1	3	0.00113982	411.892	1233.66	1233.66	-0.51	-0.00021	33	26				R.AVAMSATEGLKR.G	[76-87]
	0	6.227e-05	High	Unambiguous	[R].AVAMSATEGLKR.[G]		1	ATCG00480.1	47	1	3	0.000481938	411.892	1233.66	1233.66	-0.29	-0.00012	33	26				R.AVAMSATEGLKR.G	[76-87]
	0	0.0001069	High	Unambiguous	[R].AVAMSATEGLKR.[G]		1	ATCG00480.1	48	1	3	0.000387956	411.892	1233.66	1233.66	-0.59	-0.00024	33	26				R.AVAMSATEGLKR.G	[76-87]
	0	0.0006603	High	Unambiguous	[R].AVAMSATEGLKR.[G]		1	ATCG00480.1	57	1	2	4.7729e-05	617.334	1233.66	1233.66	-0.65	-0.0004	33	26				R.AVAMSATEGLKR.G	[76-87]
	0	8.802e-05	High	Unambiguous	[R].AVAMSATEGLKR.[G]		1	ATCG00480.1	46	1	3	0.000607831	411.892	1233.66	1233.66	-0.66	-0.00027	33	26				R.AVAMSATEGLKR.G	[76-87]
	0	7.612e-05	High	Unambiguous	[R].AVAMSATEGLKR.[G]		1	ATCG00480.1	46	1	3	0.000568568	411.892	1233.66	1233.66	-0.74	-0.0003	33	26				R.AVAMSATEGLKR.G	[76-87]
	0	3.748e-05	High	Unambiguous	[R].AVAMSATEGLKR.[G]		1	ATCG00480.1	49	1	3	0.000306043	411.892	1233.66	1233.66	-0.74	-0.0003	33	26				R.AVAMSATEGLKR.G	[76-87]
	0	8.358e-05	High	Unambiguous	[R].AVAMSATEGLKR.[G]		1	ATCG00480.1	66	1	2	5.50532e-06	617.334	1233.66	1233.66	-0.75	-0.00046	33	26				R.AVAMSATEGLKR.G	[76-87]
	0	6.212e-05	High	Unambiguous	[R].AVAMSATEGLKR.[G]		1	ATCG00480.1	48	1	3	0.000363774	411.892	1233.66	1233.66	-0.81	-0.00033	33	26				R.AVAMSATEGLKR.G	[76-87]
	0	6.535e-05	High	Unambiguous	[R].AVAMSATEGLKR.[G]		1	ATCG00480.1	47	1	3	0.000447539	411.892	1233.66	1233.66	-0.88	-0.00036	33	26				R.AVAMSATEGLKR.G	[76-87]
	0	6.317e-05	High	Unambiguous	[R].AVAMSATEGLKR.[G]		1	ATCG00480.1	48	1	3	0.000353006	411.892	1233.66	1233.66	-0.59	-0.00024	33	26				R.AVAMSATEGLKR.G	[76-87]
	0	6.922e-05	High	Unambiguous	[R].AVAMSATEGLKR.[G]		1	ATCG00480.1	47	1	3	0.000462371	411.892	1233.66	1233.66	-0.29	-0.00012	33	26				R.AVAMSATEGLKR.G	[76-87]
	0	5.771e-05	High	Unambiguous	[R].AVAMSATEGLKR.[G]		1	ATCG00480.1	49	1	3	0.000275417	411.892	1233.66	1233.66	0.01	0	33	26				R.AVAMSATEGLKR.G	[76-87]
	0	0.0002456	High	Unambiguous	[R].AVAMSATEGLKR.[G]		1	ATCG00480.1	41	1	3	0.00199982	411.892	1233.66	1233.66	-0.07	-3e-05	33	26				R.AVAMSATEGLKR.G	[76-87]
	0	0.0003814	High	Unambiguous	[R].AVAMSATEGLKR.[G]		1	ATCG00480.1	33	1	3	0.010864	411.892	1233.66	1233.66	-0.07	-3e-05	33	26				R.AVAMSATEGLKR.G	[76-87]
	0	4.05e-05	High	Unambiguous	[R].AVAMSATEGLKR.[G]		1	ATCG00480.1	49	1	3	0.000319883	411.892	1233.66	1233.66	-0.07	-3e-05	33	26				R.AVAMSATEGLKR.G	[76-87]
	0	9.199e-05	High	Unambiguous	[R].AVAMSATEGLKR.[G]		1	ATCG00480.1	43	1	3	0.00108891	411.892	1233.66	1233.66	-0.07	-3e-05	33	26				R.AVAMSATEGLKR.G	[76-87]
	0	3.979e-05	High	Unambiguous	[R].AVAMSATEGLKR.[G]		1	ATCG00480.1	49	1	3	0.000266067	411.892	1233.66	1233.66	-0.07	-3e-05	33	26				R.AVAMSATEGLKR.G	[76-87]
	0	3.648e-05	High	Unambiguous	[R].AVAMSATEGLKR.[G]		1	ATCG00480.1	48	1	3	0.000355624	411.892	1233.66	1233.66	-0.07	-3e-05	33	26				R.AVAMSATEGLKR.G	[76-87]
	0	4.124e-05	High	Unambiguous	[R].AVAMSATEGLKR.[G]		1	ATCG00480.1	48	1	3	0.000353176	411.892	1233.66	1233.66	-0.07	-3e-05	33	26				R.AVAMSATEGLKR.G	[76-87]
	0	5.378e-05	High	Unambiguous	[R].AVAMSATEGLKR.[G]		1	ATCG00480.1	49	1	3	0.000264844	411.892	1233.66	1233.66	-0.07	-3e-05	33	26				R.AVAMSATEGLKR.G	[76-87]
	0	6.808e-05	High	Unambiguous	[R].AVAMSATEGLKR.[G]		1	ATCG00480.1	47	1	3	0.00042854	411.892	1233.66	1233.66	-0.07	-3e-05	33	26				R.AVAMSATEGLKR.G	[76-87]
	0	5.291e-05	High	Unambiguous	[R].AVAMSATEGLKR.[G]		1	ATCG00480.1	48	1	3	0.000399936	411.892	1233.66	1233.66	-0.07	-3e-05	33	26				R.AVAMSATEGLKR.G	[76-87]
	0	6.906e-05	High	Unambiguous	[R].AVAMSATEGLKR.[G]		1	ATCG00480.1	47	1	3	0.00042854	411.892	1233.66	1233.66	-0.07	-3e-05	33	26				R.AVAMSATEGLKR.G	[76-87]
	0	2.904e-05	High	Unambiguous	[R].AVAMSATEGLKR.[G]		1	ATCG00480.1	51	1	3	0.000184073	411.892	1233.66	1233.66	-0.07	-3e-05	33	26				R.AVAMSATEGLKR.G	[76-87]
	0	3.826e-05	High	Unambiguous	[R].AVAMSATEGLKR.[G]		1	ATCG00480.1	47	1	3	0.00041975	411.892	1233.66	1233.66	-0.14	-6e-05	33	26				R.AVAMSATEGLKR.G	[76-87]
	0	3.233e-05	High	Unambiguous	[R].AVAMSATEGLKR.[G]		1	ATCG00480.1	48	1	3	0.00033728	411.892	1233.66	1233.66	-0.14	-6e-05	33	26				R.AVAMSATEGLKR.G	[76-87]
	0	7.734e-05	High	Unambiguous	[R].AVAMSATEGLKR.[G]		1	ATCG00480.1	47	1	3	0.00047862	411.892	1233.66	1233.66	-0.14	-6e-05	33	26				R.AVAMSATEGLKR.G	[76-87]
	0	4.335e-05	High	Unambiguous	[R].AVAMSATEGLKR.[G]		1	ATCG00480.1	49	1	3	0.000279249	411.892	1233.66	1233.66	-0.14	-6e-05	33	26				R.AVAMSATEGLKR.G	[76-87]
	0	0.000303	High	Unambiguous	[R].AVAMSATEGLKR.[G]		1	ATCG00480.1	69	1	2	2.95115e-06	617.335	1233.66	1233.66	-0.16	-0.0001	33	26				R.AVAMSATEGLKR.G	[76-87]
	0	7.943e-05	High	Unambiguous	[R].AVAMSATEGLKR.[G]		1	ATCG00480.1	41	1	3	0.00172978	411.892	1233.66	1233.66	-0.22	-9e-05	33	26				R.AVAMSATEGLKR.G	[76-87]
	0	4.897e-05	High	Unambiguous	[R].AVAMSATEGLKR.[G]		1	ATCG00480.1	47	1	3	0.000452888	411.892	1233.66	1233.66	-0.22	-9e-05	33	26				R.AVAMSATEGLKR.G	[76-87]
	0	1.835e-05	High	Unambiguous	[R].AVAMSATEGLKR.[G]		1	ATCG00480.1	48	1	3	0.000344343	411.892	1233.66	1233.66	-0.22	-9e-05	33	26				R.AVAMSATEGLKR.G	[76-87]
	0	4.631e-05	High	Unambiguous	[R].AVAMSATEGLKR.[G]		1	ATCG00480.1	48	1	3	0.000417668	411.892	1233.66	1233.66	-0.88	-0.00036	33	26				R.AVAMSATEGLKR.G	[76-87]
	0	0.0001157	High	Unambiguous	[R].AVAMSATEGLKR.[G]		1	ATCG00480.1	47	1	3	0.000426414	411.892	1233.66	1233.66	-0.88	-0.00036	33	26				R.AVAMSATEGLKR.G	[76-87]
	0	6.667e-05	High	Unambiguous	[R].AVAMSATEGLKR.[G]		1	ATCG00480.1	45	1	3	0.000685776	411.892	1233.66	1233.66	-0.96	-0.00039	33	26				R.AVAMSATEGLKR.G	[76-87]
	0	0.0001236	High	Unambiguous	[R].EGNDLYMEMK.[E]		1	ATCG00480.1	57	0	2	4.30921e-05	615.265	1229.52	1229.52	3.72	0.00229	33	26				R.EGNDLYMEMK.E	[208-217]
	0	9.397e-05	High	Unambiguous	[R].EGNDLYMEMK.[E]		1	ATCG00480.1	50	0	2	0.000202404	615.263	1229.52	1229.52	1.34	0.00082	33	26				R.EGNDLYMEMK.E	[208-217]
	0	1.241e-05	High	Unambiguous	[R].EGNDLYMEMK.[E]		1	ATCG00480.1	75	0	2	5.97387e-07	615.263	1229.52	1229.52	0.05	3e-05	32	25				R.EGNDLYMEMK.E	[208-217]
	0	6.629e-05	High	Unambiguous	[R].AVAMSATEGLKR.[G]		1	ATCG00480.1	47	1	3	0.000406614	411.892	1233.66	1233.66	-0.96	-0.00039	33	26				R.AVAMSATEGLKR.G	[76-87]
	0	7.037e-05	High	Unambiguous	[R].AVAMSATEGLKR.[G]		1	ATCG00480.1	46	1	3	0.000508373	411.892	1233.66	1233.66	-0.96	-0.00039	33	26				R.AVAMSATEGLKR.G	[76-87]
	0	1.869e-05	High	Unambiguous	[R].AVAMSATEGLKR.[G]		1	ATCG00480.1	68	1	2	3.96445e-06	617.334	1233.66	1233.66	-1.14	-0.00071	33	26				R.AVAMSATEGLKR.G	[76-87]
	0	0.0003025	High	Unambiguous	[K].MPNIYNALVVK.[G]		1	ATCG00480.1	32	0	2	0.011522	631.353	1261.7	1261.7	0.49	0.00031	32	25				K.MPNIYNALVVK.G	[40-50]
	0	3.391e-05	High	Unambiguous	[R].AVAMSATEGLKR.[G]		1	ATCG00480.1	47	1	3	0.000448934	411.892	1233.66	1233.66	-1.18	-0.00049	33	26				R.AVAMSATEGLKR.G	[76-87]
	0	7.259e-05	High	Unambiguous	[R].AVAMSATEGLKR.[G]		1	ATCG00480.1	47	1	3	0.000406614	411.892	1233.66	1233.66	-1.25	-0.00052	33	26				R.AVAMSATEGLKR.G	[76-87]
	0	0.000107	High	Unambiguous	[R].AVAMSATEGLKR.[G]		1	ATCG00480.1	46	1	3	0.000585985	411.892	1233.66	1233.66	-1.4	-0.00058	33	26				R.AVAMSATEGLKR.G	[76-87]
	0	3.893e-05	High	Unambiguous	[R].AVAMSATEGLKR.[G]		1	ATCG00480.1	49	1	3	0.000299148	411.892	1233.66	1233.66	-1.4	-0.00058	33	26				R.AVAMSATEGLKR.G	[76-87]
	0	5.753e-05	High	Unambiguous	[R].AVAMSATEGLKR.[G]		1	ATCG00480.1	49	1	3	0.000303437	411.891	1233.66	1233.66	-1.77	-0.00073	33	26				R.AVAMSATEGLKR.G	[76-87]
	0	0.0001185	High	Unambiguous	[R].AVAMSATEGLKR.[G]		1	ATCG00480.1	46	1	3	0.000577531	411.891	1233.66	1233.66	-2.52	-0.00103	33	26				R.AVAMSATEGLKR.G	[76-87]
	0	4.653e-05	High	Unambiguous	[R].AVAMSATEGLKR.[G]		1	ATCG00480.1	47	1	3	0.00041897	411.892	1233.66	1233.66	-0.96	-0.00039	33	26				R.AVAMSATEGLKR.G	[76-87]
	0	0.0001934	High	Unambiguous	[R].AVAMSATEGLKR.[G]		1	ATCG00480.1	42	1	3	0.00135829	411.892	1233.66	1233.66	0.01	0	33	26				R.AVAMSATEGLKR.G	[76-87]
	0	4.14e-05	High	Unambiguous	[R].AVAMSATEGLKR.[G]		1	ATCG00480.1	50	1	3	0.000261211	411.892	1233.66	1233.66	0.01	0	33	26				R.AVAMSATEGLKR.G	[76-87]
	0	8.124e-05	High	Unambiguous	[R].AVAMSATEGLKR.[G]		1	ATCG00480.1	46	1	3	0.000580752	411.892	1233.66	1233.66	0.01	0	33	26				R.AVAMSATEGLKR.G	[76-87]
	0	8.375e-05	High	Unambiguous	[R].AVAmSATEGLKR.[G]	M4(Oxidation)	1	ATCG00480.1	56	1	2	6.58737e-05	625.331	1249.66	1249.66	-1.36	-0.00085	33	26				R.AVAMSATEGLKR.G	[76-87]
	0	1.897e-05	High	Unambiguous	[R].AVAmSATEGLKR.[G]	M4(Oxidation)	1	ATCG00480.1	70	1	2	2.38872e-06	625.332	1249.66	1249.66	0.59	0.00037	33	26				R.AVAMSATEGLKR.G	[76-87]
	0	0.0002494	High	Unambiguous	[R].AVAmSATEGLKR.[G]	M4(Oxidation)	1	ATCG00480.1	65	1	2	7.26384e-06	625.332	1249.66	1249.66	0.4	0.00025	33	26				R.AVAMSATEGLKR.G	[76-87]
	0	0.0002162	High	Unambiguous	[R].AVAmSATEGLKR.[G]	M4(Oxidation)	1	ATCG00480.1	43	1	3	0.0013218	417.224	1249.66	1249.66	0.36	0.00015	33	26				R.AVAMSATEGLKR.G	[76-87]
	0	0.0001997	High	Unambiguous	[R].AVAmSATEGLKR.[G]	M4(Oxidation)	1	ATCG00480.1	50	1	2	0.000222929	625.332	1249.66	1249.66	0.3	0.00019	33	26				R.AVAMSATEGLKR.G	[76-87]
	0	0.0004562	High	Unambiguous	[R].AVAmSATEGLKR.[G]	M4(Oxidation)	1	ATCG00480.1	58	1	2	3.85626e-05	625.332	1249.66	1249.66	0.3	0.00019	33	26				R.AVAMSATEGLKR.G	[76-87]
	0	7.171e-05	High	Unambiguous	[R].AVAmSATEGLKR.[G]	M4(Oxidation)	1	ATCG00480.1	46	1	3	0.000551018	417.224	1249.66	1249.66	0.29	0.00012	33	26				R.AVAMSATEGLKR.G	[76-87]
	0	0.0001863	High	Unambiguous	[R].AVAmSATEGLKR.[G]	M4(Oxidation)	1	ATCG00480.1	44	1	3	0.00094225	417.224	1249.66	1249.66	0.14	6e-05	33	26				R.AVAMSATEGLKR.G	[76-87]
	0	0.0006484	High	Unambiguous	[R].AVAmSATEGLKR.[G]	M4(Oxidation)	1	ATCG00480.1	44	1	3	0.00103078	417.224	1249.66	1249.66	0.14	6e-05	33	26				R.AVAMSATEGLKR.G	[76-87]
	0	7.13e-05	High	Unambiguous	[R].AVAmSATEGLKR.[G]	M4(Oxidation)	1	ATCG00480.1	51	1	3	0.000181297	417.224	1249.66	1249.66	0	0	33	26				R.AVAMSATEGLKR.G	[76-87]
	0	0.0001204	High	Unambiguous	[R].AVAmSATEGLKR.[G]	M4(Oxidation)	1	ATCG00480.1	39	1	3	0.0027567	417.224	1249.66	1249.66	0	0	33	26				R.AVAMSATEGLKR.G	[76-87]
	0	0.0002003	High	Unambiguous	[R].AVAmSATEGLKR.[G]	M4(Oxidation)	1	ATCG00480.1	59	1	2	3.12169e-05	625.332	1249.66	1249.66	-0.09	-6e-05	33	26				R.AVAMSATEGLKR.G	[76-87]
	0	0.000179	High	Unambiguous	[R].AVAmSATEGLKR.[G]	M4(Oxidation)	1	ATCG00480.1	38	1	3	0.00377042	417.224	1249.66	1249.66	-0.15	-6e-05	33	26				R.AVAMSATEGLKR.G	[76-87]
	0	9.745e-05	High	Unambiguous	[R].AVAmSATEGLKR.[G]	M4(Oxidation)	1	ATCG00480.1	43	1	3	0.00115982	417.224	1249.66	1249.66	-0.22	-9e-05	33	26				R.AVAMSATEGLKR.G	[76-87]
	0	4.541e-05	High	Unambiguous	[R].AVAmSATEGLKR.[G]	M4(Oxidation)	1	ATCG00480.1	68	1	2	3.4865e-06	625.332	1249.66	1249.66	-0.28	-0.00018	33	26				R.AVAMSATEGLKR.G	[76-87]
	0	0.000501	High	Unambiguous	[R].AVAmSATEGLKR.[G]	M4(Oxidation)	1	ATCG00480.1	45	1	3	0.000773638	417.224	1249.66	1249.66	-0.44	-0.00018	34	27				R.AVAMSATEGLKR.G	[76-87]
	0	0.000362	High	Unambiguous	[R].AVAmSATEGLKR.[G]	M4(Oxidation)	1	ATCG00480.1	32	1	3	0.0158185	417.224	1249.66	1249.66	-0.52	-0.00021	33	26				R.AVAMSATEGLKR.G	[76-87]
	0	0.0001042	High	Unambiguous	[R].AVAmSATEGLKR.[G]	M4(Oxidation)	1	ATCG00480.1	60	1	2	2.40528e-05	625.332	1249.66	1249.66	-0.58	-0.00036	33	26				R.AVAMSATEGLKR.G	[76-87]
	0	0.0006066	High	Unambiguous	[R].AVAmSATEGLKR.[G]	M4(Oxidation)	1	ATCG00480.1	47	1	2	0.000477958	625.332	1249.66	1249.66	0.01	1e-05	33	26				R.AVAMSATEGLKR.G	[76-87]
	0	0.0006235	High	Unambiguous	[R].EGNDLYmEMK.[E]	M7(Oxidation)	1	ATCG00480.1	48	0	2	0.000277412	623.26	1245.51	1245.51	-0.38	-0.00023	31	24				R.EGNDLYMEMK.E	[208-217]
	0	4.984e-05	High	Unambiguous	[R].AVAMSATEGLKR.[G]		1	ATCG00480.1	44	1	3	0.000937542	411.892	1233.66	1233.66	0.01	0	33	26				R.AVAMSATEGLKR.G	[76-87]
	0	3.434e-05	High	Unambiguous	[R].EGNDLYMEmK.[E]	M9(Oxidation)	1	ATCG00480.1	51	0	2	0.000126124	623.26	1245.51	1245.51	0.8	0.0005	32	25				R.EGNDLYMEMK.E	[208-217]
	0	0.0004188	High	Unambiguous	[R].EGNDLYmEMK.[E]	M7(Oxidation)	1	ATCG00480.1	48	0	2	0.000228769	623.26	1245.51	1245.51	-0.08	-5e-05	32	25				R.EGNDLYMEMK.E	[208-217]
	0	0.0003556	High	Unambiguous	[R].AVAmSATEGLKR.[G]	M4(Oxidation)	1	ATCG00480.1	67	1	2	4.26468e-06	625.333	1249.66	1249.66	0.99	0.00062	33	26				R.AVAMSATEGLKR.G	[76-87]
	0	6.303e-07	High	Unambiguous	[R].YKELQDIIAILGLDELSEEDR.[L]		1	ATCG00480.1	57	1	3	5.75881e-05	821.425	2462.26	2462.27	-2.82	-0.00232	34	27				R.YKELQDIIAILGLDELSEEDR.L	[398-418]
	0	6.322e-08	High	Unambiguous	[R].YKELQDIIAILGLDELSEEDR.[L]		1	ATCG00480.1	67	1	3	5.08124e-06	821.425	2462.26	2462.27	-2	-0.00164	34	27				R.YKELQDIIAILGLDELSEEDR.L	[398-418]
	0	5.502e-05	High	Unambiguous	[R].YKELQDIIAILGLDELSEEDR.[L]		1	ATCG00480.1	18	1	3	0.472133	821.426	2462.26	2462.27	-1.19	-0.00097	34	27				R.YKELQDIIAILGLDELSEEDR.L	[398-418]
	0	7.134e-05	High	Unambiguous	[K].MPNIYNALVVK.[G]		1	ATCG00480.1	42	0	2	0.00106054	631.353	1261.7	1261.7	0.49	0.00031	32	25				K.MPNIYNALVVK.G	[40-50]
	0	2.48e-05	High	Unambiguous	[K].MPNIYNALVVK.[G]		1	ATCG00480.1	49	0	2	0.000203483	631.353	1261.7	1261.7	0.39	0.00025	32	25				K.MPNIYNALVVK.G	[40-50]
	0	1.119e-05	High	Unambiguous	[K].MPNIYNALVVK.[G]		1	ATCG00480.1	55	0	2	5.80134e-05	631.353	1261.7	1261.7	0.39	0.00025	32	25				K.MPNIYNALVVK.G	[40-50]
	0	5.007e-05	High	Unambiguous	[K].MPNIYNALVVK.[G]		1	ATCG00480.1	50	0	2	0.000189465	631.353	1261.7	1261.7	0.39	0.00025	32	25				K.MPNIYNALVVK.G	[40-50]
	0	5.634e-05	High	Unambiguous	[K].MPNIYNALVVK.[G]		1	ATCG00480.1	38	0	2	0.00243517	631.352	1261.7	1261.7	0.3	0.00019	32	25				K.MPNIYNALVVK.G	[40-50]
	0	5.864e-05	High	Unambiguous	[K].MPNIYNALVVK.[G]		1	ATCG00480.1	27	0	2	0.0312269	631.352	1261.7	1261.7	0.3	0.00019	32	25				K.MPNIYNALVVK.G	[40-50]
	0	5.896e-05	High	Unambiguous	[K].MPNIYNALVVK.[G]		1	ATCG00480.1	41	0	2	0.00143393	631.352	1261.7	1261.7	0.2	0.00013	32	25				K.MPNIYNALVVK.G	[40-50]
	0	5.618e-05	High	Unambiguous	[K].MPNIYNALVVK.[G]		1	ATCG00480.1	37	0	2	0.00343185	631.352	1261.7	1261.7	0.01	0	32	25				K.MPNIYNALVVK.G	[40-50]
	0	0.0001188	High	Unambiguous	[K].MPNIYNALVVK.[G]		1	ATCG00480.1	35	0	2	0.00497197	631.352	1261.7	1261.7	0.01	0	32	25				K.MPNIYNALVVK.G	[40-50]
	0	8.461e-05	High	Unambiguous	[K].MPNIYNALVVK.[G]		1	ATCG00480.1	29	0	2	0.0237426	631.352	1261.7	1261.7	-0.09	-6e-05	32	25				K.MPNIYNALVVK.G	[40-50]
	0	9.292e-09	High	Unambiguous	[R].YKELQDIIAILGLDELSEEDR.[L]		1	ATCG00480.1	79	1	3	3.66869e-07	821.426	2462.26	2462.27	-0.66	-0.00055	34	27				R.YKELQDIIAILGLDELSEEDR.L	[398-418]
	0	4.818e-05	High	Unambiguous	[K].MPNIYNALVVK.[G]		1	ATCG00480.1	43	0	2	0.000804504	631.352	1261.7	1261.7	-0.28	-0.00018	32	25				K.MPNIYNALVVK.G	[40-50]
	0	5.879e-05	High	Unambiguous	[K].MPNIYNALVVK.[G]		1	ATCG00480.1	44	0	2	0.000639424	631.352	1261.7	1261.7	-0.96	-0.00061	32	25				K.MPNIYNALVVK.G	[40-50]
	0	3.48e-05	High	Unambiguous	[K].MPNIYNALVVK.[G]		1	ATCG00480.1	46	0	2	0.00045917	631.351	1261.7	1261.7	-1.35	-0.00085	32	25				K.MPNIYNALVVK.G	[40-50]
	0	9.169e-06	High	Unambiguous	[K].MPNIYNALVVK.[G]		1	ATCG00480.1	61	0	2	1.54516e-05	631.351	1261.7	1261.7	-1.54	-0.00097	32	25				K.MPNIYNALVVK.G	[40-50]
	0	1.027e-05	High	Unambiguous	[K].MPNIYNALVVK.[G]		1	ATCG00480.1	59	0	2	2.35933e-05	631.352	1261.7	1261.7	-0.67	-0.00042	32	25				K.MPNIYNALVVK.G	[40-50]
	0	8.381e-10	High	Unambiguous	[R].YKELQDIIAILGLDELSEEDR.[L]		1	ATCG00480.1	102	1	3	1.61611e-09	821.427	2462.27	2462.27	-0.07	-6e-05	34	27				R.YKELQDIIAILGLDELSEEDR.L	[398-418]
	0	4.957e-10	High	Unambiguous	[R].YKELQDIIAILGLDELSEEDR.[L]		1	ATCG00480.1	85	1	3	9.02551e-08	821.427	2462.27	2462.27	0.08	6e-05	34	27				R.YKELQDIIAILGLDELSEEDR.L	[398-418]
	0	0.0003723	High	Unambiguous	[R].AVAmSATEGLKR.[G]	M4(Oxidation)	1	ATCG00480.1	33	1	3	0.0106765	417.225	1249.66	1249.66	1.76	0.00073	33	26				R.AVAMSATEGLKR.G	[76-87]
	0	0.0001504	High	Unambiguous	[R].AVAmSATEGLKR.[G]	M4(Oxidation)	1	ATCG00480.1	45	1	3	0.000661361	417.224	1249.66	1249.66	1.39	0.00058	33	26				R.AVAMSATEGLKR.G	[76-87]
	0	0.0004083	High	Unambiguous	[R].AVAmSATEGLKR.[G]	M4(Oxidation)	1	ATCG00480.1	60	1	2	2.22785e-05	625.333	1249.66	1249.66	0.99	0.00062	33	26				R.AVAMSATEGLKR.G	[76-87]
	0	0.0002797	High	Unambiguous	[R].AVAmSATEGLKR.[G]	M4(Oxidation)	1	ATCG00480.1	61	1	2	1.72936e-05	625.333	1249.66	1249.66	0.99	0.00062	33	26				R.AVAMSATEGLKR.G	[76-87]
	0	1.54e-11	High	Unambiguous	[R].YKELQDIIAILGLDELSEEDR.[L]		1	ATCG00480.1	105	1	2	7.6232e-10	1231.64	2462.27	2462.27	0.33	0.00041	34	27				R.YKELQDIIAILGLDELSEEDR.L	[398-418]
	0	9.146e-10	High	Unambiguous	[R].YKELQDIIAILGLDELSEEDR.[L]		1	ATCG00480.1	84	1	3	1.13233e-07	821.427	2462.27	2462.27	0.38	0.00031	34	27				R.YKELQDIIAILGLDELSEEDR.L	[398-418]
	0	1.884e-09	High	Unambiguous	[R].YKELQDIIAILGLDELSEEDR.[L]		1	ATCG00480.1	85	1	3	7.67516e-08	821.427	2462.27	2462.27	0.53	0.00043	34	27				R.YKELQDIIAILGLDELSEEDR.L	[398-418]
	0	8.163e-08	High	Unambiguous	[R].YKELQDIIAILGLDELSEEDR.[L]		1	ATCG00480.1	64	1	3	1.09923e-05	821.427	2462.27	2462.27	0.53	0.00043	34	27				R.YKELQDIIAILGLDELSEEDR.L	[398-418]
	0	4.807e-08	High	Unambiguous	[R].YKELQDIIAILGLDELSEEDR.[L]		1	ATCG00480.1	90	1	3	2.35717e-08	821.427	2462.27	2462.27	0.6	0.00049	34	27				R.YKELQDIIAILGLDELSEEDR.L	[398-418]
	0	6.951e-10	High	Unambiguous	[R].YKELQDIIAILGLDELSEEDR.[L]		1	ATCG00480.1	97	1	3	5.50225e-09	821.428	2462.27	2462.27	1.12	0.00092	34	27				R.YKELQDIIAILGLDELSEEDR.L	[398-418]
	0	2.493e-08	High	Unambiguous	[R].YKELQDIIAILGLDELSEEDR.[L]		1	ATCG00480.1	79	1	2	3.28186e-07	1231.64	2462.27	2462.27	1.42	0.00175	34	27				R.YKELQDIIAILGLDELSEEDR.L	[398-418]
	0	3.619e-09	High	Unambiguous	[R].YKELQDIIAILGLDELSEEDR.[L]		1	ATCG00480.1	96	1	3	6.73441e-09	821.429	2462.27	2462.27	2.83	0.00232	34	27				R.YKELQDIIAILGLDELSEEDR.L	[398-418]
	0	2.983e-07	High	Unambiguous	[R].YKELQDIIAILGLDELSEEDR.[L]		1	ATCG00480.1	63	1	3	1.15112e-05	821.428	2462.27	2462.27	1.27	0.00104	34	27				R.YKELQDIIAILGLDELSEEDR.L	[398-418]
	0	6.885e-05	High	Unambiguous	[R].AVAMSATEGLKR.[G]		1	ATCG00480.1	46	1	3	0.000640808	411.892	1233.66	1233.66	0.6	0.00025	33	26				R.AVAMSATEGLKR.G	[76-87]
	0	3.748e-05	High	Unambiguous	[R].AVAMSATEGLKR.[G]		1	ATCG00480.1	50	1	3	0.000245281	411.892	1233.66	1233.66	0.3	0.00012	33	26				R.AVAMSATEGLKR.G	[76-87]
	0	7.805e-05	High	Unambiguous	[R].AVAMSATEGLKR.[G]		1	ATCG00480.1	41	1	3	0.00155796	411.893	1233.66	1233.66	0.97	0.0004	32	25				R.AVAMSATEGLKR.G	[76-87]
	0	8.227e-05	High	Unambiguous	[R].AVAMSATEGLKR.[G]		1	ATCG00480.1	42	1	3	0.00137718	411.892	1233.66	1233.66	0.16	6e-05	33	26				R.AVAMSATEGLKR.G	[76-87]
	0	0.0002857	High	Unambiguous	[R].AVAMSATEGLKR.[G]		1	ATCG00480.1	45	1	3	0.000573532	411.893	1233.66	1233.66	0.97	0.0004	32	25				R.AVAMSATEGLKR.G	[76-87]
	0	0.0005914	High	Unambiguous	[R].AVAMSATEGLKR.[G]		1	ATCG00480.1	58	1	2	3.32789e-05	617.335	1233.66	1233.66	0.93	0.00058	32	25				R.AVAMSATEGLKR.G	[76-87]
	0	0.0001728	High	Unambiguous	[R].AVAMSATEGLKR.[G]		1	ATCG00480.1	47	1	3	0.00047716	411.892	1233.66	1233.66	0.23	9e-05	33	26				R.AVAMSATEGLKR.G	[76-87]
	0	3.76e-05	High	Unambiguous	[R].AVAMSATEGLKR.[G]		1	ATCG00480.1	45	1	3	0.000729001	411.892	1233.66	1233.66	0.67	0.00028	33	26				R.AVAMSATEGLKR.G	[76-87]
	0	7.408e-05	High	Unambiguous	[R].AVAMSATEGLKR.[G]		1	ATCG00480.1	46	1	3	0.00054283	411.892	1233.66	1233.66	0.23	9e-05	33	26				R.AVAMSATEGLKR.G	[76-87]
	0	0.0001731	High	Unambiguous	[R].AVAMSATEGLKR.[G]		1	ATCG00480.1	32	1	3	0.0150544	411.892	1233.66	1233.66	0.23	9e-05	33	26				R.AVAMSATEGLKR.G	[76-87]
	0	7.662e-05	High	Unambiguous	[R].AVAMSATEGLKR.[G]		1	ATCG00480.1	47	1	3	0.000451573	411.893	1233.66	1233.66	0.82	0.00034	33	26				R.AVAMSATEGLKR.G	[76-87]
	0	7.212e-05	High	Unambiguous	[R].AVAMSATEGLKR.[G]		1	ATCG00480.1	44	1	3	0.000950009	411.892	1233.66	1233.66	0.67	0.00028	33	26				R.AVAMSATEGLKR.G	[76-87]
	0	5.434e-05	High	Unambiguous	[R].AVAMSATEGLKR.[G]		1	ATCG00480.1	48	1	3	0.00032252	411.893	1233.66	1233.66	1.05	0.00043	32	25				R.AVAMSATEGLKR.G	[76-87]
	0	0.0002766	High	Unambiguous	[R].AVAMSATEGLKR.[G]		1	ATCG00480.1	39	1	3	0.00245359	411.893	1233.66	1233.66	1.86	0.00077	32	25				R.AVAMSATEGLKR.G	[76-87]
	0	0.000363	High	Unambiguous	[R].AVAMSATEGLKR.[G]		1	ATCG00480.1	49	1	3	0.000281832	411.892	1233.66	1233.66	0.16	6e-05	33	26				R.AVAMSATEGLKR.G	[76-87]
	0	3.116e-05	High	Unambiguous	[R].AVAMSATEGLKR.[G]		1	ATCG00480.1	51	1	3	0.000202298	411.892	1233.66	1233.66	0.16	6e-05	33	26				R.AVAMSATEGLKR.G	[76-87]
	0	5.083e-05	High	Unambiguous	[R].AVAMSATEGLKR.[G]		1	ATCG00480.1	47	1	3	0.000510494	411.892	1233.66	1233.66	0.16	6e-05	33	26				R.AVAMSATEGLKR.G	[76-87]
	0	0.0001514	High	Unambiguous	[R].AVAMSATEGLKR.[G]		1	ATCG00480.1	71	1	2	1.43733e-06	617.335	1233.66	1233.66	1.13	0.0007	32	25				R.AVAMSATEGLKR.G	[76-87]
	0	7.483e-05	High	Unambiguous	[R].AVAMSATEGLKR.[G]		1	ATCG00480.1	46	1	3	0.000531865	411.893	1233.66	1233.66	1.57	0.00064	32	25				R.AVAMSATEGLKR.G	[76-87]
	0	0.0004735	High	Unambiguous	[R].AVAMSATEGLKR.[G]		1	ATCG00480.1	57	1	2	3.67115e-05	617.336	1233.66	1233.66	1.53	0.00094	32	25				R.AVAMSATEGLKR.G	[76-87]
	0	2.891e-05	High	Unambiguous	[R].AVAMSATEGLKR.[G]		1	ATCG00480.1	48	1	3	0.000379307	411.892	1233.66	1233.66	0.16	6e-05	33	26				R.AVAMSATEGLKR.G	[76-87]
	0	0.0002365	High	Unambiguous	[R].AVAMSATEGLKR.[G]		1	ATCG00480.1	45	1	3	0.00054929	411.893	1233.66	1233.66	1.49	0.00061	32	25				R.AVAMSATEGLKR.G	[76-87]
	0	6.164e-05	High	Unambiguous	[R].AVAMSATEGLKR.[G]		1	ATCG00480.1	51	1	3	0.000164741	411.893	1233.66	1233.66	1.49	0.00061	32	25				R.AVAMSATEGLKR.G	[76-87]
	0	7.104e-05	High	Unambiguous	[R].AVAMSATEGLKR.[G]		1	ATCG00480.1	47	1	3	0.000424426	411.893	1233.66	1233.66	1.49	0.00061	32	25				R.AVAMSATEGLKR.G	[76-87]
	0	0.0002943	High	Unambiguous	[R].AVAMSATEGLKR.[G]		1	ATCG00480.1	61	1	2	1.41189e-05	617.336	1233.66	1233.66	1.63	0.001	32	25				R.AVAMSATEGLKR.G	[76-87]
	0	0.0003478	High	Unambiguous	[R].AVAMSATEGLKR.[G]		1	ATCG00480.1	48	1	3	0.000365587	411.892	1233.66	1233.66	0.16	6e-05	33	26				R.AVAMSATEGLKR.G	[76-87]
	0	3.255e-05	High	Unambiguous	[R].AVAMSATEGLKR.[G]		1	ATCG00480.1	49	1	3	0.000289553	411.892	1233.66	1233.66	0.67	0.00028	33	26				R.AVAMSATEGLKR.G	[76-87]
	0	3.93e-05	High	Unambiguous	[R].AVAMSATEGLKR.[G]		1	ATCG00480.1	47	1	3	0.000472785	411.892	1233.66	1233.66	0.23	9e-05	33	26				R.AVAMSATEGLKR.G	[76-87]
	0	3.654e-05	High	Unambiguous	[R].AVAMSATEGLKR.[G]		1	ATCG00480.1	48	1	3	0.000337026	411.892	1233.66	1233.66	0.3	0.00012	33	26				R.AVAMSATEGLKR.G	[76-87]
	0	0.0002912	High	Unambiguous	[R].AVAMSATEGLKR.[G]		1	ATCG00480.1	57	1	2	4.5359e-05	617.335	1233.66	1233.66	0.44	0.00027	33	26				R.AVAMSATEGLKR.G	[76-87]
	0	0.0002232	High	Unambiguous	[R].AVAMSATEGLKR.[G]		1	ATCG00480.1	41	1	3	0.00203078	411.892	1233.66	1233.66	0.45	0.00019	33	26				R.AVAMSATEGLKR.G	[76-87]
	0	4.52e-05	High	Unambiguous	[R].AVAMSATEGLKR.[G]		1	ATCG00480.1	47	1	3	0.000513646	411.892	1233.66	1233.66	0.3	0.00012	33	26				R.AVAMSATEGLKR.G	[76-87]
	0	2.489e-05	High	Unambiguous	[R].AVAMSATEGLKR.[G]		1	ATCG00480.1	51	1	3	0.000190399	411.892	1233.66	1233.66	0.38	0.00016	33	26				R.AVAMSATEGLKR.G	[76-87]
	0	4.648e-05	High	Unambiguous	[R].AVAMSATEGLKR.[G]		1	ATCG00480.1	50	1	3	0.000244154	411.892	1233.66	1233.66	0.38	0.00016	33	26				R.AVAMSATEGLKR.G	[76-87]
	0	2.828e-05	High	Unambiguous	[R].AVAMSATEGLKR.[G]		1	ATCG00480.1	50	1	3	0.000243592	411.892	1233.66	1233.66	0.3	0.00012	33	26				R.AVAMSATEGLKR.G	[76-87]
	0	6.379e-05	High	Unambiguous	[R].AVAMSATEGLKR.[G]		1	ATCG00480.1	48	1	3	0.000343292	411.892	1233.66	1233.66	0.3	0.00012	33	26				R.AVAMSATEGLKR.G	[76-87]
	0	5.002e-05	High	Unambiguous	[R].AVAMSATEGLKR.[G]		1	ATCG00480.1	47	1	3	0.000516017	411.892	1233.66	1233.66	0.3	0.00012	33	26				R.AVAMSATEGLKR.G	[76-87]
	0	0.000153	High	Unambiguous	[R].AVAMSATEGLKR.[G]		1	ATCG00480.1	37	1	3	0.00433175	411.892	1233.66	1233.66	0.38	0.00016	33	26				R.AVAMSATEGLKR.G	[76-87]
	0	1.383e-05	High	Unambiguous	[R].AVAMSATEGLKR.[G]		1	ATCG00480.1	47	1	3	0.000429204	411.892	1233.66	1233.66	0.23	9e-05	33	26				R.AVAMSATEGLKR.G	[76-87]
	0	4.561e-05	High	Unambiguous	[R].AVAMSATEGLKR.[G]		1	ATCG00480.1	48	1	3	0.000336251	411.892	1233.66	1233.66	0.45	0.00019	33	26				R.AVAMSATEGLKR.G	[76-87]
	0	3.834e-05	High	Unambiguous	[R].AVAMSATEGLKR.[G]		1	ATCG00480.1	49	1	3	0.000313132	411.892	1233.66	1233.66	0.6	0.00025	33	26				R.AVAMSATEGLKR.G	[76-87]
	0	3.912e-05	High	Unambiguous	[R].AVAMSATEGLKR.[G]		1	ATCG00480.1	47	1	3	0.00042828	411.892	1233.66	1233.66	0.6	0.00025	33	26				R.AVAMSATEGLKR.G	[76-87]
	0	4.273e-05	High	Unambiguous	[R].AVAMSATEGLKR.[G]		1	ATCG00480.1	45	1	3	0.000777549	411.892	1233.66	1233.66	0.6	0.00025	33	26				R.AVAMSATEGLKR.G	[76-87]
	0	8.425e-05	High	Unambiguous	[R].AVAMSATEGLKR.[G]		1	ATCG00480.1	49	1	3	0.000270849	411.892	1233.66	1233.66	0.6	0.00025	33	26				R.AVAMSATEGLKR.G	[76-87]
	0	3.614e-05	High	Unambiguous	[R].AVAMSATEGLKR.[G]		1	ATCG00480.1	47	1	3	0.000457876	411.892	1233.66	1233.66	0.53	0.00022	33	26				R.AVAMSATEGLKR.G	[76-87]
	0	0.0006807	High	Unambiguous	[R].AVAMSATEGLKR.[G]		1	ATCG00480.1	45	1	3	0.000737333	411.892	1233.66	1233.66	0.45	0.00019	33	26				R.AVAMSATEGLKR.G	[76-87]
	0	6.286e-05	High	Unambiguous	[R].AVAMSATEGLKR.[G]		1	ATCG00480.1	47	1	3	0.000441315	411.892	1233.66	1233.66	0.53	0.00022	33	26				R.AVAMSATEGLKR.G	[76-87]
	0	5.793e-05	High	Unambiguous	[R].AVAMSATEGLKR.[G]		1	ATCG00480.1	46	1	3	0.000617658	411.892	1233.66	1233.66	0.53	0.00022	33	26				R.AVAMSATEGLKR.G	[76-87]
	0	0.000135	High	Unambiguous	[R].AVAMSATEGLKR.[G]		1	ATCG00480.1	40	1	3	0.00265866	411.892	1233.66	1233.66	0.45	0.00019	33	26				R.AVAMSATEGLKR.G	[76-87]
	0	0.0002917	High	Unambiguous	[R].AVAMSATEGLKR.[G]		1	ATCG00480.1	41	1	3	0.00177316	411.892	1233.66	1233.66	0.53	0.00022	33	26				R.AVAMSATEGLKR.G	[76-87]
	0	6.405e-05	High	Unambiguous	[R].AVAMSATEGLKR.[G]		1	ATCG00480.1	47	1	3	0.000424291	411.892	1233.66	1233.66	0.3	0.00012	33	26				R.AVAMSATEGLKR.G	[76-87]
	0	3.967e-05	High	Unambiguous	[R].AVAMSATEGLKR.[G]		1	ATCG00480.1	51	1	3	0.000185349	411.892	1233.66	1233.66	0.08	3e-05	33	26				R.AVAMSATEGLKR.G	[76-87]
	0	2.398e-05	High	Unambiguous	[R].AVAMSATEGLKR.[G]		1	ATCG00480.1	47	1	3	0.000463437	411.892	1233.66	1233.66	0.08	3e-05	33	26				R.AVAMSATEGLKR.G	[76-87]
	0	5.101e-05	High	Unambiguous	[R].AVAMSATEGLKR.[G]		1	ATCG00480.1	46	1	3	0.000609524	411.892	1233.66	1233.66	0.08	3e-05	33	26				R.AVAMSATEGLKR.G	[76-87]
	0	8.372e-05	High	Unambiguous	[R].AVAMSATEGLKR.[G]		1	ATCG00480.1	46	1	3	0.000580752	411.892	1233.66	1233.66	0.08	3e-05	33	26				R.AVAMSATEGLKR.G	[76-87]
	0	4.666e-05	High	Unambiguous	[R].AVAMSATEGLKR.[G]		1	ATCG00480.1	49	1	3	0.000330363	411.892	1233.66	1233.66	0.08	3e-05	33	26				R.AVAMSATEGLKR.G	[76-87]
	0	0.0001152	High	Unambiguous	[R].AVAMSATEGLKR.[G]		1	ATCG00480.1	49	1	2	0.000230416	617.336	1233.66	1233.66	2.22	0.00137	32	25				R.AVAMSATEGLKR.G	[76-87]
	0	3.209e-05	High	Unambiguous	[R].AVAMSATEGLKR.[G]		1	ATCG00480.1	47	1	3	0.000426571	411.892	1233.66	1233.66	0.01	0	33	26				R.AVAMSATEGLKR.G	[76-87]
	0	6.885e-05	High	Unambiguous	[R].AVAMSATEGLKR.[G]		1	ATCG00480.1	47	1	3	0.00042559	411.892	1233.66	1233.66	0.08	3e-05	33	26				R.AVAMSATEGLKR.G	[76-87]
	0	7.21e-05	High	Unambiguous	[R].AVAMSATEGLKR.[G]		1	ATCG00480.1	48	1	3	0.000368121	411.892	1233.66	1233.66	0.08	3e-05	33	26				R.AVAMSATEGLKR.G	[76-87]
	0	0.0003477	High	Unambiguous	[R].AVAMSATEGLKR.[G]		1	ATCG00480.1	63	1	2	9.9869e-06	617.337	1233.67	1233.66	3.21	0.00198	32	25				R.AVAMSATEGLKR.G	[76-87]
	7.339e-05	0.0007517	High	Unambiguous	[R].AVAmSATEGLKR.[G]	M4(Oxidation)	1	ATCG00480.1	47	1	3	0.000517805	417.224	1249.66	1249.66	0.14	6e-05	33	26				R.AVAMSATEGLKR.G	[76-87]
	7.339e-05	0.000806	High	Unambiguous	[R].TREGNDLYMEmK.[E]	M11(Oxidation)	1	ATCG00480.1	34	1	3	0.0125916	501.559	1502.66	1502.66	0.62	0.00031	34	27				R.TREGNDLYMEMK.E	[206-217]
	7.339e-05	0.0008131	High	Unambiguous	[R].AVAMSATEGLKR.[G]		1	ATCG00480.1	44	1	2	0.000861356	617.334	1233.66	1233.66	-1.05	-0.00065	33	26				R.AVAMSATEGLKR.G	[76-87]
	7.339e-05	0.0008423	High	Unambiguous	[K].ATNLEmESK.[L]	M6(Oxidation)	1	ATCG00480.1	49	0	2	0.000255572	519.743	1038.48	1038.48	1.08	0.00056	32	25				K.ATNLEMESK.L	[487-495]
	7.339e-05	0.0009726	High	Unambiguous	[R].TREGNDLYMEmK.[E]	M11(Oxidation)	1	ATCG00480.1	32	1	3	0.0198055	501.559	1502.66	1502.66	0.56	0.00028	34	27				R.TREGNDLYMEMK.E	[206-217]
	7.339e-05	0.0009637	High	Unambiguous	[K].ATNLEmESK.[L]	M6(Oxidation)	1	ATCG00480.1	48	0	2	0.00027814	519.743	1038.48	1038.48	0.61	0.00031	32	25				K.ATNLEMESK.L	[487-495]
	7.339e-05	0.0008772	High	Unambiguous	[R].AVAmSATEGLKR.[G]	M4(Oxidation)	1	ATCG00480.1	53	1	2	0.000132688	625.333	1249.66	1249.66	0.89	0.00055	33	26				R.AVAMSATEGLKR.G	[76-87]
	7.339e-05	0.0009132	High	Unambiguous	[K].ATNLEmESK.[L]	M6(Oxidation)	1	ATCG00480.1	48	0	2	0.000260779	519.742	1038.48	1038.48	0.02	1e-05	32	25				K.ATNLEMESK.L	[487-495]
	7.339e-05	0.0007152	High	Unambiguous	[K].AHGGVSVFGGVGER.[T]		1	ATCG00480.1	28	0	2	0.0457573	664.84	1328.67	1328.67	0.92	0.00061	34	27				K.AHGGVSVFGGVGER.T	[192-205]
	7.339e-05	0.0007839	High	Unambiguous	[K].VALVYGQmNEPPGAR.[M]	M8(Oxidation)	1	ATCG00480.1	37	0	3	0.00675901	539.941	1617.81	1617.81	2.55	0.00138	35	28				K.VALVYGQMNEPPGAR.M	[232-246]
	7.339e-05	0.0008445	High	Unambiguous	[K].AHGGVSVFGGVGER.[T]		1	ATCG00480.1	26	0	2	0.0639058	664.839	1328.67	1328.67	0.83	0.00055	34	27				K.AHGGVSVFGGVGER.T	[192-205]
	7.339e-05	0.0008146	High	Unambiguous	[R].AVAMSATEGLKR.[G]		1	ATCG00480.1	53	1	2	0.000103449	617.335	1233.66	1233.66	0.64	0.00039	33	26				R.AVAMSATEGLKR.G	[76-87]
	7.339e-05	0.0007339	High	Unambiguous	[K].KGSITSIQAVYVPADDLTDPAPATTFAHLDATTVLSR.[G]		1	ATCG00480.1	10	1	4	1.77468	961.5	3842.98	3842.98	-0.31	-0.0003	32	25				K.KGSITSIQAVYVPADDLTDPAPATTFAHLDATTVLSR.G	[318-354]
	7.339e-05	0.000916	High	Unambiguous	[R].AVAmSATEGLKR.[G]	M4(Oxidation)	1	ATCG00480.1	32	1	3	0.0152894	417.224	1249.66	1249.66	-0.3	-0.00012	33	26				R.AVAMSATEGLKR.G	[76-87]
	7.339e-05	0.0009467	High	Unambiguous	[R].EGNDLYMEMKESGVINEQNLAESK.[V]		1	ATCG00480.1	23	1	3	0.257446	910.09	2728.26	2728.24	4.14	0.00377	37	30				R.EGNDLYMEMKESGVINEQNLAESK.V	[208-231]
	7.339e-05	0.0007379	High	Unambiguous	[R].AVAmSATEGLKR.[G]	M4(Oxidation)	1	ATCG00480.1	37	1	3	0.00464932	417.224	1249.66	1249.66	-0.08	-3e-05	33	26				R.AVAMSATEGLKR.G	[76-87]
	7.339e-05	0.0008566	High	Unambiguous	[K].KGSITSIQAVYVPADDLTDPAPATTFAHLDATTVLSR.[G]		1	ATCG00480.1	14	1	4	0.611409	961.501	3842.98	3842.98	0.71	0.00068	31	24				K.KGSITSIQAVYVPADDLTDPAPATTFAHLDATTVLSR.G	[318-354]
	7.339e-05	0.0009065	High	Unambiguous	[R].GMDVVDmGNPLSVPVGGATLGR.[I]	M7(Oxidation)	1	ATCG00480.1	30	0	3	0.0370291	720.027	2158.07	2158.06	1.43	0.00103	35	28				R.GMDVVDMGNPLSVPVGGATLGR.I	[88-109]
	7.339e-05	0.0009853	High	Unambiguous	[R].TREGNDLYMEMK.[E]		1	ATCG00480.1	26	1	3	0.0720244	496.226	1486.66	1486.67	-1.03	-0.00051	34	27				R.TREGNDLYMEMK.E	[206-217]
	7.339e-05	0.000732	High	Unambiguous	[R].IAQIIGPVLDVAFPPGKMPNIYNALVVK.[G]		1	ATCG00480.1	13	1	3	0.161987	993.237	2977.7	2977.69	0.64	0.00063	25	18				R.IAQIIGPVLDVAFPPGKMPNIYNALVVK.G	[23-50]
	7.339e-05	0.0008098	High	Unambiguous	[R].AVAMSATEGLK.[R]		1	ATCG00480.1	68	0	2	4.01002e-06	539.285	1077.56	1077.56	2.24	0.0012	33	26				R.AVAMSATEGLK.R	[76-86]
	7.339e-05	0.0007072	High	Unambiguous	[R].AVAMSATEGLK.[R]		1	ATCG00480.1	49	0	2	0.000260703	539.285	1077.56	1077.56	1.33	0.00072	33	26				R.AVAMSATEGLK.R	[76-86]
	7.339e-05	0.0008871	High	Unambiguous	[R].TREGNDLYMEmK.[E]	M11(Oxidation)	1	ATCG00480.1	38	1	2	0.00500941	751.834	1502.66	1502.66	0.1	8e-05	34	27				R.TREGNDLYMEMK.E	[206-217]
	7.339e-05	0.0008398	High	Unambiguous	[K].VALVYGQmNEPPGAR.[M]	M8(Oxidation)	1	ATCG00480.1	57	0	2	6.32989e-05	809.406	1617.81	1617.81	0.15	0.00012	35	28				K.VALVYGQMNEPPGAR.M	[232-246]
	7.339e-05	0.0009524	High	Unambiguous	[R].GmDVVDMGNPLSVPVGGATLGR.[I]	M2(Oxidation)	1	ATCG00480.1	30	0	3	0.0389532	720.027	2158.07	2158.06	1.43	0.00103	35	28				R.GMDVVDMGNPLSVPVGGATLGR.I	[88-109]
	7.339e-05	0.0007993	High	Unambiguous	[R].AVAMSATEGLKR.[G]		1	ATCG00480.1	50	1	2	0.000235865	617.335	1233.66	1233.66	0.44	0.00027	33	26				R.AVAMSATEGLKR.G	[76-87]
	7.339e-05	0.0007451	High	Unambiguous	[R].TREGNDLYMEMK.[E]		1	ATCG00480.1	26	1	3	0.0685421	496.227	1486.67	1486.67	-0.35	-0.00017	34	27				R.TREGNDLYMEMK.E	[206-217]
	7.339e-05	0.0008409	High	Unambiguous	[R].AVAMSATEGLKR.[G]		1	ATCG00480.1	44	1	2	0.000950585	617.335	1233.66	1233.66	-0.06	-3e-05	33	26				R.AVAMSATEGLKR.G	[76-87]
	7.339e-05	0.0008129	High	Unambiguous	[R].TREGNDLYMEMK.[E]		1	ATCG00480.1	27	1	3	0.0608075	496.227	1486.67	1486.67	-0.35	-0.00017	34	27				R.TREGNDLYMEMK.E	[206-217]
	7.339e-05	0.0007263	High	Unambiguous	[R].AVAMSATEGLKR.[G]		1	ATCG00480.1	38	1	3	0.00377564	411.892	1233.66	1233.66	0.16	6e-05	33	26				R.AVAMSATEGLKR.G	[76-87]
	7.339e-05	0.0008229	High	Unambiguous	[R].IVGEEHYETAQQVK.[Q]		1	ATCG00480.1	14	0	3	1.1891	544.274	1630.81	1630.81	0.85	0.00046	35	28				R.IVGEEHYETAQQVK.Q	[379-392]
	7.339e-05	0.0007596	High	Unambiguous	[R].EGNDLYMEmK.[E]	M9(Oxidation)	1	ATCG00480.1	51	0	2	0.00014521	623.262	1245.52	1245.51	2.56	0.0016	32	25				R.EGNDLYMEMK.E	[208-217]
	7.339e-05	0.0007181	High	Unambiguous	[R].EGNDLYmEMK.[E]	M7(Oxidation)	1	ATCG00480.1	51	0	2	0.00014521	623.262	1245.52	1245.51	2.56	0.0016	32	25				R.EGNDLYMEMK.E	[208-217]
	7.339e-05	0.0007108	High	Unambiguous	[R].EGNDLYmEMK.[E]	M7(Oxidation)	1	ATCG00480.1	51	0	2	0.00014983	623.262	1245.52	1245.51	2.76	0.00172	32	25				R.EGNDLYMEMK.E	[208-217]
	7.339e-05	0.0009164	High	Unambiguous	[R].EGNDLYMEmK.[E]	M9(Oxidation)	1	ATCG00480.1	42	0	2	0.00112309	623.261	1245.51	1245.51	1	0.00062	32	25				R.EGNDLYMEMK.E	[208-217]
	7.339e-05	0.0007915	High	Unambiguous	[R].EGNDLYmEMK.[E]	M7(Oxidation)	1	ATCG00480.1	51	0	2	0.00012457	623.26	1245.51	1245.51	0.9	0.00056	32	25				R.EGNDLYMEMK.E	[208-217]
	7.339e-05	0.0007983	High	Unambiguous	[K].GRDTLGQEINVTcEVQQLLGNNR.[V]	C13(Carbamidomethyl)	1	ATCG00480.1	57	1	2	6.73018e-05	1307.65	2614.3	2614.3	0.71	0.00093	35	28				K.GRDTLGQEINVTCEVQQLLGNNR.V	[51-73]
	7.339e-05	0.000844	High	Unambiguous	[R].IVGEEHYETAQQVK.[Q]		1	ATCG00480.1	12	0	3	1.9209	544.274	1630.81	1630.81	0.73	0.0004	35	28				R.IVGEEHYETAQQVK.Q	[379-392]
	7.339e-05	0.0008513	High	Unambiguous	[K].ESGVINEQNLAESK.[V]		1	ATCG00480.1	39	0	2	0.00389533	759.372	1517.74	1517.74	-5.31	-0.00403	34	27				K.ESGVINEQNLAESK.V	[218-231]
	7.339e-05	0.0007286	High	Unambiguous	[K].GRDTLGQEINVTcEVQQLLGNNR.[V]	C13(Carbamidomethyl)	1	ATCG00480.1	49	1	3	0.000527827	872.105	2614.3	2614.3	-0.06	-5e-05	35	28				K.GRDTLGQEINVTCEVQQLLGNNR.V	[51-73]
	7.339e-05	0.0007557	High	Unambiguous	[K].RGmDVVDmGNPLSVPVGGATLGR.[I]	M3(Oxidation); M8(Oxidation)	1	ATCG00480.1	35	1	2	0.0140506	1165.58	2330.16	2330.16	-0.27	-0.00032	35	28				K.RGMDVVDMGNPLSVPVGGATLGR.I	[87-109]
	7.339e-05	0.0007196	High	Unambiguous	[R].AVAMSATEGLKR.[G]		1	ATCG00480.1	56	1	2	5.14243e-05	617.335	1233.66	1233.66	0.93	0.00058	32	25				R.AVAMSATEGLKR.G	[76-87]
	7.339e-05	0.0009161	High	Unambiguous	[R].IVGEEHYETAQQVK.[Q]		1	ATCG00480.1	24	0	3	0.137735	544.275	1630.81	1630.81	1.86	0.00101	35	28				R.IVGEEHYETAQQVK.Q	[379-392]
	7.339e-05	0.0007162	High	Unambiguous	[K].VVDLLAPYR.[R]		1	ATCG00480.1	40	0	2	0.00105653	523.307	1045.61	1045.6	1.86	0.00097	30	23				K.VVDLLAPYR.R	[155-163]
	7.339e-05	0.0009499	High	Unambiguous	[R].AVAMSATEGLK.[R]		1	ATCG00480.1	67	0	2	5.06673e-06	539.284	1077.56	1077.56	0.42	0.00023	33	26				R.AVAMSATEGLK.R	[76-86]
	7.339e-05	0.0008433	High	Unambiguous	[R].TREGNDLYmEMK.[E]	M9(Oxidation)	1	ATCG00480.1	39	1	3	0.00376569	501.559	1502.66	1502.66	1.35	0.00068	34	27				R.TREGNDLYMEMK.E	[206-217]
	7.339e-05	0.0007144	High	Unambiguous	[K].VVDLLAPYR.[R]		1	ATCG00480.1	48	0	2	0.00020304	523.307	1045.61	1045.6	2.8	0.00146	30	23				K.VVDLLAPYR.R	[155-163]
	7.339e-05	0.0007223	High	Unambiguous	[R].AVAMSATEGLKR.[G]		1	ATCG00480.1	35	1	3	0.00577507	411.893	1233.66	1233.66	1.05	0.00043	32	25				R.AVAMSATEGLKR.G	[76-87]
	7.339e-05	0.0009561	High	Unambiguous	[R].AVAmSATEGLK.[R]	M4(Oxidation)	1	ATCG00480.1	56	0	2	5.35716e-05	547.28	1093.55	1093.56	-2.3	-0.00126	33	26				R.AVAMSATEGLK.R	[76-86]
	7.339e-05	0.0008126	High	Unambiguous	[R].TNPTtSNPEVSIR.[E]	T5(Phospho)	1	ATCG00480.1	50	0	2	0.0003475	748.344	1495.68	1495.68	1.67	0.00125	35	28	S11(Phospho): 100	211.52	0	R.TNPTTSNPEVSIR.E	[3-15]	1xPhospho [S13(100)]
	7.339e-05	0.0007372	High	Unambiguous	[R].AVAmSATEGLK.[R]	M4(Oxidation)	1	ATCG00480.1	61	0	2	1.8622e-05	547.283	1093.56	1093.56	1.83	0.001	33	26				R.AVAMSATEGLK.R	[76-86]
	0.0001453	0.001051	High	Unambiguous	[R].EGNDLYmEmK.[E]	M7(Oxidation); M9(Oxidation)	1	ATCG00480.1	35	0	2	0.00455781	631.258	1261.51	1261.51	0.66	0.00042	31	24				R.EGNDLYMEMK.E	[208-217]
	0.0001453	0.001075	High	Unambiguous	[K].ATNLEMESKLKK.[-]		1	ATCG00480.1	20	2	4	0.214867	348.695	1391.76	1391.76	0.5	0.00018	32	25				K.ATNLEMESKLKK.-	[487-498]
	0.0001453	0.001002	High	Unambiguous	[K].AHGGVSVFGGVGER.[T]		1	ATCG00480.1	41	0	2	0.00185584	664.839	1328.67	1328.67	0.74	0.00049	34	27				K.AHGGVSVFGGVGER.T	[192-205]
	0.0001453	0.001082	High	Unambiguous	[R].AVAmSATEGLK.[R]	M4(Oxidation)	1	ATCG00480.1	51	0	2	0.000175532	547.282	1093.56	1093.56	0.94	0.00051	33	26				R.AVAMSATEGLK.R	[76-86]
	0.0001453	0.001074	High	Unambiguous	[R].IVGEEHYETAQQVK.[Q]		1	ATCG00480.1	38	0	3	0.00554053	544.274	1630.81	1630.81	0.62	0.00034	35	28				R.IVGEEHYETAQQVK.Q	[379-392]
	0.0001453	0.001066	High	Unambiguous	[R].EGNDLYMEmK.[E]	M9(Oxidation)	1	ATCG00480.1	42	0	2	0.000983369	623.261	1245.51	1245.51	1.19	0.00074	32	25				R.EGNDLYMEMK.E	[208-217]
	0.0001453	0.0009924	High	Unambiguous	[K].VVDLLAPYRR.[G]		1	ATCG00480.1	47	1	3	0.00024344	401.24	1201.7	1201.71	-0.86	-0.00034	30	23				K.VVDLLAPYRR.G	[155-164]
	0.0001453	0.001034	High	Unambiguous	[R].TREGNDLYMEmK.[E]	M11(Oxidation)	1	ATCG00480.1	22	1	3	0.193372	501.559	1502.66	1502.66	1.05	0.00053	34	27				R.TREGNDLYMEMK.E	[206-217]
	0.0001453	0.001006	High	Unambiguous	[R].AVAMSATEGLKR.[G]		1	ATCG00480.1	55	1	2	5.68215e-05	617.336	1233.66	1233.66	2.32	0.00143	32	25				R.AVAMSATEGLKR.G	[76-87]
	0.0002166	0.001117	High	Unambiguous	[R].AVAMSATEGLKR.[G]		1	ATCG00480.1	53	1	2	0.000122177	617.335	1233.66	1233.66	0.14	9e-05	33	26				R.AVAMSATEGLKR.G	[76-87]
	0.0002166	0.00117	High	Unambiguous	[R].TNPTTSNPEVSIR.[E]		1	ATCG00480.1	50	0	2	0.000273908	708.361	1415.72	1415.71	1.86	0.00132	34	27				R.TNPTTSNPEVSIR.E	[3-15]
	0.0002166	0.001107	High	Unambiguous	[R].EGNDLYmEMK.[E]	M7(Oxidation)	1	ATCG00480.1	42	0	2	0.00109655	623.26	1245.51	1245.51	0.11	7e-05	32	25				R.EGNDLYMEMK.E	[208-217]
	0.0002166	0.001159	High	Unambiguous	[K].ATNLEmESK.[L]	M6(Oxidation)	1	ATCG00480.1	51	0	2	0.000154473	519.741	1038.47	1038.48	-2.22	-0.00115	32	25				K.ATNLEMESK.L	[487-495]
	0.0002166	0.001122	High	Unambiguous	[R].AVAmSATEGLKR.[G]	M4(Oxidation)	1	ATCG00480.1	21	1	3	0.207825	417.223	1249.66	1249.66	-0.88	-0.00037	33	26				R.AVAMSATEGLKR.G	[76-87]
	0.0002166	0.001109	High	Unambiguous	[R].IVGEEHYETAQQVK.[Q]		1	ATCG00480.1	14	0	3	1.4318	544.275	1630.81	1630.81	1.18	0.00064	35	28				R.IVGEEHYETAQQVK.Q	[379-392]
	0.0002166	0.00116	High	Unambiguous	[R].EGNDLYMEmK.[E]	M9(Oxidation)	1	ATCG00480.1	47	0	2	0.000335174	623.26	1245.51	1245.51	0.31	0.00019	31	24				R.EGNDLYMEMK.E	[208-217]
	0.0002829	0.001483	High	Unambiguous	[R].TREGNDLYmEMKESGVINEQNLAESK.[V]	M9(Oxidation)	1	ATCG00480.1	20	2	4	0.5855	751.1	3001.38	3001.39	-3.71	-0.00278	37	30				R.TREGNDLYMEMKESGVINEQNLAESK.V	[206-231]
	0.0002829	0.001276	High	Unambiguous	[R].EGNDLYMEmKESGVINEQNLAESK.[V]	M9(Oxidation)	1	ATCG00480.1	26	1	3	0.119101	915.42	2744.25	2744.24	2.42	0.00221	37	30				R.EGNDLYMEMKESGVINEQNLAESK.V	[208-231]
	0.0002829	0.001276	High	Unambiguous	[R].EGNDLYmEMKESGVINEQNLAESK.[V]	M7(Oxidation)	1	ATCG00480.1	26	1	3	0.119101	915.42	2744.25	2744.24	2.42	0.00221	37	30				R.EGNDLYMEMKESGVINEQNLAESK.V	[208-231]
	0.0002829	0.001483	High	Unambiguous	[R].TREGNDLYMEmKESGVINEQNLAESK.[V]	M11(Oxidation)	1	ATCG00480.1	20	2	4	0.5855	751.1	3001.38	3001.39	-3.71	-0.00278	37	30				R.TREGNDLYMEMKESGVINEQNLAESK.V	[206-231]
	0.0002829	0.001301	High	Unambiguous	[R].IVGEEHYETAQQVK.[Q]		1	ATCG00480.1	34	0	3	0.0118265	544.276	1630.81	1630.81	3.77	0.00205	35	28				R.IVGEEHYETAQQVK.Q	[379-392]
	0.0002829	0.001247	High	Unambiguous	[R].IVGEEHYETAQQVK.[Q]		1	ATCG00480.1	3	0	3	17.0956	544.275	1630.81	1630.81	1.18	0.00064	35	28				R.IVGEEHYETAQQVK.Q	[379-392]
	0.0002829	0.001222	High	Unambiguous	[K].ESGVINEQNLAESK.[V]		1	ATCG00480.1	28	0	2	0.0515018	759.375	1517.74	1517.74	-0.65	-0.00049	34	27				K.ESGVINEQNLAESK.V	[218-231]
	0.0002829	0.001432	High	Unambiguous	[K].ESGVINEQNLAESK.[V]		1	ATCG00480.1	30	0	2	0.0281738	759.378	1517.75	1517.74	3.62	0.00275	34	27				K.ESGVINEQNLAESK.V	[218-231]
	0.0002829	0.00123	High	Unambiguous	[R].TREGNDLYmEmK.[E]	M9(Oxidation); M11(Oxidation)	1	ATCG00480.1	45	1	2	0.000856977	759.831	1518.65	1518.66	-0.97	-0.00074	34	27				R.TREGNDLYMEMK.E	[206-217]
	0.0002829	0.001337	High	Unambiguous	[R].AVAMSATEGLK.[R]		1	ATCG00480.1	33	0	2	0.00963896	539.284	1077.56	1077.56	-0.6	-0.00032	33	26				R.AVAMSATEGLK.R	[76-86]
	0.0002829	0.001237	High	Unambiguous	[R].TREGNDLYmEmK.[E]	M9(Oxidation); M11(Oxidation)	1	ATCG00480.1	34	1	3	0.0103693	506.891	1518.66	1518.66	1.21	0.00061	34	27				R.TREGNDLYMEMK.E	[206-217]
	0.0002829	0.001397	High	Unambiguous	[K].VVDLLAPYR.[R]		1	ATCG00480.1	45	0	2	0.000412709	523.306	1045.6	1045.6	-0.12	-6e-05	30	23				K.VVDLLAPYR.R	[155-163]
	0.0002829	0.001445	High	Unambiguous	[K].ATNLEmESK.[L]	M6(Oxidation)	1	ATCG00480.1	43	0	2	0.00101431	519.743	1038.48	1038.48	1.43	0.00074	32	25				K.ATNLEMESK.L	[487-495]
	0.0002829	0.001292	High	Unambiguous	[K].VVDLLAPYR.[R]		1	ATCG00480.1	48	0	2	0.000196283	523.306	1045.61	1045.6	1.16	0.00061	30	23				K.VVDLLAPYR.R	[155-163]
	0.0002829	0.001261	High	Unambiguous	[K].ATNLEmESK.[L]	M6(Oxidation)	1	ATCG00480.1	48	0	2	0.000252502	519.743	1038.48	1038.48	0.72	0.00038	32	25				K.ATNLEMESK.L	[487-495]
	0.0002829	0.001437	High	Unambiguous	[K].ATNLEMESK.[L]		1	ATCG00480.1	31	0	2	0.0160861	511.745	1022.48	1022.48	-0.42	-0.00021	32	25				K.ATNLEMESK.L	[487-495]
	0.0002829	0.001341	High	Unambiguous	[K].ATNLEMESK.[L]		1	ATCG00480.1	45	0	2	0.000638479	511.746	1022.48	1022.48	1.43	0.00073	33	26				K.ATNLEMESK.L	[487-495]
	0.0002829	0.001289	High	Unambiguous	[R].VGLTALTMAEYFR.[D]		1	ATCG00480.1	11	0	2	2.05088	736.386	1471.76	1471.76	2.1	0.00154	33	26				R.VGLTALTMAEYFR.D	[249-261]
	0.0002829	0.001208	High	Unambiguous	[K].TVLIMELINNIAK.[A]		1	ATCG00480.1	31	0	2	0.00651863	736.432	1471.86	1471.86	0.92	0.00068	28	21				K.TVLIMELINNIAK.A	[179-191]
	0.0002829	0.001456	High	Unambiguous	[R].TREGNDLYMEMK.[E]		1	ATCG00480.1	15	1	3	0.882345	496.227	1486.67	1486.67	0.95	0.00047	34	27				R.TREGNDLYMEMK.E	[206-217]
	0.0002829	0.001325	High	Unambiguous	[R].TREGNDLYMEmK.[E]	M11(Oxidation)	1	ATCG00480.1	28	1	3	0.0400979	501.558	1502.66	1502.66	-0.41	-0.00021	34	27				R.TREGNDLYMEMK.E	[206-217]
	0.0002829	0.001271	High	Unambiguous	[R].EGNDLYMEmK.[E]	M9(Oxidation)	1	ATCG00480.1	39	0	2	0.00188378	623.26	1245.51	1245.51	0.11	7e-05	32	25				R.EGNDLYMEMK.E	[208-217]
	0.0002829	0.001423	High	Unambiguous	[R].EGNDLYmEmK.[E]	M7(Oxidation); M9(Oxidation)	1	ATCG00480.1	32	0	2	0.00816304	631.258	1261.51	1261.51	1.24	0.00078	31	24				R.EGNDLYMEMK.E	[208-217]
	0.0002829	0.001428	High	Unambiguous	[R].AVAmSATEGLKR.[G]	M4(Oxidation)	1	ATCG00480.1	31	1	3	0.0187571	417.224	1249.66	1249.66	0.29	0.00012	33	26				R.AVAMSATEGLKR.G	[76-87]
	0.0002829	0.001383	High	Unambiguous	[R].AVAmSATEGLKR.[G]	M4(Oxidation)	1	ATCG00480.1	38	1	3	0.00385605	417.224	1249.66	1249.66	0.73	0.0003	33	26				R.AVAMSATEGLKR.G	[76-87]
	0.0002829	0.001355	High	Unambiguous	[R].EGNDLYMEmK.[E]	M9(Oxidation)	1	ATCG00480.1	34	0	2	0.00652049	623.26	1245.51	1245.51	-0.28	-0.00017	31	24				R.EGNDLYMEMK.E	[208-217]
	0.0003396	0.001937	High	Unambiguous	[K].ELQDIIAILGLDELSEEDRLTVAR.[A]		1	ATCG00480.1	36	1	2	0.00308961	1356.23	2711.45	2711.45	1.14	0.00155	31	24				K.ELQDIIAILGLDELSEEDRLTVAR.A	[400-423]
	0.0003396	0.001895	High	Unambiguous	[R].TREGNDLYMEMK.[E]		1	ATCG00480.1	19	1	2	0.381917	743.836	1486.67	1486.67	-0.52	-0.00039	34	27				R.TREGNDLYMEMK.E	[206-217]
	0.0003396	0.002221	High	Unambiguous	[R].VGLTALTmAEYFR.[D]	M8(Oxidation)	1	ATCG00480.1	20	0	3	0.255935	496.59	1487.75	1487.76	-1.37	-0.00068	34	27				R.VGLTALTMAEYFR.D	[249-261]
	0.0003396	0.001922	High	Unambiguous	[R].VGLTALTmAEYFR.[D]	M8(Oxidation)	1	ATCG00480.1	30	0	2	0.0252419	744.382	1487.76	1487.76	0.33	0.00024	34	27				R.VGLTALTMAEYFR.D	[249-261]
	0.0003396	0.001648	High	Unambiguous	[K].VVDLLAPYRR.[G]		1	ATCG00480.1	43	1	3	0.00061646	401.24	1201.7	1201.71	-0.4	-0.00016	30	23				K.VVDLLAPYRR.G	[155-164]
	0.0003396	0.001941	High	Unambiguous	[R].AVAMSATEGLKR.[G]		1	ATCG00480.1	34	1	2	0.00729125	617.336	1233.66	1233.66	1.82	0.00112	32	25				R.AVAMSATEGLKR.G	[76-87]
	0.0003396	0.002336	High	Unambiguous	[R].AVAMSATEGLKR.[G]		1	ATCG00480.1	35	1	2	0.00617734	617.336	1233.66	1233.66	1.72	0.00106	32	25				R.AVAMSATEGLKR.G	[76-87]
	0.0003396	0.001608	High	Unambiguous	[R].AVAMSATEGLKR.[G]		1	ATCG00480.1	51	1	2	0.000171318	617.336	1233.66	1233.66	1.72	0.00106	32	25				R.AVAMSATEGLKR.G	[76-87]
	0.0003396	0.002069	High	Unambiguous	[R].AVAMSATEGLKR.[G]		1	ATCG00480.1	39	1	2	0.00218553	617.335	1233.66	1233.66	1.03	0.00064	32	25				R.AVAMSATEGLKR.G	[76-87]
	0.0003396	0.001905	High	Unambiguous	[R].AVAMSATEGLKR.[G]		1	ATCG00480.1	45	1	2	0.000614001	617.335	1233.66	1233.66	0.93	0.00058	32	25				R.AVAMSATEGLKR.G	[76-87]
	0.0003396	0.001814	High	Unambiguous	[R].AVAMSATEGLKR.[G]		1	ATCG00480.1	49	1	2	0.000268366	617.335	1233.66	1233.66	0.64	0.00039	33	26				R.AVAMSATEGLKR.G	[76-87]
	0.0003396	0.001777	High	Unambiguous	[R].AVAmSATEGLK.[R]	M4(Oxidation)	1	ATCG00480.1	51	0	2	0.000187924	547.283	1093.56	1093.56	2.16	0.00118	33	26				R.AVAMSATEGLK.R	[76-86]
	0.0003396	0.001605	High	Unambiguous	[R].AVAMSATEGLKR.[G]		1	ATCG00480.1	33	1	2	0.0130915	617.335	1233.66	1233.66	0.14	9e-05	33	26				R.AVAMSATEGLKR.G	[76-87]
	0.0003396	0.002338	High	Unambiguous	[R].EGNDLYMEMKESGVINEQNLAESK.[V]		1	ATCG00480.1	25	1	3	0.150268	910.09	2728.26	2728.24	4.35	0.00395	37	30				R.EGNDLYMEMKESGVINEQNLAESK.V	[208-231]
	0.0003396	0.002072	High	Unambiguous	[R].AVAMSATEGLKR.[G]		1	ATCG00480.1	34	1	3	0.0103036	411.892	1233.66	1233.66	0.01	0	33	26				R.AVAMSATEGLKR.G	[76-87]
	0.0003396	0.001851	High	Unambiguous	[R].TREGNDLYMEmK.[E]	M11(Oxidation)	1	ATCG00480.1	39	1	2	0.00361545	751.833	1502.66	1502.66	-1.52	-0.00114	34	27				R.TREGNDLYMEMK.E	[206-217]
	0.0003396	0.001502	High	Unambiguous	[R].AVAMSATEGLKR.[G]		1	ATCG00480.1	34	1	2	0.00887137	617.335	1233.66	1233.66	-0.06	-3e-05	33	26				R.AVAMSATEGLKR.G	[76-87]
	0.0003396	0.002183	High	Unambiguous	[R].AVAMSATEGLKR.[G]		1	ATCG00480.1	31	1	3	0.0180298	411.892	1233.66	1233.66	-0.07	-3e-05	33	26				R.AVAMSATEGLKR.G	[76-87]
	0.0003396	0.001665	High	Unambiguous	[R].TREGNDLYmEMK.[E]	M9(Oxidation)	1	ATCG00480.1	22	1	2	0.207782	751.836	1502.66	1502.66	1.81	0.00136	34	27				R.TREGNDLYMEMK.E	[206-217]
	0.0003396	0.002137	High	Unambiguous	[R].TREGNDLYMEmK.[E]	M11(Oxidation)	1	ATCG00480.1	21	1	2	0.256217	751.836	1502.66	1502.66	1.81	0.00136	34	27				R.TREGNDLYMEMK.E	[206-217]
	0.0003396	0.002224	High	Unambiguous	[R].AVAMSATEGLK.[R]		1	ATCG00480.1	49	0	2	0.000296089	539.284	1077.56	1077.56	0.76	0.00041	33	26				R.AVAMSATEGLK.R	[76-86]
	0.0003396	0.002282	High	Unambiguous	[R].AVAMSATEGLKR.[G]		1	ATCG00480.1	27	1	3	0.0502332	411.892	1233.66	1233.66	-0.29	-0.00012	33	26				R.AVAMSATEGLKR.G	[76-87]
	0.0003396	0.002427	High	Unambiguous	[R].AVAMSATEGLK.[R]		1	ATCG00480.1	49	0	2	0.000220818	539.284	1077.56	1077.56	0.2	0.00011	32	25				R.AVAMSATEGLK.R	[76-86]
	0.0003396	0.001627	High	Unambiguous	[R].AVAMSATEGLK.[R]		1	ATCG00480.1	32	0	2	0.0131533	539.284	1077.56	1077.56	-0.14	-8e-05	32	25				R.AVAMSATEGLK.R	[76-86]
	0.0003396	0.00164	High	Unambiguous	[R].AVAMSATEGLKR.[G]		1	ATCG00480.1	31	1	3	0.019446	411.892	1233.66	1233.66	-0.81	-0.00033	33	26				R.AVAMSATEGLKR.G	[76-87]
	0.0003396	0.002431	High	Unambiguous	[R].AVAMSATEGLK.[R]		1	ATCG00480.1	39	0	2	0.00274179	539.284	1077.56	1077.56	-0.14	-8e-05	32	25				R.AVAMSATEGLK.R	[76-86]
	0.0003396	0.00185	High	Unambiguous	[R].TREGNDLYmEmK.[E]	M9(Oxidation); M11(Oxidation)	1	ATCG00480.1	30	1	3	0.0309694	506.891	1518.66	1518.66	0.73	0.00037	34	27				R.TREGNDLYMEMK.E	[206-217]
	0.0003396	0.001705	High	Unambiguous	[R].TREGNDLYmEmK.[E]	M9(Oxidation); M11(Oxidation)	1	ATCG00480.1	21	1	3	0.233433	506.891	1518.66	1518.66	0.85	0.00043	34	27				R.TREGNDLYMEMK.E	[206-217]
	0.0003396	0.001993	High	Unambiguous	[K].IGLFGGAGVGKTVLIMELINNIAK.[A]		1	ATCG00480.1	14	1	3	0.10928	810.14	2428.4	2428.4	1.89	0.00153	24	17				K.IGLFGGAGVGKTVLIMELINNIAK.A	[168-191]
	0.0003396	0.002007	High	Unambiguous	[R].AVAmSATEGLKR.[G]	M4(Oxidation)	1	ATCG00480.1	34	1	3	0.00824949	417.225	1249.66	1249.66	2.05	0.00085	33	26				R.AVAMSATEGLKR.G	[76-87]
	0.0003396	0.001803	High	Unambiguous	[R].EGNDLYmEmK.[E]	M7(Oxidation); M9(Oxidation)	1	ATCG00480.1	30	0	2	0.01315	631.257	1261.51	1261.51	-0.4	-0.00026	31	24				R.EGNDLYMEMK.E	[208-217]
	0.0003396	0.001911	High	Unambiguous	[R].EGNDLYmEmK.[E]	M7(Oxidation); M9(Oxidation)	1	ATCG00480.1	21	0	2	0.103153	631.258	1261.51	1261.51	0.18	0.00011	31	24				R.EGNDLYMEMK.E	[208-217]
	0.0003396	0.001744	High	Unambiguous	[R].EGNDLYmEmK.[E]	M7(Oxidation); M9(Oxidation)	1	ATCG00480.1	24	0	2	0.0658283	631.26	1261.51	1261.51	3.47	0.00219	31	24				R.EGNDLYMEMK.E	[208-217]
	0.0003396	0.00156	High	Unambiguous	[R].EGNDLYmEmK.[E]	M7(Oxidation); M9(Oxidation)	1	ATCG00480.1	34	0	2	0.00596832	631.258	1261.51	1261.51	1.05	0.00066	31	24				R.EGNDLYMEMK.E	[208-217]
	0.0003396	0.001557	High	Unambiguous	[R].EGNDLYmEmK.[E]	M7(Oxidation); M9(Oxidation)	1	ATCG00480.1	24	0	2	0.0599455	631.258	1261.51	1261.51	0.66	0.00042	31	24				R.EGNDLYMEMK.E	[208-217]
	0.0003396	0.001721	High	Unambiguous	[R].EGNDLYmEmK.[E]	M7(Oxidation); M9(Oxidation)	1	ATCG00480.1	28	0	2	0.0229048	631.258	1261.51	1261.51	0.27	0.00017	31	24				R.EGNDLYMEMK.E	[208-217]
	0.0003396	0.001555	High	Unambiguous	[R].AVAmSATEGLKR.[G]	M4(Oxidation)	1	ATCG00480.1	22	1	3	0.130749	417.224	1249.66	1249.66	1.32	0.00055	33	26				R.AVAMSATEGLKR.G	[76-87]
	0.0003396	0.001573	High	Unambiguous	[R].TNPTTSNPEVSIR.[E]		1	ATCG00480.1	49	0	2	0.000378733	708.361	1415.71	1415.71	1.52	0.00107	34	27				R.TNPTTSNPEVSIR.E	[3-15]
	0.0003396	0.001501	High	Unambiguous	[R].EGNDLYmEMK.[E]	M7(Oxidation)	1	ATCG00480.1	35	0	2	0.00554764	623.261	1245.51	1245.51	1.39	0.00086	32	25				R.EGNDLYMEMK.E	[208-217]
	0.0003396	0.002134	High	Unambiguous	[R].EGNDLYMEmK.[E]	M9(Oxidation)	1	ATCG00480.1	34	0	2	0.00653553	623.26	1245.51	1245.51	-0.18	-0.00011	31	24				R.EGNDLYMEMK.E	[208-217]
	0.0003396	0.002095	High	Unambiguous	[R].AVAmSATEGLKR.[G]	M4(Oxidation)	1	ATCG00480.1	33	1	3	0.0135883	417.224	1249.66	1249.66	0.58	0.00024	33	26				R.AVAMSATEGLKR.G	[76-87]
	0.0003396	0.001976	High	Unambiguous	[K].KGSITSIQAVYVPADDLTDPAPATTFAHLDATTVLSR.[G]		1	ATCG00480.1	8	1	4	2.42047	961.501	3842.98	3842.98	-0.06	-5e-05	31	24				K.KGSITSIQAVYVPADDLTDPAPATTFAHLDATTVLSR.G	[318-354]
	0.0003396	0.001518	High	Unambiguous	[R].AVAmSATEGLKR.[G]	M4(Oxidation)	1	ATCG00480.1	32	1	3	0.0165259	417.224	1249.66	1249.66	-0.59	-0.00025	33	26				R.AVAMSATEGLKR.G	[76-87]
	0.0003396	0.002039	High	Unambiguous	[R].AVAmSATEGLKR.[G]	M4(Oxidation)	1	ATCG00480.1	40	1	3	0.00269586	417.224	1249.66	1249.66	-0.66	-0.00028	33	26				R.AVAMSATEGLKR.G	[76-87]
	0.0003396	0.001792	High	Unambiguous	[R].EGNDLYmEMK.[E]	M7(Oxidation)	1	ATCG00480.1	48	0	2	0.000273652	623.262	1245.52	1245.51	3.74	0.00233	32	25				R.EGNDLYMEMK.E	[208-217]
	0.0003396	0.001748	High	Unambiguous	[R].mPSAVGYQPTLSTEmGTLQER.[I]	M1(Oxidation); M15(Oxidation)	1	ATCG00480.1	25	0	2	0.155907	1164.55	2328.08	2328.08	-0.67	-0.00078	36	29				R.MPSAVGYQPTLSTEMGTLQER.I	[292-312]
	0.0003396	0.002004	High	Unambiguous	[R].IVGEEHYETAQQVK.[Q]		1	ATCG00480.1	28	0	3	0.0485507	544.274	1630.81	1630.81	-0.16	-9e-05	35	28				R.IVGEEHYETAQQVK.Q	[379-392]
	0.0003396	0.001673	High	Unambiguous	[K].ATNLEmESK.[L]	M6(Oxidation)	1	ATCG00480.1	51	0	2	0.00013783	519.743	1038.48	1038.48	1.19	0.00062	32	25				K.ATNLEMESK.L	[487-495]
	0.0003396	0.001741	High	Unambiguous	[K].ATNLEmESK.[L]	M6(Oxidation)	1	ATCG00480.1	49	0	2	0.00025685	519.743	1038.48	1038.48	0.84	0.00044	32	25				K.ATNLEMESK.L	[487-495]
	0.0003396	0.001935	High	Unambiguous	[K].ATNLEmESK.[L]	M6(Oxidation)	1	ATCG00480.1	35	0	2	0.00574477	519.742	1038.48	1038.48	-0.1	-5e-05	32	25				K.ATNLEMESK.L	[487-495]
	0.0003396	0.001633	High	Unambiguous	[R].IVGEEHYETAQQVK.[Q]		1	ATCG00480.1	15	0	3	0.931568	544.274	1630.81	1630.81	-0.39	-0.00021	35	28				R.IVGEEHYETAQQVK.Q	[379-392]
	0.0003396	0.002272	High	Unambiguous	[R].IVGEEHYETAQQVK.[Q]		1	ATCG00480.1	31	0	3	0.0245594	544.274	1630.81	1630.81	-0.5	-0.00027	35	28				R.IVGEEHYETAQQVK.Q	[379-392]
	0.0003396	0.001532	High	Unambiguous	[K].ATNLEmESK.[L]	M6(Oxidation)	1	ATCG00480.1	50	0	2	0.000167355	519.742	1038.48	1038.48	0.14	7e-05	32	25				K.ATNLEMESK.L	[487-495]
	0.0003396	0.001877	High	Unambiguous	[R].IVGEEHYETAQQVK.[Q]		1	ATCG00480.1	28	0	3	0.0544345	544.274	1630.81	1630.81	-0.61	-0.00033	35	28				R.IVGEEHYETAQQVK.Q	[379-392]
	0.0003396	0.001492	High	Unambiguous	[K].ATNLEmESK.[L]	M6(Oxidation)	1	ATCG00480.1	45	0	2	0.000561389	519.743	1038.48	1038.48	0.61	0.00031	32	25				K.ATNLEMESK.L	[487-495]
	0.0003396	0.001721	High	Unambiguous	[K].GIYPAVDPLDSTSTmLQPR.[I]	M15(Oxidation)	1	ATCG00480.1	24	0	2	0.152093	1039.02	2077.03	2077.03	-0.18	-0.00019	35	28				K.GIYPAVDPLDSTSTMLQPR.I	[360-378]
	0.0003396	0.001921	High	Unambiguous	[R].IVGEEHYETAQQVK.[Q]		1	ATCG00480.1	12	0	3	1.88026	544.274	1630.81	1630.81	0.85	0.00046	35	28				R.IVGEEHYETAQQVK.Q	[379-392]
	0.0003396	0.001857	High	Unambiguous	[R].IVGEEHYETAQQVK.[Q]		1	ATCG00480.1	19	0	3	0.398867	544.275	1630.81	1630.81	2.87	0.00156	35	28				R.IVGEEHYETAQQVK.Q	[379-392]
	0.0003396	0.001647	High	Unambiguous	[R].TREGNDLYMEMKESGVINEQNLAESK.[V]		1	ATCG00480.1	24	2	4	0.244207	747.102	2985.38	2985.39	-2.82	-0.0021	37	30				R.TREGNDLYMEMKESGVINEQNLAESK.V	[206-231]
	0.0003396	0.00151	High	Unambiguous	[R].GmDVVDmGNPLSVPVGGATLGR.[I]	M2(Oxidation); M7(Oxidation)	1	ATCG00480.1	19	0	2	0.542304	1087.53	2174.06	2174.06	-0.05	-5e-05	35	28				R.GMDVVDMGNPLSVPVGGATLGR.I	[88-109]
	0.0003396	0.002066	High	Unambiguous	[K].VVDLLAPYR.[R]		1	ATCG00480.1	43	0	3	0.000603814	349.206	1045.6	1045.6	-0.86	-0.0003	31	24				K.VVDLLAPYR.R	[155-163]
	0.0003903	0.003372	High	Unambiguous	[K].MPNIYNALVVK.[G]		1	ATCG00480.1	25	0	2	0.0525762	631.352	1261.7	1261.7	-0.77	-0.00048	32	25				K.MPNIYNALVVK.G	[40-50]
	0.0003903	0.003673	High	Unambiguous	[K].MPNIYNALVVK.[G]		1	ATCG00480.1	21	0	2	0.155747	631.353	1261.7	1261.7	0.88	0.00055	32	25				K.MPNIYNALVVK.G	[40-50]
	0.0003903	0.002491	High	Unambiguous	[R].EGNDLYmEmK.[E]	M7(Oxidation); M9(Oxidation)	1	ATCG00480.1	25	0	2	0.0467576	631.258	1261.51	1261.51	1.24	0.00078	31	24				R.EGNDLYMEMK.E	[208-217]
	0.0003903	0.003999	High	Unambiguous	[R].EGNDLYmEmK.[E]	M7(Oxidation); M9(Oxidation)	1	ATCG00480.1	20	0	2	0.121318	631.258	1261.51	1261.51	0.37	0.00023	31	24				R.EGNDLYMEMK.E	[208-217]
	0.0003903	0.002989	High	Unambiguous	[R].AVAmSATEGLKR.[G]	M4(Oxidation)	1	ATCG00480.1	27	1	3	0.052892	417.224	1249.66	1249.66	-0.08	-3e-05	33	26				R.AVAMSATEGLKR.G	[76-87]
	0.0003903	0.002904	High	Unambiguous	[R].GMDVVDmGNPLSVPVGGATLGR.[I]	M7(Oxidation)	1	ATCG00480.1	28	0	4	0.0544947	540.272	2158.07	2158.06	1.15	0.00062	35	28				R.GMDVVDMGNPLSVPVGGATLGR.I	[88-109]
	0.0003903	0.003488	High	Unambiguous	[R].AVAMSATEGLKR.[G]		1	ATCG00480.1	29	1	2	0.0323587	617.335	1233.66	1233.66	-0.16	-0.0001	33	26				R.AVAMSATEGLKR.G	[76-87]
	0.0003903	0.002847	High	Unambiguous	[R].AVAMSATEGLKR.[G]		1	ATCG00480.1	18	1	2	0.384584	617.335	1233.66	1233.66	-0.06	-3e-05	33	26				R.AVAMSATEGLKR.G	[76-87]
	0.0003903	0.002816	High	Unambiguous	[R].AVAMSATEGLKR.[G]		1	ATCG00480.1	52	1	2	0.000167365	617.335	1233.66	1233.66	0.44	0.00027	33	26				R.AVAMSATEGLKR.G	[76-87]
	0.0003903	0.002816	High	Unambiguous	[K].VVDLLAPYRR.[G]		1	ATCG00480.1	36	1	3	0.00309839	401.24	1201.71	1201.71	0.36	0.00014	30	23				K.VVDLLAPYRR.G	[155-164]
	0.0003903	0.0025	High	Unambiguous	[R].AVAMSATEGLKR.[G]		1	ATCG00480.1	49	1	2	0.000295006	617.334	1233.66	1233.66	-0.85	-0.00052	33	26				R.AVAMSATEGLKR.G	[76-87]
	0.0003903	0.003051	High	Unambiguous	[R].IVGEEHYETAQQVKQTLQR.[Y]		1	ATCG00480.1	5	1	3	8.31006	753.059	2257.16	2257.16	2.06	0.00155	34	27				R.IVGEEHYETAQQVKQTLQR.Y	[379-397]
	0.0003903	0.002631	High	Unambiguous	[K].VVDLLAPYRR.[G]		1	ATCG00480.1	26	1	3	0.0290339	401.24	1201.7	1201.71	-0.63	-0.00025	30	23				K.VVDLLAPYRR.G	[155-164]
	0.0003903	0.002731	High	Unambiguous	[R].AVAMSATEGLKR.[G]		1	ATCG00480.1	29	1	2	0.0262759	617.335	1233.66	1233.66	1.23	0.00076	32	25				R.AVAMSATEGLKR.G	[76-87]
	0.0003903	0.003583	High	Unambiguous	[R].EGNDLYmEmK.[E]	M7(Oxidation); M9(Oxidation)	1	ATCG00480.1	28	0	2	0.0226577	631.257	1261.51	1261.51	-0.02	-1e-05	31	24				R.EGNDLYMEMK.E	[208-217]
	0.0003903	0.003415	High	Unambiguous	[R].AVAmSATEGLKR.[G]	M4(Oxidation)	1	ATCG00480.1	26	1	3	0.0592093	417.224	1249.66	1249.66	-0.3	-0.00012	33	26				R.AVAMSATEGLKR.G	[76-87]
	0.0003903	0.002901	High	Unambiguous	[R].EGNDLYmEMK.[E]	M7(Oxidation)	1	ATCG00480.1	48	0	2	0.000258106	623.26	1245.51	1245.51	0.8	0.0005	32	25				R.EGNDLYMEMK.E	[208-217]
	0.0003903	0.002461	High	Unambiguous	[R].EGNDLYmEMK.[E]	M7(Oxidation)	1	ATCG00480.1	45	0	2	0.000506524	623.262	1245.52	1245.51	2.66	0.00166	32	25				R.EGNDLYMEMK.E	[208-217]
	0.0003903	0.003185	High	Unambiguous	[R].AVAmSATEGLKR.[G]	M4(Oxidation)	1	ATCG00480.1	23	1	3	0.126099	417.223	1249.66	1249.66	-1.25	-0.00052	33	26				R.AVAMSATEGLKR.G	[76-87]
	0.0003903	0.003107	High	Unambiguous	[K].VALVYGQmNEPPGAR.[M]	M8(Oxidation)	1	ATCG00480.1	37	0	3	0.00766387	539.942	1617.81	1617.81	3.57	0.00193	35	28				K.VALVYGQMNEPPGAR.M	[232-246]
	0.0003903	0.003769	High	Unambiguous	[R].IVGEEHYETAQQVK.[Q]		1	ATCG00480.1	13	0	3	1.49686	544.273	1630.81	1630.81	-1.29	-0.0007	35	28				R.IVGEEHYETAQQVK.Q	[379-392]
	0.0003903	0.002477	High	Unambiguous	[R].IVGEEHYETAQQVK.[Q]		1	ATCG00480.1	13	0	3	1.61583	544.276	1630.81	1630.81	3.2	0.00174	35	28				R.IVGEEHYETAQQVK.Q	[379-392]
	0.0003903	0.003065	High	Unambiguous	[R].IVGEEHYETAQQVK.[Q]		1	ATCG00480.1	23	0	3	0.159	544.275	1630.81	1630.81	1.63	0.00089	35	28				R.IVGEEHYETAQQVK.Q	[379-392]
	0.0003903	0.002874	High	Unambiguous	[R].IVGEEHYETAQQVK.[Q]		1	ATCG00480.1	21	0	3	0.274575	544.275	1630.81	1630.81	1.52	0.00083	35	28				R.IVGEEHYETAQQVK.Q	[379-392]
	0.0003903	0.002962	High	Unambiguous	[R].TREGNDLYmEMK.[E]	M9(Oxidation)	1	ATCG00480.1	35	1	2	0.0095839	751.834	1502.66	1502.66	-0.14	-0.0001	34	27				R.TREGNDLYMEMK.E	[206-217]
	0.0003903	0.002727	High	Unambiguous	[R].TREGNDLYmEMK.[E]	M9(Oxidation)	1	ATCG00480.1	31	1	2	0.0212738	751.835	1502.66	1502.66	1.4	0.00105	34	27				R.TREGNDLYMEMK.E	[206-217]
	0.0003903	0.002745	High	Unambiguous	[R].AVAMSATEGLK.[R]		1	ATCG00480.1	49	0	2	0.000276327	539.284	1077.56	1077.56	0.65	0.00035	33	26				R.AVAMSATEGLK.R	[76-86]
	0.0003903	0.003661	High	Unambiguous	[R].AVAMSATEGLK.[R]		1	ATCG00480.1	19	0	2	0.242122	539.284	1077.56	1077.56	0.31	0.00017	32	25				R.AVAMSATEGLK.R	[76-86]
	0.0003903	0.00401	High	Unambiguous	[K].ATNLEmESK.[L]	M6(Oxidation)	1	ATCG00480.1	45	0	2	0.000559961	519.744	1038.48	1038.48	3.43	0.00178	32	25				K.ATNLEMESK.L	[487-495]
	0.0003903	0.003572	High	Unambiguous	[R].EGNDLYMEMKESGVINEQNLAESK.[V]		1	ATCG00480.1	17	1	3	0.951788	910.086	2728.24	2728.24	-0.55	-0.0005	37	30				R.EGNDLYMEMKESGVINEQNLAESK.V	[208-231]
	0.0003903	0.003421	High	Unambiguous	[R].TREGNDLYmEmK.[E]	M9(Oxidation); M11(Oxidation)	1	ATCG00480.1	17	1	3	0.574028	506.891	1518.66	1518.66	0.67	0.00034	34	27				R.TREGNDLYMEMK.E	[206-217]
	0.0003903	0.00319	High	Unambiguous	[R].TREGNDLYmEmK.[E]	M9(Oxidation); M11(Oxidation)	1	ATCG00480.1	19	1	2	0.364545	759.833	1518.66	1518.66	1.12	0.00085	34	27				R.TREGNDLYMEMK.E	[206-217]
	0.0003903	0.003041	High	Unambiguous	[R].TREGNDLYmEmK.[E]	M9(Oxidation); M11(Oxidation)	1	ATCG00480.1	27	1	3	0.0586587	506.891	1518.66	1518.66	1.15	0.00058	34	27				R.TREGNDLYMEMK.E	[206-217]
	0.0003903	0.002542	High	Unambiguous	[R].TREGNDLYMEMK.[E]		1	ATCG00480.1	41	1	3	0.002368	496.227	1486.67	1486.67	0.14	7e-05	34	27				R.TREGNDLYMEMK.E	[206-217]
	0.0003903	0.003883	High	Unambiguous	[R].TREGNDLYMEMK.[E]		1	ATCG00480.1	12	1	3	1.84994	496.227	1486.67	1486.67	0.7	0.00035	34	27				R.TREGNDLYMEMK.E	[206-217]
	0.0003903	0.003568	High	Unambiguous	[R].VGLTALTmAEYFR.[D]	M8(Oxidation)	1	ATCG00480.1	17	0	3	0.48613	496.59	1487.76	1487.76	-0.81	-0.0004	34	27				R.VGLTALTMAEYFR.D	[249-261]
	0.0003903	0.002845	High	Unambiguous	[R].VGLTALTmAEYFR.[D]	M8(Oxidation)	1	ATCG00480.1	18	0	3	0.395477	496.59	1487.76	1487.76	0.36	0.00018	34	27				R.VGLTALTMAEYFR.D	[249-261]
	0.0003903	0.00413	High	Unambiguous	[R].mPSAVGYQPTLSTEmGTLQER.[I]	M1(Oxidation); M15(Oxidation)	1	ATCG00480.1	5	0	2	14.4796	1164.54	2328.08	2328.08	-0.88	-0.00103	36	29				R.MPSAVGYQPTLSTEMGTLQER.I	[292-312]
	0.0003903	0.002716	High	Unambiguous	[K].LSIFETGIK.[V]		1	ATCG00480.1	54	0	2	3.22895e-05	504.293	1007.58	1007.58	1.05	0.00053	28	21				K.LSIFETGIK.V	[146-154]
	0.0003903	0.003218	High	Unambiguous	[R].EGNDLYmEMKESGVINEQNLAESK.[V]	M7(Oxidation)	1	ATCG00480.1	27	1	3	0.102482	915.419	2744.24	2744.24	1.41	0.00129	37	30				R.EGNDLYMEMKESGVINEQNLAESK.V	[208-231]
	0.0003903	0.003497	High	Unambiguous	[R].DTLGQEINVTcEVQQLLGNNR.[V]	C11(Carbamidomethyl)	1	ATCG00480.1	16	0	3	1.06128	801.064	2401.18	2401.18	0.34	0.00028	35	28				R.DTLGQEINVTCEVQQLLGNNR.V	[53-73]
	0.0003903	0.003218	High	Unambiguous	[R].EGNDLYMEmKESGVINEQNLAESK.[V]	M9(Oxidation)	1	ATCG00480.1	27	1	3	0.102482	915.419	2744.24	2744.24	1.41	0.00129	37	30				R.EGNDLYMEMKESGVINEQNLAESK.V	[208-231]
	0.0003903	0.003758	High	Unambiguous	[R].TNPTTSNPEVSIREK.[K]		1	ATCG00480.1	37	1	2	0.0068511	836.928	1672.85	1672.85	-1.11	-0.00093	34	27				R.TNPTTSNPEVSIREK.K	[3-17]
	0.0003903	0.003461	High	Unambiguous	[K].AHGGVSVFGGVGER.[T]		1	ATCG00480.1	25	0	3	0.073323	443.562	1328.67	1328.67	0.62	0.00027	34	27				K.AHGGVSVFGGVGER.T	[192-205]
	0.0004495	0.005074	High	Unambiguous	[K].SAPAFIELDTK.[L]		1	ATCG00480.1	35	0	2	0.00754939	596.317	1191.63	1191.63	1.6	0.00095	33	26				K.SAPAFIELDTK.L	[135-145]
	0.0004495	0.004439	High	Unambiguous	[R].AVAMSATEGLKR.[G]		1	ATCG00480.1	28	1	2	0.0288744	617.336	1233.66	1233.66	2.02	0.00125	32	25				R.AVAMSATEGLKR.G	[76-87]
	0.0004495	0.004751	High	Unambiguous	[R].AVAMSATEGLKR.[G]		1	ATCG00480.1	41	1	2	0.0019036	617.333	1233.66	1233.66	-2.33	-0.00144	33	26				R.AVAMSATEGLKR.G	[76-87]
	0.0004495	0.00441	High	Unambiguous	[K].VALVYGQmNEPPGAR.[M]	M8(Oxidation)	1	ATCG00480.1	15	0	3	1.15573	539.941	1617.81	1617.81	1.19	0.00064	35	28				K.VALVYGQMNEPPGAR.M	[232-246]
	0.0004495	0.004253	High	Unambiguous	[R].AVAMSATEGLKR.[G]		1	ATCG00480.1	30	1	2	0.0227858	617.335	1233.66	1233.66	0.24	0.00015	33	26				R.AVAMSATEGLKR.G	[76-87]
	0.0004495	0.004378	High	Unambiguous	[R].AVAMSATEGLKR.[G]		1	ATCG00480.1	24	1	2	0.100615	617.335	1233.66	1233.66	0.34	0.00021	33	26				R.AVAMSATEGLKR.G	[76-87]
	0.0004495	0.005063	High	Unambiguous	[R].IVGEEHYETAQQVK.[Q]		1	ATCG00480.1	23	0	3	0.169908	544.274	1630.81	1630.81	0.96	0.00052	35	28				R.IVGEEHYETAQQVK.Q	[379-392]
	0.0004495	0.004587	High	Unambiguous	[R].IFNVLGEPVDNLGPVDTR.[T]		1	ATCG00480.1	13	0	2	1.24553	978.017	1955.03	1955.02	1.92	0.00188	33	26				R.IFNVLGEPVDNLGPVDTR.T	[110-127]
	0.0005118	0.005253	High	Unambiguous	[R].TREGNDLYMEmK.[E]	M11(Oxidation)	1	ATCG00480.1	32	1	2	0.0186571	751.835	1502.66	1502.66	1.4	0.00105	34	27				R.TREGNDLYMEMK.E	[206-217]
	0.0005118	0.005178	High	Unambiguous	[R].EGNDLYmEmK.[E]	M7(Oxidation); M9(Oxidation)	1	ATCG00480.1	10	0	2	1.41736	631.258	1261.51	1261.51	0.18	0.00011	31	24				R.EGNDLYMEMK.E	[208-217]
	0.0005118	0.005319	High	Unambiguous	[R].AVAMSATEGLKR.[G]		1	ATCG00480.1	30	1	2	0.0199782	617.335	1233.66	1233.66	1.03	0.00064	32	25				R.AVAMSATEGLKR.G	[76-87]
	0.0005639	0.007285	High	Unambiguous	[R].TREGNDLYmEmK.[E]	M9(Oxidation); M11(Oxidation)	1	ATCG00480.1	12	1	3	1.61642	506.891	1518.66	1518.66	1.75	0.00089	34	27				R.TREGNDLYMEMK.E	[206-217]
	0.0005639	0.006015	High	Unambiguous	[K].RGmDVVDMGNPLSVPVGGATLGR.[I]	M3(Oxidation)	1	ATCG00480.1	17	1	2	0.666014	1157.58	2314.16	2314.16	-1.1	-0.00127	35	28				K.RGMDVVDMGNPLSVPVGGATLGR.I	[87-109]
	0.0005639	0.006385	High	Unambiguous	[K].KGSITSIQAVYVPADDLTDPAPATTFAHLDATTVLSR.[G]		1	ATCG00480.1	7	1	4	3.24978	961.5	3842.98	3842.98	-0.56	-0.00054	32	25				K.KGSITSIQAVYVPADDLTDPAPATTFAHLDATTVLSR.G	[318-354]
	0.0005639	0.005853	High	Unambiguous	[R].TREGNDLYMEMK.[E]		1	ATCG00480.1	10	1	3	2.58894	496.227	1486.67	1486.67	-0.22	-0.00011	34	27				R.TREGNDLYMEMK.E	[206-217]
	0.0005639	0.00726	High	Unambiguous	[R].TREGNDLYmEmK.[E]	M9(Oxidation); M11(Oxidation)	1	ATCG00480.1	31	1	2	0.0234621	759.832	1518.66	1518.66	0.4	0.0003	34	27				R.TREGNDLYMEMK.E	[206-217]
	0.0005639	0.006125	High	Unambiguous	[K].LSIFETGIK.[V]		1	ATCG00480.1	34	0	2	0.00288444	504.293	1007.58	1007.58	0.69	0.00035	28	21				K.LSIFETGIK.V	[146-154]
	0.0005639	0.007022	High	Unambiguous	[R].YKELQDIIAILGLDELSEEDRLTVAR.[A]		1	ATCG00480.1	11	2	4	1.04754	751.407	3002.61	3002.6	0.87	0.00066	30	23				R.YKELQDIIAILGLDELSEEDRLTVAR.A	[398-423]
	0.0005639	0.007357	High	Unambiguous	[R].TREGNDLYMEmK.[E]	M11(Oxidation)	1	ATCG00480.1	38	1	2	0.00502224	751.833	1502.66	1502.66	-1.68	-0.00126	34	27				R.TREGNDLYMEMK.E	[206-217]
	0.0005639	0.005689	High	Unambiguous	[K].VVDLLAPYRR.[G]		1	ATCG00480.1	30	1	3	0.011636	401.239	1201.7	1201.71	-1.7	-0.00068	30	23				K.VVDLLAPYRR.G	[155-164]
	0.0005639	0.005944	High	Unambiguous	[R].EGNDLYmEMK.[E]	M7(Oxidation)	1	ATCG00480.1	22	0	2	0.0972813	623.26	1245.51	1245.51	-0.57	-0.00036	32	25				R.EGNDLYMEMK.E	[208-217]
	0.0005639	0.006281	High	Unambiguous	[R].AVAmSATEGLKR.[G]	M4(Oxidation)	1	ATCG00480.1	30	1	3	0.0212884	417.224	1249.66	1249.66	0.8	0.00033	33	26				R.AVAMSATEGLKR.G	[76-87]
	0.0005639	0.006587	High	Unambiguous	[R].AVAMSATEGLKR.[G]		1	ATCG00480.1	26	1	2	0.0607754	617.335	1233.66	1233.66	0.83	0.00051	33	26				R.AVAMSATEGLKR.G	[76-87]
	0.0005639	0.006958	High	Unambiguous	[R].AVAMSATEGLKR.[G]		1	ATCG00480.1	32	1	2	0.01602	617.335	1233.66	1233.66	0.44	0.00027	33	26				R.AVAMSATEGLKR.G	[76-87]
	0.0005639	0.005488	High	Unambiguous	[R].AVAMSATEGLKR.[G]		1	ATCG00480.1	23	1	2	0.117941	617.335	1233.66	1233.66	0.44	0.00027	33	26				R.AVAMSATEGLKR.G	[76-87]
	0.0005639	0.006471	High	Unambiguous	[R].mPSAVGYQPTLSTEmGTLQER.[I]	M1(Oxidation); M15(Oxidation)	1	ATCG00480.1	13	0	2	2.58924	1164.55	2328.08	2328.08	0.06	7e-05	36	29				R.MPSAVGYQPTLSTEMGTLQER.I	[292-312]
	0.0005639	0.006857	High	Unambiguous	[R].AVAMSATEGLKR.[G]		1	ATCG00480.1	29	1	2	0.0263501	617.334	1233.66	1233.66	-0.55	-0.00034	33	26				R.AVAMSATEGLKR.G	[76-87]
	0.0005639	0.006511	High	Unambiguous	[R].AVAMSATEGLKR.[G]		1	ATCG00480.1	41	1	2	0.00167431	617.334	1233.66	1233.66	-0.45	-0.00028	33	26				R.AVAMSATEGLKR.G	[76-87]
	0.0005639	0.006957	High	Unambiguous	[R].AVAMSATEGLKR.[G]		1	ATCG00480.1	21	1	2	0.193047	617.335	1233.66	1233.66	0.24	0.00015	33	26				R.AVAMSATEGLKR.G	[76-87]
	0.0005639	0.006042	High	Unambiguous	[R].AVAMSATEGLKR.[G]		1	ATCG00480.1	20	1	2	0.236954	617.335	1233.66	1233.66	0.44	0.00027	33	26				R.AVAMSATEGLKR.G	[76-87]
	0.0005639	0.005496	High	Unambiguous	[R].EGNDLYmEmK.[E]	M7(Oxidation); M9(Oxidation)	1	ATCG00480.1	15	0	2	0.452081	631.257	1261.51	1261.51	-0.02	-1e-05	31	24				R.EGNDLYMEMK.E	[208-217]
	0.0005639	0.006264	High	Unambiguous	[R].EGNDLYmEmK.[E]	M7(Oxidation); M9(Oxidation)	1	ATCG00480.1	29	0	2	0.0175762	631.258	1261.51	1261.51	0.47	0.00029	31	24				R.EGNDLYMEMK.E	[208-217]
	0.0005639	0.006264	High	Unambiguous	[R].EGNDLYmEmK.[E]	M7(Oxidation); M9(Oxidation)	1	ATCG00480.1	22	0	2	0.0856891	631.258	1261.51	1261.51	0.47	0.00029	31	24				R.EGNDLYMEMK.E	[208-217]
	0.0006213	0.008163	High	Unambiguous	[R].IVGEEHYETAQQVK.[Q]		1	ATCG00480.1	27	0	3	0.0619925	544.275	1630.81	1630.81	1.41	0.00077	35	28				R.IVGEEHYETAQQVK.Q	[379-392]
	0.0006213	0.007835	High	Unambiguous	[R].TNPTTSNPEVSIR.[E]		1	ATCG00480.1	12	0	2	1.8551	708.36	1415.71	1415.71	0.05	4e-05	34	27				R.TNPTTSNPEVSIR.E	[3-15]
	0.0006213	0.008889	High	Unambiguous	[R].IVGEEHYETAQQVK.[Q]		1	ATCG00480.1	7	0	3	5.88235	544.274	1630.81	1630.81	0.62	0.00034	35	28				R.IVGEEHYETAQQVK.Q	[379-392]
	0.0006213	0.008348	High	Unambiguous	[R].IAQIIGPVLDVAFPPGKmPNIYNALVVK.[G]	M18(Oxidation)	1	ATCG00480.1	9	1	3	0.421028	998.568	2993.69	2993.69	0.05	5e-05	24	17				R.IAQIIGPVLDVAFPPGKMPNIYNALVVK.G	[23-50]
	0.0006213	0.008226	High	Unambiguous	[R].AVAMSATEGLKR.[G]		1	ATCG00480.1	21	1	2	0.207331	617.335	1233.66	1233.66	0.54	0.00033	33	26				R.AVAMSATEGLKR.G	[76-87]
	0.0006213	0.008777	High	Unambiguous	[R].AVAmSATEGLKR.[G]	M4(Oxidation)	1	ATCG00480.1	36	1	2	0.00599889	625.332	1249.66	1249.66	-0.38	-0.00024	33	26				R.AVAMSATEGLKR.G	[76-87]
	0.0006707	0.009458	High	Unambiguous	[K].LSIFETGIK.[V]		1	ATCG00480.1	42	0	2	0.000524583	504.292	1007.58	1007.58	-0.64	-0.00032	29	22				K.LSIFETGIK.V	[146-154]
	0.0006707	0.009072	High	Unambiguous	[R].TREGNDLYmEmKESGVINEQNLAESK.[V]	M9(Oxidation); M11(Oxidation)	1	ATCG00480.1	38	2	2	0.00907898	1509.2	3017.39	3017.38	0.8	0.0012	37	30				R.TREGNDLYMEMKESGVINEQNLAESK.V	[206-231]
	0.0006707	0.009034	High	Unambiguous	[R].TREGNDLYmEmK.[E]	M9(Oxidation); M11(Oxidation)	1	ATCG00480.1	22	1	2	0.173046	759.832	1518.66	1518.66	0.16	0.00012	34	27				R.TREGNDLYMEMK.E	[206-217]
	0.0006707	0.009419	High	Unambiguous	[R].EGNDLYmEmK.[E]	M7(Oxidation); M9(Oxidation)	1	ATCG00480.1	18	0	2	0.196309	631.257	1261.51	1261.51	-1.08	-0.00068	31	24				R.EGNDLYMEMK.E	[208-217]
	0.0006707	0.01061	High	Unambiguous	[R].EGNDLYmEmK.[E]	M7(Oxidation); M9(Oxidation)	1	ATCG00480.1	20	0	2	0.157707	631.258	1261.51	1261.51	0.95	0.0006	31	24				R.EGNDLYMEMK.E	[208-217]
	0.0006707	0.009696	High	Unambiguous	[R].AVAMSATEGLKR.[G]		1	ATCG00480.1	22	1	2	0.159952	617.334	1233.66	1233.66	-0.25	-0.00016	33	26				R.AVAMSATEGLKR.G	[76-87]
	0.0006707	0.009995	High	Unambiguous	[R].AVAMSATEGLKR.[G]		1	ATCG00480.1	22	1	2	0.150239	617.334	1233.66	1233.66	-0.65	-0.0004	33	26				R.AVAMSATEGLKR.G	[76-87]
	0.0006707	0.009177	High	Unambiguous	[R].AVAMSATEGLKR.[G]		1	ATCG00480.1	28	1	2	0.0377383	617.334	1233.66	1233.66	-0.65	-0.0004	33	26				R.AVAMSATEGLKR.G	[76-87]
	0.0006707	0.009119	High	Unambiguous	[R].AVAMSATEGLKR.[G]		1	ATCG00480.1	34	1	2	0.00986694	617.334	1233.66	1233.66	-1.14	-0.00071	33	26				R.AVAMSATEGLKR.G	[76-87]
	0.0006707	0.009611	High	Unambiguous	[R].AVAMSATEGLKR.[G]		1	ATCG00480.1	25	1	3	0.0808884	411.892	1233.66	1233.66	-1.33	-0.00055	33	26				R.AVAMSATEGLKR.G	[76-87]
	0.0006707	0.01071	High	Unambiguous	[K].VVDLLAPYRR.[G]		1	ATCG00480.1	26	1	3	0.0331142	401.238	1201.7	1201.71	-3.53	-0.00141	31	24				K.VVDLLAPYRR.G	[155-164]
	0.0006707	0.009097	High	Unambiguous	[R].AVAmSATEGLKR.[G]	M4(Oxidation)	1	ATCG00480.1	13	1	3	1.25227	417.223	1249.66	1249.66	-0.81	-0.00034	33	26				R.AVAMSATEGLKR.G	[76-87]
	0.0006707	0.01211	High	Unambiguous	[R].YKELQDIIAILGLDELSEEDRLTVAR.[A]		1	ATCG00480.1	22	2	3	0.0806325	1001.54	3002.61	3002.6	2.44	0.00244	31	24				R.YKELQDIIAILGLDELSEEDRLTVAR.A	[398-423]
	0.0007281	0.0134	High	Unambiguous	[R].EGNDLYMEmK.[E]	M9(Oxidation)	1	ATCG00480.1	32	0	2	0.0093282	623.261	1245.51	1245.51	1.78	0.00111	32	25				R.EGNDLYMEMK.E	[208-217]
	0.0007281	0.01326	High	Unambiguous	[R].AVAMSATEGLKR.[G]		1	ATCG00480.1	23	1	2	0.104998	617.334	1233.66	1233.66	-1.24	-0.00077	33	26				R.AVAMSATEGLKR.G	[76-87]
	0.0007843	0.01492	High	Unambiguous	[R].IVGEEHYETAQQVK.[Q]		1	ATCG00480.1	13	0	3	1.70952	544.274	1630.81	1630.81	-0.61	-0.00033	35	28				R.IVGEEHYETAQQVK.Q	[379-392]
	0.0007843	0.0145	High	Unambiguous	[R].MPSAVGYQPTLSTEmGTLQER.[I]	M15(Oxidation)	1	ATCG00480.1	18	0	2	0.796483	1156.55	2312.08	2312.09	-2.14	-0.00247	36	29				R.MPSAVGYQPTLSTEMGTLQER.I	[292-312]
	0.0007843	0.01473	High	Unambiguous	[R].AVAMSATEGLKR.[G]		1	ATCG00480.1	27	1	2	0.0442472	617.334	1233.66	1233.66	-1.34	-0.00083	33	26				R.AVAMSATEGLKR.G	[76-87]
	0.0007843	0.01379	High	Unambiguous	[R].AVAMSATEGLKR.[G]		1	ATCG00480.1	32	1	2	0.015299	617.335	1233.66	1233.66	0.24	0.00015	33	26				R.AVAMSATEGLKR.G	[76-87]
	0.0007843	0.01366	High	Unambiguous	[R].TREGNDLYmEmK.[E]	M9(Oxidation); M11(Oxidation)	1	ATCG00480.1	19	1	2	0.367918	759.833	1518.66	1518.66	1.2	0.00091	34	27				R.TREGNDLYMEMK.E	[206-217]
	0.0007843	0.0145	High	Unambiguous	[R].AVAMSATEGLKR.[G]		1	ATCG00480.1	26	1	2	0.0559746	617.335	1233.66	1233.66	0.14	9e-05	33	26				R.AVAMSATEGLKR.G	[76-87]
	0.0008415	0.01599	High	Unambiguous	[R].EGNDLYMEMK.[E]		1	ATCG00480.1	6	0	2	4.91116	615.262	1229.52	1229.52	-1.54	-0.00095	33	26				R.EGNDLYMEMK.E	[208-217]
	0.0008929	0.01672	High	Unambiguous	[K].AHGGVSVFGGVGER.[T]		1	ATCG00480.1	20	0	3	0.254875	443.56	1328.67	1328.67	-3.86	-0.00171	33	26				K.AHGGVSVFGGVGER.T	[192-205]
	0.0008929	0.02012	High	Unambiguous	[R].AVAMSATEGLK.[R]		1	ATCG00480.1	30	0	2	0.0192643	539.283	1077.56	1077.56	-1.39	-0.00075	33	26				R.AVAMSATEGLK.R	[76-86]
	0.0008929	0.01775	High	Unambiguous	[R].TREGNDLYmEmK.[E]	M9(Oxidation); M11(Oxidation)	1	ATCG00480.1	28	1	2	0.0398443	759.832	1518.66	1518.66	0.32	0.00024	34	27				R.TREGNDLYMEMK.E	[206-217]
	0.0008929	0.01688	High	Unambiguous	[R].IVGEEHYETAQQVK.[Q]		1	ATCG00480.1	16	0	3	0.796413	544.275	1630.81	1630.81	2.53	0.00138	35	28				R.IVGEEHYETAQQVK.Q	[379-392]
	0.0008929	0.0176	High	Unambiguous	[R].IVGEEHYETAQQVK.[Q]		1	ATCG00480.1	8	0	3	4.74476	544.274	1630.81	1630.81	0.96	0.00052	35	28				R.IVGEEHYETAQQVK.Q	[379-392]
	0.001006	0.02349	High	Unambiguous	[R].TREGNDLYMEmK.[E]	M11(Oxidation)	1	ATCG00480.1	21	1	2	0.197489	751.834	1502.66	1502.66	-0.3	-0.00023	34	27				R.TREGNDLYMEMK.E	[206-217]
	0.001006	0.02118	High	Unambiguous	[R].EGNDLYmEMK.[E]	M7(Oxidation)	1	ATCG00480.1	12	0	2	1.00091	623.26	1245.51	1245.51	0.02	1e-05	32	25				R.EGNDLYMEMK.E	[208-217]
	0.001065	0.02387	High	Unambiguous	[K].VVDLLAPYRR.[G]		1	ATCG00480.1	36	1	2	0.00282093	601.355	1201.7	1201.71	-1.25	-0.00075	30	23				K.VVDLLAPYRR.G	[155-164]
	0.001122	0.02428	High	Unambiguous	[R].AVAMSATEGLKR.[G]		1	ATCG00480.1	18	1	2	0.406337	617.334	1233.66	1233.66	-1.34	-0.00083	33	26				R.AVAMSATEGLKR.G	[76-87]
	0.001122	0.02503	High	Unambiguous	[R].GFNLILSGEFDSLPEQAFYLVGNIDEATAK.[A]		1	ATCG00480.1	15	0	3	1.07971	1086.88	3258.62	3258.62	0.06	7e-05	35	28				R.GFNLILSGEFDSLPEQAFYLVGNIDEATAK.A	[457-486]
	0.001172	0.02589	High	Unambiguous	[K].TVLIMELINNIAK.[A]		1	ATCG00480.1	17	0	2	0.152706	736.432	1471.86	1471.86	0.42	0.00031	29	22				K.TVLIMELINNIAK.A	[179-191]
	0.001172	0.02908	High	Unambiguous	[R].AVAMSATEGLKR.[G]		1	ATCG00480.1	17	1	2	0.456734	617.335	1233.66	1233.66	0.24	0.00015	33	26				R.AVAMSATEGLKR.G	[76-87]
	0.001172	0.02792	High	Unambiguous	[R].EGNDLYmEmK.[E]	M7(Oxidation); M9(Oxidation)	1	ATCG00480.1	7	0	2	2.3671	631.257	1261.51	1261.51	0.08	5e-05	31	24				R.EGNDLYMEMK.E	[208-217]
	0.001172	0.0301	High	Unambiguous	[K].MPNIYNALVVK.[G]		1	ATCG00480.1	16	0	2	0.436562	631.353	1261.7	1261.7	1.26	0.0008	32	25				K.MPNIYNALVVK.G	[40-50]
	0.00123	0.0311	High	Unambiguous	[R].AVAMSATEGLKR.[G]		1	ATCG00480.1	21	1	2	0.174579	617.334	1233.66	1233.66	-0.25	-0.00016	33	26				R.AVAMSATEGLKR.G	[76-87]
	0.001346	0.0321	High	Unambiguous	[K].LSIFETGIK.[V]		1	ATCG00480.1	8	0	2	1.15903	504.292	1007.58	1007.58	0.08	4e-05	28	21				K.LSIFETGIK.V	[146-154]
	0.001401	0.03254	High	Unambiguous	[R].EGNDLYmEmK.[E]	M7(Oxidation); M9(Oxidation)	1	ATCG00480.1	5	0	2	4.7299	631.258	1261.51	1261.51	1.34	0.00084	31	24				R.EGNDLYMEMK.E	[208-217]
	0.001401	0.03532	High	Unambiguous	[R].TTSPIHK.[S]		1	ATCG00480.1	28	0	2	0.0060284	392.222	783.436	783.436	-0.12	-5e-05	25	18				R.TTSPIHK.S	[128-134]
	0.001567	0.03628	High	Unambiguous	[R].AVAMSATEGLKR.[G]		1	ATCG00480.1	13	1	2	1.09898	617.335	1233.66	1233.66	-0.16	-0.0001	33	26				R.AVAMSATEGLKR.G	[76-87]
	0.001793	0.04919	High	Unambiguous	[R].EGNDLYMEMKESGVINEQNLAESK.[V]		1	ATCG00480.1	5	1	3	15.1325	910.087	2728.25	2728.24	1.19	0.00108	37	30				R.EGNDLYMEMKESGVINEQNLAESK.V	[208-231]
	0.00213	0.05845	High	Unambiguous	[M].RTNPTTSNPEVSIR.[E]		1	ATCG00480.1	40	1	2	0.00281041	786.403	1571.8	1571.81	-9.45	-0.00743	34	27				M.RTNPTTSNPEVSIR.E	[2-15]
	0.002292	0.06639	High	Unambiguous	[R].TREGNDLYmEmK.[E]	M9(Oxidation); M11(Oxidation)	1	ATCG00480.1	15	1	2	0.903586	759.831	1518.65	1518.66	-1.29	-0.00098	34	27				R.TREGNDLYMEMK.E	[206-217]
	0.002292	0.07027	High	Unambiguous	[R].GMDVVDMGNPLSVPVGGATLGR.[I]		1	ATCG00480.1	3	0	3	17.6708	714.692	2142.06	2142.07	-3.55	-0.00253	35	28				R.GMDVVDMGNPLSVPVGGATLGR.I	[88-109]
	0.002347	0.07279	High	Unambiguous	[K].VVDLLAPYRR.[G]		1	ATCG00480.1	33	1	2	0.00536281	601.356	1201.7	1201.71	-1.15	-0.00069	30	23				K.VVDLLAPYRR.G	[155-164]
[truncated: 10,636 more rows]

## Sheet: MAL rep1_semi
Protein FDR Confidence: Combined	Accession	Description	Coverage [%]	# Peptides	# PSMs	# Unique Peptides	# Protein Groups	# AAs	MW [kDa]	calc. pI	Score Mascot: A6 Mascot	Modifications
High	ATCG00480.1	ATP synthase subunit beta	96	148	2233	138	1	498	53.9	5.5	60387	Phospho [S8(99.5)]
	Percolator q-Value	Percolator PEP	Confidence	PSM Ambiguity	Annotated Sequence	Modifications	# Proteins	Protein Accessions	Ions Score	# Missed Cleavages	Charge	Expectation Value	m/z [Da]	MH+ [Da]	Theo. MH+ [Da]	DeltaM [ppm]	Deltam/z [Da]	Identity Strict	Identity Relaxed	ptmRS: Best Site Probabilities	ptmRS: Binomial Peptide Score	ptmRS: Isoform Confidence Probability [Probability]	Sequences in Protein	Positions in Protein	PSM Modification Positions in Protein
	0	4.435e-05	High	Unambiguous	[K].VALVYGQmNEPPGAR.[M]	M8(Oxidation)	1	ATCG00480.1	72	0	2	6.2318e-05	809.405	1617.8	1617.81	-1.06	-0.00086	49	42				K.VALVYGQMNEPPGAR.M	[232-246]
	0	0.000233	High	Unambiguous	[K].VALVYGQmNEPPGAR.[M]	M8(Oxidation)	1	ATCG00480.1	71	0	2	8.10818e-05	809.405	1617.8	1617.81	-1.14	-0.00092	49	42				K.VALVYGQMNEPPGAR.M	[232-246]
	0	0.0002134	High	Unambiguous	[K].VALVYGQmNEPPGAR.[M]	M8(Oxidation)	1	ATCG00480.1	55	0	2	0.00264436	809.405	1617.8	1617.81	-1.74	-0.00141	49	42				K.VALVYGQMNEPPGAR.M	[232-246]
	0	1.203e-05	High	Unambiguous	[K].VALVYGQmNEPPGAR.[M]	M8(Oxidation)	1	ATCG00480.1	77	0	2	1.77748e-05	809.405	1617.8	1617.81	-1.97	-0.00159	49	42				K.VALVYGQMNEPPGAR.M	[232-246]
	0	6.813e-06	High	Unambiguous	[K].VALVYGQmNEPPGAR.[M]	M8(Oxidation)	1	ATCG00480.1	68	0	2	0.000140632	809.405	1617.8	1617.81	-2.12	-0.00171	49	42				K.VALVYGQMNEPPGAR.M	[232-246]
	0	0.000228	High	Unambiguous	[K].VALVYGQmNEPPGAR.[M]	M8(Oxidation)	1	ATCG00480.1	70	0	2	9.67416e-05	809.405	1617.8	1617.81	-2.19	-0.00177	49	42				K.VALVYGQMNEPPGAR.M	[232-246]
	0	4.333e-06	High	Unambiguous	[K].VALVYGQmNEPPGAR.[M]	M8(Oxidation)	1	ATCG00480.1	77	0	2	1.65838e-05	809.406	1617.8	1617.81	-0.61	-0.00049	49	42				K.VALVYGQMNEPPGAR.M	[232-246]
	0	6.226e-05	High	Unambiguous	[M].rTNPTTSNPEVSIR.[E]	N-Term(Acetyl)	1	ATCG00480.1	51	1	2	0.00593431	807.416	1613.83	1613.82	0.51	0.00041	48	41				M.RTNPTTSNPEVSIR.E	[2-15]	1xAcetyl [N-Term]
	0	7.031e-06	High	Unambiguous	[K].VALVYGQmNEPPGAR.[M]	M8(Oxidation)	1	ATCG00480.1	66	0	2	0.000197996	809.406	1617.8	1617.81	-0.38	-0.00031	49	42				K.VALVYGQMNEPPGAR.M	[232-246]
	0	2.998e-06	High	Unambiguous	[K].VALVYGQmNEPPGAR.[M]	M8(Oxidation)	1	ATCG00480.1	73	0	2	3.98311e-05	809.406	1617.81	1617.81	-0.08	-6e-05	49	42				K.VALVYGQMNEPPGAR.M	[232-246]
	0	2.04e-06	High	Unambiguous	[K].VALVYGQmNEPPGAR.[M]	M8(Oxidation)	1	ATCG00480.1	83	0	2	4.03699e-06	809.406	1617.81	1617.81	0.07	6e-05	49	42				K.VALVYGQMNEPPGAR.M	[232-246]
	0	6.305e-06	High	Unambiguous	[K].VALVYGQmNEPPGAR.[M]	M8(Oxidation)	1	ATCG00480.1	72	0	2	4.88773e-05	809.409	1617.81	1617.81	3.84	0.00311	49	42				K.VALVYGQMNEPPGAR.M	[232-246]
	0	0.0002666	High	Unambiguous	[K].VALVYGQmNEPPGAR.[M]	M8(Oxidation)	1	ATCG00480.1	57	0	2	0.00169251	809.409	1617.81	1617.81	3.01	0.00244	49	42				K.VALVYGQMNEPPGAR.M	[232-246]
	0	5.651e-06	High	Unambiguous	[K].VALVYGQmNEPPGAR.[M]	M8(Oxidation)	1	ATCG00480.1	54	0	2	0.00307579	809.408	1617.81	1617.81	2.18	0.00177	49	42				K.VALVYGQMNEPPGAR.M	[232-246]
	0	1.454e-05	High	Unambiguous	[K].VALVYGQmNEPPGAR.[M]	M8(Oxidation)	1	ATCG00480.1	50	0	2	0.00814622	809.408	1617.81	1617.81	2.11	0.00171	49	42				K.VALVYGQMNEPPGAR.M	[232-246]
	0	1.921e-05	High	Unambiguous	[K].VALVYGQmNEPPGAR.[M]	M8(Oxidation)	1	ATCG00480.1	79	0	2	1.04702e-05	809.408	1617.81	1617.81	2.11	0.00171	49	42				K.VALVYGQMNEPPGAR.M	[232-246]
	0	0.0003075	High	Unambiguous	[K].VALVYGQmNEPPGAR.[M]	M8(Oxidation)	1	ATCG00480.1	55	0	2	0.00291473	809.407	1617.81	1617.81	0.98	0.00079	49	42				K.VALVYGQMNEPPGAR.M	[232-246]
	0	0.0001093	High	Unambiguous	[K].VALVYGQmNEPPGAR.[M]	M8(Oxidation)	1	ATCG00480.1	40	0	3	0.0831952	539.94	1617.81	1617.81	0.63	0.00034	49	42				K.VALVYGQMNEPPGAR.M	[232-246]
	0	4.455e-06	High	Unambiguous	[K].VALVYGQmNEPPGAR.[M]	M8(Oxidation)	1	ATCG00480.1	72	0	2	5.63046e-05	809.406	1617.81	1617.81	0.15	0.00012	49	42				K.VALVYGQMNEPPGAR.M	[232-246]
	0	1.497e-07	High	Unambiguous	[K].VALVYGQMNEPPGAR.[M]		1	ATCG00480.1	90	0	2	7.29832e-07	801.409	1601.81	1601.81	0.1	8e-05	48	41				K.VALVYGQMNEPPGAR.M	[232-246]
	0	6.966e-05	High	Unambiguous	[K].VALVYGQMNEPPGAR.[M]		1	ATCG00480.1	72	0	2	4.73725e-05	801.409	1601.81	1601.81	-0.44	-0.00035	48	41				K.VALVYGQMNEPPGAR.M	[232-246]
	0	2.131e-05	High	Unambiguous	[K].VALVYGQMNEPPGAR.[M]		1	ATCG00480.1	64	0	3	0.000351987	534.608	1601.81	1601.81	-0.44	-0.00024	48	41				K.VALVYGQMNEPPGAR.M	[232-246]
	0	0.0001575	High	Unambiguous	[K].VALVYGQMNEPPGAR.[M]		1	ATCG00480.1	72	0	2	4.90539e-05	801.408	1601.81	1601.81	-0.82	-0.00065	49	42				K.VALVYGQMNEPPGAR.M	[232-246]
	0	9.781e-05	High	Unambiguous	[K].VALVYGQMNEPPGAR.[M]		1	ATCG00480.1	60	0	2	0.000758302	801.408	1601.81	1601.81	-0.89	-0.00071	49	42				K.VALVYGQMNEPPGAR.M	[232-246]
	0	9.864e-05	High	Unambiguous	[K].VALVYGQMNEPPGAR.[M]		1	ATCG00480.1	63	0	3	0.000373975	534.608	1601.81	1601.81	-0.9	-0.00048	49	42				K.VALVYGQMNEPPGAR.M	[232-246]
	0	3.37e-05	High	Unambiguous	[K].VALVYGQMNEPPGAR.[M]		1	ATCG00480.1	63	0	3	0.00043466	534.608	1601.81	1601.81	-1.02	-0.00054	49	42				K.VALVYGQMNEPPGAR.M	[232-246]
	0	2.563e-05	High	Unambiguous	[K].VALVYGQMNEPPGAR.[M]		1	ATCG00480.1	77	0	2	1.54806e-05	801.408	1601.81	1601.81	-1.12	-0.0009	49	42				K.VALVYGQMNEPPGAR.M	[232-246]
	0	1.444e-05	High	Unambiguous	[K].VALVYGQMNEPPGAR.[M]		1	ATCG00480.1	63	0	3	0.0003865	534.608	1601.81	1601.81	-1.24	-0.00066	49	42				K.VALVYGQMNEPPGAR.M	[232-246]
	0	2.542e-05	High	Unambiguous	[K].VALVYGQMNEPPGAR.[M]		1	ATCG00480.1	72	0	2	4.6262e-05	801.408	1601.81	1601.81	-1.5	-0.0012	49	42				K.VALVYGQMNEPPGAR.M	[232-246]
	0	0.0002864	High	Unambiguous	[K].VALVYGQMNEPPGAR.[M]		1	ATCG00480.1	63	0	2	0.000379474	801.408	1601.81	1601.81	-1.58	-0.00126	49	42				K.VALVYGQMNEPPGAR.M	[232-246]
	0	8.268e-05	High	Unambiguous	[K].VALVYGQMNEPPGAR.[M]		1	ATCG00480.1	63	0	3	0.000366649	534.608	1601.81	1601.81	0.13	7e-05	48	41				K.VALVYGQMNEPPGAR.M	[232-246]
	0	6.674e-06	High	Unambiguous	[K].VALVYGQMNEPPGAR.[M]		1	ATCG00480.1	72	0	2	4.63655e-05	801.409	1601.81	1601.81	0.17	0.00014	48	41				K.VALVYGQMNEPPGAR.M	[232-246]
	0	1.211e-05	High	Unambiguous	[K].VALVYGQMNEPPGAR.[M]		1	ATCG00480.1	63	0	3	0.000347651	534.609	1601.81	1601.81	1.04	0.00056	48	41				K.VALVYGQMNEPPGAR.M	[232-246]
	0	0.0001852	High	Unambiguous	[K].VALVYGQMNEPPGAR.[M]		1	ATCG00480.1	49	0	3	0.00903122	534.609	1601.81	1601.81	1.5	0.0008	48	41				K.VALVYGQMNEPPGAR.M	[232-246]
	0	3.617e-06	High	Unambiguous	[K].VALVYGQMNEPPGAR.[M]		1	ATCG00480.1	77	0	2	1.37886e-05	801.41	1601.81	1601.81	1.09	0.00087	48	41				K.VALVYGQMNEPPGAR.M	[232-246]
	0	1.663e-06	High	Unambiguous	[K].VALVYGQMNEPPGAR.[M]		1	ATCG00480.1	76	0	3	1.93791e-05	534.609	1601.81	1601.81	0.7	0.00037	48	41				K.VALVYGQMNEPPGAR.M	[232-246]
	0	0.0003322	High	Unambiguous	[R].IVGEEHYETAQQVK.[Q]		1	ATCG00480.1	29	0	3	1.06372	544.274	1630.81	1630.81	0.62	0.00034	49	42				R.IVGEEHYETAQQVK.Q	[379-392]
	0	0.0002885	High	Unambiguous	[R].IVGEEHYETAQQVK.[Q]		1	ATCG00480.1	32	0	3	0.56212	544.274	1630.81	1630.81	0.62	0.00034	49	42				R.IVGEEHYETAQQVK.Q	[379-392]
	0	0.0002863	High	Unambiguous	[R].IVGEEHYETAQQVK.[Q]		1	ATCG00480.1	29	0	3	1.04431	544.274	1630.81	1630.81	0.62	0.00034	49	42				R.IVGEEHYETAQQVK.Q	[379-392]
	0	1.643e-08	High	Unambiguous	[R].IVGEEHYETAQQVK.[Q]		1	ATCG00480.1	76	0	2	2.47909e-05	815.908	1630.81	1630.81	0.55	0.00045	49	42				R.IVGEEHYETAQQVK.Q	[379-392]
	0	0.000261	High	Unambiguous	[R].IVGEEHYETAQQVK.[Q]		1	ATCG00480.1	34	0	2	0.362486	815.908	1630.81	1630.81	0.55	0.00045	49	42				R.IVGEEHYETAQQVK.Q	[379-392]
	0	0.0003017	High	Unambiguous	[R].IVGEEHYETAQQVK.[Q]		1	ATCG00480.1	30	0	3	0.887785	544.274	1630.81	1630.81	0.51	0.00028	49	42				R.IVGEEHYETAQQVK.Q	[379-392]
	0	0.0001752	High	Unambiguous	[R].IVGEEHYETAQQVK.[Q]		1	ATCG00480.1	34	0	3	0.379049	544.274	1630.81	1630.81	0.4	0.00022	49	42				R.IVGEEHYETAQQVK.Q	[379-392]
	0	0.0002445	High	Unambiguous	[R].IVGEEHYETAQQVK.[Q]		1	ATCG00480.1	29	0	3	1.25226	544.274	1630.81	1630.81	0.4	0.00022	49	42				R.IVGEEHYETAQQVK.Q	[379-392]
	0	0.0002332	High	Unambiguous	[R].IVGEEHYETAQQVK.[Q]		1	ATCG00480.1	30	0	3	0.825459	544.274	1630.81	1630.81	0.4	0.00022	49	42				R.IVGEEHYETAQQVK.Q	[379-392]
	0	0.0001794	High	Unambiguous	[R].IVGEEHYETAQQVK.[Q]		1	ATCG00480.1	34	0	3	0.390567	544.274	1630.81	1630.81	0.4	0.00022	49	42				R.IVGEEHYETAQQVK.Q	[379-392]
	0	1.105e-07	High	Unambiguous	[R].IVGEEHYETAQQVK.[Q]		1	ATCG00480.1	73	0	2	4.10364e-05	815.907	1630.81	1630.81	0.33	0.00027	49	42				R.IVGEEHYETAQQVK.Q	[379-392]
	0	5.68e-08	High	Unambiguous	[R].IVGEEHYETAQQVK.[Q]		1	ATCG00480.1	76	0	2	2.23985e-05	815.907	1630.81	1630.81	0.18	0.00015	49	42				R.IVGEEHYETAQQVK.Q	[379-392]
	0	0.0001913	High	Unambiguous	[R].IVGEEHYETAQQVK.[Q]		1	ATCG00480.1	35	0	3	0.263766	544.274	1630.81	1630.81	0.17	9e-05	49	42				R.IVGEEHYETAQQVK.Q	[379-392]
	0	4.481e-08	High	Unambiguous	[R].IVGEEHYETAQQVK.[Q]		1	ATCG00480.1	81	0	2	7.09334e-06	815.907	1630.81	1630.81	0.11	9e-05	49	42				R.IVGEEHYETAQQVK.Q	[379-392]
	0	4.121e-08	High	Unambiguous	[R].IVGEEHYETAQQVK.[Q]		1	ATCG00480.1	68	0	2	0.000146505	815.907	1630.81	1630.81	0.11	9e-05	49	42				R.IVGEEHYETAQQVK.Q	[379-392]
	0	5.301e-08	High	Unambiguous	[R].IVGEEHYETAQQVK.[Q]		1	ATCG00480.1	59	0	2	0.00117449	815.907	1630.81	1630.81	0.11	9e-05	49	42				R.IVGEEHYETAQQVK.Q	[379-392]
	0	0.0002791	High	Unambiguous	[R].IVGEEHYETAQQVK.[Q]		1	ATCG00480.1	30	0	3	0.952209	544.274	1630.81	1630.81	0.06	3e-05	49	42				R.IVGEEHYETAQQVK.Q	[379-392]
	0	4.567e-08	High	Unambiguous	[R].IVGEEHYETAQQVK.[Q]		1	ATCG00480.1	85	0	2	2.68988e-06	815.907	1630.81	1630.81	0.03	3e-05	49	42				R.IVGEEHYETAQQVK.Q	[379-392]
	0	9.552e-08	High	Unambiguous	[R].IVGEEHYETAQQVK.[Q]		1	ATCG00480.1	61	0	2	0.000686795	815.907	1630.81	1630.81	-0.04	-4e-05	49	42				R.IVGEEHYETAQQVK.Q	[379-392]
	0	1.567e-06	High	Unambiguous	[R].IVGEEHYETAQQVK.[Q]		1	ATCG00480.1	43	0	2	0.0428378	815.907	1630.81	1630.81	-0.04	-4e-05	49	42				R.IVGEEHYETAQQVK.Q	[379-392]
	0	0.0002401	High	Unambiguous	[R].IVGEEHYETAQQVK.[Q]		1	ATCG00480.1	25	0	3	3.05957	544.274	1630.81	1630.81	-0.05	-3e-05	49	42				R.IVGEEHYETAQQVK.Q	[379-392]
	0	0.0002844	High	Unambiguous	[R].IVGEEHYETAQQVK.[Q]		1	ATCG00480.1	28	0	3	1.36568	544.274	1630.81	1630.81	-0.16	-9e-05	49	42				R.IVGEEHYETAQQVK.Q	[379-392]
	0	0.0001532	High	Unambiguous	[R].IVGEEHYETAQQVK.[Q]		1	ATCG00480.1	29	0	3	1.06992	544.274	1630.81	1630.81	-0.16	-9e-05	49	42				R.IVGEEHYETAQQVK.Q	[379-392]
	0	2.333e-07	High	Unambiguous	[R].IVGEEHYETAQQVK.[Q]		1	ATCG00480.1	66	0	2	0.000245104	815.907	1630.81	1630.81	-0.19	-0.00016	49	42				R.IVGEEHYETAQQVK.Q	[379-392]
	0	8.29e-06	High	Unambiguous	[R].IVGEEHYETAQQVK.[Q]		1	ATCG00480.1	45	0	2	0.0318172	815.907	1630.81	1630.81	-0.34	-0.00028	49	42				R.IVGEEHYETAQQVK.Q	[379-392]
	0	4.158e-08	High	Unambiguous	[R].IVGEEHYETAQQVK.[Q]		1	ATCG00480.1	82	0	2	5.18396e-06	815.907	1630.81	1630.81	-0.34	-0.00028	49	42				R.IVGEEHYETAQQVK.Q	[379-392]
	0	2.012e-07	High	Unambiguous	[R].IVGEEHYETAQQVK.[Q]		1	ATCG00480.1	70	0	2	0.000101312	815.907	1630.81	1630.81	-0.34	-0.00028	49	42				R.IVGEEHYETAQQVK.Q	[379-392]
	0	3.995e-08	High	Unambiguous	[R].IVGEEHYETAQQVK.[Q]		1	ATCG00480.1	77	0	2	1.65829e-05	815.907	1630.81	1630.81	-0.34	-0.00028	49	42				R.IVGEEHYETAQQVK.Q	[379-392]
	0	0.0001973	High	Unambiguous	[R].IVGEEHYETAQQVK.[Q]		1	ATCG00480.1	33	0	3	0.424991	544.274	1630.81	1630.81	0.73	0.0004	49	42				R.IVGEEHYETAQQVK.Q	[379-392]
	0	0.0001905	High	Unambiguous	[R].IVGEEHYETAQQVK.[Q]		1	ATCG00480.1	35	0	3	0.298535	544.274	1630.81	1630.81	-0.39	-0.00021	49	42				R.IVGEEHYETAQQVK.Q	[379-392]
	0	0.0002328	High	Unambiguous	[R].IVGEEHYETAQQVK.[Q]		1	ATCG00480.1	30	0	3	0.840059	544.274	1630.81	1630.81	0.85	0.00046	49	42				R.IVGEEHYETAQQVK.Q	[379-392]
	0	0.0003249	High	Unambiguous	[R].IVGEEHYETAQQVK.[Q]		1	ATCG00480.1	29	0	3	1.02638	544.274	1630.81	1630.81	0.85	0.00046	49	42				R.IVGEEHYETAQQVK.Q	[379-392]
	0	0.0001765	High	Unambiguous	[R].IVGEEHYETAQQVK.[Q]		1	ATCG00480.1	43	0	3	0.0422832	544.275	1630.81	1630.81	2.53	0.00138	49	42				R.IVGEEHYETAQQVK.Q	[379-392]
	0	1.269e-06	High	Unambiguous	[R].IVGEEHYETAQQVK.[Q]		1	ATCG00480.1	66	0	2	0.000213399	815.908	1630.81	1630.81	1.53	0.00125	49	42				R.IVGEEHYETAQQVK.Q	[379-392]
	0	0.0001551	High	Unambiguous	[R].IVGEEHYETAQQVK.[Q]		1	ATCG00480.1	35	0	3	0.260527	544.275	1630.81	1630.81	1.41	0.00077	49	42				R.IVGEEHYETAQQVK.Q	[379-392]
	0	0.0001281	High	Unambiguous	[R].IVGEEHYETAQQVK.[Q]		1	ATCG00480.1	40	0	3	0.0890949	544.275	1630.81	1630.81	1.41	0.00077	49	42				R.IVGEEHYETAQQVK.Q	[379-392]
	0	0.0002543	High	Unambiguous	[R].IVGEEHYETAQQVK.[Q]		1	ATCG00480.1	36	0	3	0.215321	544.275	1630.81	1630.81	1.3	0.0007	49	42				R.IVGEEHYETAQQVK.Q	[379-392]
	0	0.0001889	High	Unambiguous	[R].IVGEEHYETAQQVK.[Q]		1	ATCG00480.1	33	0	3	0.417913	544.275	1630.81	1630.81	1.3	0.0007	49	42				R.IVGEEHYETAQQVK.Q	[379-392]
	0	0.0001902	High	Unambiguous	[R].IVGEEHYETAQQVK.[Q]		1	ATCG00480.1	31	0	3	0.74488	544.275	1630.81	1630.81	1.3	0.0007	49	42				R.IVGEEHYETAQQVK.Q	[379-392]
	0	0.0003029	High	Unambiguous	[R].IVGEEHYETAQQVK.[Q]		1	ATCG00480.1	28	0	3	1.34923	544.275	1630.81	1630.81	1.3	0.0007	49	42				R.IVGEEHYETAQQVK.Q	[379-392]
	0	0.0002925	High	Unambiguous	[R].IVGEEHYETAQQVK.[Q]		1	ATCG00480.1	30	0	3	0.950794	544.275	1630.81	1630.81	1.3	0.0007	49	42				R.IVGEEHYETAQQVK.Q	[379-392]
	0	0.0001674	High	Unambiguous	[R].IVGEEHYETAQQVK.[Q]		1	ATCG00480.1	33	0	3	0.43889	544.275	1630.81	1630.81	1.18	0.00064	49	42				R.IVGEEHYETAQQVK.Q	[379-392]
	0	0.000225	High	Unambiguous	[R].IVGEEHYETAQQVK.[Q]		1	ATCG00480.1	32	0	3	0.541198	544.275	1630.81	1630.81	1.18	0.00064	49	42				R.IVGEEHYETAQQVK.Q	[379-392]
	0	0.0003342	High	Unambiguous	[R].IVGEEHYETAQQVK.[Q]		1	ATCG00480.1	29	0	3	1.04077	544.275	1630.81	1630.81	1.18	0.00064	49	42				R.IVGEEHYETAQQVK.Q	[379-392]
	0	0.0002574	High	Unambiguous	[R].IVGEEHYETAQQVK.[Q]		1	ATCG00480.1	35	0	3	0.293384	544.274	1630.81	1630.81	1.07	0.00058	49	42				R.IVGEEHYETAQQVK.Q	[379-392]
	0	0.0002142	High	Unambiguous	[R].IVGEEHYETAQQVK.[Q]		1	ATCG00480.1	36	0	3	0.197896	544.274	1630.81	1630.81	1.07	0.00058	49	42				R.IVGEEHYETAQQVK.Q	[379-392]
	0	0.0001871	High	Unambiguous	[R].IVGEEHYETAQQVK.[Q]		1	ATCG00480.1	31	0	3	0.63014	544.274	1630.81	1630.81	1.07	0.00058	49	42				R.IVGEEHYETAQQVK.Q	[379-392]
	0	0.000256	High	Unambiguous	[R].IVGEEHYETAQQVK.[Q]		1	ATCG00480.1	32	0	3	0.586728	544.274	1630.81	1630.81	1.07	0.00058	49	42				R.IVGEEHYETAQQVK.Q	[379-392]
	0	0.000294	High	Unambiguous	[R].IVGEEHYETAQQVK.[Q]		1	ATCG00480.1	28	0	3	1.27772	544.274	1630.81	1630.81	1.07	0.00058	49	42				R.IVGEEHYETAQQVK.Q	[379-392]
	0	0.0002404	High	Unambiguous	[R].IVGEEHYETAQQVK.[Q]		1	ATCG00480.1	31	0	3	0.673615	544.274	1630.81	1630.81	0.96	0.00052	49	42				R.IVGEEHYETAQQVK.Q	[379-392]
	0	0.000261	High	Unambiguous	[R].IVGEEHYETAQQVK.[Q]		1	ATCG00480.1	32	0	3	0.59898	544.274	1630.81	1630.81	0.96	0.00052	49	42				R.IVGEEHYETAQQVK.Q	[379-392]
	0	0.0002093	High	Unambiguous	[R].IVGEEHYETAQQVK.[Q]		1	ATCG00480.1	34	0	3	0.346268	544.274	1630.81	1630.81	0.96	0.00052	49	42				R.IVGEEHYETAQQVK.Q	[379-392]
	0	0.0001098	High	Unambiguous	[R].IVGEEHYETAQQVK.[Q]		1	ATCG00480.1	31	0	3	0.726795	544.274	1630.81	1630.81	0.96	0.00052	49	42				R.IVGEEHYETAQQVK.Q	[379-392]
	0	4.414e-08	High	Unambiguous	[R].IVGEEHYETAQQVK.[Q]		1	ATCG00480.1	63	0	2	0.000414433	815.908	1630.81	1630.81	0.93	0.00076	49	42				R.IVGEEHYETAQQVK.Q	[379-392]
	0	0.0001098	High	Unambiguous	[R].IVGEEHYETAQQVK.[Q]		1	ATCG00480.1	32	0	3	0.575851	544.274	1630.81	1630.81	0.85	0.00046	49	42				R.IVGEEHYETAQQVK.Q	[379-392]
	0	0.0003391	High	Unambiguous	[R].IVGEEHYETAQQVK.[Q]		1	ATCG00480.1	29	0	3	1.0123	544.274	1630.81	1630.81	0.85	0.00046	49	42				R.IVGEEHYETAQQVK.Q	[379-392]
	0	0.0002848	High	Unambiguous	[R].IVGEEHYETAQQVK.[Q]		1	ATCG00480.1	30	0	3	0.838127	544.274	1630.81	1630.81	0.85	0.00046	49	42				R.IVGEEHYETAQQVK.Q	[379-392]
	0	0.000228	High	Unambiguous	[R].IVGEEHYETAQQVK.[Q]		1	ATCG00480.1	32	0	3	0.622745	544.274	1630.81	1630.81	0.85	0.00046	49	42				R.IVGEEHYETAQQVK.Q	[379-392]
	0	0.0001365	High	Unambiguous	[R].IVGEEHYETAQQVK.[Q]		1	ATCG00480.1	14	0	2	40.7375	815.907	1630.81	1630.81	-0.42	-0.00034	49	42				R.IVGEEHYETAQQVK.Q	[379-392]
	0	0.00031	High	Unambiguous	[R].IVGEEHYETAQQVK.[Q]		1	ATCG00480.1	32	0	3	0.544728	544.274	1630.81	1630.81	-0.5	-0.00027	49	42				R.IVGEEHYETAQQVK.Q	[379-392]
	0	4.675e-06	High	Unambiguous	[R].IVGEEHYETAQQVK.[Q]		1	ATCG00480.1	63	0	2	0.000439124	815.907	1630.81	1630.81	-0.49	-0.0004	49	42				R.IVGEEHYETAQQVK.Q	[379-392]
	0	3.326e-08	High	Unambiguous	[R].IVGEEHYETAQQVK.[Q]		1	ATCG00480.1	69	0	2	0.000123857	815.907	1630.81	1630.81	-0.57	-0.00046	49	42				R.IVGEEHYETAQQVK.Q	[379-392]
	0	4.68e-06	High	Unambiguous	[R].IVGEEHYETAQQVK.[Q]		1	ATCG00480.1	51	0	2	0.00688524	815.907	1630.81	1630.81	-0.57	-0.00046	49	42				R.IVGEEHYETAQQVK.Q	[379-392]
	0	7.203e-08	High	Unambiguous	[R].IVGEEHYETAQQVK.[Q]		1	ATCG00480.1	70	0	2	9.01403e-05	815.907	1630.81	1630.81	-0.57	-0.00046	49	42				R.IVGEEHYETAQQVK.Q	[379-392]
	0	1.61e-07	High	Unambiguous	[R].IVGEEHYETAQQVK.[Q]		1	ATCG00480.1	70	0	2	8.97262e-05	815.907	1630.81	1630.81	-0.57	-0.00046	49	42				R.IVGEEHYETAQQVK.Q	[379-392]
	0	8.712e-05	High	Unambiguous	[R].IVGEEHYETAQQVK.[Q]		1	ATCG00480.1	41	0	2	0.0708499	815.906	1630.81	1630.81	-1.17	-0.00095	49	42				R.IVGEEHYETAQQVK.Q	[379-392]
	0	9.925e-06	High	Unambiguous	[R].IVGEEHYETAQQVK.[Q]		1	ATCG00480.1	34	0	2	0.328978	815.906	1630.8	1630.81	-1.32	-0.00107	49	42				R.IVGEEHYETAQQVK.Q	[379-392]
	0	0.0001493	High	Unambiguous	[R].IVGEEHYETAQQVK.[Q]		1	ATCG00480.1	34	0	3	0.359884	544.273	1630.8	1630.81	-1.62	-0.00088	49	42				R.IVGEEHYETAQQVK.Q	[379-392]
	0	1.948e-07	High	Unambiguous	[R].IVGEEHYETAQQVK.[Q]		1	ATCG00480.1	74	0	2	3.82286e-05	815.906	1630.8	1630.81	-1.99	-0.00162	49	42				R.IVGEEHYETAQQVK.Q	[379-392]
	0	8.957e-07	High	Unambiguous	[R].IVGEEHYETAQQVK.[Q]		1	ATCG00480.1	61	0	2	0.000679217	815.905	1630.8	1630.81	-2.36	-0.00193	49	42				R.IVGEEHYETAQQVK.Q	[379-392]
	0	0.0002228	High	Unambiguous	[R].IVGEEHYETAQQVK.[Q]		1	ATCG00480.1	34	0	3	0.388843	544.272	1630.8	1630.81	-2.75	-0.00149	49	42				R.IVGEEHYETAQQVK.Q	[379-392]
	0	5.461e-05	High	Unambiguous	[M].RTNPTTSNPEVSIR.[E]		1	ATCG00480.1	42	1	3	0.0414927	524.609	1571.81	1571.81	-0.49	-0.00026	48	41				M.RTNPTTSNPEVSIR.E	[2-15]
	0	1.145e-05	High	Unambiguous	[M].RTNPTTSNPEVSIR.[E]		1	ATCG00480.1	65	1	2	0.000202289	786.41	1571.81	1571.81	-0.52	-0.00041	48	41				M.RTNPTTSNPEVSIR.E	[2-15]
	0	0.0001316	High	Unambiguous	[N].VLGEPVDNLGPVDTR.[T]		1	ATCG00480.1	55	0	2	0.00189562	790.916	1580.83	1580.83	-1.81	-0.00143	48	41				N.VLGEPVDNLGPVDTR.T	[113-127]
	0	0.0003138	High	Unambiguous	[S].KVALVYGQMNEPPGAR.[M]		1	ATCG00480.1	40	1	3	0.0535652	577.308	1729.91	1729.91	2.52	0.00145	47	40				S.KVALVYGQMNEPPGAR.M	[231-246]
	0	1.032e-06	High	Unambiguous	[Y].PAVDPLDSTSTMLQPR.[I]		1	ATCG00480.1	78	0	2	1.38445e-05	864.436	1727.86	1727.86	0.6	0.00052	49	42				Y.PAVDPLDSTSTMLQPR.I	[363-378]
	0	1.758e-06	High	Unambiguous	[F].NVLGEPVDNLGPVDTR.[T]		1	ATCG00480.1	79	0	2	9.32357e-06	847.938	1694.87	1694.87	-1.38	-0.00117	48	41				F.NVLGEPVDNLGPVDTR.T	[112-127]
	0	0.0002354	High	Unambiguous	[L].GLDELSEEDRLTVAR.[A]		1	ATCG00480.1	40	1	3	0.0788574	568.292	1702.86	1702.86	1.12	0.00063	49	42				L.GLDELSEEDRLTVAR.A	[409-423]
	0	0.0002664	High	Unambiguous	[L].GLDELSEEDRLTVAR.[A]		1	ATCG00480.1	35	1	3	0.249956	568.292	1702.86	1702.86	0.69	0.00039	49	42				L.GLDELSEEDRLTVAR.A	[409-423]
	0	8.618e-05	High	Unambiguous	[R].IAQIIGPVLDVAFPPGK.[M]		1	ATCG00480.1	61	0	3	5.22002e-05	579.012	1735.02	1735.02	3.6	0.00208	38	31				R.IAQIIGPVLDVAFPPGK.M	[23-39]
	0	0.0003326	High	Unambiguous	[R].IAQIIGPVLDVAFPPGK.[M]		1	ATCG00480.1	49	0	2	0.000939134	868.014	1735.02	1735.02	3.26	0.00283	38	31				R.IAQIIGPVLDVAFPPGK.M	[23-39]
	0	2.045e-05	High	Unambiguous	[R].IAQIIGPVLDVAFPPGK.[M]		1	ATCG00480.1	68	0	2	1.30215e-05	868.013	1735.02	1735.02	1.57	0.00136	38	31				R.IAQIIGPVLDVAFPPGK.M	[23-39]
	0	0.0002204	High	Unambiguous	[R].IAQIIGPVLDVAFPPGK.[M]		1	ATCG00480.1	41	0	3	0.00641568	579.011	1735.02	1735.02	1.18	0.00068	39	32				R.IAQIIGPVLDVAFPPGK.M	[23-39]
	0	0.0002364	High	Unambiguous	[R].IAQIIGPVLDVAFPPGK.[M]		1	ATCG00480.1	44	0	3	0.0032645	579.011	1735.02	1735.02	1.07	0.00062	39	32				R.IAQIIGPVLDVAFPPGK.M	[23-39]
	0	0.0002111	High	Unambiguous	[R].IAQIIGPVLDVAFPPGK.[M]		1	ATCG00480.1	46	0	3	0.0021126	579.011	1735.02	1735.02	1.07	0.00062	39	32				R.IAQIIGPVLDVAFPPGK.M	[23-39]
	0	0.0001956	High	Unambiguous	[R].IAQIIGPVLDVAFPPGK.[M]		1	ATCG00480.1	45	0	3	0.00245367	579.011	1735.02	1735.02	1.07	0.00062	39	32				R.IAQIIGPVLDVAFPPGK.M	[23-39]
	0	3.063e-05	High	Unambiguous	[R].IAQIIGPVLDVAFPPGK.[M]		1	ATCG00480.1	55	0	3	0.000290949	579.01	1735.02	1735.02	0.75	0.00044	39	32				R.IAQIIGPVLDVAFPPGK.M	[23-39]
	0	1.463e-05	High	Unambiguous	[R].IAQIIGPVLDVAFPPGK.[M]		1	ATCG00480.1	65	0	4	2.77718e-05	434.509	1735.02	1735.02	0.08	3e-05	39	32				R.IAQIIGPVLDVAFPPGK.M	[23-39]
	0	1.383e-06	High	Unambiguous	[M].KESGVINEQNLAESK.[V]		1	ATCG00480.1	79	1	2	8.64202e-06	823.423	1645.84	1645.84	-0.07	-6e-05	48	41				M.KESGVINEQNLAESK.V	[217-231]
	0	0.0001765	High	Unambiguous	[R].TNPTTSNPEVSIREK.[K]		1	ATCG00480.1	33	1	3	0.371731	558.288	1672.85	1672.85	-0.43	-0.00024	48	41				R.TNPTTSNPEVSIREK.K	[3-17]
	0	1.041e-05	High	Unambiguous	[R].FVQAGSEVSALLGR.[M]		1	ATCG00480.1	81	0	2	4.13562e-06	717.392	1433.78	1433.77	1.53	0.0011	47	40				R.FVQAGSEVSALLGR.M	[278-291]
	0	5.021e-05	High	Unambiguous	[R].FVQAGSEVSALLGR.[M]		1	ATCG00480.1	69	0	3	6.36122e-05	478.597	1433.78	1433.77	1.5	0.00072	47	40				R.FVQAGSEVSALLGR.M	[278-291]
	0	7.098e-06	High	Unambiguous	[R].FVQAGSEVSALLGR.[M]		1	ATCG00480.1	85	0	2	1.72105e-06	717.392	1433.78	1433.77	1.45	0.00104	47	40				R.FVQAGSEVSALLGR.M	[278-291]
	0	1.939e-06	High	Unambiguous	[R].FVQAGSEVSALLGR.[M]		1	ATCG00480.1	84	0	2	1.94444e-06	717.392	1433.78	1433.77	1.45	0.00104	47	40				R.FVQAGSEVSALLGR.M	[278-291]
	0	1.056e-05	High	Unambiguous	[R].FVQAGSEVSALLGR.[M]		1	ATCG00480.1	79	0	2	6.20575e-06	717.392	1433.78	1433.77	1.45	0.00104	47	40				R.FVQAGSEVSALLGR.M	[278-291]
	0	7.375e-06	High	Unambiguous	[R].FVQAGSEVSALLGR.[M]		1	ATCG00480.1	83	0	2	2.3512e-06	717.392	1433.78	1433.77	1.36	0.00098	47	40				R.FVQAGSEVSALLGR.M	[278-291]
	0	2.908e-06	High	Unambiguous	[R].FVQAGSEVSALLGR.[M]		1	ATCG00480.1	84	0	2	1.93326e-06	717.392	1433.78	1433.77	1.36	0.00098	47	40				R.FVQAGSEVSALLGR.M	[278-291]
	0	3.008e-06	High	Unambiguous	[R].FVQAGSEVSALLGR.[M]		1	ATCG00480.1	84	0	2	1.94666e-06	717.392	1433.78	1433.77	1.36	0.00098	47	40				R.FVQAGSEVSALLGR.M	[278-291]
	0	1.801e-06	High	Unambiguous	[R].FVQAGSEVSALLGR.[M]		1	ATCG00480.1	86	0	2	1.25687e-06	717.392	1433.78	1433.77	1.36	0.00098	47	40				R.FVQAGSEVSALLGR.M	[278-291]
	0	5.931e-06	High	Unambiguous	[R].FVQAGSEVSALLGR.[M]		1	ATCG00480.1	86	0	2	1.22543e-06	717.392	1433.78	1433.77	1.36	0.00098	47	40				R.FVQAGSEVSALLGR.M	[278-291]
	0	3.555e-06	High	Unambiguous	[R].FVQAGSEVSALLGR.[M]		1	ATCG00480.1	81	0	2	4.05779e-06	717.392	1433.78	1433.77	1.36	0.00098	47	40				R.FVQAGSEVSALLGR.M	[278-291]
	0	3.226e-06	High	Unambiguous	[R].FVQAGSEVSALLGR.[M]		1	ATCG00480.1	82	0	2	3.43787e-06	717.392	1433.78	1433.77	1.36	0.00098	47	40				R.FVQAGSEVSALLGR.M	[278-291]
	0	7.298e-05	High	Unambiguous	[R].FVQAGSEVSALLGR.[M]		1	ATCG00480.1	38	0	2	0.0782374	717.392	1433.78	1433.77	1.28	0.00092	47	40				R.FVQAGSEVSALLGR.M	[278-291]
	0	2.908e-06	High	Unambiguous	[R].FVQAGSEVSALLGR.[M]		1	ATCG00480.1	85	0	2	1.72401e-06	717.392	1433.78	1433.77	1.53	0.0011	47	40				R.FVQAGSEVSALLGR.M	[278-291]
	0	2.701e-06	High	Unambiguous	[R].FVQAGSEVSALLGR.[M]		1	ATCG00480.1	79	0	2	6.55261e-06	717.392	1433.78	1433.77	1.28	0.00092	47	40				R.FVQAGSEVSALLGR.M	[278-291]
	0	4.101e-06	High	Unambiguous	[R].FVQAGSEVSALLGR.[M]		1	ATCG00480.1	80	0	2	5.46279e-06	717.392	1433.78	1433.77	1.28	0.00092	47	40				R.FVQAGSEVSALLGR.M	[278-291]
	0	9.497e-06	High	Unambiguous	[R].FVQAGSEVSALLGR.[M]		1	ATCG00480.1	79	0	2	6.34474e-06	717.392	1433.78	1433.77	1.28	0.00092	47	40				R.FVQAGSEVSALLGR.M	[278-291]
	0	2.178e-06	High	Unambiguous	[R].FVQAGSEVSALLGR.[M]		1	ATCG00480.1	86	0	2	1.23998e-06	717.392	1433.78	1433.77	1.28	0.00092	47	40				R.FVQAGSEVSALLGR.M	[278-291]
	0	3.076e-06	High	Unambiguous	[R].FVQAGSEVSALLGR.[M]		1	ATCG00480.1	77	0	2	9.73675e-06	717.392	1433.78	1433.77	1.19	0.00086	47	40				R.FVQAGSEVSALLGR.M	[278-291]
	0	7.038e-06	High	Unambiguous	[R].FVQAGSEVSALLGR.[M]		1	ATCG00480.1	82	0	2	3.55152e-06	717.392	1433.78	1433.77	1.19	0.00086	47	40				R.FVQAGSEVSALLGR.M	[278-291]
	0	3.153e-06	High	Unambiguous	[R].FVQAGSEVSALLGR.[M]		1	ATCG00480.1	82	0	2	3.62589e-06	717.392	1433.78	1433.77	1.19	0.00086	47	40				R.FVQAGSEVSALLGR.M	[278-291]
	0	3.704e-06	High	Unambiguous	[R].FVQAGSEVSALLGR.[M]		1	ATCG00480.1	81	0	2	4.06831e-06	717.392	1433.78	1433.77	1.19	0.00086	47	40				R.FVQAGSEVSALLGR.M	[278-291]
	0	1.675e-06	High	Unambiguous	[R].FVQAGSEVSALLGR.[M]		1	ATCG00480.1	84	0	2	2.23056e-06	717.392	1433.78	1433.77	1.19	0.00086	47	40				R.FVQAGSEVSALLGR.M	[278-291]
	0	1.608e-06	High	Unambiguous	[R].FVQAGSEVSALLGR.[M]		1	ATCG00480.1	84	0	2	2.18985e-06	717.392	1433.78	1433.77	1.19	0.00086	47	40				R.FVQAGSEVSALLGR.M	[278-291]
	0	1.369e-06	High	Unambiguous	[R].FVQAGSEVSALLGR.[M]		1	ATCG00480.1	91	0	3	4.64958e-07	478.597	1433.78	1433.77	1.18	0.00057	47	40				R.FVQAGSEVSALLGR.M	[278-291]
	0	4.449e-06	High	Unambiguous	[R].FVQAGSEVSALLGR.[M]		1	ATCG00480.1	72	0	2	3.11948e-05	717.392	1433.78	1433.77	1.11	0.00079	47	40				R.FVQAGSEVSALLGR.M	[278-291]
	0	1.083e-06	High	Unambiguous	[R].FVQAGSEVSALLGR.[M]		1	ATCG00480.1	83	0	2	2.79951e-06	717.392	1433.78	1433.77	1.11	0.00079	47	40				R.FVQAGSEVSALLGR.M	[278-291]
	0	1.716e-06	High	Unambiguous	[R].FVQAGSEVSALLGR.[M]		1	ATCG00480.1	84	0	2	2.18818e-06	717.392	1433.78	1433.77	1.11	0.00079	47	40				R.FVQAGSEVSALLGR.M	[278-291]
	0	3.562e-06	High	Unambiguous	[R].FVQAGSEVSALLGR.[M]		1	ATCG00480.1	82	0	2	3.54335e-06	717.392	1433.78	1433.77	1.28	0.00092	47	40				R.FVQAGSEVSALLGR.M	[278-291]
	0	1.315e-05	High	Unambiguous	[R].FVQAGSEVSALLGR.[M]		1	ATCG00480.1	77	0	2	9.28493e-06	717.392	1433.78	1433.77	1.62	0.00116	47	40				R.FVQAGSEVSALLGR.M	[278-291]
	0	1.692e-06	High	Unambiguous	[R].FVQAGSEVSALLGR.[M]		1	ATCG00480.1	89	0	2	7.30726e-07	717.392	1433.78	1433.77	2.04	0.00147	47	40				R.FVQAGSEVSALLGR.M	[278-291]
	0	1.243e-05	High	Unambiguous	[R].FVQAGSEVSALLGR.[M]		1	ATCG00480.1	84	0	2	2.01151e-06	717.393	1433.78	1433.77	3.24	0.00232	46	39				R.FVQAGSEVSALLGR.M	[278-291]
	0	5.132e-06	High	Unambiguous	[R].FVQAGSEVSALLGR.[M]		1	ATCG00480.1	77	0	2	9.42069e-06	717.392	1433.78	1433.77	1.11	0.00079	47	40				R.FVQAGSEVSALLGR.M	[278-291]
	0	3.442e-06	High	Unambiguous	[R].FVQAGSEVSALLGR.[M]		1	ATCG00480.1	82	0	2	3.61479e-06	717.392	1433.78	1433.77	1.11	0.00079	47	40				R.FVQAGSEVSALLGR.M	[278-291]
	0	3.813e-06	High	Unambiguous	[R].FVQAGSEVSALLGR.[M]		1	ATCG00480.1	84	0	2	2.27553e-06	717.392	1433.78	1433.77	1.11	0.00079	47	40				R.FVQAGSEVSALLGR.M	[278-291]
	0	3.132e-06	High	Unambiguous	[R].FVQAGSEVSALLGR.[M]		1	ATCG00480.1	81	0	2	4.1599e-06	717.392	1433.78	1433.77	1.11	0.00079	47	40				R.FVQAGSEVSALLGR.M	[278-291]
	0	2.658e-05	High	Unambiguous	[R].FVQAGSEVSALLGR.[M]		1	ATCG00480.1	72	0	3	3.13751e-05	478.597	1433.78	1433.77	0.74	0.00035	47	40				R.FVQAGSEVSALLGR.M	[278-291]
	0	3.971e-06	High	Unambiguous	[R].FVQAGSEVSALLGR.[M]		1	ATCG00480.1	67	0	2	0.00010705	717.391	1433.78	1433.77	0.68	0.00049	47	40				R.FVQAGSEVSALLGR.M	[278-291]
	0	4.613e-06	High	Unambiguous	[R].FVQAGSEVSALLGR.[M]		1	ATCG00480.1	81	0	2	4.11704e-06	717.391	1433.78	1433.77	0.68	0.00049	47	40				R.FVQAGSEVSALLGR.M	[278-291]
	0	1.494e-05	High	Unambiguous	[R].FVQAGSEVSALLGR.[M]		1	ATCG00480.1	61	0	2	0.000375478	717.391	1433.78	1433.77	0.68	0.00049	47	40				R.FVQAGSEVSALLGR.M	[278-291]
	0	2.938e-06	High	Unambiguous	[R].FVQAGSEVSALLGR.[M]		1	ATCG00480.1	80	0	2	5.35285e-06	717.391	1433.78	1433.77	0.68	0.00049	47	40				R.FVQAGSEVSALLGR.M	[278-291]
	0	3.177e-06	High	Unambiguous	[R].FVQAGSEVSALLGR.[M]		1	ATCG00480.1	81	0	2	4.09812e-06	717.391	1433.78	1433.77	0.68	0.00049	47	40				R.FVQAGSEVSALLGR.M	[278-291]
	0	1.124e-05	High	Unambiguous	[R].FVQAGSEVSALLGR.[M]		1	ATCG00480.1	68	0	3	7.73722e-05	478.597	1433.78	1433.77	0.67	0.00032	47	40				R.FVQAGSEVSALLGR.M	[278-291]
	0	4.281e-05	High	Unambiguous	[R].FVQAGSEVSALLGR.[M]		1	ATCG00480.1	64	0	3	0.000205393	478.597	1433.78	1433.77	0.67	0.00032	47	40				R.FVQAGSEVSALLGR.M	[278-291]
	0	3.956e-05	High	Unambiguous	[R].FVQAGSEVSALLGR.[M]		1	ATCG00480.1	63	0	3	0.000251527	478.597	1433.78	1433.77	0.67	0.00032	47	40				R.FVQAGSEVSALLGR.M	[278-291]
	0	2.046e-05	High	Unambiguous	[R].FVQAGSEVSALLGR.[M]		1	ATCG00480.1	63	0	3	0.000238808	478.597	1433.78	1433.77	0.61	0.00029	47	40				R.FVQAGSEVSALLGR.M	[278-291]
	0	3.958e-05	High	Unambiguous	[R].FVQAGSEVSALLGR.[M]		1	ATCG00480.1	59	0	3	0.000650204	478.597	1433.78	1433.77	0.61	0.00029	47	40				R.FVQAGSEVSALLGR.M	[278-291]
	0	1.626e-05	High	Unambiguous	[R].FVQAGSEVSALLGR.[M]		1	ATCG00480.1	72	0	3	3.00642e-05	478.597	1433.78	1433.77	0.61	0.00029	47	40				R.FVQAGSEVSALLGR.M	[278-291]
	0	0.0001903	High	Unambiguous	[R].FVQAGSEVSALLGR.[M]		1	ATCG00480.1	60	0	3	0.000498942	478.597	1433.78	1433.77	0.61	0.00029	47	40				R.FVQAGSEVSALLGR.M	[278-291]
	0	7.235e-05	High	Unambiguous	[R].FVQAGSEVSALLGR.[M]		1	ATCG00480.1	60	0	3	0.000500092	478.597	1433.78	1433.77	0.61	0.00029	47	40				R.FVQAGSEVSALLGR.M	[278-291]
	0	3.104e-05	High	Unambiguous	[R].FVQAGSEVSALLGR.[M]		1	ATCG00480.1	75	0	3	1.50678e-05	478.597	1433.78	1433.77	0.61	0.00029	47	40				R.FVQAGSEVSALLGR.M	[278-291]
	0	1.969e-06	High	Unambiguous	[R].FVQAGSEVSALLGR.[M]		1	ATCG00480.1	81	0	2	3.94502e-06	717.391	1433.78	1433.77	0.6	0.00043	47	40				R.FVQAGSEVSALLGR.M	[278-291]
	0	9.371e-06	High	Unambiguous	[R].FVQAGSEVSALLGR.[M]		1	ATCG00480.1	82	0	2	3.44389e-06	717.391	1433.78	1433.77	0.6	0.00043	47	40				R.FVQAGSEVSALLGR.M	[278-291]
	0	1.498e-06	High	Unambiguous	[R].FVQAGSEVSALLGR.[M]		1	ATCG00480.1	84	0	2	2.19811e-06	717.391	1433.78	1433.77	0.6	0.00043	47	40				R.FVQAGSEVSALLGR.M	[278-291]
	0	2.367e-06	High	Unambiguous	[R].FVQAGSEVSALLGR.[M]		1	ATCG00480.1	84	0	2	2.1186e-06	717.391	1433.78	1433.77	0.6	0.00043	47	40				R.FVQAGSEVSALLGR.M	[278-291]
	0	2.131e-06	High	Unambiguous	[R].FVQAGSEVSALLGR.[M]		1	ATCG00480.1	81	0	2	3.81109e-06	717.391	1433.78	1433.77	0.6	0.00043	47	40				R.FVQAGSEVSALLGR.M	[278-291]
	0	4.283e-05	High	Unambiguous	[R].FVQAGSEVSALLGR.[M]		1	ATCG00480.1	65	0	3	0.000152408	478.597	1433.78	1433.77	0.55	0.00026	47	40				R.FVQAGSEVSALLGR.M	[278-291]
	0	5.053e-05	High	Unambiguous	[R].FVQAGSEVSALLGR.[M]		1	ATCG00480.1	60	0	3	0.000450823	478.597	1433.78	1433.77	0.55	0.00026	47	40				R.FVQAGSEVSALLGR.M	[278-291]
	0	2.057e-05	High	Unambiguous	[R].FVQAGSEVSALLGR.[M]		1	ATCG00480.1	66	0	3	0.000131222	478.597	1433.78	1433.77	0.55	0.00026	47	40				R.FVQAGSEVSALLGR.M	[278-291]
	0	2.817e-05	High	Unambiguous	[R].FVQAGSEVSALLGR.[M]		1	ATCG00480.1	72	0	3	3.02e-05	478.597	1433.78	1433.77	0.55	0.00026	47	40				R.FVQAGSEVSALLGR.M	[278-291]
	0	9.232e-06	High	Unambiguous	[R].FVQAGSEVSALLGR.[M]		1	ATCG00480.1	80	0	3	4.87536e-06	478.597	1433.78	1433.77	0.55	0.00026	47	40				R.FVQAGSEVSALLGR.M	[278-291]
	0	1.985e-05	High	Unambiguous	[R].FVQAGSEVSALLGR.[M]		1	ATCG00480.1	68	0	3	8.33693e-05	478.597	1433.78	1433.77	0.55	0.00026	47	40				R.FVQAGSEVSALLGR.M	[278-291]
	0	9.118e-06	High	Unambiguous	[R].FVQAGSEVSALLGR.[M]		1	ATCG00480.1	75	0	3	1.49971e-05	478.597	1433.78	1433.77	0.55	0.00026	47	40				R.FVQAGSEVSALLGR.M	[278-291]
	0	5.988e-06	High	Unambiguous	[R].FVQAGSEVSALLGR.[M]		1	ATCG00480.1	85	0	3	1.48938e-06	478.597	1433.78	1433.77	0.55	0.00026	47	40				R.FVQAGSEVSALLGR.M	[278-291]
	0	1.035e-05	High	Unambiguous	[R].FVQAGSEVSALLGR.[M]		1	ATCG00480.1	75	0	2	1.69827e-05	717.391	1433.78	1433.77	0.51	0.00037	47	40				R.FVQAGSEVSALLGR.M	[278-291]
	0	3.436e-05	High	Unambiguous	[R].FVQAGSEVSALLGR.[M]		1	ATCG00480.1	68	0	3	8.60171e-05	478.597	1433.78	1433.77	0.74	0.00035	47	40				R.FVQAGSEVSALLGR.M	[278-291]
	0	2.654e-06	High	Unambiguous	[R].FVQAGSEVSALLGR.[M]		1	ATCG00480.1	82	0	2	3.56179e-06	717.392	1433.78	1433.77	0.77	0.00055	47	40				R.FVQAGSEVSALLGR.M	[278-291]
	0	2.011e-06	High	Unambiguous	[R].FVQAGSEVSALLGR.[M]		1	ATCG00480.1	84	0	2	1.93049e-06	717.392	1433.78	1433.77	0.77	0.00055	47	40				R.FVQAGSEVSALLGR.M	[278-291]
	0	3.319e-06	High	Unambiguous	[R].FVQAGSEVSALLGR.[M]		1	ATCG00480.1	82	0	2	3.43459e-06	717.392	1433.78	1433.77	1.02	0.00073	47	40				R.FVQAGSEVSALLGR.M	[278-291]
	0	2.558e-06	High	Unambiguous	[R].FVQAGSEVSALLGR.[M]		1	ATCG00480.1	80	0	2	5.38115e-06	717.392	1433.78	1433.77	1.02	0.00073	47	40				R.FVQAGSEVSALLGR.M	[278-291]
	0	1.639e-06	High	Unambiguous	[R].FVQAGSEVSALLGR.[M]		1	ATCG00480.1	84	0	2	2.0271e-06	717.392	1433.78	1433.77	1.02	0.00073	47	40				R.FVQAGSEVSALLGR.M	[278-291]
	0	4.013e-06	High	Unambiguous	[R].FVQAGSEVSALLGR.[M]		1	ATCG00480.1	79	0	2	6.35148e-06	717.392	1433.78	1433.77	1.02	0.00073	47	40				R.FVQAGSEVSALLGR.M	[278-291]
	0	7.354e-06	High	Unambiguous	[R].FVQAGSEVSALLGR.[M]		1	ATCG00480.1	82	0	2	3.4584e-06	717.392	1433.78	1433.77	1.02	0.00073	47	40				R.FVQAGSEVSALLGR.M	[278-291]
	0	2.174e-05	High	Unambiguous	[R].FVQAGSEVSALLGR.[M]		1	ATCG00480.1	65	0	3	0.000176553	478.597	1433.78	1433.77	0.99	0.00047	47	40				R.FVQAGSEVSALLGR.M	[278-291]
	0	7.229e-06	High	Unambiguous	[R].FVQAGSEVSALLGR.[M]		1	ATCG00480.1	65	0	2	0.000177368	717.392	1433.78	1433.77	0.94	0.00067	47	40				R.FVQAGSEVSALLGR.M	[278-291]
	0	4.514e-06	High	Unambiguous	[R].FVQAGSEVSALLGR.[M]		1	ATCG00480.1	79	0	2	6.43984e-06	717.392	1433.78	1433.77	0.94	0.00067	47	40				R.FVQAGSEVSALLGR.M	[278-291]
	0	6.889e-06	High	Unambiguous	[R].FVQAGSEVSALLGR.[M]		1	ATCG00480.1	83	0	2	2.37616e-06	717.392	1433.78	1433.77	0.94	0.00067	47	40				R.FVQAGSEVSALLGR.M	[278-291]
	0	3.582e-06	High	Unambiguous	[R].FVQAGSEVSALLGR.[M]		1	ATCG00480.1	81	0	2	4.20606e-06	717.392	1433.78	1433.77	0.94	0.00067	47	40				R.FVQAGSEVSALLGR.M	[278-291]
	0	6.237e-06	High	Unambiguous	[R].FVQAGSEVSALLGR.[M]		1	ATCG00480.1	84	0	2	1.9448e-06	717.392	1433.78	1433.77	0.94	0.00067	47	40				R.FVQAGSEVSALLGR.M	[278-291]
	0	7.772e-06	High	Unambiguous	[R].FVQAGSEVSALLGR.[M]		1	ATCG00480.1	82	0	2	3.48237e-06	717.392	1433.78	1433.77	0.94	0.00067	47	40				R.FVQAGSEVSALLGR.M	[278-291]
	0	9.017e-06	High	Unambiguous	[R].FVQAGSEVSALLGR.[M]		1	ATCG00480.1	68	0	3	9.0756e-05	478.597	1433.78	1433.77	0.93	0.00044	47	40				R.FVQAGSEVSALLGR.M	[278-291]
	0	2.61e-06	High	Unambiguous	[R].FVQAGSEVSALLGR.[M]		1	ATCG00480.1	80	0	3	5.1513e-06	478.597	1433.78	1433.77	0.86	0.00041	47	40				R.FVQAGSEVSALLGR.M	[278-291]
	0	1.512e-05	High	Unambiguous	[R].FVQAGSEVSALLGR.[M]		1	ATCG00480.1	67	0	3	9.99808e-05	478.597	1433.78	1433.77	0.86	0.00041	47	40				R.FVQAGSEVSALLGR.M	[278-291]
	0	3.21e-05	High	Unambiguous	[R].FVQAGSEVSALLGR.[M]		1	ATCG00480.1	63	0	3	0.00024599	478.597	1433.78	1433.77	0.86	0.00041	47	40				R.FVQAGSEVSALLGR.M	[278-291]
	0	2.909e-05	High	Unambiguous	[R].FVQAGSEVSALLGR.[M]		1	ATCG00480.1	70	0	3	5.34462e-05	478.597	1433.78	1433.77	0.86	0.00041	47	40				R.FVQAGSEVSALLGR.M	[278-291]
	0	2.68e-05	High	Unambiguous	[R].FVQAGSEVSALLGR.[M]		1	ATCG00480.1	63	0	2	0.00028119	717.392	1433.78	1433.77	0.85	0.00061	47	40				R.FVQAGSEVSALLGR.M	[278-291]
	0	1.059e-06	High	Unambiguous	[R].FVQAGSEVSALLGR.[M]		1	ATCG00480.1	84	0	2	2.26464e-06	717.392	1433.78	1433.77	0.85	0.00061	47	40				R.FVQAGSEVSALLGR.M	[278-291]
	0	6.846e-06	High	Unambiguous	[R].FVQAGSEVSALLGR.[M]		1	ATCG00480.1	82	0	2	3.54813e-06	717.392	1433.78	1433.77	0.85	0.00061	47	40				R.FVQAGSEVSALLGR.M	[278-291]
	0	2.033e-06	High	Unambiguous	[R].FVQAGSEVSALLGR.[M]		1	ATCG00480.1	85	0	2	1.69824e-06	717.392	1433.78	1433.77	0.85	0.00061	47	40				R.FVQAGSEVSALLGR.M	[278-291]
	0	2.661e-06	High	Unambiguous	[R].FVQAGSEVSALLGR.[M]		1	ATCG00480.1	84	0	2	2.21309e-06	717.392	1433.78	1433.77	0.85	0.00061	47	40				R.FVQAGSEVSALLGR.M	[278-291]
	0	2.024e-06	High	Unambiguous	[R].FVQAGSEVSALLGR.[M]		1	ATCG00480.1	81	0	2	4.1783e-06	717.392	1433.78	1433.77	0.85	0.00061	47	40				R.FVQAGSEVSALLGR.M	[278-291]
	0	7.389e-06	High	Unambiguous	[R].FVQAGSEVSALLGR.[M]		1	ATCG00480.1	82	0	2	3.53183e-06	717.392	1433.78	1433.77	0.85	0.00061	47	40				R.FVQAGSEVSALLGR.M	[278-291]
	0	1.453e-06	High	Unambiguous	[R].FVQAGSEVSALLGR.[M]		1	ATCG00480.1	80	0	3	5.76601e-06	478.597	1433.78	1433.77	0.8	0.00038	47	40				R.FVQAGSEVSALLGR.M	[278-291]
	0	1.566e-06	High	Unambiguous	[R].FVQAGSEVSALLGR.[M]		1	ATCG00480.1	83	0	3	2.64774e-06	478.597	1433.78	1433.77	0.8	0.00038	47	40				R.FVQAGSEVSALLGR.M	[278-291]
	0	8.161e-06	High	Unambiguous	[R].FVQAGSEVSALLGR.[M]		1	ATCG00480.1	75	0	3	1.61018e-05	478.597	1433.78	1433.77	0.8	0.00038	47	40				R.FVQAGSEVSALLGR.M	[278-291]
	0	1.338e-05	High	Unambiguous	[R].FVQAGSEVSALLGR.[M]		1	ATCG00480.1	75	0	3	1.75338e-05	478.597	1433.78	1433.77	0.8	0.00038	47	40				R.FVQAGSEVSALLGR.M	[278-291]
	0	6.157e-06	High	Unambiguous	[R].FVQAGSEVSALLGR.[M]		1	ATCG00480.1	84	0	2	2.28912e-06	717.392	1433.78	1433.77	0.77	0.00055	47	40				R.FVQAGSEVSALLGR.M	[278-291]
	0	4.128e-06	High	Unambiguous	[R].FVQAGSEVSALLGR.[M]		1	ATCG00480.1	82	0	2	3.54542e-06	717.392	1433.78	1433.77	0.77	0.00055	47	40				R.FVQAGSEVSALLGR.M	[278-291]
	0	3.801e-06	High	Unambiguous	[R].VGLTALTMAEYFR.[D]		1	ATCG00480.1	81	0	2	5.33136e-06	736.384	1471.76	1471.76	-0.55	-0.00041	48	41				R.VGLTALTMAEYFR.D	[249-261]
	0	8.64e-06	High	Unambiguous	[R].FVQAGSEVSALLGR.[M]		1	ATCG00480.1	80	0	2	5.04669e-06	717.391	1433.78	1433.77	0.51	0.00037	47	40				R.FVQAGSEVSALLGR.M	[278-291]
	0	1.963e-05	High	Unambiguous	[R].tNPTTSNPEVSIR.[E]	N-Term(Acetyl)	1	ATCG00480.1	63	0	2	0.000375708	729.367	1457.73	1457.72	3.1	0.00226	49	42				R.TNPTTSNPEVSIR.E	[3-15]	1xAcetyl [N-Term]
	0	1.362e-05	High	Unambiguous	[R].FVQAGSEVSALLGR.[M]		1	ATCG00480.1	65	0	3	0.000152057	478.597	1433.78	1433.77	0.48	0.00023	47	40				R.FVQAGSEVSALLGR.M	[278-291]
	0	7.721e-06	High	Unambiguous	[R].FVQAGSEVSALLGR.[M]		1	ATCG00480.1	72	0	3	2.96488e-05	478.597	1433.78	1433.77	0.48	0.00023	47	40				R.FVQAGSEVSALLGR.M	[278-291]
	0	1.128e-05	High	Unambiguous	[R].FVQAGSEVSALLGR.[M]		1	ATCG00480.1	62	0	2	0.000287111	717.391	1433.78	1433.77	0.43	0.00031	47	40				R.FVQAGSEVSALLGR.M	[278-291]
	0	2.63e-06	High	Unambiguous	[R].VGLTALTMAEYFR.[D]		1	ATCG00480.1	76	0	2	1.45158e-05	736.385	1471.76	1471.76	0.27	0.0002	48	41				R.VGLTALTMAEYFR.D	[249-261]
	0	0.0002607	High	Unambiguous	[R].TNPTTSNPEVSIR.[E]		1	ATCG00480.1	69	0	2	8.66934e-05	708.36	1415.71	1415.71	-0.21	-0.00015	48	41				R.TNPTTSNPEVSIR.E	[3-15]
	0	4.506e-05	High	Unambiguous	[R].FVQAGSEVSALLGR.[M]		1	ATCG00480.1	63	0	3	0.000291655	478.596	1433.77	1433.77	-0.22	-0.00011	47	40				R.FVQAGSEVSALLGR.M	[278-291]
	0	5.366e-05	High	Unambiguous	[R].FVQAGSEVSALLGR.[M]		1	ATCG00480.1	27	0	2	1.14517	717.391	1433.77	1433.77	-0.25	-0.00018	47	40				R.FVQAGSEVSALLGR.M	[278-291]
	0	1.429e-05	High	Unambiguous	[R].FVQAGSEVSALLGR.[M]		1	ATCG00480.1	72	0	3	3.04784e-05	478.596	1433.77	1433.77	-0.48	-0.00023	47	40				R.FVQAGSEVSALLGR.M	[278-291]
	0	3.472e-06	High	Unambiguous	[R].FVQAGSEVSALLGR.[M]		1	ATCG00480.1	82	0	2	2.98856e-06	717.391	1433.77	1433.77	-0.59	-0.00043	47	40				R.FVQAGSEVSALLGR.M	[278-291]
	0	3.365e-06	High	Unambiguous	[R].FVQAGSEVSALLGR.[M]		1	ATCG00480.1	82	0	2	3.45379e-06	717.39	1433.77	1433.77	-0.68	-0.00049	47	40				R.FVQAGSEVSALLGR.M	[278-291]
	0	5.99e-05	High	Unambiguous	[R].FVQAGSEVSALLGR.[M]		1	ATCG00480.1	59	0	3	0.000643125	478.596	1433.77	1433.77	-0.73	-0.00035	47	40				R.FVQAGSEVSALLGR.M	[278-291]
	0	0.0002848	High	Unambiguous	[R].FVQAGSEVSALLGR.[M]		1	ATCG00480.1	42	0	3	0.0352848	478.596	1433.77	1433.77	-0.8	-0.00038	47	40				R.FVQAGSEVSALLGR.M	[278-291]
	0	3.457e-05	High	Unambiguous	[R].FVQAGSEVSALLGR.[M]		1	ATCG00480.1	72	0	3	3.10876e-05	478.596	1433.77	1433.77	-0.8	-0.00038	47	40				R.FVQAGSEVSALLGR.M	[278-291]
	0	1.649e-05	High	Unambiguous	[R].FVQAGSEVSALLGR.[M]		1	ATCG00480.1	76	0	3	1.38824e-05	478.596	1433.77	1433.77	-1.24	-0.00059	47	40				R.FVQAGSEVSALLGR.M	[278-291]
	0	1.638e-05	High	Unambiguous	[R].FVQAGSEVSALLGR.[M]		1	ATCG00480.1	79	0	2	6.47258e-06	717.39	1433.77	1433.77	-1.79	-0.00128	47	40				R.FVQAGSEVSALLGR.M	[278-291]
	0	1.709e-06	High	Unambiguous	[R].FVQAGSEVSALLGR.[M]		1	ATCG00480.1	80	0	2	5.24901e-06	717.39	1433.77	1433.77	-1.79	-0.00128	47	40				R.FVQAGSEVSALLGR.M	[278-291]
	0	2.156e-06	High	Unambiguous	[R].FVQAGSEVSALLGR.[M]		1	ATCG00480.1	80	0	2	5.34404e-06	717.391	1433.77	1433.77	-0.17	-0.00012	47	40				R.FVQAGSEVSALLGR.M	[278-291]
	0	8.322e-05	High	Unambiguous	[R].FVQAGSEVSALLGR.[M]		1	ATCG00480.1	62	0	3	0.000312574	478.596	1433.77	1433.77	-0.09	-4e-05	47	40				R.FVQAGSEVSALLGR.M	[278-291]
	0	2.192e-05	High	Unambiguous	[R].FVQAGSEVSALLGR.[M]		1	ATCG00480.1	72	0	3	3.03356e-05	478.596	1433.77	1433.77	-0.03	-1e-05	47	40				R.FVQAGSEVSALLGR.M	[278-291]
	0	4.369e-06	High	Unambiguous	[R].FVQAGSEVSALLGR.[M]		1	ATCG00480.1	88	0	2	8.43431e-07	717.391	1433.78	1433.77	0.43	0.00031	47	40				R.FVQAGSEVSALLGR.M	[278-291]
	0	3.506e-06	High	Unambiguous	[R].FVQAGSEVSALLGR.[M]		1	ATCG00480.1	79	0	2	6.11012e-06	717.391	1433.78	1433.77	0.43	0.00031	47	40				R.FVQAGSEVSALLGR.M	[278-291]
	0	1.623e-06	High	Unambiguous	[R].FVQAGSEVSALLGR.[M]		1	ATCG00480.1	82	0	2	3.31932e-06	717.391	1433.78	1433.77	0.43	0.00031	47	40				R.FVQAGSEVSALLGR.M	[278-291]
	0	1.24e-05	High	Unambiguous	[R].FVQAGSEVSALLGR.[M]		1	ATCG00480.1	75	0	3	1.52835e-05	478.597	1433.78	1433.77	0.42	0.0002	47	40				R.FVQAGSEVSALLGR.M	[278-291]
	0	0.0001538	High	Unambiguous	[R].FVQAGSEVSALLGR.[M]		1	ATCG00480.1	59	0	3	0.000648967	478.597	1433.78	1433.77	0.42	0.0002	47	40				R.FVQAGSEVSALLGR.M	[278-291]
	0	5.444e-05	High	Unambiguous	[R].FVQAGSEVSALLGR.[M]		1	ATCG00480.1	72	0	3	2.93915e-05	478.597	1433.78	1433.77	0.42	0.0002	47	40				R.FVQAGSEVSALLGR.M	[278-291]
	0	0.0001316	High	Unambiguous	[R].FVQAGSEVSALLGR.[M]		1	ATCG00480.1	61	0	3	0.000444859	478.597	1433.78	1433.77	0.42	0.0002	47	40				R.FVQAGSEVSALLGR.M	[278-291]
	0	3.699e-05	High	Unambiguous	[R].FVQAGSEVSALLGR.[M]		1	ATCG00480.1	58	0	3	0.000814655	478.597	1433.78	1433.77	0.35	0.00017	47	40				R.FVQAGSEVSALLGR.M	[278-291]
	0	0.0001793	High	Unambiguous	[R].FVQAGSEVSALLGR.[M]		1	ATCG00480.1	60	0	3	0.000522365	478.597	1433.78	1433.77	0.35	0.00017	47	40				R.FVQAGSEVSALLGR.M	[278-291]
	0	4.701e-05	High	Unambiguous	[R].FVQAGSEVSALLGR.[M]		1	ATCG00480.1	66	0	3	0.000114544	478.597	1433.78	1433.77	0.35	0.00017	47	40				R.FVQAGSEVSALLGR.M	[278-291]
	0	2.037e-06	High	Unambiguous	[R].FVQAGSEVSALLGR.[M]		1	ATCG00480.1	91	0	3	3.90564e-07	478.597	1433.78	1433.77	0.29	0.00014	47	40				R.FVQAGSEVSALLGR.M	[278-291]
	0	2.609e-06	High	Unambiguous	[R].FVQAGSEVSALLGR.[M]		1	ATCG00480.1	85	0	3	1.48488e-06	478.597	1433.78	1433.77	0.29	0.00014	47	40				R.FVQAGSEVSALLGR.M	[278-291]
	0	6.811e-05	High	Unambiguous	[R].FVQAGSEVSALLGR.[M]		1	ATCG00480.1	63	0	3	0.000243048	478.597	1433.78	1433.77	0.29	0.00014	47	40				R.FVQAGSEVSALLGR.M	[278-291]
	0	3.222e-06	High	Unambiguous	[R].FVQAGSEVSALLGR.[M]		1	ATCG00480.1	75	0	3	1.52974e-05	478.597	1433.78	1433.77	0.23	0.00011	47	40				R.FVQAGSEVSALLGR.M	[278-291]
	0	8.046e-06	High	Unambiguous	[R].FVQAGSEVSALLGR.[M]		1	ATCG00480.1	66	0	3	0.000133542	478.597	1433.78	1433.77	0.23	0.00011	47	40				R.FVQAGSEVSALLGR.M	[278-291]
	0	2.788e-05	High	Unambiguous	[R].FVQAGSEVSALLGR.[M]		1	ATCG00480.1	68	0	3	7.82738e-05	478.597	1433.78	1433.77	0.23	0.00011	47	40				R.FVQAGSEVSALLGR.M	[278-291]
	0	3.198e-05	High	Unambiguous	[R].FVQAGSEVSALLGR.[M]		1	ATCG00480.1	70	0	3	5.77586e-05	478.597	1433.78	1433.77	0.23	0.00011	47	40				R.FVQAGSEVSALLGR.M	[278-291]
	0	5.819e-05	High	Unambiguous	[R].FVQAGSEVSALLGR.[M]		1	ATCG00480.1	63	0	3	0.000249814	478.597	1433.78	1433.77	0.23	0.00011	47	40				R.FVQAGSEVSALLGR.M	[278-291]
	0	1.728e-05	High	Unambiguous	[R].FVQAGSEVSALLGR.[M]		1	ATCG00480.1	76	0	3	1.40158e-05	478.597	1433.78	1433.77	0.23	0.00011	47	40				R.FVQAGSEVSALLGR.M	[278-291]
	0	2.306e-05	High	Unambiguous	[R].FVQAGSEVSALLGR.[M]		1	ATCG00480.1	60	0	3	0.000467998	478.596	1433.77	1433.77	0.16	8e-05	47	40				R.FVQAGSEVSALLGR.M	[278-291]
	0	1.39e-05	High	Unambiguous	[R].FVQAGSEVSALLGR.[M]		1	ATCG00480.1	77	0	3	1.11492e-05	478.596	1433.77	1433.77	0.16	8e-05	47	40				R.FVQAGSEVSALLGR.M	[278-291]
	0	3.333e-05	High	Unambiguous	[R].FVQAGSEVSALLGR.[M]		1	ATCG00480.1	72	0	3	3.11077e-05	478.596	1433.77	1433.77	0.1	5e-05	47	40				R.FVQAGSEVSALLGR.M	[278-291]
	0	1.091e-05	High	Unambiguous	[R].FVQAGSEVSALLGR.[M]		1	ATCG00480.1	72	0	3	3.06103e-05	478.596	1433.77	1433.77	0.1	5e-05	47	40				R.FVQAGSEVSALLGR.M	[278-291]
	0	4.642e-06	High	Unambiguous	[R].FVQAGSEVSALLGR.[M]		1	ATCG00480.1	83	0	2	2.55781e-06	717.391	1433.77	1433.77	0.09	6e-05	47	40				R.FVQAGSEVSALLGR.M	[278-291]
	0	1.962e-06	High	Unambiguous	[R].FVQAGSEVSALLGR.[M]		1	ATCG00480.1	83	0	3	2.74706e-06	478.596	1433.77	1433.77	0.03	2e-05	47	40				R.FVQAGSEVSALLGR.M	[278-291]
	0	7.291e-05	High	Unambiguous	[R].FVQAGSEVSALLGR.[M]		1	ATCG00480.1	39	0	3	0.0596971	478.596	1433.77	1433.77	-0.03	-1e-05	47	40				R.FVQAGSEVSALLGR.M	[278-291]
	0	2.639e-05	High	Unambiguous	[R].FVQAGSEVSALLGR.[M]		1	ATCG00480.1	72	0	3	3.02659e-05	478.596	1433.77	1433.77	-0.03	-1e-05	47	40				R.FVQAGSEVSALLGR.M	[278-291]
	0	3.134e-05	High	Unambiguous	[R].FVQAGSEVSALLGR.[M]		1	ATCG00480.1	66	0	3	0.000137073	478.596	1433.77	1433.77	-0.03	-1e-05	47	40				R.FVQAGSEVSALLGR.M	[278-291]
	0	8.118e-06	High	Unambiguous	[R].FVQAGSEVSALLGR.[M]		1	ATCG00480.1	73	0	3	2.79868e-05	478.596	1433.77	1433.77	-0.03	-1e-05	47	40				R.FVQAGSEVSALLGR.M	[278-291]
	0	2.34e-05	High	Unambiguous	[R].FVQAGSEVSALLGR.[M]		1	ATCG00480.1	68	0	3	9.03551e-05	478.596	1433.77	1433.77	-0.09	-4e-05	47	40				R.FVQAGSEVSALLGR.M	[278-291]
	0	5.136e-05	High	Unambiguous	[R].TNPTTSNPEVSIR.[E]		1	ATCG00480.1	67	0	2	0.000149985	708.359	1415.71	1415.71	-0.81	-0.00057	48	41				R.TNPTTSNPEVSIR.E	[3-15]
	0	7.226e-05	High	Unambiguous	[R].TNPTTSNPEVSIR.[E]		1	ATCG00480.1	54	0	3	0.00247627	472.576	1415.71	1415.71	0.65	0.00031	48	41				R.TNPTTSNPEVSIR.E	[3-15]
	0	2.304e-05	High	Unambiguous	[R].TNPTTSNPEVSIR.[E]		1	ATCG00480.1	70	0	3	7.47823e-05	472.576	1415.71	1415.71	0.52	0.00024	48	41				R.TNPTTSNPEVSIR.E	[3-15]
	0	0.000139	High	Unambiguous	[R].TNPTTSNPEVSIR.[E]		1	ATCG00480.1	58	0	2	0.00126078	708.36	1415.71	1415.71	0.14	0.0001	48	41				R.TNPTTSNPEVSIR.E	[3-15]
	0	9.018e-06	High	Unambiguous	[R].TNPTTSNPEVSIR.[E]		1	ATCG00480.1	62	0	3	0.000461996	472.576	1415.71	1415.71	-0.13	-6e-05	48	41				R.TNPTTSNPEVSIR.E	[3-15]
	0	5.545e-05	High	Unambiguous	[R].TNPTTSNPEVSIR.[E]		1	ATCG00480.1	64	0	2	0.000280534	708.36	1415.71	1415.71	-0.21	-0.00015	48	41				R.TNPTTSNPEVSIR.E	[3-15]
	0	8.591e-05	High	Unambiguous	[Q].IIGPVLDVAFPPGK.[M]		1	ATCG00480.1	67	0	2	1.9464e-05	711.923	1422.84	1422.84	1.79	0.00127	39	32				Q.IIGPVLDVAFPPGK.M	[26-39]
	0	0.000104	High	Unambiguous	[Q].IIGPVLDVAFPPGK.[M]		1	ATCG00480.1	62	0	2	6.64862e-05	711.92	1422.83	1422.84	-1.98	-0.00141	40	33				Q.IIGPVLDVAFPPGK.M	[26-39]
	0	3.901e-06	High	Unambiguous	[R].VGLTALTMAEYFR.[D]		1	ATCG00480.1	79	0	2	7.39334e-06	736.385	1471.76	1471.76	0.27	0.0002	48	41				R.VGLTALTMAEYFR.D	[249-261]
	0	4.982e-05	High	Unambiguous	[R].VGLTALTMAEYFR.[D]		1	ATCG00480.1	62	0	3	0.000439618	491.259	1471.76	1471.76	0.49	0.00024	48	41				R.VGLTALTMAEYFR.D	[249-261]
[truncated: 13,278 more rows]

## Sheet: MAL rep2
Protein FDR Confidence: Combined	Accession	Description	Coverage [%]	# Peptides	# PSMs	# Unique Peptides	# Protein Groups	# AAs	MW [kDa]	calc. pI	Score Mascot: A6 Mascot	Modifications
[truncated: 9,552 more rows]

[truncated: 5 more sheets: MAL rep2_semi, MAL rep3, MAL rep3_semi, MAL rep4, MAL rep4_semi]
