# Supplementary material for: Characterization of the Free and Membrane-Associated Fractions of the Thylakoid Lumen Proteome in Arabidopsis thaliana
Source: Int J Mol Sci. 2021 Jul 29;22(15):8126. doi: 10.3390/ijms22158126 (PMC8346976; doi:10.3390/ijms22158126)
Supplement: Supplementary file 1 [file ijms-22-08126-s001.zip › Supplementary Table S3.xlsx]

## Sheet: spot 1
Accession	Description	Coverage [%]	# Peptides	# PSMs	# Unique Peptides	# Protein Groups	# AAs	MW [kDa]	calc. pI	Score Mascot: A6 Mascot	Modifications
AT3G01480.1	cyclophilin 38	67	26	66	26	1	437	48	5.16	2092	Phospho [Y109(100); S159(100); T298(99.4); T318(100); S380(100)]
	Confidence	PSM Ambiguity	Annotated Sequence	Modifications	# Proteins	Protein Accessions	Ions Score	# Missed Cleavages	Charge	Expectation Value	m/z [Da]	MH+ [Da]	Theo. MH+ [Da]	DeltaM [ppm]	Deltam/z [Da]	Identity Strict	Identity Relaxed	ptmRS: Best Site Probabilities	ptmRS: Binomial Peptide Score	ptmRS: Isoform Confidence Probability [Probability]	Sequences in Protein	Positions in Protein	PSM Modification Positions in Protein
	High	Unambiguous	[R].EVQKPLEDITDSLK.[I]		2	AT3G01480.1; AT3G01480.2	76	0	2	5.83003e-07	807.929	1614.85	1614.86	-4.87	-0.00393	33	26				R.EVQKPLEDITDSLK.I	[120-133]
	High	Unambiguous	[R].EVQKPLEDITDSLK.[I]		2	AT3G01480.1; AT3G01480.2	50	0	2	0.000239601	807.931	1614.85	1614.86	-2.75	-0.00222	33	26				R.EVQKPLEDITDSLK.I	[120-133]
	High	Unambiguous	[R].EVQKPLEDITDSLK.[I]		2	AT3G01480.1; AT3G01480.2	37	0	2	0.00466024	807.934	1614.86	1614.86	1.63	0.00132	33	26				R.EVQKPLEDITDSLK.I	[120-133]
	High	Unambiguous	[K].IKDNPNIEDcVFR.[I]	C10(Carbamidomethyl)	2	AT3G01480.1; AT3G01480.2	40	1	2	0.0039137	810.39	1619.77	1619.78	-7.1	-0.00575	35	28				K.IKDNPNIEDCVFR.I	[247-259]
	High	Unambiguous	[K].IKDNPNIEDcVFR.[I]	C10(Carbamidomethyl)	2	AT3G01480.1; AT3G01480.2	41	1	3	0.00285164	540.598	1619.78	1619.78	-3.6	-0.00195	35	28				K.IKDNPNIEDCVFR.I	[247-259]
	High	Unambiguous	[K].IKDNPNIEDcVFR.[I]	C10(Carbamidomethyl)	2	AT3G01480.1; AT3G01480.2	43	1	2	0.00180115	810.396	1619.79	1619.78	0.59	0.00048	35	28				K.IKDNPNIEDCVFR.I	[247-259]
	High	Unambiguous	[K].IKDNPNIEDcVFR.[I]	C10(Carbamidomethyl)	2	AT3G01480.1; AT3G01480.2	71	1	2	2.74266e-06	810.397	1619.79	1619.78	1.12	0.0009	35	28				K.IKDNPNIEDCVFR.I	[247-259]
	High	Unambiguous	[K].ESELTPSNSNILDGR.[Y]		1	AT3G01480.1	54	0	2	0.000142017	816.396	1631.78	1631.79	-1.47	-0.0012	35	28				K.ESELTPSNSNILDGR.Y	[379-393]
	High	Unambiguous	[K].ESELTPSNSNILDGR.[Y]		1	AT3G01480.1	79	0	2	3.88859e-07	816.397	1631.79	1631.79	-0.28	-0.00023	35	28				K.ESELTPSNSNILDGR.Y	[379-393]
	High	Unambiguous	[R].tVPLEImVTGEK.[T]	T1(Phospho); M7(Oxidation)	2	AT3G01480.1; AT3G01480.2	55	0	2	0.000101992	706.836	1412.66	1412.67	-7.19	-0.00508	34	27	T1(Phospho): 100	230.54	1	R.TVPLEIMVTGEK.T	[318-329]	1xPhospho [T318(100)]
	Medium	Unambiguous	[R].HFYDGmEIQR.[S]	M6(Oxidation)	2	AT3G01480.1; AT3G01480.2	33	0	3	0.0121852	437.865	1311.58	1311.58	0.51	0.00022	34	27				R.HFYDGMEIQR.S	[281-290]
	High	Unambiguous	[R].TVPLEIMVTGEK.[T]		2	AT3G01480.1; AT3G01480.2	44	0	2	0.000791516	658.86	1316.71	1316.71	-0.43	-0.00028	33	26				R.TVPLEIMVTGEK.T	[318-329]
	High	Unambiguous	[R].TVPLEImVTGEK.[T]	M7(Oxidation)	2	AT3G01480.1; AT3G01480.2	45	0	2	0.000766393	666.856	1332.71	1332.71	-2.01	-0.00134	33	26				R.TVPLEIMVTGEK.T	[318-329]
	Medium	Unambiguous	[R].TVPLEImVTGEK.[T]	M7(Oxidation)	2	AT3G01480.1; AT3G01480.2	30	0	2	0.0218307	666.857	1332.71	1332.71	-0.27	-0.00018	33	26				R.TVPLEIMVTGEK.T	[318-329]
	High	Unambiguous	[R].TVPLEImVTGEK.[T]	M7(Oxidation)	2	AT3G01480.1; AT3G01480.2	33	0	2	0.0114043	666.857	1332.71	1332.71	-0.18	-0.00012	33	26				R.TVPLEIMVTGEK.T	[318-329]
	High	Unambiguous	[R].TVPLEImVTGEK.[T]	M7(Oxidation)	2	AT3G01480.1; AT3G01480.2	40	0	2	0.0021383	666.858	1332.71	1332.71	-0.09	-6e-05	33	26				R.TVPLEIMVTGEK.T	[318-329]
	Medium	Unambiguous	[R].TVPLEImVTGEK.[T]	M7(Oxidation)	2	AT3G01480.1; AT3G01480.2	33	0	2	0.0128199	666.859	1332.71	1332.71	1.65	0.0011	33	26				R.TVPLEIMVTGEK.T	[318-329]
	High	Unambiguous	[R].yALPIDNKAIR.[E]	Y1(Phospho)	2	AT3G01480.1; AT3G01480.2	36	1	2	0.00745929	677.346	1353.68	1353.69	-6.1	-0.00413	34	27	Y1(Phospho): 100	218.39	1	R.YALPIDNKAIR.E	[109-119]	1xPhospho [Y109(100)]
	High	Unambiguous	[K].DNPNIEDcVFR.[I]	C8(Carbamidomethyl)	2	AT3G01480.1; AT3G01480.2	69	0	2	3.60053e-06	689.802	1378.6	1378.61	-6.07	-0.00419	34	27				K.DNPNIEDCVFR.I	[249-259]
	High	Unambiguous	[R].TVPLEImVTGEK.[T]	M7(Oxidation)	2	AT3G01480.1; AT3G01480.2	54	0	2	8.93446e-05	666.858	1332.71	1332.71	0.19	0.00012	33	26				R.TVPLEIMVTGEK.T	[318-329]
	High	Unambiguous	[K].EsELTPSNSNILDGR.[Y]	S2(Phospho)	1	AT3G01480.1	36	0	2	0.00931236	856.372	1711.74	1711.75	-9.76	-0.00835	35	28	S2(Phospho): 100	282.44	1	K.ESELTPSNSNILDGR.Y	[379-393]	1xPhospho [S380(100)]
	High	Unambiguous	[K].TPFYGSTLEELGLYK.[A]		1	AT3G01480.1	75	0	2	9.81397e-07	859.438	1717.87	1717.87	0.22	0.00019	34	27				K.TPFYGSTLEELGLYK.A	[330-344]
	High	Unambiguous	[R].IVLDGYNAPVTAGNFVDLVER.[H]		2	AT3G01480.1; AT3G01480.2	39	0	3	0.0030248	754.729	2262.17	2262.18	-1.13	-0.00085	34	27				R.IVLDGYNAPVTAGNFVDLVER.H	[260-280]
	High	Unambiguous	[K].VGDVIESIQVVSGLENLANPSYK.[I]		1	AT3G01480.1	66	0	3	4.77414e-06	811.095	2431.27	2431.27	-0.84	-0.00068	32	25				K.VGDVIESIQVVSGLENLANPSYK.I	[412-434]
	High	Unambiguous	[R].SDGFVVQTGDPEGPAEGFIDPSTEK.[T]		2	AT3G01480.1; AT3G01480.2	57	0	2	9.62466e-05	1290.09	2579.18	2579.18	-0.99	-0.00128	37	30				R.SDGFVVQTGDPEGPAEGFIDPSTEK.T	[291-315]
	High	Unambiguous	[R].IVLDGYNAPVTAGNFVDLVER.[H]		2	AT3G01480.1; AT3G01480.2	73	0	2	1.37071e-06	1131.59	2262.17	2262.18	-3.52	-0.00398	34	27				R.IVLDGYNAPVTAGNFVDLVER.H	[260-280]
	High	Unambiguous	[R].SDGFVVQTGDPEGPAEGFIDPSTEK.[T]		2	AT3G01480.1; AT3G01480.2	68	0	2	7.39178e-06	1290.09	2579.18	2579.18	0.05	7e-05	37	30				R.SDGFVVQTGDPEGPAEGFIDPSTEK.T	[291-315]
	High	Unambiguous	[R].SDGFVVQTGDPEGPAEGFIDPSTEK.[T]		2	AT3G01480.1; AT3G01480.2	48	0	3	0.000771759	860.399	2579.18	2579.18	1.84	0.00159	36	29				R.SDGFVVQTGDPEGPAEGFIDPSTEK.T	[291-315]
	High	Unambiguous	[K].YVGGIEEDmVDGFPYEVPEEYR.[N]	M9(Oxidation)	2	AT3G01480.1; AT3G01480.2	37	0	3	0.00934406	870.383	2609.13	2609.14	-1.47	-0.00128	36	29				K.YVGGIEEDMVDGFPYEVPEEYR.N	[209-230]
	High	Unambiguous	[K].YVGGIEEDmVDGFPYEVPEEYR.[N]	M9(Oxidation)	2	AT3G01480.1; AT3G01480.2	74	0	2	2.09477e-06	1305.07	2609.14	2609.14	-0.79	-0.00103	37	30				K.YVGGIEEDMVDGFPYEVPEEYR.N	[209-230]
	High	Unambiguous	[R].sDGFVVQTGDPEGPAEGFIDPSTEK.[T]	S1(Phospho)	2	AT3G01480.1; AT3G01480.2	67	0	2	8.63267e-06	1330.07	2659.13	2659.14	-3.72	-0.00495	36	29	T8(Phospho): 99.4	339.05	0.006	R.SDGFVVQTGDPEGPAEGFIDPSTEK.T	[291-315]	1xPhospho [T298(99.4)]
	High	Unambiguous	[R].SDGFVVQtGDPEGPAEGFIDPSTEK.[T]	T8(Phospho)	2	AT3G01480.1; AT3G01480.2	66	0	2	1.34012e-05	1330.07	2659.13	2659.14	-3.72	-0.00495	36	29	T8(Phospho): 99.4	361.21	0.994	R.SDGFVVQTGDPEGPAEGFIDPSTEK.T	[291-315]	1xPhospho [T298(99.4)]
	Medium	Unambiguous	[R].SDGFVVQtGDPEGPAEGFIDPSTEK.[T]	T8(Phospho)	2	AT3G01480.1; AT3G01480.2	35	0	3	0.0149144	887.051	2659.14	2659.14	-2.47	-0.00219	36	29	T8(Phospho): 99.99	281.56	1	R.SDGFVVQTGDPEGPAEGFIDPSTEK.T	[291-315]	1xPhospho [T298(100)]
	High	Unambiguous	[R].SDGFVVQTGDPEGPAEGFIDPSTEKTR.[T]		2	AT3G01480.1; AT3G01480.2	64	1	3	1.95773e-05	946.116	2836.33	2836.33	1.85	0.00175	36	29				R.SDGFVVQTGDPEGPAEGFIDPSTEKTR.T	[291-317]
	High	Unambiguous	[R].SDGFVVQtGDPEGPAEGFIDPSTEKTR.[T]	T8(Phospho)	2	AT3G01480.1; AT3G01480.2	58	1	3	8.84946e-05	972.764	2916.28	2916.29	-5.91	-0.00574	37	30	T8(Phospho): 99.99	315.52	1	R.SDGFVVQTGDPEGPAEGFIDPSTEKTR.T	[291-317]	1xPhospho [T298(100)]
	High	Unambiguous	[R].SDGFVVQtGDPEGPAEGFIDPSTEKTR.[T]	T8(Phospho)	2	AT3G01480.1; AT3G01480.2	56	1	2	0.000132407	1458.64	2916.28	2916.29	-4.52	-0.00659	37	30	S1(Phospho): 99.99	282.45	0	R.SDGFVVQTGDPEGPAEGFIDPSTEKTR.T	[291-317]	1xPhospho [S291(100)]
	High	Unambiguous	[R].sDGFVVQTGDPEGPAEGFIDPSTEKTR.[T]	S1(Phospho)	2	AT3G01480.1; AT3G01480.2	54	1	2	0.000206496	1458.64	2916.28	2916.29	-4.52	-0.00659	37	30	S1(Phospho): 99.99	324.4	1	R.SDGFVVQTGDPEGPAEGFIDPSTEKTR.T	[291-317]	1xPhospho [S291(100)]
	High	Unambiguous	[R].SDGFVVQTGDPEGPAEGFIDPSTEK.[T]		2	AT3G01480.1; AT3G01480.2	72	0	3	2.85658e-06	860.399	2579.18	2579.18	1.77	0.00152	36	29				R.SDGFVVQTGDPEGPAEGFIDPSTEK.T	[291-315]
	Medium	Unambiguous	[K].DHGNEmIEKLEAGmQDmLK.[I]	M6(Oxidation); M14(Oxidation); M17(Oxidation)	2	AT3G01480.1; AT3G01480.2	32	1	4	0.0282251	560	2236.98	2236.99	-4.3	-0.00241	36	29				K.DHGNEMIEKLEAGMQDMLK.I	[171-189]
	High	Unambiguous	[R].TLQQGKSIIVAGFAESK.[K]		2	AT3G01480.1; AT3G01480.2	44	1	3	0.000495044	593	1776.98	1776.99	-0.81	-0.00048	30	23				R.TLQQGKSIIVAGFAESK.K	[153-169]
	Medium	Unambiguous	[K].AQVVIPFNAFGTmAmAR.[E]	M13(Oxidation); M15(Oxidation)	1	AT3G01480.1	29	0	2	0.0461464	928.463	1855.92	1855.92	-0.19	-0.00017	35	28				K.AQVVIPFNAFGTMAMAR.E	[345-361]
	High	Unambiguous	[R].EEFENDSGSSQVFWLLK.[E]		1	AT3G01480.1	97	0	2	8.12452e-09	1007.97	2014.94	2014.94	0.85	0.00085	36	29				R.EEFENDSGSSQVFWLLK.E	[362-378]
	High	Unambiguous	[R].YAVFGYVTDNEDFLADLK.[V]		1	AT3G01480.1	50	0	2	0.000461753	1040.5	2079.99	2079.99	-0.68	-0.00071	36	29				R.YAVFGYVTDNEDFLADLK.V	[394-411]
	High	Unambiguous	[K].DHGNEmIEK.[L]	M6(Oxidation)	2	AT3G01480.1; AT3G01480.2	36	0	3	0.00400044	363.492	1088.46	1088.47	-5.56	-0.00202	32	25				K.DHGNEMIEK.L	[171-179]
	High	Unambiguous	[K].DHGNEmIEK.[L]	M6(Oxidation)	2	AT3G01480.1; AT3G01480.2	55	0	2	4.7436e-05	544.735	1088.46	1088.47	-5.38	-0.00293	32	25				K.DHGNEMIEK.L	[171-179]
	High	Unambiguous	[K].ALDSVER.[N]		2	AT3G01480.1; AT3G01480.2	44	0	2	0.000510888	395.207	789.406	789.41	-5.29	-0.00209	30	23				K.ALDSVER.N	[139-145]
	High	Unambiguous	[K].ALDSVER.[N]		2	AT3G01480.1; AT3G01480.2	54	0	2	4.33836e-05	395.207	789.406	789.41	-5.21	-0.00206	30	23				K.ALDSVER.N	[139-145]
	High	Unambiguous	[K].ALDSVER.[N]		2	AT3G01480.1; AT3G01480.2	48	0	2	0.000179195	395.207	789.406	789.41	-4.98	-0.00197	30	23				K.ALDSVER.N	[139-145]
	High	Unambiguous	[R].ASVDmKVK.[I]	M5(Oxidation)	2	AT3G01480.1; AT3G01480.2	38	1	2	0.00217978	447.24	893.472	893.476	-4.12	-0.00184	31	24				R.ASVDMKVK.I	[239-246]
	High	Unambiguous	[K].KDHGNEmIEK.[L]	M7(Oxidation)	2	AT3G01480.1; AT3G01480.2	56	1	2	6.7873e-05	608.782	1216.56	1216.56	-5.21	-0.00317	33	26				K.KDHGNEMIEK.L	[170-179]
	High	Unambiguous	[K].KDHGNEmIEK.[L]	M7(Oxidation)	2	AT3G01480.1; AT3G01480.2	37	1	3	0.0053421	406.191	1216.56	1216.56	-3.59	-0.00146	33	26				K.KDHGNEMIEK.L	[170-179]
	Medium	Unambiguous	[K].SIIVAGFAESKK.[D]		2	AT3G01480.1; AT3G01480.2	29	1	2	0.0127298	625.36	1249.71	1249.72	-2.48	-0.00155	29	22				K.SIIVAGFAESKK.D	[159-170]
	High	Unambiguous	[K].SIIVAGFAESKK.[D]		2	AT3G01480.1; AT3G01480.2	68	1	2	1.60999e-06	625.36	1249.71	1249.72	-2.48	-0.00155	29	22				K.SIIVAGFAESKK.D	[159-170]
	High	Unambiguous	[K].SIIVAGFAESKK.[D]		2	AT3G01480.1; AT3G01480.2	88	1	2	1.44024e-08	625.36	1249.71	1249.72	-2.19	-0.00137	29	22				K.SIIVAGFAESKK.D	[159-170]
	High	Unambiguous	[K].SIIVAGFAESKK.[D]		2	AT3G01480.1; AT3G01480.2	36	1	2	0.00227786	625.36	1249.71	1249.72	-1.21	-0.00076	29	22				K.SIIVAGFAESKK.D	[159-170]
	Medium	Unambiguous	[K].SIIVAGFAESKK.[D]		2	AT3G01480.1; AT3G01480.2	24	1	2	0.0354669	625.361	1249.71	1249.72	-0.33	-0.00021	29	22				K.SIIVAGFAESKK.D	[159-170]
	Medium	Unambiguous	[K].SIIVAGFAESKK.[D]		2	AT3G01480.1; AT3G01480.2	27	1	2	0.0179814	625.361	1249.71	1249.72	-0.24	-0.00015	29	22				K.SIIVAGFAESKK.D	[159-170]
	High	Unambiguous	[K].SIIVAGFAESKK.[D]		2	AT3G01480.1; AT3G01480.2	43	1	2	0.000479428	625.362	1249.72	1249.72	0.64	0.0004	29	22				K.SIIVAGFAESKK.D	[159-170]
	High	Unambiguous	[K].IAGVKALDSVER.[N]		2	AT3G01480.1; AT3G01480.2	33	1	2	0.00652494	629.359	1257.71	1257.72	-3.89	-0.00245	30	23				K.IAGVKALDSVER.N	[134-145]
	High	Unambiguous	[K].sIIVAGFAESK.[K]	S1(Phospho)	2	AT3G01480.1; AT3G01480.2	51	0	2	0.000196253	601.293	1201.58	1201.59	-7.18	-0.00431	33	26	S1(Phospho): 100	131.08	1	K.SIIVAGFAESK.K	[159-169]	1xPhospho [S159(100)]
	Medium	Unambiguous	[K].sIIVAGFAESK.[K]	S1(Phospho)	2	AT3G01480.1; AT3G01480.2	32	0	2	0.0171421	601.291	1201.57	1201.59	-9.72	-0.00584	34	27	S1(Phospho): 99.99	86.47	1	K.SIIVAGFAESK.K	[159-169]	1xPhospho [S159(100)]
	Medium	Unambiguous	[K].SIIVAGFAESK.[K]		2	AT3G01480.1; AT3G01480.2	27	0	2	0.0241696	561.313	1121.62	1121.62	-0.81	-0.00046	31	24				K.SIIVAGFAESK.K	[159-169]
	High	Unambiguous	[K].LEAGMQDmLK.[I]	M8(Oxidation)	2	AT3G01480.1; AT3G01480.2	92	0	2	1.22172e-08	576.274	1151.54	1151.54	-1.91	-0.0011	32	25				K.LEAGMQDMLK.I	[180-189]
	High	Unambiguous	[K].sIIVAGFAESK.[K]	S1(Phospho)	2	AT3G01480.1; AT3G01480.2	57	0	2	4.2688e-05	601.292	1201.58	1201.59	-7.38	-0.00443	33	26	S1(Phospho): 100	143.89	1	K.SIIVAGFAESK.K	[159-169]	1xPhospho [S159(100)]
	High	Unambiguous	[K].LEAGmQDmLK.[I]	M5(Oxidation); M8(Oxidation)	2	AT3G01480.1; AT3G01480.2	54	0	2	9.51945e-05	584.269	1167.53	1167.54	-6.1	-0.00356	33	26				K.LEAGMQDMLK.I	[180-189]
	High	Unambiguous	[K].LEAGmQDmLK.[I]	M5(Oxidation); M8(Oxidation)	2	AT3G01480.1; AT3G01480.2	39	0	2	0.00228035	584.272	1167.54	1167.54	-2.13	-0.00124	32	25				K.LEAGMQDMLK.I	[180-189]
sp		48	28	36	26	1	643	65.8	8.12	1542
	Confidence	PSM Ambiguity	Annotated Sequence	Modifications	# Proteins	Protein Accessions	Ions Score	# Missed Cleavages	Charge	Expectation Value	m/z [Da]	MH+ [Da]	Theo. MH+ [Da]	DeltaM [ppm]	Deltam/z [Da]	Identity Strict	Identity Relaxed	ptmRS: Best Site Probabilities	ptmRS: Binomial Peptide Score	ptmRS: Isoform Confidence Probability [Probability]	Sequences in Protein	Positions in Protein	PSM Modification Positions in Protein
	High	Unambiguous	[R].GSSSGGVKSSGGSSSVR.[F]		1	sp	63	1	3	1.56365e-05	494.907	1482.71	1482.71	-4.71	-0.00233	34	27				R.GSSSGGVKSSGGSSSVR.F	[616-632]
	High	Unambiguous	[R].SGGGFSSGSAGIINYQR.[R]		1	sp	97	0	2	7.85419e-09	829.396	1657.78	1657.79	-4.99	-0.00414	35	28				R.SGGGFSSGSAGIINYQR.R	[12-28]
	High	Unambiguous	[R].FLEQQNQVLQTK.[W]		2	sp; sp	73	0	2	1.29241e-06	738.392	1475.78	1475.79	-5.17	-0.00382	34	27				R.FLEQQNQVLQTK.W	[199-210]
	High	Unambiguous	[R].SLDLDSIIAEVK.[A]		1	sp	78	0	2	3.42003e-07	651.862	1302.72	1302.72	0.67	0.00043	33	26				R.SLDLDSIIAEVK.A	[343-354]
	High	Unambiguous	[R].RVDQLKSDQSR.[L]		1	sp	42	2	3	0.00162608	444.57	1331.7	1331.7	-4.39	-0.00195	33	26				R.RVDQLKSDQSR.L	[240-250]
	High	Unambiguous	[K].NmQDmVEDYR.[N]	M2(Oxidation); M5(Oxidation)	1	sp	41	0	2	0.00115263	666.761	1332.51	1332.52	-4.23	-0.00282	31	24				K.NMQDMVEDYR.N	[257-266]
	High	Unambiguous	[K].SKAEAESLYQSK.[Y]		1	sp	55	1	2	0.000111578	670.835	1340.66	1340.67	-4.46	-0.00299	35	28				K.SKAEAESLYQSK.Y	[364-375]
	High	Unambiguous	[R].TNAENEFVTIKK.[D]		1	sp	71	1	2	1.8682e-06	697.368	1393.73	1393.73	-2.94	-0.00205	33	26				R.TNAENEFVTIKK.D	[277-288]
	High	Unambiguous	[K].QISNLQQSISDAEQR.[G]		1	sp	97	0	2	5.68687e-09	858.927	1716.85	1716.85	-2.34	-0.00201	34	27				K.QISNLQQSISDAEQR.G	[417-431]
	High	Unambiguous	[K].AEAESLYQSKYEELQITAGR.[H]		1	sp	58	1	3	5.98996e-05	762.712	2286.12	2286.12	-1.99	-0.00152	36	29				K.AEAESLYQSKYEELQITAGR.H	[366-385]
	High	Unambiguous	[R].GGGGGGYGSGGSSYGSGGGSYGSGGGGGGGR.[G]		1	sp	126	0	2	7.11568e-12	1192.47	2383.94	2383.95	-5.49	-0.00654	34	27				R.GGGGGGYGSGGSSYGSGGGSYGSGGGGGGGR.G	[518-548]
	High	Unambiguous	[R].GGGGGGYGSGGSSYGSGGGSYGSGGGGGGGR.[G]		1	sp	143	0	2	1.69325e-13	1192.47	2383.94	2383.95	-4.56	-0.00544	34	27				R.GGGGGGYGSGGSSYGSGGGSYGSGGGGGGGR.G	[518-548]
	High	Unambiguous	[R].GGGGGGYGSGGSSYGSGGGSYGSGGGGGGGR.[G]		1	sp	53	0	3	0.000152742	795.319	2383.94	2383.95	-4.52	-0.00359	34	27				R.GGGGGGYGSGGSSYGSGGGSYGSGGGGGGGR.G	[518-548]
	High	Unambiguous	[R].GGGGGGYGSGGSSYGSGGGSYGSGGGGGGGR.[G]		1	sp	61	0	3	2.52906e-05	795.32	2383.94	2383.95	-3.29	-0.00261	34	27				R.GGGGGGYGSGGSSYGSGGGSYGSGGGGGGGR.G	[518-548]
	High	Unambiguous	[R].GGGGGGYGSGGSSYGSGGGSYGSGGGGGGGR.[G]		1	sp	53	0	2	0.000174134	1192.48	2383.95	2383.95	-2	-0.00239	35	28				R.GGGGGGYGSGGSSYGSGGGSYGSGGGGGGGR.G	[518-548]
	High	Unambiguous	[R].GSGGGSSGGSIGGRGSSSGGVK.[S]		1	sp	55	1	3	0.00010952	584.611	1751.82	1751.83	-5.4	-0.00315	35	28				R.GSGGGSSGGSIGGRGSSSGGVK.S	[602-623]
	High	Unambiguous	[R].FSScGGGGGSFGAGGGFGSR.[S]	C4(Carbamidomethyl)	1	sp	48	0	2	0.000485174	883.37	1765.73	1765.73	-1.34	-0.00118	34	27				R.FSSCGGGGGSFGAGGGFGSR.S	[45-64]
	High	Unambiguous	[R].GGSGGGGGGSSGGRGSGGGSSGGSIGGR.[G]		1	sp	55	1	3	0.000140508	693.973	2079.9	2079.91	-5.59	-0.00387	36	29				R.GGSGGGGGGSSGGRGSGGGSSGGSIGGR.G	[588-615]
	High	Unambiguous	[R].TNAENEFVTIK.[K]		1	sp	68	0	2	4.31844e-06	633.32	1265.63	1265.64	-3.15	-0.00199	33	26				R.TNAENEFVTIK.K	[277-287]
	Medium	Unambiguous	[K].DVDGAYmTK.[V]	M7(Oxidation)	1	sp	28	0	2	0.0286448	508.221	1015.43	1015.44	-5.45	-0.00277	32	25				K.DVDGAYMTK.V	[289-297]
	High	Unambiguous	[K].DVDGAYmTK.[V]	M7(Oxidation)	1	sp	35	0	2	0.00597692	508.222	1015.44	1015.44	-2.38	-0.00121	32	25				K.DVDGAYMTK.V	[289-297]
	High	Unambiguous	[R].TLLEGEESR.[M]		1	sp	56	0	2	4.95904e-05	517.262	1033.52	1033.52	0.84	0.00043	33	26				R.TLLEGEESR.M	[483-491]
	Medium	Unambiguous	[K].YEDEINKR.[T]		2	sp; sp	33	1	2	0.0108971	533.759	1066.51	1066.52	-5.11	-0.00273	33	26				K.YEDEINKR.T	[269-276]
	High	Unambiguous	[R].GSGGGSSGGSIGGR.[G]		1	sp	77	0	2	3.25396e-07	546.752	1092.5	1092.5	-5.35	-0.00292	31	24				R.GSGGGSSGGSIGGR.G	[602-615]
	High	Unambiguous	[K].DVDGAYMTK.[V]		1	sp	39	0	2	0.00289435	500.225	999.442	999.445	-3.05	-0.00152	33	26				K.DVDGAYMTK.V	[289-297]
	High	Unambiguous	[K].SISISVAR.[G]		1	sp	52	0	2	0.000133586	416.746	832.485	832.489	-4.69	-0.00195	32	25				K.SISISVAR.G	[74-81]
	Medium	Unambiguous	[R].SEIDNVKK.[Q]		1	sp	31	1	2	0.0205721	466.754	932.501	932.505	-4.5	-0.0021	33	26				R.SEIDNVKK.Q	[409-416]
	High	Unambiguous	[R].GENALKDAK.[N]		1	sp	49	1	2	0.000283342	473.251	945.495	945.5	-5.29	-0.0025	33	26				R.GENALKDAK.N	[432-440]
	Medium	Unambiguous	[R].LRSEIDNVKK.[Q]		1	sp	31	2	3	0.0132517	401.232	1201.68	1201.69	-6.14	-0.00246	32	25				R.LRSEIDNVKK.Q	[407-416]
	High	Unambiguous	[K].AEAESLYQSK.[Y]		1	sp	69	0	2	3.77175e-06	563.273	1125.54	1125.54	-2.57	-0.00145	34	27				K.AEAESLYQSK.Y	[366-375]
	High	Unambiguous	[K].KDVDGAYMTK.[V]		1	sp	44	1	3	0.00112814	376.516	1127.53	1127.54	-5.87	-0.00221	34	27				K.KDVDGAYMTK.V	[288-297]
	High	Unambiguous	[K].KDVDGAYmTK.[V]	M8(Oxidation)	1	sp	62	1	3	1.6014e-05	381.848	1143.53	1143.54	-6.2	-0.00236	33	26				K.KDVDGAYMTK.V	[288-297]
	High	Unambiguous	[K].KDVDGAYmTK.[V]	M8(Oxidation)	1	sp	68	1	2	3.87703e-06	572.268	1143.53	1143.54	-5.84	-0.00334	33	26				K.KDVDGAYMTK.V	[288-297]
	High	Unambiguous	[R].DYQELmNTK.[L]	M6(Oxidation)	1	sp	36	0	2	0.00564913	579.259	1157.51	1157.51	-3.05	-0.00176	33	26				R.DYQELMNTK.L	[463-471]
	High	Unambiguous	[K].YEELQITAGR.[H]		1	sp	64	0	2	1.04667e-05	590.301	1179.6	1179.6	-4.28	-0.00252	34	27				K.YEELQITAGR.H	[376-385]
	High	Unambiguous	[R].GSYGSGGSSYGSGGGSYGSGGGGGGHGSYGSGSSSGGYR.[G]		1	sp	69	0	3	5.47765e-06	1104.77	3312.3	3312.31	-2.92	-0.00323	36	29				R.GSYGSGGSSYGSGGGSYGSGGGGGGHGSYGSGSSSGGYR.G	[549-587]
sp		30	14	25	14	1	623	62.1	5.3	1203
	Confidence	PSM Ambiguity	Annotated Sequence	Modifications	# Proteins	Protein Accessions	Ions Score	# Missed Cleavages	Charge	Expectation Value	m/z [Da]	MH+ [Da]	Theo. MH+ [Da]	DeltaM [ppm]	Deltam/z [Da]	Identity Strict	Identity Relaxed	ptmRS: Best Site Probabilities	ptmRS: Binomial Peptide Score	ptmRS: Isoform Confidence Probability [Probability]	Sequences in Protein	Positions in Protein	PSM Modification Positions in Protein
	High	Unambiguous	[K].EIETYHNLLEGGQEDFESSGAGK.[I]		1	sp	52	0	3	0.000318393	837.379	2510.12	2510.13	-3.61	-0.00302	37	30				K.EIETYHNLLEGGQEDFESSGAGK.I	[450-472]
	High	Unambiguous	[R].GGSGGSHGGGSGFGGESGGSYGGGEEASGSGGGYGGGSGK.[S]		1	sp	128	0	3	5.99874e-12	1075.1	3223.27	3223.28	-3.25	-0.00349	36	29				R.GGSGGSHGGGSGFGGESGGSYGGGEEASGSGGGYGGGSGK.S	[580-619]
	High	Unambiguous	[R].GGSGGSHGGGSGFGGESGGSYGGGEEASGSGGGYGGGSGK.[S]		1	sp	43	0	3	0.00205401	1075.1	3223.27	3223.28	-2.23	-0.00239	36	29				R.GGSGGSHGGGSGFGGESGGSYGGGEEASGSGGGYGGGSGK.S	[580-619]
	High	Unambiguous	[R].GGSGGSYGGGGSGGGYGGGSGSR.[G]		1	sp	80	0	2	2.453e-07	896.363	1791.72	1791.73	-4.9	-0.00439	34	27				R.GGSGGSYGGGGSGGGYGGGSGSR.G	[491-513]
	High	Unambiguous	[R].GGSGGSYGGGGSGGGYGGGSGSR.[G]		1	sp	145	0	2	8.94181e-14	896.364	1791.72	1791.73	-4.43	-0.00397	34	27				R.GGSGGSYGGGGSGGGYGGGSGSR.G	[491-513]
	High	Unambiguous	[R].GGSGGSYGGGGSGGGYGGGSGSR.[G]		1	sp	53	0	2	0.000146377	896.364	1791.72	1791.73	-4.02	-0.0036	34	27				R.GGSGGSYGGGGSGGGYGGGSGSR.G	[491-513]
	High	Unambiguous	[R].GGSGGSYGGGGSGGGYGGGSGSR.[G]		1	sp	103	0	2	1.20542e-09	896.364	1791.72	1791.73	-3.81	-0.00342	34	27				R.GGSGGSYGGGGSGGGYGGGSGSR.G	[491-513]
	Medium	Unambiguous	[R].GGSGGSYGGGGSGGGYGGGSGSR.[G]		1	sp	30	0	2	0.0233922	896.366	1791.72	1791.73	-1.97	-0.00177	33	26				R.GGSGGSYGGGGSGGGYGGGSGSR.G	[491-513]
	High	Unambiguous	[R].SGGGGGGGLGSGGSIRSSYSR.[F]		1	sp	41	1	3	0.0031384	604.955	1812.85	1812.86	-4.32	-0.00261	35	28				R.SGGGGGGGLGSGGSIRSSYSR.F	[14-34]
	High	Unambiguous	[R].GSRGGSGGSYGGGGSGGGYGGGSGSR.[G]		1	sp	102	1	3	2.19942e-09	697.963	2091.87	2091.88	-3.57	-0.00249	35	28				R.GSRGGSGGSYGGGGSGGGYGGGSGSR.G	[488-513]
	High	Unambiguous	[R].GGSGGSYGGGGSGGGYGGGSGSR.[G]		1	sp	68	0	3	4.2541e-06	597.912	1791.72	1791.73	-4.23	-0.00253	34	27				R.GGSGGSYGGGGSGGGYGGGSGSR.G	[491-513]
	High	Unambiguous	[R].GGSGGSHGGGSGFGGESGGSYGGGEEASGSGGGYGGGSGK.[S]		1	sp	55	0	3	0.000131617	1075.1	3223.28	3223.28	-0.52	-0.00056	36	29				R.GGSGGSHGGGSGFGGESGGSYGGGEEASGSGGGYGGGSGK.S	[580-619]
	High	Unambiguous	[K].STMQELNSR.[L]		1	sp	40	0	2	0.00202986	533.252	1065.5	1065.5	-2.08	-0.00111	32	25				K.STMQELNSR.L	[155-163]
	High	Unambiguous	[K].STMQELNSR.[L]		1	sp	33	0	2	0.00981416	533.258	1065.51	1065.5	7.89	0.0042	32	25				K.STMQELNSR.L	[155-163]
	High	Unambiguous	[K].FEMEQNLR.[Q]		1	sp	43	0	2	0.000986663	533.751	1066.49	1066.5	-4.26	-0.00227	32	25				K.FEMEQNLR.Q	[243-250]
	High	Unambiguous	[R].QFSSSYLSR.[S]		1	sp	51	0	2	0.000164316	537.762	1074.52	1074.52	-5.04	-0.00271	32	25				R.QFSSSYLSR.S	[5-13]
	High	Unambiguous	[K].STmQELNSR.[L]	M3(Oxidation)	1	sp	47	0	2	0.000360837	541.248	1081.49	1081.49	-5.02	-0.00272	32	25				K.STMQELNSR.L	[155-163]
	High	Unambiguous	[K].STmQELNSR.[L]	M3(Oxidation)	1	sp	36	0	2	0.00387962	541.249	1081.49	1081.49	-4.01	-0.00217	32	25				K.STMQELNSR.L	[155-163]
	High	Unambiguous	[K].KGPAAIQK.[N]		1	sp	56	1	2	1.77525e-05	406.751	812.495	812.499	-4.63	-0.00188	28	21				K.KGPAAIQK.N	[192-199]
	High	Unambiguous	[K].SLEDTKNR.[Y]		1	sp	44	1	2	0.000987081	481.746	962.486	962.49	-4.68	-0.00225	33	26				K.SLEDTKNR.Y	[397-404]
	High	Unambiguous	[R].QVLDNLTmEK.[S]	M8(Oxidation)	1	sp	41	0	2	0.00157534	603.803	1206.6	1206.6	-4.27	-0.00258	33	26				R.QVLDNLTMEK.S	[262-271]
	High	Unambiguous	[R].SGGGGGGGLGSGGSIR.[S]		1	sp	112	0	2	1.45024e-10	616.799	1232.59	1232.6	-5.53	-0.00341	33	26				R.SGGGGGGGLGSGGSIR.S	[14-29]
	High	Unambiguous	[R].SGGGGGGGLGSGGSIR.[S]		1	sp	61	0	2	1.9701e-05	616.801	1232.59	1232.6	-3.15	-0.00194	33	26				R.SGGGGGGGLGSGGSIR.S	[14-29]
	High	Unambiguous	[R].FSSSSGYGGGSSR.[V]		1	sp	79	0	2	3.42925e-07	618.266	1235.52	1235.53	-3.45	-0.00213	33	26				R.FSSSSGYGGGSSR.V	[47-59]
	High	Unambiguous	[R].QGVDADINGLR.[Q]		1	sp	78	0	2	3.69263e-07	579.296	1157.59	1157.59	-4.9	-0.00284	33	26				R.QGVDADINGLR.Q	[251-261]
sp		32	18	23	16	1	645	65.8	8	951	Acetyl [N-Term]
	Confidence	PSM Ambiguity	Annotated Sequence	Modifications	# Proteins	Protein Accessions	Ions Score	# Missed Cleavages	Charge	Expectation Value	m/z [Da]	MH+ [Da]	Theo. MH+ [Da]	DeltaM [ppm]	Deltam/z [Da]	Identity Strict	Identity Relaxed	ptmRS: Best Site Probabilities	ptmRS: Binomial Peptide Score	ptmRS: Isoform Confidence Probability [Probability]	Sequences in Protein	Positions in Protein	PSM Modification Positions in Protein
	High	Unambiguous	[R].GGSSSGGGYGSGGGGSSSVK.[G]		1	sp	117	0	2	5.87716e-11	794.841	1588.67	1588.68	-6.06	-0.00481	34	27				R.GGSSSGGGYGSGGGGSSSVK.G	[610-629]
	High	Unambiguous	[R].FLEQQNQVLQTK.[W]		2	sp; sp	73	0	2	1.29241e-06	738.392	1475.78	1475.79	-5.17	-0.00382	34	27				R.FLEQQNQVLQTK.W	[204-215]
	High	Unambiguous	[R].NLDLDSIIAEVK.[A]		1	sp	48	0	2	0.000342319	665.368	1329.73	1329.73	1.45	0.00097	32	25				R.NLDLDSIIAEVK.A	[348-359]
	High	Unambiguous	[R].TSQNSELNNmQDLVEDYKK.[K]	M10(Oxidation)	1	sp	46	1	3	0.00126249	758.017	2272.04	2272.04	-0.95	-0.00072	36	29				R.TSQNSELNNMQDLVEDYKK.K	[254-272]
	High	Unambiguous	[K].AAFGGSGGRGSSSGGGYSSGSSSYGSGGR.[Q]		1	sp	60	1	3	5.06829e-05	834.359	2501.06	2501.07	-2.41	-0.00201	36	29				K.AAFGGSGGRGSSSGGGYSSGSSSYGSGGR.Q	[522-550]
	High	Unambiguous	[R].GSSSGGGYSSGSSSYGSGGR.[Q]		1	sp	109	0	2	3.01989e-10	870.852	1740.7	1740.71	-5.24	-0.00456	33	26				R.GSSSGGGYSSGSSSYGSGGR.Q	[531-550]
	High	Unambiguous	[R].GGSGGGGSISGGGYGSGGGSGGR.[Y]		1	sp	73	0	2	1.60261e-06	871.373	1741.74	1741.75	-6.02	-0.00524	35	28				R.GGSGGGGSISGGGYGSGGGSGGR.Y	[556-578]
	High	Unambiguous	[R].GGSGGGGSISGGGYGSGGGSGGR.[Y]		1	sp	137	0	2	5.91642e-13	871.373	1741.74	1741.75	-5.67	-0.00493	35	28				R.GGSGGGGSISGGGYGSGGGSGGR.Y	[556-578]
	High	Unambiguous	[R].GGSGGGGSISGGGYGSGGGSGGR.[Y]		1	sp	39	0	2	0.00378619	871.374	1741.74	1741.75	-3.91	-0.00341	35	28				R.GGSGGGGSISGGGYGSGGGSGGR.Y	[556-578]
	High	Unambiguous	[R].GGSGGGGSISGGGYGSGGGSGGR.[Y]		1	sp	78	0	2	5.42057e-07	871.375	1741.74	1741.75	-3.07	-0.00268	35	28				R.GGSGGGGSISGGGYGSGGGSGGR.Y	[556-578]
	Medium	Unambiguous	[R].GGSGGGGSISGGGYGSGGGSGGR.[Y]		1	sp	30	0	2	0.0376868	871.377	1741.75	1741.75	-1.32	-0.00115	35	28				R.GGSGGGGSISGGGYGSGGGSGGR.Y	[556-578]
	High	Unambiguous	[R].YGSGGGSKGGSISGGGYGSGGGK.[H]		1	sp	47	1	3	0.00082109	630.955	1890.85	1890.86	-3.79	-0.00239	35	28				R.YGSGGGSKGGSISGGGYGSGGGK.H	[579-601]
	High	Unambiguous	[R].YLDGLTAER.[T]		1	sp	46	0	2	0.000603197	519.266	1037.52	1037.53	-1.44	-0.00075	33	26				R.YLDGLTAER.T	[245-253]
	Medium	Unambiguous	[K].YEDEINKR.[T]		2	sp; sp	33	1	2	0.0108971	533.759	1066.51	1066.52	-5.11	-0.00273	33	26				K.YEDEINKR.T	[274-281]
	High	Unambiguous	[K].DVDNAYmIK.[V]	M7(Oxidation)	1	sp	41	0	2	0.00197064	542.751	1084.5	1084.5	-2.44	-0.00133	33	26				K.DVDNAYMIK.V	[294-302]
	High	Unambiguous	[K].AAFGGSGGR.[G]		1	sp	50	0	2	5.54466e-05	390.192	779.376	779.379	-4.19	-0.00163	27	20				K.AAFGGSGGR.G	[522-530]
	High	Unambiguous	[K].AQYEEIAQR.[S]		1	sp	46	0	2	0.000534705	554.274	1107.54	1107.54	-1.89	-0.00105	33	26				K.AQYEEIAQR.S	[360-368]
	High	Unambiguous	[R].TAAENDFVTLK.[K]		1	sp	62	0	2	1.60531e-05	604.81	1208.61	1208.62	-2.6	-0.00157	34	27				R.TAAENDFVTLK.K	[282-292]
	High	Unambiguous	[R].GFSSGSAVVSGGSR.[R]		1	sp	71	0	2	2.06958e-06	627.805	1254.6	1254.61	-3.08	-0.00193	34	27				R.GFSSGSAVVSGGSR.R	[21-34]
	High	Unambiguous	[M].scQIScKSR.[G]	N-Term(Prot)(Acetyl); C2(Carbamidomethyl); C6(Carbamidomethyl)	1	sp	34	1	2	0.00925569	584.263	1167.52	1167.52	-4.85	-0.00283	33	26				M.SCQISCKSR.G	[2-10]	1xAcetyl [N-Term]
	High	Unambiguous	[K].KYEDEINKR.[T]		1	sp	46	2	3	0.000636697	398.872	1194.6	1194.61	-7.1	-0.00283	34	27				K.KYEDEINKR.T	[273-281]
	Medium	Unambiguous	[K].KYEDEINKR.[T]		1	sp	31	2	3	0.0230394	398.873	1194.61	1194.61	-5.26	-0.00209	34	27				K.KYEDEINKR.T	[273-281]
	High	Unambiguous	[K].GGSISGGGYGSGGGK.[H]		1	sp	38	0	2	0.00413333	599.275	1197.54	1197.55	-5.27	-0.00316	34	27				K.GGSISGGGYGSGGGK.H	[587-601]
sp		23	12	16	11	1	593	59.5	5.21	850
	Confidence	PSM Ambiguity	Annotated Sequence	Modifications	# Proteins	Protein Accessions	Ions Score	# Missed Cleavages	Charge	Expectation Value	m/z [Da]	MH+ [Da]	Theo. MH+ [Da]	DeltaM [ppm]	Deltam/z [Da]	Identity Strict	Identity Relaxed	ptmRS: Best Site Probabilities	ptmRS: Binomial Peptide Score	ptmRS: Isoform Confidence Probability [Probability]	Sequences in Protein	Positions in Protein	PSM Modification Positions in Protein
	Medium	Unambiguous	[R].SQYEQLAEQNRK.[D]		1	sp	33	1	3	0.0154579	498.581	1493.73	1493.73	-3.32	-0.00165	35	28				R.SQYEQLAEQNRK.D	[323-334]
	High	Unambiguous	[R].SQYEQLAEQNRK.[D]		1	sp	61	1	2	2.38712e-05	747.369	1493.73	1493.73	-2.45	-0.00183	34	27				R.SQYEQLAEQNRK.D	[323-334]
	High	Unambiguous	[R].SGGGGGGGGcGGGGGVSSLR.[I]	C10(Carbamidomethyl)	1	sp	111	0	2	2.66591e-10	775.338	1549.67	1549.68	-6.08	-0.00471	34	27				R.SGGGGGGGGCGGGGGVSSLR.I	[16-35]
	High	Unambiguous	[K].GSLGGGFSSGGFSGGSFSR.[G]		1	sp	94	0	2	1.48063e-08	854.387	1707.77	1707.77	-3.07	-0.00262	35	28				K.GSLGGGFSSGGFSGGSFSR.G	[41-59]
	High	Unambiguous	[K].GSLGGGFSSGGFSGGSFSR.[G]		1	sp	112	0	2	2.25296e-10	854.387	1707.77	1707.77	-2.71	-0.00232	35	28				K.GSLGGGFSSGGFSGGSFSR.G	[41-59]
	High	Unambiguous	[K].NHEEEmKDLR.[N]	M6(Oxidation)	1	sp	44	1	3	0.00101986	439.532	1316.58	1316.59	-5.8	-0.00254	34	27				K.NHEEEMKDLR.N	[286-295]
	High	Unambiguous	[K].GSLGGGFSSGGFSGGSFSR.[G]		1	sp	79	0	2	4.11061e-07	854.389	1707.77	1707.77	-0.93	-0.00079	35	28				K.GSLGGGFSSGGFSGGSFSR.G	[41-59]
	High	Unambiguous	[R].SQYEQLAEQNR.[K]		1	sp	49	0	2	0.000348825	683.321	1365.63	1365.64	-3.31	-0.00226	34	27				R.SQYEQLAEQNR.K	[323-333]
	High	Unambiguous	[R].ALEESNYELEGK.[I]		1	sp	72	0	2	1.75827e-06	691.326	1381.65	1381.65	-2.24	-0.00155	34	27				R.ALEESNYELEGK.I	[166-177]
	High	Unambiguous	[K].QSLEASLAETEGR.[Y]		1	sp	94	0	2	1.09921e-08	695.843	1390.68	1390.68	-1.6	-0.00111	34	27				K.QSLEASLAETEGR.Y	[387-399]
	High	Unambiguous	[K].VTMQNLNDR.[L]		1	sp	66	0	2	5.68146e-06	545.768	1090.53	1090.53	-1.94	-0.00106	33	26				K.VTMQNLNDR.L	[148-156]
	High	Unambiguous	[K].VTmQNLNDR.[L]	M3(Oxidation)	1	sp	71	0	2	1.58163e-06	553.764	1106.52	1106.53	-3.93	-0.00218	33	26				K.VTMQNLNDR.L	[148-156]
	High	Unambiguous	[R].QSVEADINGLR.[R]		2	sp; sp	76	0	2	5.14578e-07	601.31	1201.61	1201.62	-3.48	-0.00209	33	26				R.QSVEADINGLR.R	[246-256]
	High	Unambiguous	[R].SLLEGEGSSGGGGR.[G]		1	sp	65	0	2	9.94392e-06	631.802	1262.6	1262.6	0.36	0.00022	34	27				R.SLLEGEGSSGGGGR.G	[451-464]
	High	Unambiguous	[K].DAEAWFNEK.[S]		1	sp	42	0	2	0.00136991	555.248	1109.49	1109.49	-0.79	-0.00044	33	26				K.DAEAWFNEK.S	[335-343]
	High	Unambiguous	[R].LENEIQTYR.[S]		1	sp	67	0	2	4.78788e-06	583.294	1165.58	1165.58	-2.63	-0.00153	33	26				R.LENEIQTYR.S	[442-450]
sp		26	11	13	3	1	412	46.6	4.81	431
	Confidence	PSM Ambiguity	Annotated Sequence	Modifications	# Proteins	Protein Accessions	Ions Score	# Missed Cleavages	Charge	Expectation Value	m/z [Da]	MH+ [Da]	Theo. MH+ [Da]	DeltaM [ppm]	Deltam/z [Da]	Identity Strict	Identity Relaxed	ptmRS: Best Site Probabilities	ptmRS: Binomial Peptide Score	ptmRS: Isoform Confidence Probability [Probability]	Sequences in Protein	Positions in Protein	PSM Modification Positions in Protein
	High	Unambiguous	[R].QNQEYQVLLDVR.[A]		8	sp; sp; sp; sp; sp; sp; sp; sp	74	0	2	9.48718e-07	752.892	1504.78	1504.78	1.38	0.00104	34	27				R.QNQEYQVLLDVR.A	[334-345]
	High	Unambiguous	[K].SNHEEEVNTLR.[S]		1	sp	49	0	2	0.000392012	664.312	1327.62	1327.62	-5.5	-0.00365	34	27				K.SNHEEEVNTLR.S	[191-201]
	High	Unambiguous	[K].SNHEEEVNTLR.[S]		1	sp	38	0	3	0.0044345	443.211	1327.62	1327.62	-5.05	-0.00223	34	27				K.SNHEEEVNTLR.S	[191-201]
	High	Unambiguous	[R].AQYEALVETNR.[R]		2	sp; sp	46	0	2	0.000734725	647.322	1293.64	1293.64	-5.57	-0.0036	34	27				R.AQYEALVETNR.R	[229-239]
	High	Unambiguous	[R].LVVQIDNAK.[L]		5	sp; sp; sp; sp; sp	61	0	2	9.42553e-06	500.293	999.578	999.583	-5.33	-0.00267	30	23				R.LVVQIDNAK.L	[126-134]
	Medium	Unambiguous	[KR].TIEELQQK.[I]		7	sp; sp; sp; sp; sp; sp; sp	28	0	2	0.0336095	494.767	988.527	988.531	-4.1	-0.00202	32	25				R.TIEELQQK.I	[108-115]
	High	Unambiguous	[R].LASYLEK.[V]		7	sp; sp; sp; sp; sp; sp; sp	31	0	2	0.00437817	412.23	823.453	823.456	-3.58	-0.00147	27	20				R.LASYLEK.V	[66-72]
	High	Unambiguous	[R].ENAELESR.[I]		2	sp; sp	50	0	2	0.000195623	474.223	947.439	947.443	-4.39	-0.00208	32	25				R.ENAELESR.I	[79-86]
	High	Unambiguous	[R].TKYETELGLR.[Q]		1	sp	49	1	2	0.000307963	605.324	1209.64	1209.65	-5.04	-0.00305	33	26				R.TKYETELGLR.Q	[142-151]
	High	Unambiguous	[KR].SDLEAQVESLK.[E]		4	sp; sp; sp; sp	50	0	2	0.000242477	609.814	1218.62	1218.62	-0.97	-0.00059	33	26				K.SDLEAQVESLK.E	[173-183]
	High	Unambiguous	[R].QLVESDINGLR.[R]		2	sp; sp	67	0	2	3.27469e-06	622.335	1243.66	1243.66	-1.36	-0.00084	32	25				R.QLVESDINGLR.R	[152-162]
	High	Unambiguous	[K].ETMQFLNDR.[L]		9	sp; sp; sp; sp; sp; sp; sp; sp; sp	56	0	2	4.52337e-05	577.267	1153.53	1153.53	-3.23	-0.00187	32	25				K.ETMQFLNDR.L	[57-65]
	High	Unambiguous	[K].ETmQFLNDR.[L]	M3(Oxidation)	9	sp; sp; sp; sp; sp; sp; sp; sp; sp	56	0	2	5.58191e-05	585.266	1169.52	1169.53	-1.45	-0.00085	33	26				K.ETMQFLNDR.L	[57-65]
sp		17	10	13	2	1	491	53.6	5.57	402
	Confidence	PSM Ambiguity	Annotated Sequence	Modifications	# Proteins	Protein Accessions	Ions Score	# Missed Cleavages	Charge	Expectation Value	m/z [Da]	MH+ [Da]	Theo. MH+ [Da]	DeltaM [ppm]	Deltam/z [Da]	Identity Strict	Identity Relaxed	ptmRS: Best Site Probabilities	ptmRS: Binomial Peptide Score	ptmRS: Isoform Confidence Probability [Probability]	Sequences in Protein	Positions in Protein	PSM Modification Positions in Protein
	High	Unambiguous	[R].VLQANISDTSVIVK.[M]		1	sp	86	0	2	2.71931e-08	743.926	1486.84	1486.85	-2.02	-0.0015	30	23				R.VLQANISDTSVIVK.M	[252-265]
	Medium	Unambiguous	[R].VLQANISDTSVIVK.[M]		1	sp	27	0	2	0.0204373	743.928	1486.85	1486.85	0.2	0.00015	30	23				R.VLQANISDTSVIVK.M	[252-265]
	High	Unambiguous	[R].RTKEEINELNR.[MV]		6	sp; sp; sp; sp; sp; sp	37	2	3	0.00552964	467.918	1401.74	1401.74	-3.39	-0.00158	34	27				R.RTKEEINELNR.V	[320-330]
	High	Unambiguous	[K].LEAAVTQAEQQGEVALNDAR.[C]		1	sp	87	0	2	6.57545e-08	1057.03	2113.05	2113.05	-2.63	-0.00278	35	28				K.LEAAVTQAEQQGEVALNDAR.C	[349-368]
	High	Unambiguous	[K].EEINELNR.[MV]		6	sp; sp; sp; sp; sp; sp	41	0	2	0.00178059	508.753	1016.5	1016.5	-1.44	-0.00073	33	26				K.EEINELNR.V	[323-330]
	Medium	Unambiguous	[K].AQYDDIASR.[S]		3	sp; sp; sp	31	0	2	0.0163999	519.744	1038.48	1038.49	-4.61	-0.0024	32	25				K.AQYDDIASR.S	[283-291]
	High	Unambiguous	[K].AQYDDIASR.[S]		3	sp; sp; sp	41	0	2	0.00143031	519.745	1038.48	1038.49	-2.62	-0.00136	32	25				K.AQYDDIASR.S	[283-291]
	High	Unambiguous	[R].LLEGEEQR.[L]		5	sp; sp; sp; sp; sp	49	0	2	0.000265019	487.249	973.49	973.495	-5.12	-0.00249	33	26				R.LLEGEEQR.L	[412-419]
	High	Unambiguous	[R].TKEEINELNR.[MV]		6	sp; sp; sp; sp; sp; sp	37	1	3	0.00522741	415.885	1245.64	1245.64	-2.24	-0.00093	33	26				R.TKEEINELNR.V	[321-330]
	High	Unambiguous	[R].TKEEINELNR.[MV]		6	sp; sp; sp; sp; sp; sp	50	1	2	0.00024342	623.324	1245.64	1245.64	-1.76	-0.0011	33	26				R.TKEEINELNR.V	[321-330]
	Medium	Unambiguous	[R].RLLEGEEQR.[L]		5	sp; sp; sp; sp; sp	30	1	2	0.0161848	565.299	1129.59	1129.6	-4.23	-0.00239	32	25				R.RLLEGEEQR.L	[411-419]
	High	Unambiguous	[RK].EYQEVmNSK.[L]	M6(Oxidation)	7	sp; sp; sp; sp; sp; sp; sp	37	0	2	0.00421486	572.25	1143.49	1143.5	-4.34	-0.00248	33	26				K.EYQEVMNSK.L	[391-399]
	High	Unambiguous	[R].ATAENEFVALK.[K]		5	sp; sp; sp; sp; sp	69	0	2	3.07622e-06	596.812	1192.62	1192.62	-3.12	-0.00186	33	26				R.ATAENEFVALK.K	[205-215]
sp		23	10	13	3	1	403	45.9	4.93	372
	Confidence	PSM Ambiguity	Annotated Sequence	Modifications	# Proteins	Protein Accessions	Ions Score	# Missed Cleavages	Charge	Expectation Value	m/z [Da]	MH+ [Da]	Theo. MH+ [Da]	DeltaM [ppm]	Deltam/z [Da]	Identity Strict	Identity Relaxed	ptmRS: Best Site Probabilities	ptmRS: Binomial Peptide Score	ptmRS: Isoform Confidence Probability [Probability]	Sequences in Protein	Positions in Protein	PSM Modification Positions in Protein
	High	Unambiguous	[R].QNQEYQVLLDVR.[A]		8	sp; sp; sp; sp; sp; sp; sp; sp	74	0	2	9.48718e-07	752.892	1504.78	1504.78	1.38	0.00104	34	27				R.QNQEYQVLLDVR.A	[334-345]
	High	Unambiguous	[K].QNHEQEVNTLR.[CS]		3	sp; sp; sp	45	0	3	0.000914378	456.558	1367.66	1367.67	-5.12	-0.00233	34	27				K.QNHEQEVNTLR.S	[191-201]
	High	Unambiguous	[K].QNHEQEVNTLR.[CS]		3	sp; sp; sp	36	0	2	0.00828105	684.333	1367.66	1367.67	-4.84	-0.00331	34	27				K.QNHEQEVNTLR.S	[191-201]
	Medium	Unambiguous	[K].QNHEQEVNTLR.[CS]		3	sp; sp; sp	32	0	3	0.0187128	456.558	1367.66	1367.67	-4.32	-0.00197	34	27				K.QNHEQEVNTLR.S	[191-201]
	High	Unambiguous	[R].AQYEALVETNR.[R]		2	sp; sp	46	0	2	0.000734725	647.322	1293.64	1293.64	-5.57	-0.0036	34	27				R.AQYEALVETNR.R	[229-239]
	High	Unambiguous	[R].LVVQIDNAK.[L]		5	sp; sp; sp; sp; sp	61	0	2	9.42553e-06	500.293	999.578	999.583	-5.33	-0.00267	30	23				R.LVVQIDNAK.L	[126-134]
	Medium	Unambiguous	[KR].TIEELQQK.[I]		7	sp; sp; sp; sp; sp; sp; sp	28	0	2	0.0336095	494.767	988.527	988.531	-4.1	-0.00202	32	25				R.TIEELQQK.I	[108-115]
	High	Unambiguous	[K].LASDDFR.[TS]		3	sp; sp; sp	36	0	2	0.00287519	412.2	823.393	823.394	-1.93	-0.00079	30	23				K.LASDDFR.T	[135-141]
	High	Unambiguous	[R].LASYLEK.[V]		7	sp; sp; sp; sp; sp; sp; sp	31	0	2	0.00437817	412.23	823.453	823.456	-3.58	-0.00147	27	20				R.LASYLEK.V	[66-72]
	High	Unambiguous	[R].ENAELER.[R]		1	sp	47	0	2	0.000197139	430.707	860.406	860.411	-5.06	-0.00218	29	22				R.ENAELER.R	[79-85]
	High	Unambiguous	[R].QLVEADLNGLR.[R]		1	sp	43	0	2	0.000790637	614.335	1227.66	1227.67	-4.62	-0.00284	31	24				R.QLVEADLNGLR.R	[152-162]
	High	Unambiguous	[K].ETMQFLNDR.[L]		9	sp; sp; sp; sp; sp; sp; sp; sp; sp	56	0	2	4.52337e-05	577.267	1153.53	1153.53	-3.23	-0.00187	32	25				K.ETMQFLNDR.L	[57-65]
	High	Unambiguous	[K].ETmQFLNDR.[L]	M3(Oxidation)	9	sp; sp; sp; sp; sp; sp; sp; sp; sp	56	0	2	5.58191e-05	585.266	1169.52	1169.53	-1.45	-0.00085	33	26				K.ETMQFLNDR.L	[57-65]
sp		15	12	14	4	1	502	55.2	6.46	371
	Confidence	PSM Ambiguity	Annotated Sequence	Modifications	# Proteins	Protein Accessions	Ions Score	# Missed Cleavages	Charge	Expectation Value	m/z [Da]	MH+ [Da]	Theo. MH+ [Da]	DeltaM [ppm]	Deltam/z [Da]	Identity Strict	Identity Relaxed	ptmRS: Best Site Probabilities	ptmRS: Binomial Peptide Score	ptmRS: Isoform Confidence Probability [Probability]	Sequences in Protein	Positions in Protein	PSM Modification Positions in Protein
	High	Unambiguous	[R].RTKEEINELNR.[MV]		6	sp; sp; sp; sp; sp; sp	37	2	3	0.00552964	467.918	1401.74	1401.74	-3.39	-0.00158	34	27				R.RTKEEINELNR.V	[333-343]
	High	Unambiguous	[KR].YEEEVALR.[A]		4	sp; sp; sp; sp	51	0	2	0.000143073	504.752	1008.5	1008.5	-2.45	-0.00124	32	25				K.YEEEVALR.A	[210-217]
	High	Unambiguous	[K].EEINELNR.[MV]		6	sp; sp; sp; sp; sp; sp	41	0	2	0.00178059	508.753	1016.5	1016.5	-1.44	-0.00073	33	26				K.EEINELNR.V	[336-343]
	Medium	Unambiguous	[K].AQYDDIASR.[S]		3	sp; sp; sp	31	0	2	0.0163999	519.744	1038.48	1038.49	-4.61	-0.0024	32	25				K.AQYDDIASR.S	[296-304]
	High	Unambiguous	[K].AQYDDIASR.[S]		3	sp; sp; sp	41	0	2	0.00143031	519.745	1038.48	1038.49	-2.62	-0.00136	32	25				K.AQYDDIASR.S	[296-304]
	High	Unambiguous	[R].IAVSGFR.[A]		1	sp	32	0	2	0.00477386	375.217	749.426	749.43	-5.68	-0.00213	28	21				R.IAVSGFR.A	[65-71]
	High	Unambiguous	[R].LLEGEEQR.[L]		5	sp; sp; sp; sp; sp	49	0	2	0.000265019	487.249	973.49	973.495	-5.12	-0.00249	33	26				R.LLEGEEQR.L	[425-432]
	High	Unambiguous	[R].ISPGYSVTR.[T]		1	sp	55	0	2	6.11452e-05	490.262	979.517	979.521	-4.22	-0.00207	32	25				R.ISPGYSVTR.T	[7-15]
	High	Unambiguous	[R].ATAENEFVVLK.[K]		2	sp; sp	68	0	2	3.19476e-06	610.828	1220.65	1220.65	-2.99	-0.00182	33	26				R.ATAENEFVVLK.K	[218-228]
	High	Unambiguous	[R].TKEEINELNR.[MV]		6	sp; sp; sp; sp; sp; sp	37	1	3	0.00522741	415.885	1245.64	1245.64	-2.24	-0.00093	33	26				R.TKEEINELNR.V	[334-343]
	High	Unambiguous	[R].TKEEINELNR.[MV]		6	sp; sp; sp; sp; sp; sp	50	1	2	0.00024342	623.324	1245.64	1245.64	-1.76	-0.0011	33	26				R.TKEEINELNR.V	[334-343]
	Medium	Unambiguous	[R].RLLEGEEQR.[L]		5	sp; sp; sp; sp; sp	30	1	2	0.0161848	565.299	1129.59	1129.6	-4.23	-0.00239	32	25				R.RLLEGEEQR.L	[424-432]
	High	Unambiguous	[K].KYEEEVALR.[A]		3	sp; sp; sp	55	1	2	6.65609e-05	568.8	1136.59	1136.59	-1.9	-0.00108	33	26				K.KYEEEVALR.A	[209-217]
	High	Unambiguous	[RK].EYQEVmNSK.[L]	M6(Oxidation)	7	sp; sp; sp; sp; sp; sp; sp	37	0	2	0.00421486	572.25	1143.49	1143.5	-4.34	-0.00248	33	26				K.EYQEVMNSK.L	[404-412]
sp		16	3	7	3	1	231	24.4	7.18	321
	Confidence	PSM Ambiguity	Annotated Sequence	Modifications	# Proteins	Protein Accessions	Ions Score	# Missed Cleavages	Charge	Expectation Value	m/z [Da]	MH+ [Da]	Theo. MH+ [Da]	DeltaM [ppm]	Deltam/z [Da]	Identity Strict	Identity Relaxed	ptmRS: Best Site Probabilities	ptmRS: Binomial Peptide Score	ptmRS: Isoform Confidence Probability [Probability]	Sequences in Protein	Positions in Protein	PSM Modification Positions in Protein
	High	Unambiguous	[R].LGEHNIDVLEGNEQFINAAK.[I]		1	sp	64	0	3	1.14592e-05	737.706	2211.1	2211.1	0.14	0.0001	34	27				R.LGEHNIDVLEGNEQFINAAK.I	[58-77]
	High	Unambiguous	[R].LGEHNIDVLEGNEQFINAAK.[I]		1	sp	66	0	2	7.29561e-06	1106.06	2211.11	2211.1	0.56	0.00062	34	27				R.LGEHNIDVLEGNEQFINAAK.I	[58-77]
	High	Unambiguous	[R].LGEHNIDVLEGNEQFINAAK.[I]		1	sp	54	0	3	0.000136175	737.704	2211.1	2211.1	-2.68	-0.00197	35	28				R.LGEHNIDVLEGNEQFINAAK.I	[58-77]
	High	Unambiguous	[K].LSSPATLNSR.[V]		1	sp	65	0	2	7.38012e-06	523.283	1045.56	1045.56	-4.32	-0.00226	33	26				K.LSSPATLNSR.V	[98-107]
	High	Unambiguous	[K].LSSPATLNSR.[V]		1	sp	67	0	2	4.48897e-06	523.284	1045.56	1045.56	-2.45	-0.00128	33	26				K.LSSPATLNSR.V	[98-107]
	High	Unambiguous	[K].LSSPATLNSR.[V]		1	sp	65	0	2	6.46924e-06	523.286	1045.56	1045.56	1.28	0.00067	32	25				K.LSSPATLNSR.V	[98-107]
	High	Unambiguous	[R].VATVSLPR.[S]		1	sp	46	0	2	0.000203931	421.756	842.505	842.509	-4.83	-0.00204	29	22				R.VATVSLPR.S	[108-115]
sp		17	7	10	1	1	404	46.2	4.84	304
	Confidence	PSM Ambiguity	Annotated Sequence	Modifications	# Proteins	Protein Accessions	Ions Score	# Missed Cleavages	Charge	Expectation Value	m/z [Da]	MH+ [Da]	Theo. MH+ [Da]	DeltaM [ppm]	Deltam/z [Da]	Identity Strict	Identity Relaxed	ptmRS: Best Site Probabilities	ptmRS: Binomial Peptide Score	ptmRS: Isoform Confidence Probability [Probability]	Sequences in Protein	Positions in Protein	PSM Modification Positions in Protein
	High	Unambiguous	[R].QNQEYQVLLDVR.[A]		8	sp; sp; sp; sp; sp; sp; sp; sp	74	0	2	9.48718e-07	752.892	1504.78	1504.78	1.38	0.00104	34	27				R.QNQEYQVLLDVR.A	[335-346]
	High	Unambiguous	[K].QNHEQEVNTLR.[CS]		3	sp; sp; sp	45	0	3	0.000914378	456.558	1367.66	1367.67	-5.12	-0.00233	34	27				K.QNHEQEVNTLR.C	[192-202]
	High	Unambiguous	[K].QNHEQEVNTLR.[CS]		3	sp; sp; sp	36	0	2	0.00828105	684.333	1367.66	1367.67	-4.84	-0.00331	34	27				K.QNHEQEVNTLR.C	[192-202]
	Medium	Unambiguous	[K].QNHEQEVNTLR.[CS]		3	sp; sp; sp	32	0	3	0.0187128	456.558	1367.66	1367.67	-4.32	-0.00197	34	27				K.QNHEQEVNTLR.C	[192-202]
	High	Unambiguous	[R].LVVQIDNAK.[L]		5	sp; sp; sp; sp; sp	61	0	2	9.42553e-06	500.293	999.578	999.583	-5.33	-0.00267	30	23				R.LVVQIDNAK.L	[127-135]
	Medium	Unambiguous	[KR].TIEELQQK.[I]		7	sp; sp; sp; sp; sp; sp; sp	28	0	2	0.0336095	494.767	988.527	988.531	-4.1	-0.00202	32	25				K.TIEELQQK.I	[109-116]
	High	Unambiguous	[R].LASYLEK.[V]		7	sp; sp; sp; sp; sp; sp; sp	31	0	2	0.00437817	412.23	823.453	823.456	-3.58	-0.00147	27	20				R.LASYLEK.V	[67-73]
	High	Unambiguous	[R].QLVESDINSLR.[R]		1	sp	58	0	2	3.667e-05	637.339	1273.67	1273.67	-3.58	-0.00228	33	26				R.QLVESDINSLR.R	[153-163]
	High	Unambiguous	[K].ETMQFLNDR.[L]		9	sp; sp; sp; sp; sp; sp; sp; sp; sp	56	0	2	4.52337e-05	577.267	1153.53	1153.53	-3.23	-0.00187	32	25				K.ETMQFLNDR.L	[58-66]
	High	Unambiguous	[K].ETmQFLNDR.[L]	M3(Oxidation)	9	sp; sp; sp; sp; sp; sp; sp; sp; sp	56	0	2	5.58191e-05	585.266	1169.52	1169.53	-1.45	-0.00085	33	26				K.ETMQFLNDR.L	[58-66]
sp		11	10	11	1	1	505	54.9	5.55	292
	Confidence	PSM Ambiguity	Annotated Sequence	Modifications	# Proteins	Protein Accessions	Ions Score	# Missed Cleavages	Charge	Expectation Value	m/z [Da]	MH+ [Da]	Theo. MH+ [Da]	DeltaM [ppm]	Deltam/z [Da]	Identity Strict	Identity Relaxed	ptmRS: Best Site Probabilities	ptmRS: Binomial Peptide Score	ptmRS: Isoform Confidence Probability [Probability]	Sequences in Protein	Positions in Protein	PSM Modification Positions in Protein
	High	Unambiguous	[R].RTKEEINELNR.[MV]		6	sp; sp; sp; sp; sp; sp	37	2	3	0.00552964	467.918	1401.74	1401.74	-3.39	-0.00158	34	27				R.RTKEEINELNR.M	[317-327]
	High	Unambiguous	[K].EEINELNR.[MV]		6	sp; sp; sp; sp; sp; sp	41	0	2	0.00178059	508.753	1016.5	1016.5	-1.44	-0.00073	33	26				K.EEINELNR.M	[320-327]
	High	Unambiguous	[K].YEEEVSLR.[A]		2	sp; sp	46	0	2	0.000638574	512.75	1024.49	1024.49	-2.04	-0.00104	33	26				K.YEEEVSLR.A	[194-201]
	High	Unambiguous	[R].LYEEEIR.[IV]		5	sp; sp; sp; sp; sp	40	0	2	0.00202519	476.241	951.476	951.478	-2.81	-0.00134	32	25				R.LYEEEIR.I	[242-248]
	High	Unambiguous	[R].LLEGEEQR.[L]		5	sp; sp; sp; sp; sp	49	0	2	0.000265019	487.249	973.49	973.495	-5.12	-0.00249	33	26				R.LLEGEEQR.L	[409-416]
	High	Unambiguous	[R].RLYEEEIR.[IV]		5	sp; sp; sp; sp; sp	60	1	2	2.1444e-05	554.292	1107.58	1107.58	-1.57	-0.00087	33	26				R.RLYEEEIR.I	[241-248]
	High	Unambiguous	[R].TKEEINELNR.[MV]		6	sp; sp; sp; sp; sp; sp	37	1	3	0.00522741	415.885	1245.64	1245.64	-2.24	-0.00093	33	26				R.TKEEINELNR.M	[318-327]
	High	Unambiguous	[R].TKEEINELNR.[MV]		6	sp; sp; sp; sp; sp; sp	50	1	2	0.00024342	623.324	1245.64	1245.64	-1.76	-0.0011	33	26				R.TKEEINELNR.M	[318-327]
	Medium	Unambiguous	[R].RLLEGEEQR.[L]		5	sp; sp; sp; sp; sp	30	1	2	0.0161848	565.299	1129.59	1129.6	-4.23	-0.00239	32	25				R.RLLEGEEQR.L	[408-416]
	High	Unambiguous	[RK].EYQEVmNSK.[L]	M6(Oxidation)	7	sp; sp; sp; sp; sp; sp; sp	37	0	2	0.00421486	572.25	1143.49	1143.5	-4.34	-0.00248	33	26				R.EYQEVMNSK.L	[388-396]
	High	Unambiguous	[R].ATAENEFVALK.[K]		5	sp; sp; sp; sp; sp	69	0	2	3.07622e-06	596.812	1192.62	1192.62	-3.12	-0.00186	33	26				R.ATAENEFVALK.K	[202-212]
sp		13	5	5	2	1	425	47.6	4.81	228
	Confidence	PSM Ambiguity	Annotated Sequence	Modifications	# Proteins	Protein Accessions	Ions Score	# Missed Cleavages	Charge	Expectation Value	m/z [Da]	MH+ [Da]	Theo. MH+ [Da]	DeltaM [ppm]	Deltam/z [Da]	Identity Strict	Identity Relaxed	ptmRS: Best Site Probabilities	ptmRS: Binomial Peptide Score	ptmRS: Isoform Confidence Probability [Probability]	Sequences in Protein	Positions in Protein	PSM Modification Positions in Protein
	High	Unambiguous	[R].QNQEYQVLLDVR.[A]		8	sp; sp; sp; sp; sp; sp; sp; sp	74	0	2	9.48718e-07	752.892	1504.78	1504.78	1.38	0.00104	34	27				R.QNQEYQVLLDVR.A	[346-357]
	High	Unambiguous	[R].DALESTLAETEAR.[Y]		1	sp	81	0	2	2.44269e-07	703.343	1405.68	1405.68	-1.95	-0.00137	34	27				R.DALESTLAETEAR.Y	[305-317]
	Medium	Unambiguous	[R].LVVEIDNAK.[L]		1	sp	30	0	2	0.0158259	500.785	1000.56	1000.57	-5.58	-0.00279	31	24				R.LVVEIDNAK.L	[138-146]
	High	Unambiguous	[KR].SDLEAQVESLK.[E]		4	sp; sp; sp; sp	50	0	2	0.000242477	609.814	1218.62	1218.62	-0.97	-0.00059	33	26				K.SDLEAQVESLK.E	[185-195]
	High	Unambiguous	[R].QLVESDINGLR.[R]		2	sp; sp	67	0	2	3.27469e-06	622.335	1243.66	1243.66	-1.36	-0.00084	32	25				R.QLVESDINGLR.R	[164-174]
AT4G18370.1	DEGP protease 5	16	4	4	4	1	323	34.9	5.31	209
	Confidence	PSM Ambiguity	Annotated Sequence	Modifications	# Proteins	Protein Accessions	Ions Score	# Missed Cleavages	Charge	Expectation Value	m/z [Da]	MH+ [Da]	Theo. MH+ [Da]	DeltaM [ppm]	Deltam/z [Da]	Identity Strict	Identity Relaxed	ptmRS: Best Site Probabilities	ptmRS: Binomial Peptide Score	ptmRS: Isoform Confidence Probability [Probability]	Sequences in Protein	Positions in Protein	PSM Modification Positions in Protein
	High	Unambiguous	[R].ELNPVVLGTSNDLR.[V]		1	AT4G18370.1	61	0	2	1.19564e-05	763.912	1526.82	1526.82	0.09	7e-05	32	25				R.ELNPVVLGTSNDLR.V	[200-213]
	High	Unambiguous	[K].TSPSVVYIEAIELPK.[T]		1	AT4G18370.1	39	0	2	0.00207505	823.456	1645.9	1645.9	-0.3	-0.00025	32	25				K.TSPSVVYIEAIELPK.T	[98-112]
	High	Unambiguous	[K].IVGLDPDNDLAVLK.[I]		1	AT4G18370.1	81	0	2	9.36198e-08	741.415	1481.82	1481.82	1.47	0.00109	30	23				K.IVGLDPDNDLAVLK.I	[180-193]
	High	Unambiguous	[K].LATDQFGLQR.[C]		1	AT4G18370.1	83	0	2	1.05987e-07	574.806	1148.6	1148.61	-1.78	-0.00102	33	26				K.LATDQFGLQR.C	[152-161]
sp		26	5	5	1	1	109	12.7	4.59	180
	Confidence	PSM Ambiguity	Annotated Sequence	Modifications	# Proteins	Protein Accessions	Ions Score	# Missed Cleavages	Charge	Expectation Value	m/z [Da]	MH+ [Da]	Theo. MH+ [Da]	DeltaM [ppm]	Deltam/z [Da]	Identity Strict	Identity Relaxed	ptmRS: Best Site Probabilities	ptmRS: Binomial Peptide Score	ptmRS: Isoform Confidence Probability [Probability]	Sequences in Protein	Positions in Protein	PSM Modification Positions in Protein
	High	Unambiguous	[KR].YEEEVALR.[A]		4	sp; sp; sp; sp	51	0	2	0.000143073	504.752	1008.5	1008.5	-2.45	-0.00124	32	25				R.YEEEVALR.A	[53-60]
	High	Unambiguous	[R].LYEEEIR.[IV]		5	sp; sp; sp; sp; sp	40	0	2	0.00202519	476.241	951.476	951.478	-2.81	-0.00134	32	25				R.LYEEEIR.V	[101-107]
	High	Unambiguous	[R].RLYEEEIR.[IV]		5	sp; sp; sp; sp; sp	60	1	2	2.1444e-05	554.292	1107.58	1107.58	-1.57	-0.00087	33	26				R.RLYEEEIR.V	[100-107]
	High	Unambiguous	[R].RYEEEVALR.[A]		1	sp	42	1	2	0.00130682	582.803	1164.6	1164.6	-2	-0.00116	33	26				R.RYEEEVALR.A	[52-60]
	High	Unambiguous	[R].ATAENEFVALK.[K]		5	sp; sp; sp; sp; sp	69	0	2	3.07622e-06	596.812	1192.62	1192.62	-3.12	-0.00186	33	26				R.ATAENEFVALK.K	[61-71]
sp		7	3	3	1	1	453	48.7	4.79	133
	Confidence	PSM Ambiguity	Annotated Sequence	Modifications	# Proteins	Protein Accessions	Ions Score	# Missed Cleavages	Charge	Expectation Value	m/z [Da]	MH+ [Da]	Theo. MH+ [Da]	DeltaM [ppm]	Deltam/z [Da]	Identity Strict	Identity Relaxed	ptmRS: Best Site Probabilities	ptmRS: Binomial Peptide Score	ptmRS: Isoform Confidence Probability [Probability]	Sequences in Protein	Positions in Protein	PSM Modification Positions in Protein
	High	Unambiguous	[R].ALEEANADLEVK.[I]		1	sp	68	0	2	3.37937e-06	651.33	1301.65	1301.66	-4.66	-0.00303	33	26				R.ALEEANADLEVK.I	[123-134]
	High	Unambiguous	[R].LASYLEK.[V]		7	sp; sp; sp; sp; sp; sp; sp	31	0	2	0.00437817	412.23	823.453	823.456	-3.58	-0.00147	27	20				R.LASYLEK.V	[114-120]
	High	Unambiguous	[R].QSVEADINGLR.[R]		2	sp; sp	76	0	2	5.14578e-07	601.31	1201.61	1201.62	-3.48	-0.00209	33	26				R.QSVEADINGLR.R	[201-211]
AT5G23120.1	photosystem II stability/assembly factor, chloroplast (HCF136)	9	3	3	3	1	403	44.1	7.34	126
	Confidence	PSM Ambiguity	Annotated Sequence	Modifications	# Proteins	Protein Accessions	Ions Score	# Missed Cleavages	Charge	Expectation Value	m/z [Da]	MH+ [Da]	Theo. MH+ [Da]	DeltaM [ppm]	Deltam/z [Da]	Identity Strict	Identity Relaxed	ptmRS: Best Site Probabilities	ptmRS: Binomial Peptide Score	ptmRS: Isoform Confidence Probability [Probability]	Sequences in Protein	Positions in Protein	PSM Modification Positions in Protein
	High	Unambiguous	[R].SIPSAEEEDFNYR.[F]		1	AT5G23120.1	62	0	2	1.81674e-05	778.844	1556.68	1556.69	-3.15	-0.00245	34	27				R.SIPSAEEEDFNYR.F	[134-146]
	High	Unambiguous	[K].GTGITEEFEEVPVQSR.[G]		1	AT5G23120.1	59	0	2	5.00854e-05	889.432	1777.86	1777.86	-2.54	-0.00226	35	28				K.GTGITEEFEEVPVQSR.G	[316-331]
	High	Unambiguous	[R].YVAVSSR.[G]		1	AT5G23120.1	41	0	2	0.000615398	391.212	781.416	781.42	-5.24	-0.00205	28	21				R.YVAVSSR.G	[260-266]
sp		3	2	2	2	1	511	57.7	6.93	78
	Confidence	PSM Ambiguity	Annotated Sequence	Modifications	# Proteins	Protein Accessions	Ions Score	# Missed Cleavages	Charge	Expectation Value	m/z [Da]	MH+ [Da]	Theo. MH+ [Da]	DeltaM [ppm]	Deltam/z [Da]	Identity Strict	Identity Relaxed	ptmRS: Best Site Probabilities	ptmRS: Binomial Peptide Score	ptmRS: Isoform Confidence Probability [Probability]	Sequences in Protein	Positions in Protein	PSM Modification Positions in Protein
	Medium	Unambiguous	[K].IYVSDDGK.[A]		1	sp	30	0	2	0.0259091	448.719	896.431	896.436	-5.75	-0.00258	33	26				K.IYVSDDGK.A	[482-489]
	High	Unambiguous	[R].SGNEDEFR.[N]		1	sp	64	0	2	3.7987e-06	477.199	953.39	953.396	-6.2	-0.00296	29	22				R.SGNEDEFR.N	[88-95]
AT2G42130.4	Plastid-lipid associated protein PAP / fibrillin family protein	7	2	2	2	1	299	33	6.3	67
	Confidence	PSM Ambiguity	Annotated Sequence	Modifications	# Proteins	Protein Accessions	Ions Score	# Missed Cleavages	Charge	Expectation Value	m/z [Da]	MH+ [Da]	Theo. MH+ [Da]	DeltaM [ppm]	Deltam/z [Da]	Identity Strict	Identity Relaxed	ptmRS: Best Site Probabilities	ptmRS: Binomial Peptide Score	ptmRS: Isoform Confidence Probability [Probability]	Sequences in Protein	Positions in Protein	PSM Modification Positions in Protein
	High	Unambiguous	[R].FPSTLANLSR.[M]		5	AT2G42130.5; AT2G42130.1; AT2G42130.2; AT2G42130.4; AT2G42130.3	40	0	2	0.00211431	553.302	1105.6	1105.6	-3.32	-0.00184	32	25				R.FPSTLANLSR.M	[149-158]
	High	Unambiguous	[K].DAGGFEALVTGK.[T]		4	AT2G42130.1; AT2G42130.2; AT2G42130.4; AT2G42130.3	43	0	2	0.001192	582.797	1164.59	1164.59	-1.79	-0.00104	33	26				K.DAGGFEALVTGK.T	[81-92]
sp		10	1	1	1	1	156	18	9.64	40
	Confidence	PSM Ambiguity	Annotated Sequence	Modifications	# Proteins	Protein Accessions	Ions Score	# Missed Cleavages	Charge	Expectation Value	m/z [Da]	MH+ [Da]	Theo. MH+ [Da]	DeltaM [ppm]	Deltam/z [Da]	Identity Strict	Identity Relaxed	ptmRS: Best Site Probabilities	ptmRS: Binomial Peptide Score	ptmRS: Isoform Confidence Probability [Probability]	Sequences in Protein	Positions in Protein	PSM Modification Positions in Protein
	High	Unambiguous	[K].TITLEVEPSDTIENVK.[A]		1	sp	40	0	2	0.00293377	894.467	1787.93	1787.93	-0.62	-0.00055	34	27				K.TITLEVEPSDTIENVK.A	[12-27]
sp		4	1	1	1	1	386	42.9	5.29	38
	Confidence	PSM Ambiguity	Annotated Sequence	Modifications	# Proteins	Protein Accessions	Ions Score	# Missed Cleavages	Charge	Expectation Value	m/z [Da]	MH+ [Da]	Theo. MH+ [Da]	DeltaM [ppm]	Deltam/z [Da]	Identity Strict	Identity Relaxed	ptmRS: Best Site Probabilities	ptmRS: Binomial Peptide Score	ptmRS: Isoform Confidence Probability [Probability]	Sequences in Protein	Positions in Protein	PSM Modification Positions in Protein
	High	Unambiguous	[R].GGLEPINFQTAADQAR.[E]		1	sp	38	0	2	0.0047213	844.423	1687.84	1687.84	-0.97	-0.00082	34	27				R.GGLEPINFQTAADQAR.E	[128-143]
sp		6	1	1	1	1	148	16.5	9.16	37
	Confidence	PSM Ambiguity	Annotated Sequence	Modifications	# Proteins	Protein Accessions	Ions Score	# Missed Cleavages	Charge	Expectation Value	m/z [Da]	MH+ [Da]	Theo. MH+ [Da]	DeltaM [ppm]	Deltam/z [Da]	Identity Strict	Identity Relaxed	ptmRS: Best Site Probabilities	ptmRS: Binomial Peptide Score	ptmRS: Isoform Confidence Probability [Probability]	Sequences in Protein	Positions in Protein	PSM Modification Positions in Protein
	High	Unambiguous	[R].ATNYNAGDR.[S]		1	sp	37	0	2	0.00203874	491.221	981.434	981.438	-4.34	-0.00213	30	23				R.ATNYNAGDR.S	[60-68]
AT5G42450.1	Pentatricopeptide repeat (PPR) superfamily protein	2	1	1	1	1	517	58.3	7.81	36	Phospho [T464(100)]
	Confidence	PSM Ambiguity	Annotated Sequence	Modifications	# Proteins	Protein Accessions	Ions Score	# Missed Cleavages	Charge	Expectation Value	m/z [Da]	MH+ [Da]	Theo. MH+ [Da]	DeltaM [ppm]	Deltam/z [Da]	Identity Strict	Identity Relaxed	ptmRS: Best Site Probabilities	ptmRS: Binomial Peptide Score	ptmRS: Isoform Confidence Probability [Probability]	Sequences in Protein	Positions in Protein	PSM Modification Positions in Protein
	High	Unambiguous	[R].KMKEtGLK.[R]	T5(Phospho)	1	AT5G42450.1	36	2	2	0.00495843	507.757	1014.51	1014.51	0.79	0.0004	32	25	T5(Phospho): 100	192.33	1	R.KMKETGLK.R	[460-467]	1xPhospho [T464(100)]
sp		3	1	1	1	1	214	24.5	5.02	33
	Confidence	PSM Ambiguity	Annotated Sequence	Modifications	# Proteins	Protein Accessions	Ions Score	# Missed Cleavages	Charge	Expectation Value	m/z [Da]	MH+ [Da]	Theo. MH+ [Da]	DeltaM [ppm]	Deltam/z [Da]	Identity Strict	Identity Relaxed	ptmRS: Best Site Probabilities	ptmRS: Binomial Peptide Score	ptmRS: Isoform Confidence Probability [Probability]	Sequences in Protein	Positions in Protein	PSM Modification Positions in Protein
	High	Unambiguous	[K].EDVPSER.[Y]		1	sp	33	0	2	0.00223714	416.194	831.381	831.384	-4.36	-0.00181	26	19				K.EDVPSER.Y	[99-105]
AT5G03435.1	Ca2+dependent plant phosphoribosyltransferase family protein	2	1	1	1	1	745	85	8.34	30
	Confidence	PSM Ambiguity	Annotated Sequence	Modifications	# Proteins	Protein Accessions	Ions Score	# Missed Cleavages	Charge	Expectation Value	m/z [Da]	MH+ [Da]	Theo. MH+ [Da]	DeltaM [ppm]	Deltam/z [Da]	Identity Strict	Identity Relaxed	ptmRS: Best Site Probabilities	ptmRS: Binomial Peptide Score	ptmRS: Isoform Confidence Probability [Probability]	Sequences in Protein	Positions in Protein	PSM Modification Positions in Protein
	Medium	Unambiguous	[R].VTIVSGHDLISTDR.[N]		1	AT5G03435.1	30	0	2	0.0148157	756.909	1512.81	1512.8	5.75	0.00435	31	24				R.VTIVSGHDLISTDR.N	[197-210]
AT5G61200.3	FUNCTIONS IN: molecular_function unknown; INVOLVED IN: biological_process unknown; LOCATED IN: chloroplast; BEST Arabidopsis thaliana protein match is: myosin heavy chain-related (TAIR:AT5G07890.3).	2	1	1	1	1	389	45.3	4.79	26
	Confidence	PSM Ambiguity	Annotated Sequence	Modifications	# Proteins	Protein Accessions	Ions Score	# Missed Cleavages	Charge	Expectation Value	m/z [Da]	MH+ [Da]	Theo. MH+ [Da]	DeltaM [ppm]	Deltam/z [Da]	Identity Strict	Identity Relaxed	ptmRS: Best Site Probabilities	ptmRS: Binomial Peptide Score	ptmRS: Isoform Confidence Probability [Probability]	Sequences in Protein	Positions in Protein	PSM Modification Positions in Protein
	Medium	Unambiguous	[M].SSNWGSSSR.[D]		1	AT5G61200.3	26	0	2	0.025366	484.212	967.418	967.423	-5.26	-0.00254	30	23				M.SSNWGSSSR.D	[2-10]
AT1G68750.1	phosphoenolpyruvate carboxylase 4	1	1	1	1	1	1032	116.5	7.12	24
	Confidence	PSM Ambiguity	Annotated Sequence	Modifications	# Proteins	Protein Accessions	Ions Score	# Missed Cleavages	Charge	Expectation Value	m/z [Da]	MH+ [Da]	Theo. MH+ [Da]	DeltaM [ppm]	Deltam/z [Da]	Identity Strict	Identity Relaxed	ptmRS: Best Site Probabilities	ptmRS: Binomial Peptide Score	ptmRS: Isoform Confidence Probability [Probability]	Sequences in Protein	Positions in Protein	PSM Modification Positions in Protein
	Medium	Unambiguous	[R].GLGTELR.[K]		1	AT1G68750.1	24	0	2	0.039484	373.212	745.417	745.42	-4.18	-0.00156	29	22				R.GLGTELR.K	[947-953]
AT2G04190.1	TRAF-like family protein	2	1	1	1	1	411	44.4	6.61	18
	Confidence	PSM Ambiguity	Annotated Sequence	Modifications	# Proteins	Protein Accessions	Ions Score	# Missed Cleavages	Charge	Expectation Value	m/z [Da]	MH+ [Da]	Theo. MH+ [Da]	DeltaM [ppm]	Deltam/z [Da]	Identity Strict	Identity Relaxed	ptmRS: Best Site Probabilities	ptmRS: Binomial Peptide Score	ptmRS: Isoform Confidence Probability [Probability]	Sequences in Protein	Positions in Protein	PSM Modification Positions in Protein
	High	Unambiguous	[R].GYGGGPR.[V]		1	AT2G04190.1	18	0	2	0.00698329	332.163	663.318	663.321	-4.03	-0.00134	16	13				R.GYGGGPR.V	[42-48]

## Sheet: spot 1_semi
Accession	Description	Coverage [%]	# Peptides	# PSMs	# Unique Peptides	# Protein Groups	# AAs	MW [kDa]	calc. pI	Score Mascot: A6 Mascot	Modifications
AT3G01480.1	cyclophilin 38	67	47	71	47	1	437	48	5.16	2607	Phospho [S159(100); T298(99.4); T318(100)]
	Confidence	PSM Ambiguity	Annotated Sequence	Modifications	# Proteins	Protein Accessions	Ions Score	# Missed Cleavages	Charge	Expectation Value	m/z [Da]	MH+ [Da]	Theo. MH+ [Da]	DeltaM [ppm]	Deltam/z [Da]	Identity Strict	Identity Relaxed	ptmRS: Best Site Probabilities	ptmRS: Binomial Peptide Score	ptmRS: Isoform Confidence Probability [Probability]	Sequences in Protein	Positions in Protein	PSM Modification Positions in Protein
	High	Unambiguous	[G].YVTDNEDFLADLK.[V]		1	AT3G01480.1	77	0	2	2.16221e-05	771.87	1542.73	1542.73	0.39	0.0003	50	43				G.YVTDNEDFLADLK.V	[399-411]
	High	Unambiguous	[D].PEGPAEGFIDPSTEK.[T]		2	AT3G01480.1; AT3G01480.2	111	0	2	7.86919e-09	787.371	1573.73	1573.74	-2.15	-0.00169	50	43				D.PEGPAEGFIDPSTEK.T	[301-315]
	High	Unambiguous	[Y].NAPVTAGNFVDLVER.[H]		2	AT3G01480.1; AT3G01480.2	81	0	2	5.4463e-06	801.418	1601.83	1601.83	0.9	0.00072	48	41				Y.NAPVTAGNFVDLVER.H	[266-280]
	High	Unambiguous	[R].EVQKPLEDITDSLK.[I]		2	AT3G01480.1; AT3G01480.2	76	0	2	1.45447e-05	807.929	1614.85	1614.86	-4.87	-0.00393	47	40				R.EVQKPLEDITDSLK.I	[120-133]
	High	Unambiguous	[R].EVQKPLEDITDSLK.[I]		2	AT3G01480.1; AT3G01480.2	50	0	2	0.00591308	807.931	1614.85	1614.86	-2.75	-0.00222	47	40				R.EVQKPLEDITDSLK.I	[120-133]
	Medium	Unambiguous	[K].IKDNPNIEDcVFR.[I]	C10(Carbamidomethyl)	2	AT3G01480.1; AT3G01480.2	43	1	2	0.0518434	810.396	1619.79	1619.78	0.59	0.00048	49	42				K.IKDNPNIEDCVFR.I	[247-259]
	High	Unambiguous	[K].IKDNPNIEDcVFR.[I]	C10(Carbamidomethyl)	2	AT3G01480.1; AT3G01480.2	71	1	2	7.9147e-05	810.397	1619.79	1619.78	1.12	0.0009	49	42				K.IKDNPNIEDCVFR.I	[247-259]
	High	Unambiguous	[K].ESELTPSNSNILDGR.[Y]		1	AT3G01480.1	54	0	2	0.00437145	816.396	1631.78	1631.79	-1.47	-0.0012	50	43				K.ESELTPSNSNILDGR.Y	[379-393]
	High	Unambiguous	[K].ESELTPSNSNILDGR.[Y]		1	AT3G01480.1	79	0	2	1.17149e-05	816.397	1631.79	1631.79	-0.28	-0.00023	50	43				K.ESELTPSNSNILDGR.Y	[379-393]
	High	Unambiguous	[G].DPEGPAEGFIDPSTEK.[T]		2	AT3G01480.1; AT3G01480.2	81	0	2	8.81181e-06	844.885	1688.76	1688.76	-1.26	-0.00106	50	43				G.DPEGPAEGFIDPSTEK.T	[300-315]
	High	Unambiguous	[K].TPFYGSTLEELGLYK.[A]		1	AT3G01480.1	75	0	2	2.83934e-05	859.438	1717.87	1717.87	0.22	0.00019	49	42				K.TPFYGSTLEELGLYK.A	[330-344]
	High	Unambiguous	[N].APVTAGNFVDLVER.[H]		2	AT3G01480.1; AT3G01480.2	88	0	2	1.03296e-06	744.397	1487.79	1487.79	0.45	0.00033	47	40				N.APVTAGNFVDLVER.H	[267-280]
	Medium	Unambiguous	[R].TVPLEImVTGEK.[T]	M7(Oxidation)	2	AT3G01480.1; AT3G01480.2	45	0	2	0.0204506	666.856	1332.71	1332.71	-2.01	-0.00134	47	40				R.TVPLEIMVTGEK.T	[318-329]
	Medium	Unambiguous	[R].TVPLEImVTGEK.[T]	M7(Oxidation)	2	AT3G01480.1; AT3G01480.2	40	0	2	0.0513328	666.858	1332.71	1332.71	-0.09	-6e-05	47	40				R.TVPLEIMVTGEK.T	[318-329]
	High	Unambiguous	[R].TVPLEImVTGEK.[T]	M7(Oxidation)	2	AT3G01480.1; AT3G01480.2	54	0	2	0.00214683	666.858	1332.71	1332.71	0.19	0.00012	47	40				R.TVPLEIMVTGEK.T	[318-329]
	High	Unambiguous	[F].YGSTLEELGLYK.[A]		1	AT3G01480.1	61	0	2	0.000568773	686.853	1372.7	1372.7	-0.42	-0.00029	48	41				F.YGSTLEELGLYK.A	[333-344]
	High	Unambiguous	[K].DNPNIEDcVFR.[I]	C8(Carbamidomethyl)	2	AT3G01480.1; AT3G01480.2	69	0	2	0.000110579	689.802	1378.6	1378.61	-6.07	-0.00419	49	42				K.DNPNIEDCVFR.I	[249-259]
	High	Unambiguous	[Y].VTDNEDFLADLK.[V]		1	AT3G01480.1	79	0	2	1.16953e-05	690.338	1379.67	1379.67	0.07	5e-05	49	42				Y.VTDNEDFLADLK.V	[400-411]
	High	Unambiguous	[S].VLISGPPIKDPEALLR.[Y]		2	AT3G01480.1; AT3G01480.2	75	1	2	1.60227e-06	859.514	1718.02	1718.02	0.12	0.0001	37	30				S.VLISGPPIKDPEALLR.Y	[93-108]
	High	Unambiguous	[R].tVPLEImVTGEK.[T]	T1(Phospho); M7(Oxidation)	2	AT3G01480.1; AT3G01480.2	55	0	2	0.00300775	706.836	1412.66	1412.67	-7.19	-0.00508	49	42	T1(Phospho): 100	230.54	1	R.TVPLEIMVTGEK.T	[318-329]	1xPhospho [T318(100)]
	High	Unambiguous	[S].ELTPSNSNILDGR.[Y]		1	AT3G01480.1	76	0	2	1.99961e-05	708.358	1415.71	1415.71	-2.79	-0.00198	48	41				S.ELTPSNSNILDGR.Y	[381-393]
	High	Unambiguous	[A].PVTAGNFVDLVER.[H]		2	AT3G01480.1; AT3G01480.2	71	0	2	4.53402e-05	708.878	1416.75	1416.75	0.65	0.00046	47	40				A.PVTAGNFVDLVER.H	[268-280]
	High	Unambiguous	[R].TVPLEImVTGEKT.[P]	M7(Oxidation)	2	AT3G01480.1; AT3G01480.2	66	1	2	0.000153487	717.378	1433.75	1433.76	-4.56	-0.00327	47	40				R.TVPLEIMVTGEKT.P	[318-330]
	High	Unambiguous	[P].EGPAEGFIDPSTEK.[T]		2	AT3G01480.1; AT3G01480.2	56	0	2	0.0025832	738.846	1476.68	1476.69	-0.28	-0.00021	49	42				P.EGPAEGFIDPSTEK.T	[302-315]
	Medium	Unambiguous	[G].GIEEDmVDGFPYEVPEEYR.[N]	M6(Oxidation)	2	AT3G01480.1; AT3G01480.2	49	0	2	0.0199485	1145.5	2289.98	2289.99	-1.06	-0.00121	51	44				G.GIEEDMVDGFPYEVPEEYR.N	[212-230]
	Medium	Unambiguous	[G].GIEEDmVDGFPYEVPEEYR.[N]	M6(Oxidation)	2	AT3G01480.1; AT3G01480.2	47	0	3	0.0321673	764.001	2289.99	2289.99	0.64	0.00049	51	44				G.GIEEDMVDGFPYEVPEEYR.N	[212-230]
	High	Unambiguous	[D].GFVVQTGDPEGPAEGFIDPSTEK.[T]		2	AT3G01480.1; AT3G01480.2	52	0	3	0.00854105	793.044	2377.12	2377.12	-1.05	-0.00083	51	44				D.GFVVQTGDPEGPAEGFIDPSTEK.T	[293-315]
	High	Unambiguous	[K].VGDVIESIQVVSGLENLANPSYK.[I]		1	AT3G01480.1	66	0	3	0.000150793	811.095	2431.27	2431.27	-0.84	-0.00068	47	40				K.VGDVIESIQVVSGLENLANPSYK.I	[412-434]
	High	Unambiguous	[R].SDGFVVQTGDPEGPAEGFIDPSTEK.[T]		2	AT3G01480.1; AT3G01480.2	57	0	2	0.00310384	1290.09	2579.18	2579.18	-0.99	-0.00128	52	45				R.SDGFVVQTGDPEGPAEGFIDPSTEK.T	[291-315]
	High	Unambiguous	[R].SDGFVVQTGDPEGPAEGFIDPSTEK.[T]		2	AT3G01480.1; AT3G01480.2	68	0	2	0.000237649	1290.09	2579.18	2579.18	0.05	7e-05	52	45				R.SDGFVVQTGDPEGPAEGFIDPSTEK.T	[291-315]
	High	Unambiguous	[R].SDGFVVQTGDPEGPAEGFIDPSTEK.[T]		2	AT3G01480.1; AT3G01480.2	72	0	3	9.50118e-05	860.399	2579.18	2579.18	1.77	0.00152	52	45				R.SDGFVVQTGDPEGPAEGFIDPSTEK.T	[291-315]
	Medium	Unambiguous	[R].SDGFVVQTGDPEGPAEGFIDPSTEK.[T]		2	AT3G01480.1; AT3G01480.2	48	0	3	0.0256244	860.399	2579.18	2579.18	1.84	0.00159	52	45				R.SDGFVVQTGDPEGPAEGFIDPSTEK.T	[291-315]
	High	Unambiguous	[K].YVGGIEEDmVDGFPYEVPEEYR.[N]	M9(Oxidation)	2	AT3G01480.1; AT3G01480.2	74	0	2	7.16682e-05	1305.07	2609.14	2609.14	-0.79	-0.00103	52	45				K.YVGGIEEDMVDGFPYEVPEEYR.N	[209-230]
	High	Unambiguous	[R].sDGFVVQTGDPEGPAEGFIDPSTEK.[T]	S1(Phospho)	2	AT3G01480.1; AT3G01480.2	67	0	2	0.000304315	1330.07	2659.13	2659.14	-3.72	-0.00495	52	45	T8(Phospho): 99.4	339.05	0.006	R.SDGFVVQTGDPEGPAEGFIDPSTEK.T	[291-315]	1xPhospho [T298(99.4)]
	High	Unambiguous	[R].SDGFVVQtGDPEGPAEGFIDPSTEK.[T]	T8(Phospho)	2	AT3G01480.1; AT3G01480.2	66	0	2	0.000472415	1330.07	2659.13	2659.14	-3.72	-0.00495	52	45	T8(Phospho): 99.4	361.21	0.994	R.SDGFVVQTGDPEGPAEGFIDPSTEK.T	[291-315]	1xPhospho [T298(99.4)]
	High	Unambiguous	[R].SDGFVVQTGDPEGPAEGFIDPSTEKTR.[T]		2	AT3G01480.1; AT3G01480.2	64	1	3	0.000659149	946.116	2836.33	2836.33	1.85	0.00175	52	45				R.SDGFVVQTGDPEGPAEGFIDPSTEKTR.T	[291-317]
	High	Unambiguous	[R].SDGFVVQtGDPEGPAEGFIDPSTEKTR.[T]	T8(Phospho)	2	AT3G01480.1; AT3G01480.2	58	1	3	0.00320415	972.764	2916.28	2916.29	-5.91	-0.00574	52	45	T8(Phospho): 99.99	315.52	1	R.SDGFVVQTGDPEGPAEGFIDPSTEKTR.T	[291-317]	1xPhospho [T298(100)]
	High	Unambiguous	[R].SDGFVVQtGDPEGPAEGFIDPSTEKTR.[T]	T8(Phospho)	2	AT3G01480.1; AT3G01480.2	56	1	2	0.00474936	1458.64	2916.28	2916.29	-4.52	-0.00659	52	45	S1(Phospho): 99.99	282.45	0	R.SDGFVVQTGDPEGPAEGFIDPSTEKTR.T	[291-317]	1xPhospho [S291(100)]
	High	Unambiguous	[R].sDGFVVQTGDPEGPAEGFIDPSTEKTR.[T]	S1(Phospho)	2	AT3G01480.1; AT3G01480.2	54	1	2	0.00740688	1458.64	2916.28	2916.29	-4.52	-0.00659	52	45	S1(Phospho): 99.99	324.4	1	R.SDGFVVQTGDPEGPAEGFIDPSTEKTR.T	[291-317]	1xPhospho [S291(100)]
	High	Unambiguous	[R].IVLDGYNAPVTAGNFVDLVER.[H]		2	AT3G01480.1; AT3G01480.2	73	0	2	3.6422e-05	1131.59	2262.17	2262.18	-3.52	-0.00398	48	41				R.IVLDGYNAPVTAGNFVDLVER.H	[260-280]
	High	Unambiguous	[T].GDPEGPAEGFIDPSTEK.[T]		2	AT3G01480.1; AT3G01480.2	73	0	2	5.55667e-05	873.395	1745.78	1745.79	-2.18	-0.0019	50	43				T.GDPEGPAEGFIDPSTEK.T	[299-315]
	High	Unambiguous	[S].vLISGPPIKDPEALLR.[Y]	N-Term(Acetyl)	2	AT3G01480.1; AT3G01480.2	51	1	2	0.000667124	880.521	1760.04	1760.03	1.95	0.00172	38	31				S.VLISGPPIKDPEALLR.Y	[93-108]	1xAcetyl [N-Term]
	High	Unambiguous	[R].TLQQGKSIIVAGFAESK.[K]		2	AT3G01480.1; AT3G01480.2	44	1	3	0.0116168	593	1776.98	1776.99	-0.81	-0.00048	44	37				R.TLQQGKSIIVAGFAESK.K	[153-169]
	High	Unambiguous	[Q].TGDPEGPAEGFIDPSTEK.[T]		2	AT3G01480.1; AT3G01480.2	70	0	2	0.000124765	923.918	1846.83	1846.83	-2.7	-0.00249	51	44				Q.TGDPEGPAEGFIDPSTEK.T	[298-315]
	High	Unambiguous	[R].EEFENDSGSSQVFWLLK.[E]		1	AT3G01480.1	97	0	2	2.53142e-07	1007.97	2014.94	2014.94	0.85	0.00085	51	44				R.EEFENDSGSSQVFWLLK.E	[362-378]
	High	Unambiguous	[R].SDGFVVQTGDPEGPAEGFID.[P]		2	AT3G01480.1; AT3G01480.2	53	0	2	0.00680641	1018.95	2036.9	2036.91	-2.93	-0.00298	51	44				R.SDGFVVQTGDPEGPAEGFID.P	[291-310]
	Medium	Unambiguous	[R].YAVFGYVTDNEDFLADLK.[V]		1	AT3G01480.1	50	0	2	0.0138634	1040.5	2079.99	2079.99	-0.68	-0.00071	51	44				R.YAVFGYVTDNEDFLADLK.V	[394-411]
	Medium	Unambiguous	[L].EAGmQDmLK.[I]	M4(Oxidation); M7(Oxidation)	2	AT3G01480.1; AT3G01480.2	45	0	2	0.0196374	527.729	1054.45	1054.45	-3.67	-0.00194	47	40				L.EAGMQDMLK.I	[181-189]
	High	Unambiguous	[K].DHGNEmIEK.[L]	M6(Oxidation)	2	AT3G01480.1; AT3G01480.2	55	0	2	0.00181628	544.735	1088.46	1088.47	-5.38	-0.00293	48	41				K.DHGNEMIEK.L	[171-179]
	High	Unambiguous	[F].NAFGTmAmAR.[E]	M6(Oxidation); M8(Oxidation)	1	AT3G01480.1	50	0	2	0.00558118	551.242	1101.48	1101.48	-5.06	-0.00279	47	40				F.NAFGTMAMAR.E	[352-361]
	Medium	Unambiguous	[Y].ALPIDNK.[A]		2	AT3G01480.1; AT3G01480.2	34	0	2	0.0361771	385.722	770.438	770.441	-4.07	-0.00157	39	32				Y.ALPIDNK.A	[110-116]
	Medium	Unambiguous	[K].ALDSVER.[N]		2	AT3G01480.1; AT3G01480.2	44	0	2	0.0180828	395.207	789.406	789.41	-5.29	-0.00209	46	39				K.ALDSVER.N	[139-145]
	High	Unambiguous	[K].ALDSVER.[N]		2	AT3G01480.1; AT3G01480.2	54	0	2	0.00153556	395.207	789.406	789.41	-5.21	-0.00206	46	39				K.ALDSVER.N	[139-145]
	High	Unambiguous	[K].ALDSVER.[N]		2	AT3G01480.1; AT3G01480.2	48	0	2	0.00634258	395.207	789.406	789.41	-4.98	-0.00197	46	39				K.ALDSVER.N	[139-145]
	Medium	Unambiguous	[Y].DGmEIQR.[S]	M3(Oxidation)	2	AT3G01480.1; AT3G01480.2	43	0	2	0.014506	432.695	864.383	864.388	-5.94	-0.00257	44	37				Y.DGMEIQR.S	[284-290]
	Medium	Unambiguous	[R].ASVDmKVK.[I]	M5(Oxidation)	2	AT3G01480.1; AT3G01480.2	38	1	2	0.0507464	447.24	893.472	893.476	-4.12	-0.00184	45	38				R.ASVDMKVK.I	[239-246]
	High	Unambiguous	[K].SIIVAGFAESKK.[D]		2	AT3G01480.1; AT3G01480.2	68	1	2	3.71188e-05	625.36	1249.71	1249.72	-2.48	-0.00155	43	36				K.SIIVAGFAESKK.D	[159-170]
	High	Unambiguous	[K].SIIVAGFAESKK.[D]		2	AT3G01480.1; AT3G01480.2	88	1	2	3.33303e-07	625.36	1249.71	1249.72	-2.19	-0.00137	43	36				K.SIIVAGFAESKK.D	[159-170]
	Medium	Unambiguous	[K].SIIVAGFAESKK.[D]		2	AT3G01480.1; AT3G01480.2	36	1	2	0.0532052	625.36	1249.71	1249.72	-1.21	-0.00076	43	36				K.SIIVAGFAESKK.D	[159-170]
	Medium	Unambiguous	[K].SIIVAGFAESKK.[D]		2	AT3G01480.1; AT3G01480.2	43	1	2	0.0109764	625.362	1249.72	1249.72	0.64	0.0004	43	36				K.SIIVAGFAESKK.D	[159-170]
	Medium	Unambiguous	[Q].KPLEDITDSLK.[I]		2	AT3G01480.1; AT3G01480.2	41	0	2	0.0369857	629.847	1258.69	1258.69	-1.76	-0.00111	46	39				Q.KPLEDITDSLK.I	[123-133]
	High	Unambiguous	[D].NPNIEDcVFR.[I]	C7(Carbamidomethyl)	2	AT3G01480.1; AT3G01480.2	89	0	2	9.85483e-07	632.291	1263.57	1263.58	-3.37	-0.00213	49	42				D.NPNIEDCVFR.I	[250-259]
	Medium	Unambiguous	[R].TVPLEIMVTGEK.[T]		2	AT3G01480.1; AT3G01480.2	44	0	2	0.0183362	658.86	1316.71	1316.71	-0.43	-0.00028	47	40				R.TVPLEIMVTGEK.T	[318-329]
	High	Unambiguous	[K].KDHGNEmIEK.[L]	M7(Oxidation)	2	AT3G01480.1; AT3G01480.2	56	1	2	0.00213649	608.782	1216.56	1216.56	-5.21	-0.00317	48	41				K.KDHGNEMIEK.L	[170-179]
	High	Unambiguous	[N].PNIEDcVFR.[I]	C6(Carbamidomethyl)	2	AT3G01480.1; AT3G01480.2	70	0	2	6.78433e-05	575.27	1149.53	1149.54	-3.1	-0.00178	48	41				N.PNIEDCVFR.I	[251-259]
	High	Unambiguous	[K].LEAGMQDmLK.[I]	M8(Oxidation)	2	AT3G01480.1; AT3G01480.2	92	0	2	4.51831e-07	576.274	1151.54	1151.54	-1.91	-0.0011	48	41				K.LEAGMQDMLK.I	[180-189]
	Medium	Unambiguous	[H].FYDGmEIQR.[S]	M5(Oxidation)	2	AT3G01480.1; AT3G01480.2	42	0	2	0.0430139	587.761	1174.51	1174.52	-4.19	-0.00246	48	41				H.FYDGMEIQR.S	[282-290]
	High	Unambiguous	[K].sIIVAGFAESK.[K]	S1(Phospho)	2	AT3G01480.1; AT3G01480.2	57	0	2	0.00122244	601.292	1201.58	1201.59	-7.38	-0.00443	48	41	S1(Phospho): 100	143.89	1	K.SIIVAGFAESK.K	[159-169]	1xPhospho [S159(100)]
	High	Unambiguous	[K].sIIVAGFAESK.[K]	S1(Phospho)	2	AT3G01480.1; AT3G01480.2	51	0	2	0.00554246	601.293	1201.58	1201.59	-7.18	-0.00431	48	41	S1(Phospho): 100	131.08	1	K.SIIVAGFAESK.K	[159-169]	1xPhospho [S159(100)]
	High	Unambiguous	[Y].GSTLEELGLYK.[A]		1	AT3G01480.1	60	0	2	0.000481419	605.323	1209.64	1209.64	1.93	0.00117	46	39				Y.GSTLEELGLYK.A	[334-344]
	High	Unambiguous	[K].LEAGmQDmLK.[I]	M5(Oxidation); M8(Oxidation)	2	AT3G01480.1; AT3G01480.2	54	0	2	0.00304334	584.269	1167.53	1167.54	-6.1	-0.00356	48	41				K.LEAGMQDMLK.I	[180-189]
sp		47	33	39	31	1	643	65.8	8.12	1489
	Confidence	PSM Ambiguity	Annotated Sequence	Modifications	# Proteins	Protein Accessions	Ions Score	# Missed Cleavages	Charge	Expectation Value	m/z [Da]	MH+ [Da]	Theo. MH+ [Da]	DeltaM [ppm]	Deltam/z [Da]	Identity Strict	Identity Relaxed	ptmRS: Best Site Probabilities	ptmRS: Binomial Peptide Score	ptmRS: Isoform Confidence Probability [Probability]	Sequences in Protein	Positions in Protein	PSM Modification Positions in Protein
	High	Unambiguous	[R].SGGGFSSGSAGIINYQR.[R]		1	sp	97	0	2	2.29012e-07	829.396	1657.78	1657.79	-4.99	-0.00414	50	43				R.SGGGFSSGSAGIINYQR.R	[12-28]
	High	Unambiguous	[K].QISNLQQSISDAEQR.[G]		1	sp	97	0	2	1.80839e-07	858.927	1716.85	1716.85	-2.34	-0.00201	49	42				K.QISNLQQSISDAEQR.G	[417-431]
	High	Unambiguous	[R].GSSSGGVKSSGGSSSVR.[F]		1	sp	63	1	3	0.000466038	494.907	1482.71	1482.71	-4.71	-0.00233	49	42				R.GSSSGGVKSSGGSSSVR.F	[616-632]
	High	Unambiguous	[K].SKAEAESLYQSK.[Y]		1	sp	55	1	2	0.00249207	670.835	1340.66	1340.67	-4.46	-0.00299	48	41				K.SKAEAESLYQSK.Y	[364-375]
	High	Unambiguous	[R].GSGGGSSGGSIGGRGSSS.[G]		1	sp	59	1	2	0.00113036	705.81	1410.61	1410.62	-5.09	-0.00359	49	42				R.GSGGGSSGGSIGGRGSSS.G	[602-619]
	High	Unambiguous	[R].FLEQQNQVLQTK.[W]		2	sp; sp	73	0	2	3.05819e-05	738.392	1475.78	1475.79	-5.17	-0.00382	47	40				R.FLEQQNQVLQTK.W	[199-210]
	High	Unambiguous	[R].TNAENEFVTIKK.[D]		1	sp	71	1	2	5.47254e-05	697.368	1393.73	1393.73	-2.94	-0.00205	48	41				R.TNAENEFVTIKK.D	[277-288]
	Medium	Unambiguous	[K].NmQDmVEDYR.[N]	M2(Oxidation); M5(Oxidation)	1	sp	41	0	2	0.0384588	666.761	1332.51	1332.52	-4.23	-0.00282	47	40				K.NMQDMVEDYR.N	[257-266]
	Medium	Unambiguous	[R].GSGGGSSGGSIGGRGSSSGGVKSSGGSSS.[V]		1	sp	51	2	3	0.0130099	767.678	2301.02	2301.03	-4.59	-0.00352	51	45				R.GSGGGSSGGSIGGRGSSSGGVKSSGGSSS.V	[602-630]
	High	Unambiguous	[R].GGGGGGYGSGGSSYGSGGGSYGSGGGGGGGR.[G]		1	sp	126	0	2	2.89916e-10	1192.47	2383.94	2383.95	-5.49	-0.00654	50	43				R.GGGGGGYGSGGSSYGSGGGSYGSGGGGGGGR.G	[518-548]
	High	Unambiguous	[R].GGGGGGYGSGGSSYGSGGGSYGSGGGGGGGR.[G]		1	sp	143	0	2	6.78186e-12	1192.47	2383.94	2383.95	-4.56	-0.00544	50	43				R.GGGGGGYGSGGSSYGSGGGSYGSGGGGGGGR.G	[518-548]
	High	Unambiguous	[R].GGGGGGYGSGGSSYGSGGGSYGSGGGGGGGR.[G]		1	sp	53	0	3	0.00610424	795.319	2383.94	2383.95	-4.52	-0.00359	50	43				R.GGGGGGYGSGGSSYGSGGGSYGSGGGGGGGR.G	[518-548]
	High	Unambiguous	[R].GGGGGGYGSGGSSYGSGGGSYGSGGGGGGGR.[G]		1	sp	61	0	3	0.00101707	795.32	2383.94	2383.95	-3.29	-0.00261	50	43				R.GGGGGGYGSGGSSYGSGGGSYGSGGGGGGGR.G	[518-548]
	High	Unambiguous	[R].GGGGGGYGSGGSSYGSGGGSYGSGGGGGGGR.[G]		1	sp	53	0	2	0.00671335	1192.48	2383.95	2383.95	-2	-0.00239	50	44				R.GGGGGGYGSGGSSYGSGGGSYGSGGGGGGGR.G	[518-548]
	High	Unambiguous	[K].AEAESLYQSKYEELQITAGR.[H]		1	sp	58	1	3	0.00172721	762.712	2286.12	2286.12	-1.99	-0.00152	50	43				K.AEAESLYQSKYEELQITAGR.H	[366-385]
	High	Unambiguous	[R].GSGGGSSGGSIGGRGSSSGGVK.[S]		1	sp	55	1	3	0.00339974	584.611	1751.82	1751.83	-5.4	-0.00315	50	43				R.GSGGGSSGGSIGGRGSSSGGVK.S	[602-623]
	Medium	Unambiguous	[R].FSScGGGGGSFGAGGGFGSR.[S]	C4(Carbamidomethyl)	1	sp	48	0	2	0.0171288	883.37	1765.73	1765.73	-1.34	-0.00118	50	43				R.FSSCGGGGGSFGAGGGFGSR.S	[45-64]
	High	Unambiguous	[Y].GSGSSSGGYRGGSGGGGGGSSGGR.[G]		1	sp	52	1	3	0.00752179	634.605	1901.8	1901.81	-4.62	-0.00293	50	43				Y.GSGSSSGGYRGGSGGGGGGSSGGR.G	[578-601]
	High	Unambiguous	[R].GGSGGGGGGSSGGRGSGGGSSGGSIGGR.[G]		1	sp	55	1	3	0.00429205	693.973	2079.9	2079.91	-5.59	-0.00387	51	44				R.GGSGGGGGGSSGGRGSGGGSSGGSIGGR.G	[588-615]
	Medium	Unambiguous	[R].RVDQLKSDQSR.[L]		1	sp	42	2	3	0.0461683	444.57	1331.7	1331.7	-4.39	-0.00195	48	41				R.RVDQLKSDQSR.L	[240-250]
	High	Unambiguous	[R].TLLEGEESR.[M]		1	sp	56	0	2	0.00135636	517.262	1033.52	1033.52	0.84	0.00043	47	40				R.TLLEGEESR.M	[483-491]
	High	Unambiguous	[R].GSGGGSSGGSIGGR.[G]		1	sp	77	0	2	1.22169e-05	546.752	1092.5	1092.5	-5.35	-0.00292	47	40				R.GSGGGSSGGSIGGR.G	[602-615]
	Medium	Unambiguous	[F].GAGGGFGSR.[S]		1	sp	40	0	2	0.0117899	383.184	765.36	765.364	-4.48	-0.00171	41	34				F.GAGGGFGSR.S	[56-64]
	High	Unambiguous	[K].KDVDGAY.[M]		1	sp	44	1	2	0.00423079	384.18	767.353	767.357	-4.97	-0.00191	40	33				K.KDVDGAY.M	[288-294]
	Medium	Unambiguous	[K].KDVDGAYm.[T]	M8(Oxidation)	1	sp	44	1	2	0.0165664	457.698	914.388	914.392	-5.04	-0.0023	45	38				K.KDVDGAYM.T	[288-295]
	High	Unambiguous	[R].GENALKDAK.[N]		1	sp	49	1	2	0.00816868	473.251	945.495	945.5	-5.29	-0.0025	47	40				R.GENALKDAK.N	[432-440]
	High	Unambiguous	[K].SISISVAR.[G]		1	sp	52	0	2	0.00224942	416.746	832.485	832.489	-4.69	-0.00195	45	38				K.SISISVAR.G	[74-81]
	High	Unambiguous	[K].AEAESLYQSK.[Y]		1	sp	69	0	2	0.00010442	563.273	1125.54	1125.54	-2.57	-0.00145	48	41				K.AEAESLYQSK.Y	[366-375]
	Medium	Unambiguous	[K].KDVDGAYMTK.[V]		1	sp	44	1	3	0.0295803	376.516	1127.53	1127.54	-5.87	-0.00221	48	41				K.KDVDGAYMTK.V	[288-297]
	High	Unambiguous	[R].GSGGGSSGGSIGGRGS.[S]		1	sp	63	1	2	0.000387925	618.778	1236.55	1236.56	-5.63	-0.00348	48	41				R.GSGGGSSGGSIGGRGS.S	[602-617]
	High	Unambiguous	[R].TNAENEFVTIK.[K]		1	sp	68	0	2	0.000126017	633.32	1265.63	1265.64	-3.15	-0.00199	48	41				R.TNAENEFVTIK.K	[277-287]
	High	Unambiguous	[R].SLDLDSIIAEVK.[A]		1	sp	78	0	2	7.66001e-06	651.862	1302.72	1302.72	0.67	0.00043	46	39				R.SLDLDSIIAEVK.A	[343-354]
	High	Unambiguous	[R].GSYGSGGSSYGSGGGSYGSGGGGGGHGSYGSGSSSGGYR.[G]		1	sp	69	0	3	0.000200325	1104.77	3312.3	3312.31	-2.92	-0.00323	51	44				R.GSYGSGGSSYGSGGGSYGSGGGGGGHGSYGSGSSSGGYR.G	[549-587]
	High	Unambiguous	[K].KDVDGAYmTK.[V]	M8(Oxidation)	1	sp	62	1	3	0.000455461	381.848	1143.53	1143.54	-6.2	-0.00236	48	41				K.KDVDGAYMTK.V	[288-297]
	High	Unambiguous	[K].KDVDGAYmTK.[V]	M8(Oxidation)	1	sp	68	1	2	0.000111057	572.268	1143.53	1143.54	-5.84	-0.00334	48	41				K.KDVDGAYMTK.V	[288-297]
	Medium	Unambiguous	[S].TSHTTISGGGSR.[G]		1	sp	48	0	3	0.0105596	387.525	1160.56	1160.57	-4.08	-0.00158	48	41				S.TSHTTISGGGSR.G	[506-517]
	High	Unambiguous	[T].NAENEFVTIK.[K]		1	sp	63	0	2	0.000379266	582.797	1164.59	1164.59	-3.25	-0.00189	48	41				T.NAENEFVTIK.K	[278-287]
	High	Unambiguous	[K].YEELQITAGR.[H]		1	sp	64	0	2	0.000267372	590.301	1179.6	1179.6	-4.28	-0.00252	48	41				K.YEELQITAGR.H	[376-385]
	Medium	Unambiguous	[KN].KYEDEINKR.[T]		2	sp; sp	46	2	3	0.017716	398.872	1194.6	1194.61	-7.1	-0.00283	48	41				N.KYEDEINKR.T	[268-276]
sp		33	25	31	25	1	623	62.1	5.3	1308
	Confidence	PSM Ambiguity	Annotated Sequence	Modifications	# Proteins	Protein Accessions	Ions Score	# Missed Cleavages	Charge	Expectation Value	m/z [Da]	MH+ [Da]	Theo. MH+ [Da]	DeltaM [ppm]	Deltam/z [Da]	Identity Strict	Identity Relaxed	ptmRS: Best Site Probabilities	ptmRS: Binomial Peptide Score	ptmRS: Isoform Confidence Probability [Probability]	Sequences in Protein	Positions in Protein	PSM Modification Positions in Protein
	High	Unambiguous	[Y].GGGEEASGSGGGYGGGSGK.[S]		1	sp	57	0	2	0.00154086	764.316	1527.62	1527.63	-4.45	-0.0034	49	42				Y.GGGEEASGSGGGYGGGSGK.S	[601-619]
	High	Unambiguous	[R].GGSGGSHGGGSGFGGESGGS.[Y]		1	sp	69	0	2	8.75135e-05	776.303	1551.6	1551.61	-4.92	-0.00382	48	41				R.GGSGGSHGGGSGFGGESGGS.Y	[580-599]
	High	Unambiguous	[Y].GGGSGSGGGSGGGYGGGSGSR.[G]		1	sp	59	0	2	0.00112912	786.321	1571.64	1571.64	-5	-0.00393	49	42				Y.GGGSGSGGGSGGGYGGGSGSR.G	[559-579]
	Medium	Unambiguous	[S].RSGGGGGGGLGSGGSIR.[S]		1	sp	43	1	3	0.041435	463.569	1388.69	1388.7	-4.33	-0.002	48	41				S.RSGGGGGGGLGSGGSIR.S	[13-29]
	High	Unambiguous	[R].SGGGGGGGLGSGGSIRSS.[Y]		1	sp	67	1	2	0.000189443	703.832	1406.66	1406.66	-3.09	-0.00217	49	42				R.SGGGGGGGLGSGGSIRSS.Y	[14-31]
	High	Unambiguous	[L].SRSGGGGGGGLGSGGSIR.[S]		1	sp	59	1	3	0.00111959	492.579	1475.72	1475.73	-4.87	-0.00239	49	42				L.SRSGGGGGGGLGSGGSIR.S	[12-29]
	High	Unambiguous	[K].EIETYHNLLEGGQEDFESSGAGK.[I]		1	sp	52	0	3	0.0104144	837.379	2510.12	2510.13	-3.61	-0.00302	52	45				K.EIETYHNLLEGGQEDFESSGAGK.I	[450-472]
	High	Unambiguous	[R].GGSGGSHGGGSGFGGESGGSYGGGEEASGSGGGYGGGSGK.[S]		1	sp	128	0	3	2.30382e-10	1075.1	3223.27	3223.28	-3.25	-0.00349	51	44				R.GGSGGSHGGGSGFGGESGGSYGGGEEASGSGGGYGGGSGK.S	[580-619]
	High	Unambiguous	[R].GGSGGSHGGGSGFGGESGGSYGGGEEASGSGGGYGGGSGK.[S]		1	sp	55	0	3	0.00502631	1075.1	3223.28	3223.28	-0.52	-0.00056	51	44				R.GGSGGSHGGGSGFGGESGGSYGGGEEASGSGGGYGGGSGK.S	[580-619]
	High	Unambiguous	[R].GGSGGSYGGGGSGGGYGGGSGSR.[G]		1	sp	80	0	2	8.90857e-06	896.363	1791.72	1791.73	-4.9	-0.00439	49	42				R.GGSGGSYGGGGSGGGYGGGSGSR.G	[491-513]
	High	Unambiguous	[R].GGSGGSYGGGGSGGGYGGGSGSR.[G]		1	sp	145	0	2	3.27754e-12	896.364	1791.72	1791.73	-4.43	-0.00397	49	42				R.GGSGGSYGGGGSGGGYGGGSGSR.G	[491-513]
	High	Unambiguous	[R].GGSGGSYGGGGSGGGYGGGSGSR.[G]		1	sp	68	0	3	0.000156152	597.912	1791.72	1791.73	-4.23	-0.00253	49	42				R.GGSGGSYGGGGSGGGYGGGSGSR.G	[491-513]
	High	Unambiguous	[R].GGSGGSYGGGGSGGGYGGGSGSR.[G]		1	sp	53	0	2	0.00546855	896.364	1791.72	1791.73	-4.02	-0.0036	49	42				R.GGSGGSYGGGGSGGGYGGGSGSR.G	[491-513]
	High	Unambiguous	[R].GGSGGSYGGGGSGGGYGGGSGSR.[G]		1	sp	103	0	2	4.44286e-08	896.364	1791.72	1791.73	-3.81	-0.00342	49	42				R.GGSGGSYGGGGSGGGYGGGSGSR.G	[491-513]
	High	Unambiguous	[R].GSRGGSGGSYGGGGSGGGYGGGSGSR.[G]		1	sp	102	1	3	8.02045e-08	697.963	2091.87	2091.88	-3.57	-0.00249	51	44				R.GSRGGSGGSYGGGGSGGGYGGGSGSR.G	[488-513]
	High	Unambiguous	[R].GGSGGSHGGGSGF.[G]		1	sp	51	0	2	0.00460691	510.708	1020.41	1020.41	-4.26	-0.00217	47	40				R.GGSGGSHGGGSGF.G	[580-592]
	Medium	Unambiguous	[K].FEMEQNLR.[Q]		1	sp	43	0	2	0.0306149	533.751	1066.49	1066.5	-4.26	-0.00227	47	40				K.FEMEQNLR.Q	[243-250]
	High	Unambiguous	[R].QFSSSYLSR.[S]		1	sp	51	0	2	0.00536173	537.762	1074.52	1074.52	-5.04	-0.00271	48	41				R.QFSSSYLSR.S	[5-13]
	Medium	Unambiguous	[K].STmQELNSR.[L]	M3(Oxidation)	1	sp	47	0	2	0.0128657	541.248	1081.49	1081.49	-5.02	-0.00272	48	41				K.STMQELNSR.L	[155-163]
	High	Unambiguous	[G].GGGGGGLGSGGSIR.[S]		1	sp	47	0	2	0.0114486	544.774	1088.54	1088.54	-3.43	-0.00187	47	40				G.GGGGGGLGSGGSIR.S	[16-29]
	Medium	Unambiguous	[K].SLEDTKNR.[Y]		1	sp	44	1	2	0.0262844	481.746	962.486	962.49	-4.68	-0.00225	47	40				K.SLEDTKNR.Y	[397-404]
	High	Unambiguous	[K].KGPAAIQK.[N]		1	sp	56	1	2	0.00046894	406.751	812.495	812.499	-4.63	-0.00188	42	35				K.KGPAAIQK.N	[192-199]
	High	Unambiguous	[R].SGGGGGGGLGSGGSIR.[S]		1	sp	112	0	2	4.82456e-09	616.799	1232.59	1232.6	-5.53	-0.00341	48	41				R.SGGGGGGGLGSGGSIR.S	[14-29]
	High	Unambiguous	[R].SGGGGGGGLGSGGSIR.[S]		1	sp	61	0	2	0.000644316	616.801	1232.59	1232.6	-3.15	-0.00194	48	41				R.SGGGGGGGLGSGGSIR.S	[14-29]
	High	Unambiguous	[R].FSSSSGYGGGSSR.[V]		1	sp	79	0	2	1.00495e-05	618.266	1235.52	1235.53	-3.45	-0.00213	48	41				R.FSSSSGYGGGSSR.V	[47-59]
	High	Unambiguous	[R].GGSGGSHGGGSGFGGE.[S]		1	sp	70	0	2	6.05102e-05	632.25	1263.49	1263.5	-5.04	-0.00318	47	40				R.GGSGGSHGGGSGFGGE.S	[580-595]
	High	Unambiguous	[S].GGGGGGGLGSGGSIR.[S]		1	sp	49	0	2	0.00893136	573.285	1145.56	1145.57	-3.46	-0.00198	48	41				S.GGGGGGGLGSGGSIR.S	[15-29]
	High	Unambiguous	[R].QGVDADINGLR.[Q]		1	sp	78	0	2	9.49111e-06	579.296	1157.59	1157.59	-4.9	-0.00284	47	40				R.QGVDADINGLR.Q	[251-261]
	High	Unambiguous	[K].FEmEQNLRQ.[G]	M3(Oxidation)	1	sp	63	1	2	0.000347229	605.777	1210.55	1210.55	-4.48	-0.00271	48	41				K.FEMEQNLRQ.G	[243-251]
	Medium	Unambiguous	[R].QVLDNLTmEK.[S]	M8(Oxidation)	1	sp	41	0	2	0.0451656	603.803	1206.6	1206.6	-4.27	-0.00258	48	41				R.QVLDNLTMEK.S	[262-271]
	High	Unambiguous	[G].gSGGGYGGGSGSRGGSGGSHGGGSGFGGESGGSYGGGEEASGSGGGYGGGSGK.[S]	N-Term(Acetyl)	1	sp	56	1	4	0.00416206	1076.19	4301.72	4301.72	-1.27	-0.00137	52	45				G.GSGGGYGGGSGSRGGSGGSHGGGSGFGGESGGSYGGGEEASGSGGGYGGGSGK.S	[567-619]	1xAcetyl [N-Term]
sp		32	18	20	16	1	645	65.8	8	948
	Confidence	PSM Ambiguity	Annotated Sequence	Modifications	# Proteins	Protein Accessions	Ions Score	# Missed Cleavages	Charge	Expectation Value	m/z [Da]	MH+ [Da]	Theo. MH+ [Da]	DeltaM [ppm]	Deltam/z [Da]	Identity Strict	Identity Relaxed	ptmRS: Best Site Probabilities	ptmRS: Binomial Peptide Score	ptmRS: Isoform Confidence Probability [Probability]	Sequences in Protein	Positions in Protein	PSM Modification Positions in Protein
	High	Unambiguous	[R].GGSSSGGGYGSGGGGSSSVK.[G]		1	sp	117	0	2	2.06396e-09	794.841	1588.67	1588.68	-6.06	-0.00481	49	42				R.GGSSSGGGYGSGGGGSSSVK.G	[610-629]
	High	Unambiguous	[R].FLEQQNQVLQTK.[W]		2	sp; sp	73	0	2	3.05819e-05	738.392	1475.78	1475.79	-5.17	-0.00382	47	40				R.FLEQQNQVLQTK.W	[204-215]
	High	Unambiguous	[R].GSSSGGGYSSGSSSYGSGGR.[Q]		1	sp	109	0	2	1.17615e-08	870.852	1740.7	1740.71	-5.24	-0.00456	49	42				R.GSSSGGGYSSGSSSYGSGGR.Q	[531-550]
	High	Unambiguous	[R].GGSGGGGSISGGGYGSGGGSGGR.[Y]		1	sp	137	0	2	2.08297e-11	871.373	1741.74	1741.75	-5.67	-0.00493	50	43				R.GGSGGGGSISGGGYGSGGGSGGR.Y	[556-578]
	High	Unambiguous	[K].AAFGGSGGRGSSSGGGYSSGSSSYGSGGR.[Q]		1	sp	60	1	3	0.00173774	834.359	2501.06	2501.07	-2.41	-0.00201	52	45				K.AAFGGSGGRGSSSGGGYSSGSSSYGSGGR.Q	[522-550]
	Medium	Unambiguous	[R].TSQNSELNNmQDLVEDYKK.[K]	M10(Oxidation)	1	sp	46	1	3	0.0382411	758.017	2272.04	2272.04	-0.95	-0.00072	51	44				R.TSQNSELNNMQDLVEDYKK.K	[254-272]
	High	Unambiguous	[R].GGSGGGGSISGGGYGSGGGSGGR.[Y]		1	sp	78	0	2	1.84615e-05	871.375	1741.74	1741.75	-3.07	-0.00268	50	43				R.GGSGGGGSISGGGYGSGGGSGGR.Y	[556-578]
	High	Unambiguous	[R].GGSGGGGSISGGGYGSGGGSGGR.[Y]		1	sp	73	0	2	5.60139e-05	871.373	1741.74	1741.75	-6.02	-0.00524	50	43				R.GGSGGGGSISGGGYGSGGGSGGR.Y	[556-578]
	High	Unambiguous	[R].GGSSSGGGYGSGGGGSSSVKGSSGEA.[F]		1	sp	115	1	2	4.16348e-09	1038.93	2076.86	2076.87	-4.89	-0.00508	50	44				R.GGSSSGGGYGSGGGGSSSVKGSSGEA.F	[610-635]
	Medium	Unambiguous	[R].YGSGGGSKGGSISGGGYGSGGGK.[H]		1	sp	47	1	3	0.0276318	630.955	1890.85	1890.86	-3.79	-0.00239	51	44				R.YGSGGGSKGGSISGGGYGSGGGK.H	[579-601]
	High	Unambiguous	[R].NLDLDSIIAEVK.[A]		1	sp	48	0	2	0.00804849	665.368	1329.73	1329.73	1.45	0.00097	46	39				R.NLDLDSIIAEVK.A	[348-359]
	Medium	Unambiguous	[R].YLDGLTAER.[T]		1	sp	46	0	2	0.0170337	519.266	1037.52	1037.53	-1.44	-0.00075	47	40				R.YLDGLTAER.T	[245-253]
	High	Unambiguous	[F].SSGSAVVSGGSR.[R]		1	sp	55	0	2	0.00181846	525.76	1050.51	1050.52	-5.39	-0.00283	47	40				F.SSGSAVVSGGSR.R	[23-34]
	High	Unambiguous	[T].SSTISSNVASK.[A]		1	sp	58	0	2	0.000974841	540.778	1080.55	1080.55	-4.51	-0.00244	48	41				T.SSTISSNVASK.A	[511-521]
	Medium	Unambiguous	[K].AQYEEIAQR.[S]		1	sp	46	0	2	0.0174599	554.274	1107.54	1107.54	-1.89	-0.00105	48	41				K.AQYEEIAQR.S	[360-368]
	High	Unambiguous	[K].AAFGGSGGR.[G]		1	sp	50	0	2	0.00149886	390.192	779.376	779.379	-4.19	-0.00163	42	35				K.AAFGGSGGR.G	[522-530]
	High	Unambiguous	[S].VTSSTISSNVASK.[A]		1	sp	61	0	2	0.00050733	640.835	1280.66	1280.67	-5.05	-0.00323	48	41				S.VTSSTISSNVASK.A	[509-521]
	High	Unambiguous	[R].GFSSGSAVVSGGSR.[R]		1	sp	71	0	2	5.79915e-05	627.805	1254.6	1254.61	-3.08	-0.00193	49	42				R.GFSSGSAVVSGGSR.R	[21-34]
	Medium	Unambiguous	[KN].KYEDEINKR.[T]		2	sp; sp	46	2	3	0.017716	398.872	1194.6	1194.61	-7.1	-0.00283	48	41				K.KYEDEINKR.T	[273-281]
	High	Unambiguous	[R].TAAENDFVTLK.[K]		1	sp	62	0	2	0.000405944	604.81	1208.61	1208.62	-2.6	-0.00157	48	41				R.TAAENDFVTLK.K	[282-292]
sp		26	15	18	14	1	593	59.5	5.21	853
	Confidence	PSM Ambiguity	Annotated Sequence	Modifications	# Proteins	Protein Accessions	Ions Score	# Missed Cleavages	Charge	Expectation Value	m/z [Da]	MH+ [Da]	Theo. MH+ [Da]	DeltaM [ppm]	Deltam/z [Da]	Identity Strict	Identity Relaxed	ptmRS: Best Site Probabilities	ptmRS: Binomial Peptide Score	ptmRS: Isoform Confidence Probability [Probability]	Sequences in Protein	Positions in Protein	PSM Modification Positions in Protein
	High	Unambiguous	[R].SGGGGGGGGcGGGGGVSSLR.[I]	C10(Carbamidomethyl)	1	sp	111	0	2	8.6124e-09	775.338	1549.67	1549.68	-6.08	-0.00471	49	42				R.SGGGGGGGGCGGGGGVSSLR.I	[16-35]
	High	Unambiguous	[K].GSLGGGFSSGGFSGGSFSR.[G]		1	sp	94	0	2	4.86723e-07	854.387	1707.77	1707.77	-3.07	-0.00262	50	43				K.GSLGGGFSSGGFSGGSFSR.G	[41-59]
	High	Unambiguous	[K].GSLGGGFSSGGFSGGSFSR.[G]		1	sp	112	0	2	7.44106e-09	854.387	1707.77	1707.77	-2.71	-0.00232	50	43				K.GSLGGGFSSGGFSGGSFSR.G	[41-59]
	High	Unambiguous	[K].GSLGGGFSSGGFSGGSFSR.[G]		1	sp	79	0	2	1.3009e-05	854.389	1707.77	1707.77	-0.93	-0.00079	50	43				K.GSLGGGFSSGGFSGGSFSR.G	[41-59]
	High	Unambiguous	[R].SQYEQLAEQNRK.[D]		1	sp	61	1	2	0.000688416	747.369	1493.73	1493.73	-2.45	-0.00183	49	42				R.SQYEQLAEQNRK.D	[323-334]
	High	Unambiguous	[K].SSSSGSVGESSSKGP.[R]		1	sp	107	1	2	1.4477e-08	670.3	1339.59	1339.6	-3.99	-0.00267	49	42				K.SSSSGSVGESSSKGP.R	[577-591]
	High	Unambiguous	[R].SQYEQLAEQNR.[K]		1	sp	49	0	2	0.0102384	683.321	1365.63	1365.64	-3.31	-0.00226	49	42				R.SQYEQLAEQNR.K	[323-333]
	High	Unambiguous	[R].ALEESNYELEGK.[I]		1	sp	72	0	2	5.13361e-05	691.326	1381.65	1381.65	-2.24	-0.00155	49	42				R.ALEESNYELEGK.I	[166-177]
	High	Unambiguous	[K].QSLEASLAETEGR.[Y]		1	sp	94	0	2	3.28026e-07	695.843	1390.68	1390.68	-1.6	-0.00111	49	42				K.QSLEASLAETEGR.Y	[387-399]
	High	Unambiguous	[L].GGGFSSGGFSGGSFSR.[G]		1	sp	59	0	2	0.0011813	725.819	1450.63	1450.63	-2.62	-0.0019	49	42				L.GGGFSSGGFSGGSFSR.G	[44-59]
	Medium	Unambiguous	[I].SSSKGSLGGGFSSGGFSGGSFSR.[G]		1	sp	49	1	3	0.0179493	699.659	2096.96	2096.96	-0.53	-0.00037	51	44				I.SSSKGSLGGGFSSGGFSGGSFSR.G	[37-59]
	High	Unambiguous	[K].VTMQNLNDR.[L]		1	sp	66	0	2	0.000182959	545.768	1090.53	1090.53	-1.94	-0.00106	48	41				K.VTMQNLNDR.L	[148-156]
	High	Unambiguous	[K].VTmQNLNDR.[L]	M3(Oxidation)	1	sp	71	0	2	4.98765e-05	553.764	1106.52	1106.53	-3.93	-0.00218	48	41				K.VTMQNLNDR.L	[148-156]
	Medium	Unambiguous	[K].DAEAWFNEK.[S]		1	sp	42	0	2	0.0416702	555.248	1109.49	1109.49	-0.79	-0.00044	47	40				K.DAEAWFNEK.S	[335-343]
	High	Unambiguous	[R].SLLEGEGSSGGGGR.[G]		1	sp	65	0	2	0.000268721	631.802	1262.6	1262.6	0.36	0.00022	49	42				R.SLLEGEGSSGGGGR.G	[451-464]
	Medium	Unambiguous	[K].NHEEEmKDLR.[N]	M6(Oxidation)	1	sp	44	1	3	0.0316356	439.532	1316.58	1316.59	-5.8	-0.00254	48	41				K.NHEEEMKDLR.N	[286-295]
	High	Unambiguous	[R].LENEIQTYR.[S]		1	sp	67	0	2	0.000148434	583.294	1165.58	1165.58	-2.63	-0.00153	48	41				R.LENEIQTYR.S	[442-450]
	High	Unambiguous	[R].QSVEADINGLR.[R]		2	sp; sp	76	0	2	1.46331e-05	601.31	1201.61	1201.62	-3.48	-0.00209	47	40				R.QSVEADINGLR.R	[246-256]
sp		21	7	11	7	1	231	24.4	7.18	371
	Confidence	PSM Ambiguity	Annotated Sequence	Modifications	# Proteins	Protein Accessions	Ions Score	# Missed Cleavages	Charge	Expectation Value	m/z [Da]	MH+ [Da]	Theo. MH+ [Da]	DeltaM [ppm]	Deltam/z [Da]	Identity Strict	Identity Relaxed	ptmRS: Best Site Probabilities	ptmRS: Binomial Peptide Score	ptmRS: Isoform Confidence Probability [Probability]	Sequences in Protein	Positions in Protein	PSM Modification Positions in Protein
	High	Unambiguous	[R].LGEHNIDVLEGNEQ.[F]		1	sp	62	0	2	0.000607009	783.872	1566.74	1566.74	-2.03	-0.00159	50	43				R.LGEHNIDVLEGNEQ.F	[58-71]
	High	Unambiguous	[R].LGEHNIDVLEGNEQFINAAK.[I]		1	sp	66	0	2	0.000231733	1106.06	2211.11	2211.1	0.56	0.00062	49	42				R.LGEHNIDVLEGNEQFINAAK.I	[58-77]
	High	Unambiguous	[R].LGEHNIDVLEGNEQFINAA.[K]		1	sp	73	0	2	5.68548e-05	1042.01	2083.01	2083.01	-0.93	-0.00097	50	43				R.LGEHNIDVLEGNEQFINAA.K	[58-76]
	High	Unambiguous	[R].LGEHNIDVLEGNEQFINAAK.[I]		1	sp	54	0	3	0.00422958	737.704	2211.1	2211.1	-2.68	-0.00197	50	43				R.LGEHNIDVLEGNEQFINAAK.I	[58-77]
	High	Unambiguous	[R].LGEHNIDVLEGNEQFINAAK.[I]		1	sp	64	0	3	0.000363297	737.706	2211.1	2211.1	0.14	0.0001	49	42				R.LGEHNIDVLEGNEQFINAAK.I	[58-77]
	High	Unambiguous	[K].LSSPATLNSR.[V]		1	sp	65	0	2	0.000206643	523.283	1045.56	1045.56	-4.32	-0.00226	47	40				K.LSSPATLNSR.V	[98-107]
	High	Unambiguous	[K].LSSPATLNSR.[V]		1	sp	67	0	2	0.000134325	523.284	1045.56	1045.56	-2.45	-0.00128	47	40				K.LSSPATLNSR.V	[98-107]
	High	Unambiguous	[K].LSSPATLNSR.[V]		1	sp	65	0	2	0.000165567	523.286	1045.56	1045.56	1.28	0.00067	47	40				K.LSSPATLNSR.V	[98-107]
	High	Unambiguous	[R].VATVSLPR.[S]		1	sp	46	0	2	0.00822443	421.756	842.505	842.509	-4.83	-0.00204	45	38				R.VATVSLPR.S	[108-115]
	High	Unambiguous	[L].SSPATLNSR.[V]		1	sp	49	0	2	0.0077008	466.742	932.476	932.48	-3.65	-0.0017	47	40				L.SSPATLNSR.V	[99-107]
	Medium	Unambiguous	[N].TLDNDIMLIK.[L]		1	sp	39	0	2	0.0572574	588.32	1175.63	1175.63	-1.73	-0.00102	46	39				N.TLDNDIMLIK.L	[88-97]
sp		22	9	10	3	1	412	46.6	4.81	311
	Confidence	PSM Ambiguity	Annotated Sequence	Modifications	# Proteins	Protein Accessions	Ions Score	# Missed Cleavages	Charge	Expectation Value	m/z [Da]	MH+ [Da]	Theo. MH+ [Da]	DeltaM [ppm]	Deltam/z [Da]	Identity Strict	Identity Relaxed	ptmRS: Best Site Probabilities	ptmRS: Binomial Peptide Score	ptmRS: Isoform Confidence Probability [Probability]	Sequences in Protein	Positions in Protein	PSM Modification Positions in Protein
	High	Unambiguous	[R].QNQEYQVLLDVR.[A]		8	sp; sp; sp; sp; sp; sp; sp; sp	74	0	2	2.63594e-05	752.892	1504.78	1504.78	1.38	0.00104	48	41				R.QNQEYQVLLDVR.A	[334-345]
	Medium	Unambiguous	[K].SNHEEEVNTLR.[S]		1	sp	49	0	2	0.0113227	664.312	1327.62	1327.62	-5.5	-0.00365	49	42				K.SNHEEEVNTLR.S	[191-201]
	High	Unambiguous	[R].LVVQIDNAK.[L]		5	sp; sp; sp; sp; sp	61	0	2	0.000314377	500.293	999.578	999.583	-5.33	-0.00267	45	38				R.LVVQIDNAK.L	[126-134]
	High	Unambiguous	[RQ].ENAELESR.[I]		3	sp; sp; sp	50	0	2	0.00563515	474.223	947.439	947.443	-4.39	-0.00208	47	40				R.ENAELESR.I	[79-86]
	High	Unambiguous	[R].QLVESDINGLR.[R]		2	sp; sp	67	0	2	9.79218e-05	622.335	1243.66	1243.66	-1.36	-0.00084	47	40				R.QLVESDINGLR.R	[152-162]
	High	Unambiguous	[KR].SDLEAQVESLK.[E]		4	sp; sp; sp; sp	50	0	2	0.00655688	609.814	1218.62	1218.62	-0.97	-0.00059	47	40				K.SDLEAQVESLK.E	[173-183]
	Medium	Unambiguous	[R].AQYEALVETNR.[R]		2	sp; sp	46	0	2	0.0204312	647.322	1293.64	1293.64	-5.57	-0.0036	49	42				R.AQYEALVETNR.R	[229-239]
	High	Unambiguous	[R].TKYETELGLR.[Q]		1	sp	49	1	2	0.00642802	605.324	1209.64	1209.65	-5.04	-0.00305	47	40				R.TKYETELGLR.Q	[142-151]
	High	Unambiguous	[K].ETMQFLNDR.[L]		9	sp; sp; sp; sp; sp; sp; sp; sp; sp	56	0	2	0.00169124	577.267	1153.53	1153.53	-3.23	-0.00187	48	41				K.ETMQFLNDR.L	[57-65]
	High	Unambiguous	[K].ETmQFLNDR.[L]	M3(Oxidation)	9	sp; sp; sp; sp; sp; sp; sp; sp; sp	56	0	2	0.00177575	585.266	1169.52	1169.53	-1.45	-0.00085	48	41				K.ETMQFLNDR.L	[57-65]
sp		15	7	7	2	1	491	53.6	5.57	256
	Confidence	PSM Ambiguity	Annotated Sequence	Modifications	# Proteins	Protein Accessions	Ions Score	# Missed Cleavages	Charge	Expectation Value	m/z [Da]	MH+ [Da]	Theo. MH+ [Da]	DeltaM [ppm]	Deltam/z [Da]	Identity Strict	Identity Relaxed	ptmRS: Best Site Probabilities	ptmRS: Binomial Peptide Score	ptmRS: Isoform Confidence Probability [Probability]	Sequences in Protein	Positions in Protein	PSM Modification Positions in Protein
	High	Unambiguous	[R].VLQANISDTSVIVK.[M]		1	sp	86	0	2	6.18173e-07	743.926	1486.84	1486.85	-2.02	-0.0015	44	37				R.VLQANISDTSVIVK.M	[252-265]
	High	Unambiguous	[K].LEAAVTQAEQQGEVALNDAR.[C]		1	sp	87	0	2	1.96824e-06	1057.03	2113.05	2113.05	-2.63	-0.00278	50	43				K.LEAAVTQAEQQGEVALNDAR.C	[349-368]
	Medium	Unambiguous	[K].EEINELNR.[MV]		6	sp; sp; sp; sp; sp; sp	41	0	2	0.0502941	508.753	1016.5	1016.5	-1.44	-0.00073	47	40				K.EEINELNR.V	[323-330]
	Medium	Unambiguous	[K].AQYDDIASR.[S]		3	sp; sp; sp	41	0	2	0.0532708	519.745	1038.48	1038.49	-2.62	-0.00136	48	41				K.AQYDDIASR.S	[283-291]
	High	Unambiguous	[R].LLEGEEQR.[L]		5	sp; sp; sp; sp; sp	49	0	2	0.00691007	487.249	973.49	973.495	-5.12	-0.00249	47	40				R.LLEGEEQR.L	[412-419]
	High	Unambiguous	[R].TKEEINELNR.[MV]		6	sp; sp; sp; sp; sp; sp	50	1	2	0.00682672	623.324	1245.64	1245.64	-1.76	-0.0011	48	41				R.TKEEINELNR.V	[321-330]
	High	Unambiguous	[R].ATAENEFVALK.[K]		5	sp; sp; sp; sp; sp	69	0	2	7.785e-05	596.812	1192.62	1192.62	-3.12	-0.00186	47	40				R.ATAENEFVALK.K	[205-215]
sp		17	7	8	2	1	403	45.9	4.93	227
	Confidence	PSM Ambiguity	Annotated Sequence	Modifications	# Proteins	Protein Accessions	Ions Score	# Missed Cleavages	Charge	Expectation Value	m/z [Da]	MH+ [Da]	Theo. MH+ [Da]	DeltaM [ppm]	Deltam/z [Da]	Identity Strict	Identity Relaxed	ptmRS: Best Site Probabilities	ptmRS: Binomial Peptide Score	ptmRS: Isoform Confidence Probability [Probability]	Sequences in Protein	Positions in Protein	PSM Modification Positions in Protein
	High	Unambiguous	[R].QNQEYQVLLDVR.[A]		8	sp; sp; sp; sp; sp; sp; sp; sp	74	0	2	2.63594e-05	752.892	1504.78	1504.78	1.38	0.00104	48	41				R.QNQEYQVLLDVR.A	[334-345]
	Medium	Unambiguous	[K].QNHEQEVNTLR.[CS]		3	sp; sp; sp	45	0	3	0.0266139	456.558	1367.66	1367.67	-5.12	-0.00233	49	42				K.QNHEQEVNTLR.S	[191-201]
	High	Unambiguous	[R].LVVQIDNAK.[L]		5	sp; sp; sp; sp; sp	61	0	2	0.000314377	500.293	999.578	999.583	-5.33	-0.00267	45	38				R.LVVQIDNAK.L	[126-134]
	High	Unambiguous	[R].ENAELER.[R]		1	sp	47	0	2	0.00712443	430.707	860.406	860.411	-5.06	-0.00218	45	38				R.ENAELER.R	[79-85]
	Medium	Unambiguous	[R].QLVEADLNGLR.[R]		1	sp	43	0	2	0.0207293	614.335	1227.66	1227.67	-4.62	-0.00284	45	38				R.QLVEADLNGLR.R	[152-162]
	Medium	Unambiguous	[R].AQYEALVETNR.[R]		2	sp; sp	46	0	2	0.0204312	647.322	1293.64	1293.64	-5.57	-0.0036	49	42				R.AQYEALVETNR.R	[229-239]
	High	Unambiguous	[K].ETMQFLNDR.[L]		9	sp; sp; sp; sp; sp; sp; sp; sp; sp	56	0	2	0.00169124	577.267	1153.53	1153.53	-3.23	-0.00187	48	41				K.ETMQFLNDR.L	[57-65]
	High	Unambiguous	[K].ETmQFLNDR.[L]	M3(Oxidation)	9	sp; sp; sp; sp; sp; sp; sp; sp; sp	56	0	2	0.00177575	585.266	1169.52	1169.53	-1.45	-0.00085	48	41				K.ETMQFLNDR.L	[57-65]
sp		11	8	8	3	1	502	55.2	6.46	215
	Confidence	PSM Ambiguity	Annotated Sequence	Modifications	# Proteins	Protein Accessions	Ions Score	# Missed Cleavages	Charge	Expectation Value	m/z [Da]	MH+ [Da]	Theo. MH+ [Da]	DeltaM [ppm]	Deltam/z [Da]	Identity Strict	Identity Relaxed	ptmRS: Best Site Probabilities	ptmRS: Binomial Peptide Score	ptmRS: Isoform Confidence Probability [Probability]	Sequences in Protein	Positions in Protein	PSM Modification Positions in Protein
	High	Unambiguous	[KR].YEEEVALR.[A]		4	sp; sp; sp; sp	51	0	2	0.00464764	504.752	1008.5	1008.5	-2.45	-0.00124	47	40				K.YEEEVALR.A	[210-217]
	Medium	Unambiguous	[K].EEINELNR.[MV]		6	sp; sp; sp; sp; sp; sp	41	0	2	0.0502941	508.753	1016.5	1016.5	-1.44	-0.00073	47	40				K.EEINELNR.V	[336-343]
	Medium	Unambiguous	[K].AQYDDIASR.[S]		3	sp; sp; sp	41	0	2	0.0532708	519.745	1038.48	1038.49	-2.62	-0.00136	48	41				K.AQYDDIASR.S	[296-304]
	High	Unambiguous	[R].ISPGYSVTR.[T]		1	sp	55	0	2	0.00175205	490.262	979.517	979.521	-4.22	-0.00207	47	40				R.ISPGYSVTR.T	[7-15]
	High	Unambiguous	[R].LLEGEEQR.[L]		5	sp; sp; sp; sp; sp	49	0	2	0.00691007	487.249	973.49	973.495	-5.12	-0.00249	47	40				R.LLEGEEQR.L	[425-432]
	High	Unambiguous	[K].KYEEEVALR.[A]		3	sp; sp; sp	55	1	2	0.00180903	568.8	1136.59	1136.59	-1.9	-0.00108	47	40				K.KYEEEVALR.A	[209-217]
	High	Unambiguous	[R].ATAENEFVVLK.[K]		2	sp; sp	68	0	2	7.91038e-05	610.828	1220.65	1220.65	-2.99	-0.00182	47	40				R.ATAENEFVVLK.K	[218-228]
	High	Unambiguous	[R].TKEEINELNR.[MV]		6	sp; sp; sp; sp; sp; sp	50	1	2	0.00682672	623.324	1245.64	1245.64	-1.76	-0.0011	48	41				R.TKEEINELNR.V	[334-343]
sp		13	5	6	1	1	404	46.2	4.84	202
	Confidence	PSM Ambiguity	Annotated Sequence	Modifications	# Proteins	Protein Accessions	Ions Score	# Missed Cleavages	Charge	Expectation Value	m/z [Da]	MH+ [Da]	Theo. MH+ [Da]	DeltaM [ppm]	Deltam/z [Da]	Identity Strict	Identity Relaxed	ptmRS: Best Site Probabilities	ptmRS: Binomial Peptide Score	ptmRS: Isoform Confidence Probability [Probability]	Sequences in Protein	Positions in Protein	PSM Modification Positions in Protein
	High	Unambiguous	[R].QNQEYQVLLDVR.[A]		8	sp; sp; sp; sp; sp; sp; sp; sp	74	0	2	2.63594e-05	752.892	1504.78	1504.78	1.38	0.00104	48	41				R.QNQEYQVLLDVR.A	[335-346]
	Medium	Unambiguous	[K].QNHEQEVNTLR.[CS]		3	sp; sp; sp	45	0	3	0.0266139	456.558	1367.66	1367.67	-5.12	-0.00233	49	42				K.QNHEQEVNTLR.C	[192-202]
	High	Unambiguous	[R].LVVQIDNAK.[L]		5	sp; sp; sp; sp; sp	61	0	2	0.000314377	500.293	999.578	999.583	-5.33	-0.00267	45	38				R.LVVQIDNAK.L	[127-135]
	High	Unambiguous	[R].QLVESDINSLR.[R]		1	sp	58	0	2	0.00101835	637.339	1273.67	1273.67	-3.58	-0.00228	47	40				R.QLVESDINSLR.R	[153-163]
	High	Unambiguous	[K].ETMQFLNDR.[L]		9	sp; sp; sp; sp; sp; sp; sp; sp; sp	56	0	2	0.00169124	577.267	1153.53	1153.53	-3.23	-0.00187	48	41				K.ETMQFLNDR.L	[58-66]
	High	Unambiguous	[K].ETmQFLNDR.[L]	M3(Oxidation)	9	sp; sp; sp; sp; sp; sp; sp; sp; sp	56	0	2	0.00177575	585.266	1169.52	1169.53	-1.45	-0.00085	48	41				K.ETMQFLNDR.L	[58-66]
sp		11	4	4	1	1	425	47.6	4.81	187
	Confidence	PSM Ambiguity	Annotated Sequence	Modifications	# Proteins	Protein Accessions	Ions Score	# Missed Cleavages	Charge	Expectation Value	m/z [Da]	MH+ [Da]	Theo. MH+ [Da]	DeltaM [ppm]	Deltam/z [Da]	Identity Strict	Identity Relaxed	ptmRS: Best Site Probabilities	ptmRS: Binomial Peptide Score	ptmRS: Isoform Confidence Probability [Probability]	Sequences in Protein	Positions in Protein	PSM Modification Positions in Protein
	High	Unambiguous	[R].QNQEYQVLLDVR.[A]		8	sp; sp; sp; sp; sp; sp; sp; sp	74	0	2	2.63594e-05	752.892	1504.78	1504.78	1.38	0.00104	48	41				R.QNQEYQVLLDVR.A	[346-357]
	High	Unambiguous	[R].DALESTLAETEAR.[Y]		1	sp	81	0	2	7.14465e-06	703.343	1405.68	1405.68	-1.95	-0.00137	49	42				R.DALESTLAETEAR.Y	[305-317]
	High	Unambiguous	[R].QLVESDINGLR.[R]		2	sp; sp	67	0	2	9.79218e-05	622.335	1243.66	1243.66	-1.36	-0.00084	47	40				R.QLVESDINGLR.R	[164-174]
	High	Unambiguous	[KR].SDLEAQVESLK.[E]		4	sp; sp; sp; sp	50	0	2	0.00655688	609.814	1218.62	1218.62	-0.97	-0.00059	47	40				K.SDLEAQVESLK.E	[185-195]
AT4G18370.1	DEGP protease 5	12	3	3	3	1	323	34.9	5.31	173
	Confidence	PSM Ambiguity	Annotated Sequence	Modifications	# Proteins	Protein Accessions	Ions Score	# Missed Cleavages	Charge	Expectation Value	m/z [Da]	MH+ [Da]	Theo. MH+ [Da]	DeltaM [ppm]	Deltam/z [Da]	Identity Strict	Identity Relaxed	ptmRS: Best Site Probabilities	ptmRS: Binomial Peptide Score	ptmRS: Isoform Confidence Probability [Probability]	Sequences in Protein	Positions in Protein	PSM Modification Positions in Protein
	High	Unambiguous	[R].ELNPVVLGTSNDLR.[V]		1	AT4G18370.1	61	0	2	0.000331195	763.912	1526.82	1526.82	0.09	7e-05	46	39				R.ELNPVVLGTSNDLR.V	[200-213]
	High	Unambiguous	[K].IVGLDPDNDLAVLK.[I]		1	AT4G18370.1	81	0	2	2.27821e-06	741.415	1481.82	1481.82	1.47	0.00109	44	37				K.IVGLDPDNDLAVLK.I	[180-193]
	High	Unambiguous	[K].LATDQFGLQR.[C]		1	AT4G18370.1	83	0	2	2.87373e-06	574.806	1148.6	1148.61	-1.78	-0.00102	47	40				K.LATDQFGLQR.C	[152-161]
sp		9	7	7	1	1	505	54.9	5.55	139
	Confidence	PSM Ambiguity	Annotated Sequence	Modifications	# Proteins	Protein Accessions	Ions Score	# Missed Cleavages	Charge	Expectation Value	m/z [Da]	MH+ [Da]	Theo. MH+ [Da]	DeltaM [ppm]	Deltam/z [Da]	Identity Strict	Identity Relaxed	ptmRS: Best Site Probabilities	ptmRS: Binomial Peptide Score	ptmRS: Isoform Confidence Probability [Probability]	Sequences in Protein	Positions in Protein	PSM Modification Positions in Protein
	Medium	Unambiguous	[K].EEINELNR.[MV]		6	sp; sp; sp; sp; sp; sp	41	0	2	0.0502941	508.753	1016.5	1016.5	-1.44	-0.00073	47	40				K.EEINELNR.M	[320-327]
	Medium	Unambiguous	[K].YEEEVSLR.[A]		2	sp; sp	46	0	2	0.0195537	512.75	1024.49	1024.49	-2.04	-0.00104	48	41				K.YEEEVSLR.A	[194-201]
	High	Unambiguous	[R].RLYEEEIR.[IV]		5	sp; sp; sp; sp; sp	60	1	2	0.000585333	554.292	1107.58	1107.58	-1.57	-0.00087	47	40				R.RLYEEEIR.I	[241-248]
	High	Unambiguous	[R].LLEGEEQR.[L]		5	sp; sp; sp; sp; sp	49	0	2	0.00691007	487.249	973.49	973.495	-5.12	-0.00249	47	40				R.LLEGEEQR.L	[409-416]
	Medium	Unambiguous	[R].LYEEEIR.[IV]		5	sp; sp; sp; sp; sp	40	0	2	0.0502083	476.241	951.476	951.478	-2.81	-0.00134	46	39				R.LYEEEIR.I	[242-248]
	High	Unambiguous	[R].TKEEINELNR.[MV]		6	sp; sp; sp; sp; sp; sp	50	1	2	0.00682672	623.324	1245.64	1245.64	-1.76	-0.0011	48	41				R.TKEEINELNR.M	[318-327]
	High	Unambiguous	[R].ATAENEFVALK.[K]		5	sp; sp; sp; sp; sp	69	0	2	7.785e-05	596.812	1192.62	1192.62	-3.12	-0.00186	47	40				R.ATAENEFVALK.K	[202-212]
sp		5	2	2	1	1	453	48.7	4.79	115
	Confidence	PSM Ambiguity	Annotated Sequence	Modifications	# Proteins	Protein Accessions	Ions Score	# Missed Cleavages	Charge	Expectation Value	m/z [Da]	MH+ [Da]	Theo. MH+ [Da]	DeltaM [ppm]	Deltam/z [Da]	Identity Strict	Identity Relaxed	ptmRS: Best Site Probabilities	ptmRS: Binomial Peptide Score	ptmRS: Isoform Confidence Probability [Probability]	Sequences in Protein	Positions in Protein	PSM Modification Positions in Protein
	High	Unambiguous	[R].ALEEANADLEVK.[I]		1	sp	68	0	2	9.9802e-05	651.33	1301.65	1301.66	-4.66	-0.00303	48	41				R.ALEEANADLEVK.I	[123-134]
	High	Unambiguous	[R].QSVEADINGLR.[R]		2	sp; sp	76	0	2	1.46331e-05	601.31	1201.61	1201.62	-3.48	-0.00209	47	40				R.QSVEADINGLR.R	[201-211]
sp		26	5	5	1	1	109	12.7	4.59	112
	Confidence	PSM Ambiguity	Annotated Sequence	Modifications	# Proteins	Protein Accessions	Ions Score	# Missed Cleavages	Charge	Expectation Value	m/z [Da]	MH+ [Da]	Theo. MH+ [Da]	DeltaM [ppm]	Deltam/z [Da]	Identity Strict	Identity Relaxed	ptmRS: Best Site Probabilities	ptmRS: Binomial Peptide Score	ptmRS: Isoform Confidence Probability [Probability]	Sequences in Protein	Positions in Protein	PSM Modification Positions in Protein
	High	Unambiguous	[KR].YEEEVALR.[A]		4	sp; sp; sp; sp	51	0	2	0.00464764	504.752	1008.5	1008.5	-2.45	-0.00124	47	40				R.YEEEVALR.A	[53-60]
	High	Unambiguous	[R].RLYEEEIR.[IV]		5	sp; sp; sp; sp; sp	60	1	2	0.000585333	554.292	1107.58	1107.58	-1.57	-0.00087	47	40				R.RLYEEEIR.V	[100-107]
	Medium	Unambiguous	[R].LYEEEIR.[IV]		5	sp; sp; sp; sp; sp	40	0	2	0.0502083	476.241	951.476	951.478	-2.81	-0.00134	46	39				R.LYEEEIR.V	[101-107]
	Medium	Unambiguous	[R].RYEEEVALR.[A]		1	sp	42	1	2	0.0373303	582.803	1164.6	1164.6	-2	-0.00116	48	41				R.RYEEEVALR.A	[52-60]
	High	Unambiguous	[R].ATAENEFVALK.[K]		5	sp; sp; sp; sp; sp	69	0	2	7.785e-05	596.812	1192.62	1192.62	-3.12	-0.00186	47	40				R.ATAENEFVALK.K	[61-71]
AT5G23120.1	photosystem II stability/assembly factor, chloroplast (HCF136)	9	3	3	3	1	403	44.1	7.34	111
	Confidence	PSM Ambiguity	Annotated Sequence	Modifications	# Proteins	Protein Accessions	Ions Score	# Missed Cleavages	Charge	Expectation Value	m/z [Da]	MH+ [Da]	Theo. MH+ [Da]	DeltaM [ppm]	Deltam/z [Da]	Identity Strict	Identity Relaxed	ptmRS: Best Site Probabilities	ptmRS: Binomial Peptide Score	ptmRS: Isoform Confidence Probability [Probability]	Sequences in Protein	Positions in Protein	PSM Modification Positions in Protein
	High	Unambiguous	[R].SIPSAEEEDFNYR.[F]		1	AT5G23120.1	62	0	2	0.000596761	778.844	1556.68	1556.69	-3.15	-0.00245	49	42				R.SIPSAEEEDFNYR.F	[134-146]
	High	Unambiguous	[K].GTGITEEFEEVPVQSR.[G]		1	AT5G23120.1	59	0	2	0.00141048	889.432	1777.86	1777.86	-2.54	-0.00226	50	43				K.GTGITEEFEEVPVQSR.G	[316-331]
	Medium	Unambiguous	[R].YVAVSSR.[G]		1	AT5G23120.1	41	0	2	0.0154593	391.212	781.416	781.42	-5.24	-0.00205	42	35				R.YVAVSSR.G	[260-266]
sp		2	1	1	1	1	511	57.7	6.93	64
	Confidence	PSM Ambiguity	Annotated Sequence	Modifications	# Proteins	Protein Accessions	Ions Score	# Missed Cleavages	Charge	Expectation Value	m/z [Da]	MH+ [Da]	Theo. MH+ [Da]	DeltaM [ppm]	Deltam/z [Da]	Identity Strict	Identity Relaxed	ptmRS: Best Site Probabilities	ptmRS: Binomial Peptide Score	ptmRS: Isoform Confidence Probability [Probability]	Sequences in Protein	Positions in Protein	PSM Modification Positions in Protein
	High	Unambiguous	[R].SGNEDEFR.[N]		1	sp	64	0	2	0.000126566	477.199	953.39	953.396	-6.2	-0.00296	45	38				R.SGNEDEFR.N	[88-95]
sp		7	1	1	1	1	181	18.7	6.02	62
	Confidence	PSM Ambiguity	Annotated Sequence	Modifications	# Proteins	Protein Accessions	Ions Score	# Missed Cleavages	Charge	Expectation Value	m/z [Da]	MH+ [Da]	Theo. MH+ [Da]	DeltaM [ppm]	Deltam/z [Da]	Identity Strict	Identity Relaxed	ptmRS: Best Site Probabilities	ptmRS: Binomial Peptide Score	ptmRS: Isoform Confidence Probability [Probability]	Sequences in Protein	Positions in Protein	PSM Modification Positions in Protein
	High	Unambiguous	[Y].GQVGSSGAVSSR.[T]		3	sp; sp; sp	62	0	2	0.000355405	546.272	1091.54	1091.54	-5.8	-0.00317	47	40				Y.GQVGSSGAVSSR.T	[97-108]
AT3G58010.1	plastoglobulin 34kD	4	1	1	1	1	308	34.1	5.41	43
	Confidence	PSM Ambiguity	Annotated Sequence	Modifications	# Proteins	Protein Accessions	Ions Score	# Missed Cleavages	Charge	Expectation Value	m/z [Da]	MH+ [Da]	Theo. MH+ [Da]	DeltaM [ppm]	Deltam/z [Da]	Identity Strict	Identity Relaxed	ptmRS: Best Site Probabilities	ptmRS: Binomial Peptide Score	ptmRS: Isoform Confidence Probability [Probability]	Sequences in Protein	Positions in Protein	PSM Modification Positions in Protein
	Medium	Unambiguous	[KN].DAGGFEALVTGK.[TI]		5	AT2G42130.1; AT2G42130.2; AT3G58010.1; AT2G42130.4; AT2G42130.3	43	0	2	0.0333254	582.797	1164.59	1164.59	-1.79	-0.00104	47	40				N.DAGGFEALVTGK.I	[86-97]
AT4G15570.1	P-loop containing nucleoside triphosphate hydrolases superfamily protein	1	1	1	1	1	818	91.5	5.74	40
	Confidence	PSM Ambiguity	Annotated Sequence	Modifications	# Proteins	Protein Accessions	Ions Score	# Missed Cleavages	Charge	Expectation Value	m/z [Da]	MH+ [Da]	Theo. MH+ [Da]	DeltaM [ppm]	Deltam/z [Da]	Identity Strict	Identity Relaxed	ptmRS: Best Site Probabilities	ptmRS: Binomial Peptide Score	ptmRS: Isoform Confidence Probability [Probability]	Sequences in Protein	Positions in Protein	PSM Modification Positions in Protein
	Medium	Unambiguous	[N].LIESAEQR.[N]		1	AT4G15570.1	40	0	2	0.0521237	473.252	945.496	945.5	-4.45	-0.00211	47	40				N.LIESAEQR.N	[743-750]
AT3G55550.1	Concanavalin A-like lectin protein kinase family protein	1	1	1	1	1	684	76.1	6.19	34
	Confidence	PSM Ambiguity	Annotated Sequence	Modifications	# Proteins	Protein Accessions	Ions Score	# Missed Cleavages	Charge	Expectation Value	m/z [Da]	MH+ [Da]	Theo. MH+ [Da]	DeltaM [ppm]	Deltam/z [Da]	Identity Strict	Identity Relaxed	ptmRS: Best Site Probabilities	ptmRS: Binomial Peptide Score	ptmRS: Isoform Confidence Probability [Probability]	Sequences in Protein	Positions in Protein	PSM Modification Positions in Protein
	Medium	Unambiguous	[I].aPTGAIR.[L]	N-Term(Acetyl)	1	AT3G55550.1	34	0	2	0.0160143	364.207	727.406	727.41	-5.2	-0.00189	35	28				I.APTGAIR.L	[47-53]
AT3G62700.1	multidrug resistance-associated protein 10	0	1	1	1	1	1539	172	8.54	34
	Confidence	PSM Ambiguity	Annotated Sequence	Modifications	# Proteins	Protein Accessions	Ions Score	# Missed Cleavages	Charge	Expectation Value	m/z [Da]	MH+ [Da]	Theo. MH+ [Da]	DeltaM [ppm]	Deltam/z [Da]	Identity Strict	Identity Relaxed	ptmRS: Best Site Probabilities	ptmRS: Binomial Peptide Score	ptmRS: Isoform Confidence Probability [Probability]	Sequences in Protein	Positions in Protein	PSM Modification Positions in Protein
	High	Rejected	[SK].SSLLASV.[-L]		2	AT2G47800.1; AT3G62700.1	34	0	2	0.00670301	338.696	676.384	676.388	-5.36	-0.00181	31	24				K.SSLLASV.L	[681-687]
AT4G19960.1	K+ uptake permease 9	1	1	1	1	1	823	92.3	7.31	0
	Confidence	PSM Ambiguity	Annotated Sequence	Modifications	# Proteins	Protein Accessions	Ions Score	# Missed Cleavages	Charge	Expectation Value	m/z [Da]	MH+ [Da]	Theo. MH+ [Da]	DeltaM [ppm]	Deltam/z [Da]	Identity Strict	Identity Relaxed	ptmRS: Best Site Probabilities	ptmRS: Binomial Peptide Score	ptmRS: Isoform Confidence Probability [Probability]	Sequences in Protein	Positions in Protein	PSM Modification Positions in Protein
	Medium	Unambiguous	[G].ENTIEER.[E]		2	AT4G19960.1; AT4G19960.2	39	0	2	0.0545551	445.712	890.417	890.421	-5.1	-0.00227	46	39				G.ENTIEER.E	[14-20]

## Sheet: spot 2
Accession	Description	Coverage [%]	# Peptides	# PSMs	# Unique Peptides	# Protein Groups	# AAs	MW [kDa]	calc. pI	Score Mascot: A6 Mascot	Modifications
sp		57	37	56	33	1	643	65.8	8.12	2406	Acetyl [N-Term]
	Confidence	PSM Ambiguity	Annotated Sequence	Modifications	# Proteins	Protein Accessions	Ions Score	# Missed Cleavages	Charge	Expectation Value	m/z [Da]	MH+ [Da]	Theo. MH+ [Da]	DeltaM [ppm]	Deltam/z [Da]	Identity Strict	Identity Relaxed	ptmRS: Best Site Probabilities	ptmRS: Binomial Peptide Score	ptmRS: Isoform Confidence Probability [Probability]	Sequences in Protein	Positions in Protein	PSM Modification Positions in Protein
	High	Unambiguous	[R].RVDQLKSDQSR.[L]		1	sp	38	2	3	0.00349484	444.57	1331.69	1331.7	-6.46	-0.00287	33	26				R.RVDQLKSDQSR.L	[240-250]
	High	Unambiguous	[K].NmQDmVEDYR.[N]	M2(Oxidation); M5(Oxidation)	1	sp	51	0	2	0.000132274	666.761	1332.51	1332.52	-4.05	-0.0027	32	25				K.NMQDMVEDYR.N	[257-266]
	High	Unambiguous	[K].SKAEAESLYQSK.[Y]		1	sp	42	1	3	0.00210234	447.559	1340.66	1340.67	-5.22	-0.00233	35	28				K.SKAEAESLYQSK.Y	[364-375]
	High	Unambiguous	[K].SKAEAESLYQSK.[Y]		1	sp	72	1	2	2.07768e-06	670.836	1340.66	1340.67	-4.1	-0.00275	35	28				K.SKAEAESLYQSK.Y	[364-375]
	High	Unambiguous	[K].LNDLEDALQQAK.[E]		1	sp	79	0	2	2.70644e-07	679.351	1357.69	1357.7	-0.85	-0.00058	33	26				K.LNDLEDALQQAK.E	[443-454]
	High	Unambiguous	[K].SLNNQFASFIDK.[V]		1	sp	75	0	2	8.49896e-07	692.348	1383.69	1383.69	-1.38	-0.00095	34	27				K.SLNNQFASFIDK.V	[185-196]
	High	Unambiguous	[R].TNAENEFVTIKK.[D]		1	sp	86	1	2	5.1934e-08	697.366	1393.73	1393.73	-4.87	-0.00339	33	26				R.TNAENEFVTIKK.D	[277-288]
	High	Unambiguous	[R].TNAENEFVTIKK.[D]		1	sp	39	1	3	0.00274366	465.247	1393.73	1393.73	-4.09	-0.0019	33	26				R.TNAENEFVTIKK.D	[277-288]
	High	Unambiguous	[K].WELLQQVDTSTR.[T]		1	sp	60	0	2	2.858e-05	738.377	1475.75	1475.75	-1.53	-0.00113	34	27				K.WELLQQVDTSTR.T	[211-222]
	High	Unambiguous	[R].FLEQQNQVLQTK.[W]		2	sp; sp	71	0	2	1.8244e-06	738.392	1475.78	1475.79	-5.83	-0.0043	34	27				R.FLEQQNQVLQTK.W	[199-210]
	High	Unambiguous	[R].NKYEDEINKR.[T]		1	sp	35	2	3	0.00952729	436.888	1308.65	1308.65	-2.97	-0.0013	34	27				R.NKYEDEINKR.T	[267-276]
	Medium	Unambiguous	[R].LRSEIDNVKK.[Q]		1	sp	31	2	3	0.0130776	401.233	1201.69	1201.69	-3.4	-0.00136	32	25				R.LRSEIDNVKK.Q	[407-416]
	High	Unambiguous	[K].NMQDMVEDYR.[N]		1	sp	58	0	2	2.71668e-05	650.766	1300.53	1300.53	-3.05	-0.00198	32	25				K.NMQDMVEDYR.N	[257-266]
	High	Unambiguous	[R].NSKIEISELNR.[V]		1	sp	52	1	3	0.000149962	434.903	1302.69	1302.7	-5.43	-0.00236	33	26				R.NSKIEISELNR.V	[392-402]
	High	Unambiguous	[R].SLDLDSIIAEVK.[A]		1	sp	79	0	2	2.73643e-07	651.858	1302.71	1302.72	-5.43	-0.00353	33	26				R.SLDLDSIIAEVK.A	[343-354]
	High	Unambiguous	[R].NKYEDEINKR.[T]		1	sp	38	2	3	0.00506533	436.887	1308.65	1308.65	-5	-0.00218	34	27				R.NKYEDEINKR.T	[267-276]
	High	Unambiguous	[K].NMQDmVEDYR.[N]	M5(Oxidation)	1	sp	58	0	2	2.10442e-05	658.763	1316.52	1316.52	-4.9	-0.00322	31	24				K.NMQDMVEDYR.N	[257-266]
	High	Unambiguous	[R].LRSEIDNVKK.[Q]		1	sp	47	2	3	0.000351773	401.233	1201.68	1201.69	-5.15	-0.00206	32	25				R.LRSEIDNVKK.Q	[407-416]
	High	Unambiguous	[R].FSScGGGGGSFGAGGGFGSR.[S]	C4(Carbamidomethyl)	1	sp	132	0	2	2.01301e-12	883.369	1765.73	1765.73	-1.89	-0.00167	34	27				R.FSSCGGGGGSFGAGGGFGSR.S	[45-64]
	High	Unambiguous	[R].FSScGGGGGSFGAGGGFGSR.[S]	C4(Carbamidomethyl)	1	sp	58	0	2	4.78791e-05	883.37	1765.73	1765.73	-1.61	-0.00142	34	27				R.FSSCGGGGGSFGAGGGFGSR.S	[45-64]
	High	Unambiguous	[R].FSScGGGGGSFGAGGGFGSR.[S]	C4(Carbamidomethyl)	1	sp	46	0	2	0.000662824	883.37	1765.73	1765.73	-1.2	-0.00106	34	27				R.FSSCGGGGGSFGAGGGFGSR.S	[45-64]
	High	Unambiguous	[R].LDSELKNmQDmVEDYR.[N]	M8(Oxidation); M11(Oxidation)	1	sp	63	1	3	2.10469e-05	673.298	2017.88	2017.88	-2.45	-0.00165	35	28				R.LDSELKNMQDMVEDYR.N	[251-266]
	High	Unambiguous	[R].GGSGGGGGGSSGGRGSGGGSSGGSIGGR.[G]		1	sp	47	1	3	0.000866126	693.972	2079.9	2079.91	-6.03	-0.00418	36	29				R.GGSGGGGGGSSGGRGSGGGSSGGSIGGR.G	[588-615]
	High	Unambiguous	[R].GGGGGGYGSGGSSYGSGGGSYGSGGGGGGGR.[G]		1	sp	83	0	3	1.72685e-07	795.319	2383.94	2383.95	-4.36	-0.00347	34	27				R.GGGGGGYGSGGSSYGSGGGSYGSGGGGGGGR.G	[518-548]
	High	Unambiguous	[R].GGGGGGYGSGGSSYGSGGGSYGSGGGGGGGR.[G]		1	sp	155	0	2	9.18872e-15	1192.47	2383.94	2383.95	-4.36	-0.0052	34	27				R.GGGGGGYGSGGSSYGSGGGSYGSGGGGGGGR.G	[518-548]
	Medium	Unambiguous	[R].GGGGGGYGSGGSSYGSGGGSYGSGGGGGGGR.[G]		1	sp	31	0	3	0.0263788	795.319	2383.94	2383.95	-4.29	-0.00341	34	27				R.GGGGGGYGSGGSSYGSGGGSYGSGGGGGGGR.G	[518-548]
	High	Unambiguous	[R].GGGGGGYGSGGSSYGSGGGSYGSGGGGGGGR.[G]		1	sp	92	0	2	2.02005e-08	1192.48	2383.94	2383.95	-3.64	-0.00434	34	27				R.GGGGGGYGSGGSSYGSGGGSYGSGGGGGGGR.G	[518-548]
	High	Unambiguous	[R].FSScGGGGGSFGAGGGFGSR.[S]	C4(Carbamidomethyl)	1	sp	67	0	2	5.59182e-06	883.368	1765.73	1765.73	-3.34	-0.00295	34	27				R.FSSCGGGGGSFGAGGGFGSR.S	[45-64]
	Medium	Unambiguous	[R].FSScGGGGGSFGAGGGFGSR.[S]	C4(Carbamidomethyl)	1	sp	32	0	2	0.016202	883.367	1765.73	1765.73	-4.17	-0.00368	34	27				R.FSSCGGGGGSFGAGGGFGSR.S	[45-64]
	High	Unambiguous	[R].GSGGGSSGGSIGGRGSSSGGVK.[S]		1	sp	52	1	3	0.000259327	584.611	1751.82	1751.83	-4.88	-0.00285	35	28				R.GSGGGSSGGSIGGRGSSSGGVK.S	[602-623]
	High	Unambiguous	[R].LLRDYQELmNTK.[L]	M9(Oxidation)	1	sp	40	1	3	0.00313084	513.93	1539.78	1539.78	-4.33	-0.00222	34	27				R.LLRDYQELMNTK.L	[460-471]
	High	Unambiguous	[R].SGGGFSSGSAGIINYQR.[R]		1	sp	122	0	2	2.48259e-11	829.397	1657.79	1657.79	-3.67	-0.00304	35	28				R.SGGGFSSGSAGIINYQR.R	[12-28]
	High	Unambiguous	[K].QISNLQQSISDAEQR.[G]		1	sp	78	0	2	4.64471e-07	858.925	1716.84	1716.85	-4.9	-0.00421	34	27				K.QISNLQQSISDAEQR.G	[417-431]
	High	Unambiguous	[R].FSScGGGGGSFGAGGGFGSR.[S]	C4(Carbamidomethyl)	1	sp	149	0	2	3.60896e-14	883.367	1765.73	1765.73	-4.72	-0.00417	34	27				R.FSSCGGGGGSFGAGGGFGSR.S	[45-64]
	High	Unambiguous	[-].sRQFSSR.[S]	N-Term(Prot)(Acetyl)	1	sp	46	1	2	0.00047443	455.228	909.449	909.454	-5.08	-0.00231	32	25				-.SRQFSSR.S	[1-7]	1xAcetyl [N-Term]
	High	Unambiguous	[K].YEDEINK.[R]		2	sp; sp	32	0	2	0.0101074	455.708	910.41	910.415	-6.15	-0.0028	31	24				K.YEDEINK.R	[269-275]
	High	Unambiguous	[R].SEIDNVKK.[Q]		1	sp	43	1	2	0.00139937	466.754	932.5	932.505	-5.09	-0.00238	34	27				R.SEIDNVKK.Q	[409-416]
	High	Unambiguous	[R].GENALKDAK.[N]		1	sp	64	1	2	8.91134e-06	473.251	945.494	945.5	-6.45	-0.00305	32	26				R.GENALKDAK.N	[432-440]
	High	Unambiguous	[K].IEISELNR.[V]		2	sp; sp	51	0	2	0.000183598	487.267	973.526	973.531	-5.57	-0.00271	33	26				K.IEISELNR.V	[395-402]
	High	Unambiguous	[K].SISISVAR.[G]		1	sp	40	0	2	0.00190666	416.746	832.484	832.489	-5.35	-0.00223	32	25				K.SISISVAR.G	[74-81]
	High	Unambiguous	[K].AEAESLYQSK.[Y]		1	sp	62	0	2	1.72861e-05	563.272	1125.54	1125.54	-4.41	-0.00248	34	27				K.AEAESLYQSK.Y	[366-375]
	High	Unambiguous	[K].KDVDGAYMTK.[V]		1	sp	55	1	3	8.88837e-05	376.517	1127.54	1127.54	-4.33	-0.00163	34	27				K.KDVDGAYMTK.V	[288-297]
	High	Unambiguous	[K].KDVDGAYMTK.[V]		1	sp	79	1	2	3.30795e-07	564.272	1127.54	1127.54	-3.83	-0.00216	34	27				K.KDVDGAYMTK.V	[288-297]
	High	Unambiguous	[R].DYQELMNTK.[L]		1	sp	50	0	2	0.000267187	571.26	1141.51	1141.52	-4.98	-0.00284	33	26				R.DYQELMNTK.L	[463-471]
	High	Unambiguous	[K].KDVDGAYmTK.[V]	M8(Oxidation)	1	sp	60	1	3	2.41268e-05	381.848	1143.53	1143.54	-5.8	-0.00221	33	26				K.KDVDGAYMTK.V	[288-297]
	High	Unambiguous	[K].KDVDGAYmTK.[V]	M8(Oxidation)	1	sp	84	1	2	1.03757e-07	572.268	1143.53	1143.54	-5.52	-0.00316	33	26				K.KDVDGAYMTK.V	[288-297]
	High	Unambiguous	[R].NKYEDEINK.[R]		1	sp	37	1	2	0.00454242	576.778	1152.55	1152.55	-3.81	-0.00219	33	26				R.NKYEDEINK.R	[267-275]
	High	Unambiguous	[R].DYQELmNTK.[L]	M6(Oxidation)	1	sp	49	0	2	0.000299214	579.259	1157.51	1157.51	-3.05	-0.00176	33	26				R.DYQELMNTK.L	[463-471]
	Medium	Unambiguous	[R].VDQLKSDQSR.[L]		1	sp	32	1	3	0.0146145	392.536	1175.59	1175.6	-6.04	-0.00237	33	26				R.VDQLKSDQSR.L	[241-250]
	High	Unambiguous	[K].YEELQITAGR.[H]		1	sp	61	0	2	1.96174e-05	590.302	1179.6	1179.6	-3.97	-0.00234	34	27				K.YEELQITAGR.H	[376-385]
	High	Unambiguous	[K].DVDGAYmTK.[V]	M7(Oxidation)	1	sp	36	0	2	0.00418326	508.221	1015.43	1015.44	-5.39	-0.00274	32	25				K.DVDGAYMTK.V	[289-297]
	High	Unambiguous	[R].TLLEGEESR.[M]		1	sp	70	0	2	2.35443e-06	517.26	1033.51	1033.52	-2.71	-0.0014	33	26				R.TLLEGEESR.M	[483-491]
	High	Unambiguous	[R].GSYGSGGSSYGSGGGSYGSGGGGGGHGSYGSGSSSGGYR.[G]		1	sp	55	0	3	0.000119863	1104.77	3312.3	3312.31	-3.59	-0.00396	36	29				R.GSYGSGGSSYGSGGGSYGSGGGGGGHGSYGSGSSSGGYR.G	[549-587]
	High	Unambiguous	[K].YEDEINKR.[T]		2	sp; sp	34	1	3	0.00789424	356.175	1066.51	1066.52	-5.58	-0.00198	33	26				K.YEDEINKR.T	[269-276]
	High	Unambiguous	[R].GSGGGSSGGSIGGR.[G]		1	sp	97	0	2	2.74496e-09	546.752	1092.5	1092.5	-5.68	-0.0031	31	24				R.GSGGGSSGGSIGGR.G	[602-615]
	High	Unambiguous	[K].YEDEINKR.[T]		2	sp; sp	42	1	2	0.00124828	533.759	1066.51	1066.52	-5.46	-0.00291	33	26				K.YEDEINKR.T	[269-276]
sp		48	22	33	21	1	623	62.1	5.3	1522	Acetyl [N-Term]
	Confidence	PSM Ambiguity	Annotated Sequence	Modifications	# Proteins	Protein Accessions	Ions Score	# Missed Cleavages	Charge	Expectation Value	m/z [Da]	MH+ [Da]	Theo. MH+ [Da]	DeltaM [ppm]	Deltam/z [Da]	Identity Strict	Identity Relaxed	ptmRS: Best Site Probabilities	ptmRS: Binomial Peptide Score	ptmRS: Isoform Confidence Probability [Probability]	Sequences in Protein	Positions in Protein	PSM Modification Positions in Protein
	High	Unambiguous	[M].scRQFSSSYLSR.[S]	N-Term(Prot)(Acetyl); C2(Carbamidomethyl)	1	sp	39	1	2	0.00363965	760.348	1519.69	1519.7	-4.39	-0.00333	35	28				M.SCRQFSSSYLSR.S	[2-13]	1xAcetyl [N-Term]
	High	Unambiguous	[R].QVLDNLTmEK.[S]	M8(Oxidation)	1	sp	53	0	2	0.000118129	603.802	1206.6	1206.6	-5.18	-0.00312	33	26				R.QVLDNLTMEK.S	[262-271]
	High	Unambiguous	[R].SGGGGGGGLGSGGSIR.[S]		1	sp	56	0	2	5.62776e-05	616.8	1232.59	1232.6	-4.14	-0.00255	33	26				R.SGGGGGGGLGSGGSIR.S	[14-29]
	High	Unambiguous	[R].SGGGGGGGLGSGGSIR.[S]		1	sp	111	0	2	1.67297e-10	616.8	1232.59	1232.6	-3.64	-0.00225	33	26				R.SGGGGGGGLGSGGSIR.S	[14-29]
	High	Unambiguous	[R].FSSSSGYGGGSSR.[V]		1	sp	72	0	2	1.60993e-06	618.265	1235.52	1235.53	-4.73	-0.00292	33	26				R.FSSSSGYGGGSSR.V	[47-59]
	High	Unambiguous	[R].IKFEMEQNLR.[Q]		1	sp	40	1	2	0.00249217	654.341	1307.68	1307.68	-1.47	-0.00096	33	26				R.IKFEMEQNLR.Q	[241-250]
	High	Unambiguous	[R].GGSGGSYGGGGSGGGYGGGSGSR.[G]		1	sp	136	0	2	6.94668e-13	896.362	1791.72	1791.73	-5.72	-0.00513	34	27				R.GGSGGSYGGGGSGGGYGGGSGSR.G	[491-513]
	High	Unambiguous	[R].GGSGGSYGGGGSGGGYGGGSGSR.[G]		1	sp	79	0	2	2.83963e-07	896.363	1791.72	1791.73	-5.18	-0.00464	34	27				R.GGSGGSYGGGGSGGGYGGGSGSR.G	[491-513]
	High	Unambiguous	[R].GGSGGSYGGGGSGGGYGGGSGSR.[G]		1	sp	114	0	2	1.00389e-10	896.365	1791.72	1791.73	-3.34	-0.00299	34	27				R.GGSGGSYGGGGSGGGYGGGSGSR.G	[491-513]
	High	Unambiguous	[R].GGSGGSYGGGGSGGGYGGGSGSR.[G]		1	sp	54	0	2	9.50759e-05	896.366	1791.72	1791.73	-1.97	-0.00177	33	26				R.GGSGGSYGGGGSGGGYGGGSGSR.G	[491-513]
	Medium	Unambiguous	[R].SGGGGGGGLGSGGSIRSSYSR.[F]		1	sp	33	1	3	0.0190936	604.954	1812.85	1812.86	-5.23	-0.00316	35	28				R.SGGGGGGGLGSGGSIRSSYSR.F	[14-34]
	High	Unambiguous	[R].GSRGGSGGSYGGGGSGGGYGGGSGSR.[G]		1	sp	94	1	3	1.3949e-08	697.962	2091.87	2091.88	-4.62	-0.00322	35	28				R.GSRGGSGGSYGGGGSGGGYGGGSGSR.G	[488-513]
	High	Unambiguous	[K].EIETYHNLLEGGQEDFESSGAGK.[I]		1	sp	88	0	3	8.42568e-08	837.382	2510.13	2510.13	-0.62	-0.00051	36	29				K.EIETYHNLLEGGQEDFESSGAGK.I	[450-472]
	High	Unambiguous	[R].GGSGGSHGGGSGFGGESGGSYGGGEEASGSGGGYGGGSGK.[S]		1	sp	131	0	3	3.41244e-12	1075.09	3223.27	3223.28	-4.84	-0.0052	35	28				R.GGSGGSHGGGSGFGGESGGSYGGGEEASGSGGGYGGGSGK.S	[580-619]
	High	Unambiguous	[R].GGSGGSHGGGSGFGGESGGSYGGGEEASGSGGGYGGGSGK.[S]		1	sp	77	0	3	7.14737e-07	1075.09	3223.27	3223.28	-4.5	-0.00484	35	28				R.GGSGGSHGGGSGFGGESGGSYGGGEEASGSGGGYGGGSGK.S	[580-619]
	High	Unambiguous	[R].GGSGGSHGGGSGFGGESGGSYGGGEEASGSGGGYGGGSGK.[S]		1	sp	88	0	3	6.84392e-08	1075.1	3223.28	3223.28	-1.89	-0.00203	36	29				R.GGSGGSHGGGSGFGGESGGSYGGGEEASGSGGGYGGGSGK.S	[580-619]
	High	Unambiguous	[R].GGSGGSHGGGSGFGGESGGSYGGGEEASGSGGGYGGGSGK.[S]		1	sp	64	0	3	1.74519e-05	1075.1	3223.28	3223.28	-1.32	-0.00142	36	29				R.GGSGGSHGGGSGFGGESGGSYGGGEEASGSGGGYGGGSGK.S	[580-619]
	High	Unambiguous	[R].mTLDDFR.[I]	M1(Oxidation)	1	sp	44	0	2	0.000579659	457.205	913.402	913.408	-6.64	-0.00303	32	25				R.MTLDDFR.I	[234-240]
	High	Unambiguous	[K].SLEDTKNR.[Y]		1	sp	43	1	3	0.00102177	321.5	962.486	962.49	-4.79	-0.00154	33	26				K.SLEDTKNR.Y	[397-404]
	High	Unambiguous	[K].IQDWYDK.[K]		1	sp	42	0	2	0.000870315	484.226	967.446	967.452	-6.65	-0.00321	31	24				K.IQDWYDK.K	[185-191]
	High	Unambiguous	[R].MTLDDFR.[I]		1	sp	40	0	2	0.00261684	449.21	897.412	897.413	-1.47	-0.00066	34	27				R.MTLDDFR.I	[234-240]
	High	Unambiguous	[R].LASYLDK.[V]		2	sp; sp	38	0	2	0.00116007	405.222	809.436	809.44	-5.57	-0.00225	29	22				R.LASYLDK.V	[164-170]
	High	Unambiguous	[K].KGPAAIQK.[N]		1	sp	42	1	2	0.000440817	406.751	812.495	812.499	-5	-0.00203	28	21				K.KGPAAIQK.N	[192-199]
	High	Unambiguous	[R].QGVDADINGLR.[Q]		1	sp	81	0	2	1.51245e-07	579.296	1157.58	1157.59	-5.32	-0.00308	32	25				R.QGVDADINGLR.Q	[251-261]
	High	Unambiguous	[R].QVLDNLTMEK.[S]		1	sp	69	0	2	3.09159e-06	595.805	1190.6	1190.61	-4.6	-0.00274	33	26				R.QVLDNLTMEK.S	[262-271]
	High	Unambiguous	[R].QEYEQLIAK.[N]		1	sp	66	0	2	5.21781e-06	561.293	1121.58	1121.58	-4.94	-0.00277	33	26				R.QEYEQLIAK.N	[328-336]
	High	Unambiguous	[K].TLLDIDNTR.[M]		1	sp	44	0	2	0.00100046	530.785	1060.56	1060.56	-1.3	-0.00069	33	26				K.TLLDIDNTR.M	[225-233]
	High	Unambiguous	[K].STMQELNSR.[L]		1	sp	47	0	2	0.000344206	533.252	1065.5	1065.5	-3.23	-0.00172	32	25				K.STMQELNSR.L	[155-163]
	High	Unambiguous	[K].FEMEQNLR.[Q]		1	sp	39	0	2	0.00242804	533.75	1066.49	1066.5	-5.52	-0.00294	32	25				K.FEMEQNLR.Q	[243-250]
	High	Unambiguous	[R].QFSSSYLSR.[S]		1	sp	37	0	2	0.00332287	537.762	1074.52	1074.52	-4.69	-0.00252	32	25				R.QFSSSYLSR.S	[5-13]
	High	Unambiguous	[K].STmQELNSR.[L]	M3(Oxidation)	1	sp	57	0	2	3.70347e-05	541.248	1081.49	1081.49	-4.68	-0.00253	32	25				K.STMQELNSR.L	[155-163]
	High	Unambiguous	[K].STmQELNSR.[L]	M3(Oxidation)	1	sp	35	0	2	0.00583162	541.248	1081.49	1081.49	-4.23	-0.00229	32	25				K.STMQELNSR.L	[155-163]
	High	Unambiguous	[R].GGSGGSYGGGSGSGGGSGGGYGGGSGGGHSGGSGGGHSGGSGGNYGGGSGSGGGSGGGYGGGSGSR.[G]		1	sp	47	0	4	0.000823439	1243.99	4972.93	4972.94	-2	-0.00249	35	28				R.GGSGGSYGGGSGSGGGSGGGYGGGSGGGHSGGSGGGHSGGSGGNYGGGSGSGGGSGGGYGGGSGSR.G	[514-579]
sp		45	30	36	26	1	645	65.8	8	1415	Acetyl [N-Term]
	Confidence	PSM Ambiguity	Annotated Sequence	Modifications	# Proteins	Protein Accessions	Ions Score	# Missed Cleavages	Charge	Expectation Value	m/z [Da]	MH+ [Da]	Theo. MH+ [Da]	DeltaM [ppm]	Deltam/z [Da]	Identity Strict	Identity Relaxed	ptmRS: Best Site Probabilities	ptmRS: Binomial Peptide Score	ptmRS: Isoform Confidence Probability [Probability]	Sequences in Protein	Positions in Protein	PSM Modification Positions in Protein
	High	Unambiguous	[R].NLDLDSIIAEVK.[A]		1	sp	53	0	2	9.03229e-05	665.364	1329.72	1329.73	-4.61	-0.00306	32	25				R.NLDLDSIIAEVK.A	[348-359]
	Medium	Unambiguous	[R].SKEEAEALYHSK.[Y]		1	sp	30	1	3	0.0283038	464.562	1391.67	1391.68	-5.36	-0.00249	34	27				R.SKEEAEALYHSK.Y	[369-380]
	High	Unambiguous	[K].VDLLNQEIEFLK.[V]		1	sp	44	0	2	0.000632593	730.903	1460.8	1460.8	-0.61	-0.00044	31	24				K.VDLLNQEIEFLK.V	[309-320]
	High	Unambiguous	[R].FLEQQNQVLQTK.[W]		2	sp; sp	71	0	2	1.8244e-06	738.392	1475.78	1475.79	-5.83	-0.0043	34	27				R.FLEQQNQVLQTK.W	[204-215]
	High	Unambiguous	[K].NVQDAIADAEQR.[G]		1	sp	80	0	2	2.76368e-07	665.32	1329.63	1329.64	-5.24	-0.00348	34	27				K.NVQDAIADAEQR.G	[425-436]
	High	Unambiguous	[R].TAAENDFVTLK.[K]		1	sp	75	0	2	8.74355e-07	604.811	1208.61	1208.62	-1.19	-0.00072	34	27				R.TAAENDFVTLK.K	[282-292]
	High	Unambiguous	[R].GFSSGSAVVSGGSR.[R]		1	sp	77	0	2	5.55442e-07	627.803	1254.6	1254.61	-6.1	-0.00382	34	27				R.GFSSGSAVVSGGSR.R	[21-34]
	High	Unambiguous	[R].RSTSSFScLSR.[H]	C8(Carbamidomethyl)	1	sp	37	1	3	0.00474171	429.873	1287.61	1287.61	-4.13	-0.00177	33	26				R.RSTSSFSCLSR.H	[35-45]
	High	Unambiguous	[K].GGSISGGGYGSGGGKHSSGGGSR.[G]		1	sp	50	1	4	0.000375494	481.471	1922.86	1922.87	-5.05	-0.00243	36	29				K.GGSISGGGYGSGGGKHSSGGGSR.G	[587-609]
	High	Unambiguous	[R].TSQNSELNNmQDLVEDYKK.[K]	M10(Oxidation)	1	sp	74	1	3	1.91707e-06	758.015	2272.03	2272.04	-4.01	-0.00304	36	29				R.TSQNSELNNMQDLVEDYKK.K	[254-272]
	High	Unambiguous	[K].AAFGGSGGRGSSSGGGYSSGSSSYGSGGR.[Q]		1	sp	53	1	3	0.000232489	834.358	2501.06	2501.07	-3.5	-0.00292	36	29				K.AAFGGSGGRGSSSGGGYSSGSSSYGSGGR.Q	[522-550]
	High	Unambiguous	[R].GGSSSGGGYGSGGGGSSSVK.[G]		1	sp	104	0	2	1.0701e-09	794.841	1588.68	1588.68	-5.14	-0.00408	34	27				R.GGSSSGGGYGSGGGGSSSVK.G	[610-629]
	High	Unambiguous	[R].GSSSGGGYSSGSSSYGSGGR.[Q]		1	sp	105	0	2	7.60576e-10	870.852	1740.7	1740.71	-5.59	-0.00486	33	26				R.GSSSGGGYSSGSSSYGSGGR.Q	[531-550]
	High	Unambiguous	[R].GGSGGGGSISGGGYGSGGGSGGR.[Y]		1	sp	128	0	2	5.48915e-12	871.373	1741.74	1741.75	-5.88	-0.00512	35	28				R.GGSGGGGSISGGGYGSGGGSGGR.Y	[556-578]
	High	Unambiguous	[R].GGSGGGGSISGGGYGSGGGSGGR.[Y]		1	sp	95	0	2	1.17273e-08	871.375	1741.74	1741.75	-3.42	-0.00298	35	28				R.GGSGGGGSISGGGYGSGGGSGGR.Y	[556-578]
	High	Unambiguous	[R].GGSGGGGSISGGGYGSGGGSGGR.[Y]		1	sp	67	0	2	7.07533e-06	871.375	1741.74	1741.75	-3.35	-0.00292	35	28				R.GGSGGGGSISGGGYGSGGGSGGR.Y	[556-578]
	High	Unambiguous	[R].GGSGGGGSISGGGYGSGGGSGGR.[Y]		1	sp	48	0	2	0.000484391	871.376	1741.75	1741.75	-1.6	-0.00139	35	28				R.GGSGGGGSISGGGYGSGGGSGGR.Y	[556-578]
	High	Unambiguous	[K].GGSISGGGYGSGGGK.[H]		1	sp	65	0	2	8.78633e-06	599.275	1197.54	1197.55	-5.58	-0.00334	33	26				K.GGSISGGGYGSGGGK.H	[587-601]
	High	Unambiguous	[K].KYEDEINKR.[T]		1	sp	49	2	3	0.000334672	398.873	1194.6	1194.61	-5.87	-0.00234	34	27				K.KYEDEINKR.T	[273-281]
	High	Unambiguous	[K].YEDEINK.[R]		2	sp; sp	32	0	2	0.0101074	455.708	910.41	910.415	-6.15	-0.0028	31	24				K.YEDEINK.R	[274-280]
	High	Unambiguous	[M].scQIScK.[S]	N-Term(Prot)(Acetyl); C2(Carbamidomethyl); C6(Carbamidomethyl)	1	sp	34	0	2	0.00312001	462.698	924.388	924.391	-3.65	-0.00169	28	21				M.SCQISCK.S	[2-8]	1xAcetyl [N-Term]
	High	Unambiguous	[K].IEISELNR.[V]		2	sp; sp	51	0	2	0.000183598	487.267	973.526	973.531	-5.57	-0.00271	33	26				K.IEISELNR.V	[400-407]
	High	Unambiguous	[R].LQGEIAHVK.[K]		1	sp	31	0	3	0.00894046	332.193	994.565	994.568	-2.86	-0.00095	30	23				R.LQGEIAHVK.K	[412-420]
	High	Unambiguous	[R].LQGEIAHVK.[K]		1	sp	35	0	2	0.00376782	497.786	994.566	994.568	-2.48	-0.00123	31	24				R.LQGEIAHVK.K	[412-420]
	High	Unambiguous	[K].AAFGGSGGR.[G]		1	sp	49	0	2	8.34145e-05	390.192	779.376	779.379	-4.59	-0.00179	28	21				K.AAFGGSGGR.G	[522-530]
	High	Unambiguous	[K].LLEGEEcR.[M]	C7(Carbamidomethyl)	1	sp	58	0	2	2.75261e-05	503.235	1005.46	1005.47	-4.74	-0.00238	32	25				K.LLEGEECR.M	[489-496]
	High	Unambiguous	[R].LQGEIAHVKK.[Q]		1	sp	39	1	3	0.000913796	374.89	1122.66	1122.66	-6.17	-0.00231	28	21				R.LQGEIAHVKK.Q	[412-421]
	High	Unambiguous	[R].STSSFScLSR.[H]	C7(Carbamidomethyl)	1	sp	52	0	2	0.000171198	566.256	1131.51	1131.51	-4.28	-0.00242	33	26				R.STSSFSCLSR.H	[36-45]
	High	Unambiguous	[R].KLLEGEEcR.[M]	C8(Carbamidomethyl)	1	sp	45	1	3	0.000627241	378.524	1133.56	1133.56	-3.11	-0.00117	33	26				R.KLLEGEECR.M	[488-496]
	High	Unambiguous	[R].KLLEGEEcR.[M]	C8(Carbamidomethyl)	1	sp	35	1	2	0.00647597	567.283	1133.56	1133.56	-2.37	-0.00134	33	26				R.KLLEGEECR.M	[488-496]
	High	Unambiguous	[K].YEELQVTVGR.[H]		1	sp	64	0	2	8.70116e-06	597.31	1193.61	1193.62	-2.51	-0.0015	33	26				K.YEELQVTVGR.H	[381-390]
	High	Unambiguous	[K].AQYEEIAQR.[S]		1	sp	53	0	2	9.52935e-05	554.273	1107.54	1107.54	-3.32	-0.00184	33	26				K.AQYEEIAQR.S	[360-368]
	High	Unambiguous	[R].HGDSLKEIK.[I]		1	sp	36	1	3	0.0029268	342.856	1026.55	1026.56	-5.65	-0.00193	30	23				R.HGDSLKEIK.I	[391-399]
	High	Unambiguous	[R].YLDGLTAER.[T]		1	sp	56	0	2	6.78855e-05	519.265	1037.52	1037.53	-4.03	-0.00209	34	27				R.YLDGLTAER.T	[245-253]
	High	Unambiguous	[K].YEDEINKR.[T]		2	sp; sp	34	1	3	0.00789424	356.175	1066.51	1066.52	-5.58	-0.00198	33	26				K.YEDEINKR.T	[274-281]
	High	Unambiguous	[K].YEDEINKR.[T]		2	sp; sp	42	1	2	0.00124828	533.759	1066.51	1066.52	-5.46	-0.00291	33	26				K.YEDEINKR.T	[274-281]
sp		30	19	23	16	1	593	59.5	5.21	893
	Confidence	PSM Ambiguity	Annotated Sequence	Modifications	# Proteins	Protein Accessions	Ions Score	# Missed Cleavages	Charge	Expectation Value	m/z [Da]	MH+ [Da]	Theo. MH+ [Da]	DeltaM [ppm]	Deltam/z [Da]	Identity Strict	Identity Relaxed	ptmRS: Best Site Probabilities	ptmRS: Binomial Peptide Score	ptmRS: Isoform Confidence Probability [Probability]	Sequences in Protein	Positions in Protein	PSM Modification Positions in Protein
	High	Unambiguous	[R].SQYEQLAEQNR.[K]		1	sp	65	0	2	9.77724e-06	683.319	1365.63	1365.64	-5.72	-0.00391	34	27				R.SQYEQLAEQNR.K	[323-333]
	High	Unambiguous	[R].ALEESNYELEGK.[I]		1	sp	67	0	2	5.04803e-06	691.325	1381.64	1381.65	-4.27	-0.00295	34	27				R.ALEESNYELEGK.I	[166-177]
	High	Unambiguous	[K].QSLEASLAETEGR.[Y]		1	sp	93	0	2	1.71045e-08	695.841	1390.67	1390.68	-4.59	-0.00319	35	28				K.QSLEASLAETEGR.Y	[387-399]
	Medium	Unambiguous	[K].KNHEEEmKDLR.[N]	M7(Oxidation)	1	sp	31	2	4	0.0275862	361.924	1444.67	1444.68	-6.89	-0.00249	35	28				K.KNHEEEMKDLR.N	[285-295]
	High	Unambiguous	[R].SQYEQLAEQNRK.[D]		1	sp	42	1	3	0.0019198	498.58	1493.73	1493.73	-5.09	-0.00254	34	27				R.SQYEQLAEQNRK.D	[323-334]
	High	Unambiguous	[R].SQYEQLAEQNRK.[D]		1	sp	65	1	2	9.67707e-06	747.367	1493.73	1493.73	-4.41	-0.00329	35	28				R.SQYEQLAEQNRK.D	[323-334]
	High	Unambiguous	[K].SSSSGSVGESSSKGPR.[Y]		1	sp	57	1	3	7.47733e-05	499.235	1495.69	1495.7	-5.77	-0.00288	35	28				K.SSSSGSVGESSSKGPR.Y	[577-592]
	High	Unambiguous	[K].NHEEEmKDLR.[N]	M6(Oxidation)	1	sp	52	1	3	0.000150397	439.533	1316.58	1316.59	-4.75	-0.00209	34	27				K.NHEEEMKDLR.N	[286-295]
	High	Unambiguous	[R].LKYENEVALR.[Q]		1	sp	37	1	3	0.00322997	412.229	1234.67	1234.68	-5.01	-0.00206	32	25				R.LKYENEVALR.Q	[236-245]
	Medium	Unambiguous	[R].KDAEAWFNEK.[S]		1	sp	34	1	2	0.0106792	619.293	1237.58	1237.58	-4.35	-0.00269	34	27				R.KDAEAWFNEK.S	[334-343]
	High	Unambiguous	[R].SLLEGEGSSGGGGR.[G]		1	sp	66	0	2	7.80625e-06	631.799	1262.59	1262.6	-4.29	-0.00271	34	27				R.SLLEGEGSSGGGGR.G	[451-464]
	Medium	Unambiguous	[K].NHEEEMKDLR.[N]		1	sp	33	1	3	0.0127721	434.201	1300.59	1300.6	-4.45	-0.00193	34	27				K.NHEEEMKDLR.N	[286-295]
	High	Unambiguous	[R].AETEcQNTEYQQLLDIK.[I]	C5(Carbamidomethyl)	1	sp	79	0	2	5.47843e-07	1041.98	2082.96	2082.96	-1.84	-0.00192	36	29				R.AETECQNTEYQQLLDIK.I	[423-439]
	High	Unambiguous	[K].GSLGGGFSSGGFSGGSFSR.[G]		1	sp	110	0	2	3.79233e-10	854.389	1707.77	1707.77	-0.93	-0.00079	35	28				K.GSLGGGFSSGGFSGGSFSR.G	[41-59]
	High	Unambiguous	[R].QSVEADINGLR.[R]		2	sp; sp	78	0	2	3.21268e-07	601.31	1201.61	1201.62	-3.98	-0.00239	33	26				R.QSVEADINGLR.R	[246-256]
	High	Unambiguous	[K].YENEVALR.[Q]		1	sp	53	0	2	0.00011287	497.252	993.497	993.5	-3.19	-0.00159	33	26				K.YENEVALR.Q	[238-245]
	High	Unambiguous	[KR].LAADDFR.[TLAI]		10	sp; sp; sp; sp; sp; sp; sp; sp; sp; sp	44	0	2	0.000528701	404.202	807.396	807.4	-4.49	-0.00181	31	24				R.LAADDFR.L	[229-235]
	High	Unambiguous	[R].LASYLDK.[V]		2	sp; sp	38	0	2	0.00116007	405.222	809.436	809.44	-5.57	-0.00225	29	22				R.LASYLDK.V	[157-163]
	High	Unambiguous	[R].LENEIQTYR.[S]		1	sp	68	0	2	3.55978e-06	583.295	1165.58	1165.58	-2.32	-0.00135	33	26				R.LENEIQTYR.S	[442-450]
	High	Unambiguous	[K].DAEAWFNEK.[S]		1	sp	44	0	2	0.000730872	555.247	1109.49	1109.49	-3.54	-0.00196	32	25				K.DAEAWFNEK.S	[335-343]
	High	Unambiguous	[K].VTMQNLNDR.[L]		1	sp	55	0	2	7.20185e-05	545.766	1090.52	1090.53	-6.3	-0.00344	33	26				K.VTMQNLNDR.L	[148-156]
	High	Unambiguous	[K].VTmQNLNDR.[L]	M3(Oxidation)	1	sp	46	0	2	0.000548321	553.764	1106.52	1106.53	-5.04	-0.00279	32	25				K.VTMQNLNDR.L	[148-156]
	High	Unambiguous	[K].VTmQNLNDR.[L]	M3(Oxidation)	1	sp	58	0	2	3.06927e-05	553.764	1106.52	1106.53	-4.93	-0.00272	32	25				K.VTMQNLNDR.L	[148-156]
AT2G35490.1	Plastid-lipid associated protein PAP / fibrillin family protein	20	7	10	7	1	376	40.5	4.55	324	Phospho [S311(100)]
	Confidence	PSM Ambiguity	Annotated Sequence	Modifications	# Proteins	Protein Accessions	Ions Score	# Missed Cleavages	Charge	Expectation Value	m/z [Da]	MH+ [Da]	Theo. MH+ [Da]	DeltaM [ppm]	Deltam/z [Da]	Identity Strict	Identity Relaxed	ptmRS: Best Site Probabilities	ptmRS: Binomial Peptide Score	ptmRS: Isoform Confidence Probability [Probability]	Sequences in Protein	Positions in Protein	PSM Modification Positions in Protein
	High	Unambiguous	[R].cLADSVYGTELGFK.[A]	C1(Carbamidomethyl)	1	AT2G35490.1	82	0	2	2.2399e-07	780.372	1559.74	1559.74	-3.21	-0.00251	35	28				R.CLADSVYGTELGFK.A	[156-169]
	High	Unambiguous	[K].QSLNPLQDVAANISR.[A]		1	AT2G35490.1	68	0	2	3.67586e-06	813.433	1625.86	1625.86	-0.77	-0.00063	33	26				K.QSLNPLQDVAANISR.A	[310-324]
	High	Unambiguous	[K].QSLNPLQDVAANISR.[A]		1	AT2G35490.1	57	0	2	4.05938e-05	813.434	1625.86	1625.86	-0.32	-0.00026	33	26				K.QSLNPLQDVAANISR.A	[310-324]
	High	Unambiguous	[K].QsLNPLQDVAANISR.[A]	S2(Phospho)	1	AT2G35490.1	42	0	2	0.0022541	853.411	1705.81	1705.83	-7.12	-0.00607	36	29	S2(Phospho): 100	247.43	1	K.QSLNPLQDVAANISR.A	[310-324]	1xPhospho [S311(100)]
	High	Unambiguous	[R].ALSGQPPLK.[L]		1	AT2G35490.1	32	0	2	0.00258255	455.77	910.532	910.536	-3.97	-0.00181	26	19				R.ALSGQPPLK.L	[325-333]
	High	Unambiguous	[R].FmESDPPR.[N]	M2(Oxidation)	1	AT2G35490.1	53	0	2	7.42766e-05	497.716	994.424	994.43	-5.65	-0.00281	31	24				R.FMESDPPR.N	[116-123]
	Medium	Unambiguous	[R].GDGGLFVLAR.[E]		1	AT2G35490.1	33	0	2	0.0117279	502.779	1004.55	1004.55	-1.46	-0.00073	33	26				R.GDGGLFVLAR.E	[359-368]
	High	Unambiguous	[K].SGPELEESGTR.[F]		1	AT2G35490.1	53	0	2	0.000115363	581.271	1161.53	1161.54	-3.12	-0.00181	33	26				K.SGPELEESGTR.F	[105-115]
	High	Unambiguous	[K].EGTLKPPVIK.[S]		1	AT2G35490.1	30	0	2	0.00372443	541.331	1081.66	1081.66	-6	-0.00325	26	19				K.EGTLKPPVIK.S	[278-287]
	Medium	Unambiguous	[K].EGTLKPPVIK.[S]		1	AT2G35490.1	25	0	3	0.0124469	361.224	1081.66	1081.66	-4.83	-0.00174	26	19				K.EGTLKPPVIK.S	[278-287]
AT5G66190.1	ferredoxin-NADP(+)-oxidoreductase 1	24	8	9	8	1	360	40.3	8.13	294
	Confidence	PSM Ambiguity	Annotated Sequence	Modifications	# Proteins	Protein Accessions	Ions Score	# Missed Cleavages	Charge	Expectation Value	m/z [Da]	MH+ [Da]	Theo. MH+ [Da]	DeltaM [ppm]	Deltam/z [Da]	Identity Strict	Identity Relaxed	ptmRS: Best Site Probabilities	ptmRS: Binomial Peptide Score	ptmRS: Isoform Confidence Probability [Probability]	Sequences in Protein	Positions in Protein	PSM Modification Positions in Protein
	High	Unambiguous	[R].EGQSIGVIPEGIDK.[N]		2	AT5G66190.1; AT5G66190.2	51	0	2	0.000171939	721.378	1441.75	1441.75	-2.93	-0.00211	33	26				R.EGQSIGVIPEGIDK.N	[118-131]
	High	Unambiguous	[K].GIDDImVSLAAK.[D]	M6(Oxidation)	2	AT5G66190.1; AT5G66190.2	67	0	2	4.44015e-06	624.828	1248.65	1248.65	-0.76	-0.00048	33	26				K.GIDDIMVSLAAK.D	[326-337]
	High	Unambiguous	[R].LVYTNDGGEIVK.[G]		2	AT5G66190.1; AT5G66190.2	35	0	2	0.00779068	654.342	1307.68	1307.68	-6.09	-0.00398	33	26				R.LVYTNDGGEIVK.G	[164-175]
	High	Unambiguous	[R].LYSIASSAIGDFGDSK.[T]		2	AT5G66190.1; AT5G66190.2	80	0	2	2.90318e-07	815.9	1630.79	1630.8	-1.76	-0.00144	35	28				R.LYSIASSAIGDFGDSK.T	[140-155]
	High	Unambiguous	[K].ITGPVGK.[E]		2	AT5G66190.1; AT5G66190.2	36	0	2	0.000380301	336.206	671.404	671.409	-6.51	-0.00218	21	14				K.ITGPVGK.E	[193-199]
	High	Unambiguous	[R].LDFAVSR.[E]		2	AT5G66190.1; AT5G66190.2	39	0	2	0.00139585	404.22	807.434	807.436	-2.91	-0.00117	30	23				R.LDFAVSR.E	[275-281]
	High	Unambiguous	[K].KQEEGIVVNK.[F]		1	AT5G66190.1	40	1	3	0.00189482	381.882	1143.63	1143.64	-5.76	-0.0022	32	25				K.KQEEGIVVNK.F	[68-77]
	High	Unambiguous	[K].KQEEGIVVNK.[F]		1	AT5G66190.1	63	1	2	8.85671e-06	572.32	1143.63	1143.64	-3.99	-0.00228	32	25				K.KQEEGIVVNK.F	[68-77]
	Medium	Unambiguous	[K].EKNPDNFR.[L]		2	AT5G66190.1; AT5G66190.2	32	1	3	0.0150124	340.5	1019.49	1019.49	-5.21	-0.00177	33	26				K.EKNPDNFR.L	[267-274]
AT4G18370.1	DEGP protease 5	22	6	6	6	1	323	34.9	5.31	235
	Confidence	PSM Ambiguity	Annotated Sequence	Modifications	# Proteins	Protein Accessions	Ions Score	# Missed Cleavages	Charge	Expectation Value	m/z [Da]	MH+ [Da]	Theo. MH+ [Da]	DeltaM [ppm]	Deltam/z [Da]	Identity Strict	Identity Relaxed	ptmRS: Best Site Probabilities	ptmRS: Binomial Peptide Score	ptmRS: Isoform Confidence Probability [Probability]	Sequences in Protein	Positions in Protein	PSM Modification Positions in Protein
	High	Unambiguous	[K].IVGLDPDNDLAVLK.[I]		1	AT4G18370.1	49	0	2	0.000149011	741.414	1481.82	1481.82	-0.5	-0.00037	30	23				K.IVGLDPDNDLAVLK.I	[180-193]
	High	Unambiguous	[R].ELNPVVLGTSNDLR.[V]		1	AT4G18370.1	62	0	2	1.36784e-05	763.91	1526.81	1526.82	-3.27	-0.0025	32	25				R.ELNPVVLGTSNDLR.V	[200-213]
	High	Unambiguous	[K].EKEEELEEEEER.[N]		1	AT4G18370.1	50	1	3	0.000316571	526.564	1577.68	1577.68	-1.82	-0.00096	35	28				K.EKEEELEEEEER.N	[79-90]
	High	Unambiguous	[K].TSPSVVYIEAIELPK.[T]		1	AT4G18370.1	39	0	2	0.00214842	823.452	1645.9	1645.9	-4.6	-0.00379	32	25				K.TSPSVVYIEAIELPK.T	[98-112]
	High	Unambiguous	[K].VSLVDAK.[G]		1	AT4G18370.1	58	0	2	9.82435e-06	366.216	731.425	731.43	-5.99	-0.00219	28	21				K.VSLVDAK.G	[164-170]
	High	Unambiguous	[K].LATDQFGLQR.[C]		1	AT4G18370.1	79	0	2	2.43362e-07	574.806	1148.6	1148.61	-1.46	-0.00084	33	26				K.LATDQFGLQR.C	[152-161]
AT2G42130.3	Plastid-lipid associated protein PAP / fibrillin family protein	20	5	6	5	1	271	30	4.74	235	Acetyl [N-Term]
	Confidence	PSM Ambiguity	Annotated Sequence	Modifications	# Proteins	Protein Accessions	Ions Score	# Missed Cleavages	Charge	Expectation Value	m/z [Da]	MH+ [Da]	Theo. MH+ [Da]	DeltaM [ppm]	Deltam/z [Da]	Identity Strict	Identity Relaxed	ptmRS: Best Site Probabilities	ptmRS: Binomial Peptide Score	ptmRS: Isoform Confidence Probability [Probability]	Sequences in Protein	Positions in Protein	PSM Modification Positions in Protein
	High	Unambiguous	[R].DTEGVPEVLTR.[I]		3	AT2G42130.5; AT2G42130.4; AT2G42130.3	58	0	2	3.84052e-05	608.312	1215.62	1215.62	-3.46	-0.0021	33	26				R.DTEGVPEVLTR.I	[245-255]
	High	Unambiguous	[M].VQETVQGSPLVYAR.[E]		1	AT2G42130.3	46	0	2	0.000754823	773.91	1546.81	1546.82	-6.75	-0.00522	34	27				M.VQETVQGSPLVYAR.E	[2-15]
	High	Unambiguous	[M].vQETVQGSPLVYAR.[E]	N-Term(Prot)(Acetyl)	1	AT2G42130.3	58	0	2	4.09629e-05	794.915	1588.82	1588.83	-6.46	-0.00513	34	27				M.VQETVQGSPLVYAR.E	[2-15]	1xAcetyl [N-Term]
	High	Unambiguous	[K].LLNSIESK.[I]		5	AT2G42130.5; AT2G42130.1; AT2G42130.2; AT2G42130.4; AT2G42130.3	46	0	2	0.000599699	452.258	903.509	903.515	-6.21	-0.00281	34	27				K.LLNSIESK.I	[148-155]
	High	Unambiguous	[K].DAGGFEALVTGK.[T]		4	AT2G42130.1; AT2G42130.2; AT2G42130.4; AT2G42130.3	66	0	2	6.33775e-06	582.797	1164.59	1164.59	-1.99	-0.00116	33	26				K.DAGGFEALVTGK.T	[53-64]
	High	Unambiguous	[R].FPSTLANLSR.[M]		5	AT2G42130.5; AT2G42130.1; AT2G42130.2; AT2G42130.4; AT2G42130.3	58	0	2	3.10702e-05	553.303	1105.6	1105.6	-1.45	-0.0008	32	25				R.FPSTLANLSR.M	[121-130]
sp		12	2	4	2	1	231	24.4	7.18	169
	Confidence	PSM Ambiguity	Annotated Sequence	Modifications	# Proteins	Protein Accessions	Ions Score	# Missed Cleavages	Charge	Expectation Value	m/z [Da]	MH+ [Da]	Theo. MH+ [Da]	DeltaM [ppm]	Deltam/z [Da]	Identity Strict	Identity Relaxed	ptmRS: Best Site Probabilities	ptmRS: Binomial Peptide Score	ptmRS: Isoform Confidence Probability [Probability]	Sequences in Protein	Positions in Protein	PSM Modification Positions in Protein
	High	Unambiguous	[R].LGEHNIDVLEGNEQFINAAK.[I]		1	sp	76	0	3	8.55466e-07	737.703	2211.09	2211.1	-4.08	-0.00301	35	28				R.LGEHNIDVLEGNEQFINAAK.I	[58-77]
	High	Unambiguous	[R].VATVSLPR.[S]		1	sp	51	0	2	6.62953e-05	421.756	842.505	842.509	-5.12	-0.00216	29	22				R.VATVSLPR.S	[108-115]
	High	Unambiguous	[R].VATVSLPR.[S]		1	sp	67	0	2	1.61615e-06	421.756	842.506	842.509	-4.54	-0.00191	29	22				R.VATVSLPR.S	[108-115]
	High	Unambiguous	[R].VATVSLPR.[S]		1	sp	35	0	2	0.00286736	421.757	842.506	842.509	-3.74	-0.00158	29	22				R.VATVSLPR.S	[108-115]
AT3G01480.1	cyclophilin 38	10	4	4	4	1	437	48	5.16	166
	Confidence	PSM Ambiguity	Annotated Sequence	Modifications	# Proteins	Protein Accessions	Ions Score	# Missed Cleavages	Charge	Expectation Value	m/z [Da]	MH+ [Da]	Theo. MH+ [Da]	DeltaM [ppm]	Deltam/z [Da]	Identity Strict	Identity Relaxed	ptmRS: Best Site Probabilities	ptmRS: Binomial Peptide Score	ptmRS: Isoform Confidence Probability [Probability]	Sequences in Protein	Positions in Protein	PSM Modification Positions in Protein
	High	Unambiguous	[R].TVPLEImVTGEK.[T]	M7(Oxidation)	2	AT3G01480.1; AT3G01480.2	45	0	2	0.000704396	666.857	1332.71	1332.71	-1.19	-0.00079	33	26				R.TVPLEIMVTGEK.T	[318-329]
	High	Unambiguous	[K].ESELTPSNSNILDGR.[Y]		1	AT3G01480.1	66	0	2	9.83142e-06	816.393	1631.78	1631.79	-4.91	-0.00401	35	28				K.ESELTPSNSNILDGR.Y	[379-393]
	High	Unambiguous	[K].ALDSVER.[N]		2	AT3G01480.1; AT3G01480.2	45	0	2	0.000320245	395.207	789.408	789.41	-3.28	-0.00129	29	22				K.ALDSVER.N	[139-145]
	High	Unambiguous	[K].SIIVAGFAESK.[K]		2	AT3G01480.1; AT3G01480.2	63	0	2	7.92295e-06	561.311	1121.62	1121.62	-3.97	-0.00223	32	25				K.SIIVAGFAESK.K	[159-169]
sp		8	5	5	5	1	609	69.3	6.28	164
	Confidence	PSM Ambiguity	Annotated Sequence	Modifications	# Proteins	Protein Accessions	Ions Score	# Missed Cleavages	Charge	Expectation Value	m/z [Da]	MH+ [Da]	Theo. MH+ [Da]	DeltaM [ppm]	Deltam/z [Da]	Identity Strict	Identity Relaxed	ptmRS: Best Site Probabilities	ptmRS: Binomial Peptide Score	ptmRS: Isoform Confidence Probability [Probability]	Sequences in Protein	Positions in Protein	PSM Modification Positions in Protein
	High	Unambiguous	[RK].KVPQVSTPTLVEVSR.[SN]		2	sp; sp	60	1	3	9.58932e-06	547.317	1639.94	1639.94	-1.54	-0.00084	29	22				K.KVPQVSTPTLVEVSR.N	[438-452]
	Medium	Unambiguous	[K].DDNPNLPR.[L]		1	sp	33	0	2	0.0155035	470.725	940.443	940.448	-5.25	-0.00247	34	27				K.DDNPNLPR.L	[131-138]
	High	Unambiguous	[K].LVTDLTK.[V]		2	sp; sp	49	0	2	8.67568e-05	395.237	789.467	789.472	-5.62	-0.00222	28	21				K.LVTDLTK.V	[258-264]
	High	Unambiguous	[K].AEFAEVSK.[L]		1	sp	52	0	2	9.74625e-05	440.723	880.438	880.441	-3.8	-0.00167	31	24				K.AEFAEVSK.L	[250-257]
	High	Unambiguous	[K].QTALVELVK.[H]		1	sp	46	0	2	0.000239689	500.804	1000.6	1000.6	-3.76	-0.00188	29	22				K.QTALVELVK.H	[550-558]
AT5G66570.1	PS II oxygen-evolving complex 1	17	7	7	7	1	332	35.1	5.66	159
	Confidence	PSM Ambiguity	Annotated Sequence	Modifications	# Proteins	Protein Accessions	Ions Score	# Missed Cleavages	Charge	Expectation Value	m/z [Da]	MH+ [Da]	Theo. MH+ [Da]	DeltaM [ppm]	Deltam/z [Da]	Identity Strict	Identity Relaxed	ptmRS: Best Site Probabilities	ptmRS: Binomial Peptide Score	ptmRS: Isoform Confidence Probability [Probability]	Sequences in Protein	Positions in Protein	PSM Modification Positions in Protein
	High	Unambiguous	[K].NTAASVGEITLK.[IV]		2	AT3G50820.1; AT5G66570.1	67	0	2	3.67515e-06	602.331	1203.66	1203.66	-1.98	-0.00119	33	26				K.NTAASVGEITLK.V	[277-288]
	High	Unambiguous	[K].RLTYDEIQSK.[T]		2	AT3G50820.1; AT5G66570.1	38	1	2	0.00383684	626.829	1252.65	1252.65	-1.32	-0.00083	34	27				K.RLTYDEIQSK.T	[91-100]
	High	Unambiguous	[R].GDEEELVK.[E]		1	AT5G66570.1	37	0	2	0.00342002	459.722	918.437	918.441	-5.13	-0.00236	32	25				R.GDEEELVK.E	[265-272]
	High	Unambiguous	[R].VPFLFTVK.[Q]		2	AT3G50820.1; AT5G66570.1	31	0	2	0.00473618	475.788	950.568	950.571	-3.4	-0.00162	27	20				R.VPFLFTVK.Q	[209-216]
	Medium	Unambiguous	[K].FLVPSYR.[G]		2	AT3G50820.1; AT5G66570.1	24	0	2	0.0423889	441.246	881.485	881.488	-3.12	-0.00137	30	23				K.FLVPSYR.G	[231-237]
	High	Unambiguous	[K].NAPPEFQNTK.[L]		1	AT5G66570.1	35	0	2	0.00641857	573.281	1145.55	1145.56	-3.24	-0.00185	33	26				K.NAPPEFQNTK.L	[153-162]
	High	Unambiguous	[R].LTYDEIQSK.[T]		2	AT3G50820.1; AT5G66570.1	41	0	2	0.00237981	548.778	1096.55	1096.55	-3.03	-0.00166	34	27				R.LTYDEIQSK.T	[92-100]
sp		7	3	3	1	1	453	48.7	4.79	149
	Confidence	PSM Ambiguity	Annotated Sequence	Modifications	# Proteins	Protein Accessions	Ions Score	# Missed Cleavages	Charge	Expectation Value	m/z [Da]	MH+ [Da]	Theo. MH+ [Da]	DeltaM [ppm]	Deltam/z [Da]	Identity Strict	Identity Relaxed	ptmRS: Best Site Probabilities	ptmRS: Binomial Peptide Score	ptmRS: Isoform Confidence Probability [Probability]	Sequences in Protein	Positions in Protein	PSM Modification Positions in Protein
	High	Unambiguous	[R].ALEEANADLEVK.[I]		1	sp	72	0	2	1.56977e-06	651.33	1301.65	1301.66	-4.94	-0.00322	33	26				R.ALEEANADLEVK.I	[123-134]
	High	Unambiguous	[R].QSVEADINGLR.[R]		2	sp; sp	78	0	2	3.21268e-07	601.31	1201.61	1201.62	-3.98	-0.00239	33	26				R.QSVEADINGLR.R	[201-211]
	High	Unambiguous	[KR].LAADDFR.[TLAI]		10	sp; sp; sp; sp; sp; sp; sp; sp; sp; sp	44	0	2	0.000528701	404.202	807.396	807.4	-4.49	-0.00181	31	24				R.LAADDFR.L	[184-190]
AT3G15520.1	Cyclophilin-like peptidyl-prolyl cis-trans isomerase family protein	11	5	5	5	1	466	50.5	7.06	145
	Confidence	PSM Ambiguity	Annotated Sequence	Modifications	# Proteins	Protein Accessions	Ions Score	# Missed Cleavages	Charge	Expectation Value	m/z [Da]	MH+ [Da]	Theo. MH+ [Da]	DeltaM [ppm]	Deltam/z [Da]	Identity Strict	Identity Relaxed	ptmRS: Best Site Probabilities	ptmRS: Binomial Peptide Score	ptmRS: Isoform Confidence Probability [Probability]	Sequences in Protein	Positions in Protein	PSM Modification Positions in Protein
	Medium	Unambiguous	[R].KPYGTmESNVKK.[A]	M6(Oxidation)	1	AT3G15520.1	31	1	3	0.0244391	466.572	1397.7	1397.71	-5.85	-0.00273	34	27				R.KPYGTMESNVKK.A	[161-172]
	High	Unambiguous	[K].ADGSTFSAEAGGDQRK.[S]		1	AT3G15520.1	40	1	3	0.00280176	532.912	1596.72	1596.72	-2.27	-0.00121	34	27				K.ADGSTFSAEAGGDQRK.S	[274-289]
	High	Unambiguous	[K].VAIDDKDK.[I]		1	AT3G15520.1	33	1	2	0.00966663	452.24	903.472	903.478	-6.34	-0.00286	33	26				K.VAIDDKDK.I	[176-183]
	High	Unambiguous	[R].AIPANPSmK.[I]	M8(Oxidation)	1	AT3G15520.1	46	0	2	0.000355234	472.744	944.481	944.487	-5.87	-0.00277	31	24				R.AIPANPSMK.I	[134-142]
	High	Unambiguous	[R].TGELALR.[R]		1	AT3G15520.1	62	0	2	7.09934e-06	380.22	759.433	759.436	-3.66	-0.00139	30	23				R.TGELALR.R	[126-132]
AT1G08550.1	non-photochemical quenching 1	8	3	3	3	1	462	52	5.29	116
	Confidence	PSM Ambiguity	Annotated Sequence	Modifications	# Proteins	Protein Accessions	Ions Score	# Missed Cleavages	Charge	Expectation Value	m/z [Da]	MH+ [Da]	Theo. MH+ [Da]	DeltaM [ppm]	Deltam/z [Da]	Identity Strict	Identity Relaxed	ptmRS: Best Site Probabilities	ptmRS: Binomial Peptide Score	ptmRS: Isoform Confidence Probability [Probability]	Sequences in Protein	Positions in Protein	PSM Modification Positions in Protein
	High	Unambiguous	[R].SSVLPNSIIPELEK.[A]		1	AT1G08550.1	44	0	2	0.000487422	763.427	1525.85	1525.85	0.17	0.00013	30	23				R.SSVLPNSIIPELEK.A	[330-343]
	High	Unambiguous	[R].TDNTcGPEPALVER.[I]	C5(Carbamidomethyl)	1	AT1G08550.1	67	0	2	6.6918e-06	779.858	1558.71	1558.72	-5.01	-0.0039	35	28				R.TDNTCGPEPALVER.I	[358-371]
	High	Unambiguous	[K].TcAcLLK.[G]	C2(Carbamidomethyl); C4(Carbamidomethyl)	1	AT1G08550.1	36	0	2	0.00372266	433.215	865.424	865.427	-4.06	-0.00176	32	25				K.TCACLLK.G	[119-125]
AT5G23120.1	photosystem II stability/assembly factor, chloroplast (HCF136)	5	2	2	2	1	403	44.1	7.34	94
	Confidence	PSM Ambiguity	Annotated Sequence	Modifications	# Proteins	Protein Accessions	Ions Score	# Missed Cleavages	Charge	Expectation Value	m/z [Da]	MH+ [Da]	Theo. MH+ [Da]	DeltaM [ppm]	Deltam/z [Da]	Identity Strict	Identity Relaxed	ptmRS: Best Site Probabilities	ptmRS: Binomial Peptide Score	ptmRS: Isoform Confidence Probability [Probability]	Sequences in Protein	Positions in Protein	PSM Modification Positions in Protein
	High	Unambiguous	[R].SIPSAEEEDFNYR.[F]		1	AT5G23120.1	77	0	2	5.53793e-07	778.845	1556.68	1556.69	-2.6	-0.00202	34	27				R.SIPSAEEEDFNYR.F	[134-146]
	High	Unambiguous	[R].QTLLETK.[D]		1	AT5G23120.1	38	0	2	0.00276982	416.741	832.474	832.477	-4.1	-0.00171	32	25				R.QTLLETK.D	[118-124]
AT4G27800.1	thylakoid-associated phosphatase 38	4	3	3	3	1	388	42.7	6.11	74
	Confidence	PSM Ambiguity	Annotated Sequence	Modifications	# Proteins	Protein Accessions	Ions Score	# Missed Cleavages	Charge	Expectation Value	m/z [Da]	MH+ [Da]	Theo. MH+ [Da]	DeltaM [ppm]	Deltam/z [Da]	Identity Strict	Identity Relaxed	ptmRS: Best Site Probabilities	ptmRS: Binomial Peptide Score	ptmRS: Isoform Confidence Probability [Probability]	Sequences in Protein	Positions in Protein	PSM Modification Positions in Protein
	Medium	Unambiguous	[R].AAIQEVKR.[V]		3	AT4G27800.2; AT4G27800.3; AT4G27800.1	27	1	3	0.0283037	305.518	914.538	914.542	-4.05	-0.00123	31	24				R.AAIQEVKR.V	[206-213]
	High	Unambiguous	[R].IcGDIAVSR.[A]	C2(Carbamidomethyl)	3	AT4G27800.2; AT4G27800.3; AT4G27800.1	37	0	2	0.00394591	495.754	990.5	990.504	-3.99	-0.00197	32	25				R.ICGDIAVSR.A	[226-234]
	High	Unambiguous	[R].AAIQEVK.[R]		3	AT4G27800.2; AT4G27800.3; AT4G27800.1	50	0	2	6.47901e-05	379.722	758.437	758.441	-5.1	-0.00193	28	21				R.AAIQEVK.R	[206-212]
sp		10	2	2	2	1	214	24.5	5.02	66	Phospho [S130(100)]
	Confidence	PSM Ambiguity	Annotated Sequence	Modifications	# Proteins	Protein Accessions	Ions Score	# Missed Cleavages	Charge	Expectation Value	m/z [Da]	MH+ [Da]	Theo. MH+ [Da]	DeltaM [ppm]	Deltam/z [Da]	Identity Strict	Identity Relaxed	ptmRS: Best Site Probabilities	ptmRS: Binomial Peptide Score	ptmRS: Isoform Confidence Probability [Probability]	Sequences in Protein	Positions in Protein	PSM Modification Positions in Protein
	Medium	Unambiguous	[K].VPQLEIVPNsAEER.[L]	S10(Phospho)	1	sp	29	0	2	0.0381053	830.898	1660.79	1660.79	-3.35	-0.00279	35	28	S10(Phospho): 100	338.96	1	K.VPQLEIVPNSAEER.L	[121-134]	1xPhospho [S130(100)]
	High	Unambiguous	[K].EDVPSER.[Y]		1	sp	54	0	2	1.93304e-05	416.194	831.381	831.384	-3.85	-0.0016	26	19				K.EDVPSER.Y	[99-105]
sp		18	2	2	2	1	141	15.1	8.68	63
	Confidence	PSM Ambiguity	Annotated Sequence	Modifications	# Proteins	Protein Accessions	Ions Score	# Missed Cleavages	Charge	Expectation Value	m/z [Da]	MH+ [Da]	Theo. MH+ [Da]	DeltaM [ppm]	Deltam/z [Da]	Identity Strict	Identity Relaxed	ptmRS: Best Site Probabilities	ptmRS: Binomial Peptide Score	ptmRS: Isoform Confidence Probability [Probability]	Sequences in Protein	Positions in Protein	PSM Modification Positions in Protein
	High	Unambiguous	[K].VGAHAGEYGAEALER.[M]		1	sp	55	0	3	0.0001089	510.582	1529.73	1529.73	-2.64	-0.00135	35	28				K.VGAHAGEYGAEALER.M	[17-31]
	Medium	Unambiguous	[-].VLSPADKTNVK.[A]		1	sp	30	1	3	0.0139345	391.226	1171.66	1171.67	-4.89	-0.00191	31	24				-.VLSPADKTNVK.A	[1-11]
sp		6	1	1	1	1	148	16.5	9.16	52
	Confidence	PSM Ambiguity	Annotated Sequence	Modifications	# Proteins	Protein Accessions	Ions Score	# Missed Cleavages	Charge	Expectation Value	m/z [Da]	MH+ [Da]	Theo. MH+ [Da]	DeltaM [ppm]	Deltam/z [Da]	Identity Strict	Identity Relaxed	ptmRS: Best Site Probabilities	ptmRS: Binomial Peptide Score	ptmRS: Isoform Confidence Probability [Probability]	Sequences in Protein	Positions in Protein	PSM Modification Positions in Protein
	High	Unambiguous	[R].ATNYNAGDR.[S]		1	sp	52	0	2	8.23958e-05	491.22	981.433	981.438	-5.21	-0.00256	30	23				R.ATNYNAGDR.S	[60-68]
sp		12	2	2	2	1	146	15.9	7.28	52
	Confidence	PSM Ambiguity	Annotated Sequence	Modifications	# Proteins	Protein Accessions	Ions Score	# Missed Cleavages	Charge	Expectation Value	m/z [Da]	MH+ [Da]	Theo. MH+ [Da]	DeltaM [ppm]	Deltam/z [Da]	Identity Strict	Identity Relaxed	ptmRS: Best Site Probabilities	ptmRS: Binomial Peptide Score	ptmRS: Isoform Confidence Probability [Probability]	Sequences in Protein	Positions in Protein	PSM Modification Positions in Protein
	High	Unambiguous	[R].LLVVYPWTQR.[F]		1	sp	39	0	2	0.00197022	637.866	1274.72	1274.73	-0.81	-0.00052	31	24				R.LLVVYPWTQR.F	[31-40]
	Medium	Unambiguous	[-].VHLTPEEK.[S]		1	sp	29	0	2	0.0334919	476.756	952.505	952.51	-4.75	-0.00226	33	26				-.VHLTPEEK.S	[1-8]
AT1G35720.1	annexin 1	3	1	1	1	1	317	36.2	5.38	48
	Confidence	PSM Ambiguity	Annotated Sequence	Modifications	# Proteins	Protein Accessions	Ions Score	# Missed Cleavages	Charge	Expectation Value	m/z [Da]	MH+ [Da]	Theo. MH+ [Da]	DeltaM [ppm]	Deltam/z [Da]	Identity Strict	Identity Relaxed	ptmRS: Best Site Probabilities	ptmRS: Binomial Peptide Score	ptmRS: Isoform Confidence Probability [Probability]	Sequences in Protein	Positions in Protein	PSM Modification Positions in Protein
	High	Unambiguous	[K].TGTDEGALTR.[I]		1	AT1G35720.1	48	0	2	0.000273723	510.75	1020.49	1020.5	-2.79	-0.00142	32	25				K.TGTDEGALTR.I	[258-267]
sp		6	1	1	1	1	199	22.1	8.13	45
	Confidence	PSM Ambiguity	Annotated Sequence	Modifications	# Proteins	Protein Accessions	Ions Score	# Missed Cleavages	Charge	Expectation Value	m/z [Da]	MH+ [Da]	Theo. MH+ [Da]	DeltaM [ppm]	Deltam/z [Da]	Identity Strict	Identity Relaxed	ptmRS: Best Site Probabilities	ptmRS: Binomial Peptide Score	ptmRS: Isoform Confidence Probability [Probability]	Sequences in Protein	Positions in Protein	PSM Modification Positions in Protein
	High	Unambiguous	[R].QITVNDLPVGR.[S]		1	sp	45	0	2	0.000344593	606.342	1211.68	1211.67	1.8	0.00109	30	23				R.QITVNDLPVGR.S	[141-151]
AT2G42100.1	Actin-like ATPase superfamily protein	3	1	1	1	1	378	42.1	5.33	44
	Confidence	PSM Ambiguity	Annotated Sequence	Modifications	# Proteins	Protein Accessions	Ions Score	# Missed Cleavages	Charge	Expectation Value	m/z [Da]	MH+ [Da]	Theo. MH+ [Da]	DeltaM [ppm]	Deltam/z [Da]	Identity Strict	Identity Relaxed	ptmRS: Best Site Probabilities	ptmRS: Binomial Peptide Score	ptmRS: Isoform Confidence Probability [Probability]	Sequences in Protein	Positions in Protein	PSM Modification Positions in Protein
	High	Unambiguous	[K].AGFAGDDAPR.[A]		9	AT5G59370.1; AT3G18780.2; AT2G42100.1; AT5G09810.1; AT1G49240.1; AT2G37620.1; AT3G46520.1; AT3G12110.1; AT3G18780.1	44	0	2	0.000838297	488.726	976.444	976.448	-4.12	-0.00201	33	26				K.AGFAGDDAPR.A	[22-31]
AT2G21330.1	fructose-bisphosphate aldolase 1	3	1	1	1	1	399	42.9	6.58	42
	Confidence	PSM Ambiguity	Annotated Sequence	Modifications	# Proteins	Protein Accessions	Ions Score	# Missed Cleavages	Charge	Expectation Value	m/z [Da]	MH+ [Da]	Theo. MH+ [Da]	DeltaM [ppm]	Deltam/z [Da]	Identity Strict	Identity Relaxed	ptmRS: Best Site Probabilities	ptmRS: Binomial Peptide Score	ptmRS: Isoform Confidence Probability [Probability]	Sequences in Protein	Positions in Protein	PSM Modification Positions in Protein
	High	Unambiguous	[R].LASIGLENTEANR.[Q]		3	AT2G21330.2; AT2G21330.1; AT2G21330.3	42	0	2	0.00189482	694.36	1387.71	1387.72	-3.87	-0.00269	34	27				R.LASIGLENTEANR.Q	[84-96]
AT1G55370.2	NDH-dependent cyclic electron flow 5	2	1	1	1	1	354	39.3	6.46	36
	Confidence	PSM Ambiguity	Annotated Sequence	Modifications	# Proteins	Protein Accessions	Ions Score	# Missed Cleavages	Charge	Expectation Value	m/z [Da]	MH+ [Da]	Theo. MH+ [Da]	DeltaM [ppm]	Deltam/z [Da]	Identity Strict	Identity Relaxed	ptmRS: Best Site Probabilities	ptmRS: Binomial Peptide Score	ptmRS: Isoform Confidence Probability [Probability]	Sequences in Protein	Positions in Protein	PSM Modification Positions in Protein
	High	Unambiguous	[R].NSVVVGR.[E]		1	AT1G55370.2	36	0	2	0.00205521	365.712	730.416	730.421	-6.23	-0.00228	29	22				R.NSVVVGR.E	[294-300]
AT1G77490.1	thylakoidal ascorbate peroxidase	2	1	1	1	1	426	46.1	7.28	35
	Confidence	PSM Ambiguity	Annotated Sequence	Modifications	# Proteins	Protein Accessions	Ions Score	# Missed Cleavages	Charge	Expectation Value	m/z [Da]	MH+ [Da]	Theo. MH+ [Da]	DeltaM [ppm]	Deltam/z [Da]	Identity Strict	Identity Relaxed	ptmRS: Best Site Probabilities	ptmRS: Binomial Peptide Score	ptmRS: Isoform Confidence Probability [Probability]	Sequences in Protein	Positions in Protein	PSM Modification Positions in Protein
	High	Unambiguous	[K].LSNLGAK.[F]		1	AT1G77490.1	35	0	2	0.000940836	351.709	702.41	702.414	-6.24	-0.00219	25	18				K.LSNLGAK.F	[336-342]
AT2G37660.1	NAD(P)-binding Rossmann-fold superfamily protein	2	1	1	1	1	325	34.9	8.31	32
	Confidence	PSM Ambiguity	Annotated Sequence	Modifications	# Proteins	Protein Accessions	Ions Score	# Missed Cleavages	Charge	Expectation Value	m/z [Da]	MH+ [Da]	Theo. MH+ [Da]	DeltaM [ppm]	Deltam/z [Da]	Identity Strict	Identity Relaxed	ptmRS: Best Site Probabilities	ptmRS: Binomial Peptide Score	ptmRS: Isoform Confidence Probability [Probability]	Sequences in Protein	Positions in Protein	PSM Modification Positions in Protein
	Medium	Unambiguous	[R].SEQFVAR.[G]		1	AT2G37660.1	32	0	2	0.01184	418.714	836.422	836.426	-5.35	-0.00224	33	26				R.SEQFVAR.G	[100-106]
sp		1	1	1	1	1	600	64.9	7.74	32
	Confidence	PSM Ambiguity	Annotated Sequence	Modifications	# Proteins	Protein Accessions	Ions Score	# Missed Cleavages	Charge	Expectation Value	m/z [Da]	MH+ [Da]	Theo. MH+ [Da]	DeltaM [ppm]	Deltam/z [Da]	Identity Strict	Identity Relaxed	ptmRS: Best Site Probabilities	ptmRS: Binomial Peptide Score	ptmRS: Isoform Confidence Probability [Probability]	Sequences in Protein	Positions in Protein	PSM Modification Positions in Protein
	Medium	Unambiguous	[R].FLEQQNK.[L]		7	sp; sp; sp; sp; sp; sp; sp	32	0	2	0.0136898	453.736	906.464	906.468	-4.32	-0.00196	33	26				R.FLEQQNK.L	[185-191]
AT3G14590.2	Calcium-dependent lipid-binding (CaLB domain) family protein	1	1	1	1	1	737	83.4	8.27	30
	Confidence	PSM Ambiguity	Annotated Sequence	Modifications	# Proteins	Protein Accessions	Ions Score	# Missed Cleavages	Charge	Expectation Value	m/z [Da]	MH+ [Da]	Theo. MH+ [Da]	DeltaM [ppm]	Deltam/z [Da]	Identity Strict	Identity Relaxed	ptmRS: Best Site Probabilities	ptmRS: Binomial Peptide Score	ptmRS: Isoform Confidence Probability [Probability]	Sequences in Protein	Positions in Protein	PSM Modification Positions in Protein
	Medium	Unambiguous	[K].GSFSSVVSDK.[S]		3	AT3G14590.1; AT3G14590.2; AT3G14590.3	30	0	2	0.0210932	506.755	1012.5	1012.49	8.73	0.00442	33	26				K.GSFSSVVSDK.S	[432-441]
AT1G67280.1	Glyoxalase/Bleomycin resistance protein/Dioxygenase superfamily protein	3	1	1	1	1	350	39.1	7.37	28
	Confidence	PSM Ambiguity	Annotated Sequence	Modifications	# Proteins	Protein Accessions	Ions Score	# Missed Cleavages	Charge	Expectation Value	m/z [Da]	MH+ [Da]	Theo. MH+ [Da]	DeltaM [ppm]	Deltam/z [Da]	Identity Strict	Identity Relaxed	ptmRS: Best Site Probabilities	ptmRS: Binomial Peptide Score	ptmRS: Isoform Confidence Probability [Probability]	Sequences in Protein	Positions in Protein	PSM Modification Positions in Protein
	Medium	Unambiguous	[R].EPGPLPGISTK.[I]		2	AT1G67280.2; AT1G67280.1	28	0	2	0.017974	548.305	1095.6	1095.6	-2.26	-0.00124	30	23				R.EPGPLPGISTK.I	[315-325]
sp		1	1	1	1	1	710	78.1	8.12	28
	Confidence	PSM Ambiguity	Annotated Sequence	Modifications	# Proteins	Protein Accessions	Ions Score	# Missed Cleavages	Charge	Expectation Value	m/z [Da]	MH+ [Da]	Theo. MH+ [Da]	DeltaM [ppm]	Deltam/z [Da]	Identity Strict	Identity Relaxed	ptmRS: Best Site Probabilities	ptmRS: Binomial Peptide Score	ptmRS: Isoform Confidence Probability [Probability]	Sequences in Protein	Positions in Protein	PSM Modification Positions in Protein
	Medium	Unambiguous	[R].DGAGDVAFIR.[E]		1	sp	28	0	2	0.028587	510.757	1020.51	1020.51	-3.2	-0.00163	32	25				R.DGAGDVAFIR.E	[220-229]
AT5G66530.1	Galactose mutarotase-like superfamily protein	3	1	1	1	1	307	33.7	5.96	26
	Confidence	PSM Ambiguity	Annotated Sequence	Modifications	# Proteins	Protein Accessions	Ions Score	# Missed Cleavages	Charge	Expectation Value	m/z [Da]	MH+ [Da]	Theo. MH+ [Da]	DeltaM [ppm]	Deltam/z [Da]	Identity Strict	Identity Relaxed	ptmRS: Best Site Probabilities	ptmRS: Binomial Peptide Score	ptmRS: Isoform Confidence Probability [Probability]	Sequences in Protein	Positions in Protein	PSM Modification Positions in Protein
	Medium	Unambiguous	[R].VAEGEGNLPK.[L]		1	AT5G66530.1	26	0	2	0.0420143	507.265	1013.52	1013.53	-4.18	-0.00212	32	25				R.VAEGEGNLPK.L	[38-47]
AT4G18790.1	NRAMP metal ion transporter family protein	1	1	1	1	1	530	58.7	4.89	18
	Confidence	PSM Ambiguity	Annotated Sequence	Modifications	# Proteins	Protein Accessions	Ions Score	# Missed Cleavages	Charge	Expectation Value	m/z [Da]	MH+ [Da]	Theo. MH+ [Da]	DeltaM [ppm]	Deltam/z [Da]	Identity Strict	Identity Relaxed	ptmRS: Best Site Probabilities	ptmRS: Binomial Peptide Score	ptmRS: Isoform Confidence Probability [Probability]	Sequences in Protein	Positions in Protein	PSM Modification Positions in Protein
	Medium	Selected	[R].IGVATGR.[H]		1	AT4G18790.1	18	0	2	0.0196748	337.202	673.396	673.399	-4.61	-0.00155	20	13				R.IGVATGR.H	[125-131]
AT5G14430.1	S-adenosyl-L-methionine-dependent methyltransferases superfamily protein	1	1	1	1	1	612	69.8	8.85	17
	Confidence	PSM Ambiguity	Annotated Sequence	Modifications	# Proteins	Protein Accessions	Ions Score	# Missed Cleavages	Charge	Expectation Value	m/z [Da]	MH+ [Da]	Theo. MH+ [Da]	DeltaM [ppm]	Deltam/z [Da]	Identity Strict	Identity Relaxed	ptmRS: Best Site Probabilities	ptmRS: Binomial Peptide Score	ptmRS: Isoform Confidence Probability [Probability]	Sequences in Protein	Positions in Protein	PSM Modification Positions in Protein
	Medium	Unambiguous	[R].LTAPPPR.[L]		2	AT5G14430.2; AT5G14430.1	17	0	2	0.053189	376.225	751.442	751.446	-5.37	-0.00202	24	17				R.LTAPPPR.L	[412-418]
AT1G48920.1	nucleolin like 1	4	1	1	1	1	557	58.7	5.22	14
	Confidence	PSM Ambiguity	Annotated Sequence	Modifications	# Proteins	Protein Accessions	Ions Score	# Missed Cleavages	Charge	Expectation Value	m/z [Da]	MH+ [Da]	Theo. MH+ [Da]	DeltaM [ppm]	Deltam/z [Da]	Identity Strict	Identity Relaxed	ptmRS: Best Site Probabilities	ptmRS: Binomial Peptide Score	ptmRS: Isoform Confidence Probability [Probability]	Sequences in Protein	Positions in Protein	PSM Modification Positions in Protein
	Medium	Unambiguous	[R].FGSGGGR.[G]		1	AT1G48920.1	14	0	2	0.0344421	319.155	637.302	637.305	-5.31	-0.00169	19	13				R.FGSGGGR.G; R.FGSGGGR.G; R.FGSGGGR.G	[498-504]; [513-519]; [528-534]

## Sheet: spot 2_semi
Accession	Description	Coverage [%]	# Peptides	# PSMs	# Unique Peptides	# Protein Groups	# AAs	MW [kDa]	calc. pI	Score Mascot: A6 Mascot	Modifications
sp		58	42	56	38	1	643	65.8	8.12	2369
	Confidence	PSM Ambiguity	Annotated Sequence	Modifications	# Proteins	Protein Accessions	Ions Score	# Missed Cleavages	Charge	Expectation Value	m/z [Da]	MH+ [Da]	Theo. MH+ [Da]	DeltaM [ppm]	Deltam/z [Da]	Identity Strict	Identity Relaxed	ptmRS: Best Site Probabilities	ptmRS: Binomial Peptide Score	ptmRS: Isoform Confidence Probability [Probability]	Sequences in Protein	Positions in Protein	PSM Modification Positions in Protein
	High	Unambiguous	[K].SLNNQFASFIDK.[V]		1	sp	75	0	2	2.26263e-05	692.348	1383.69	1383.69	-1.38	-0.00095	48	41				K.SLNNQFASFIDK.V	[185-196]
	High	Unambiguous	[R].TNAENEFVTIKK.[D]		1	sp	86	1	2	1.49991e-06	697.366	1393.73	1393.73	-4.87	-0.00339	48	41				R.TNAENEFVTIKK.D	[277-288]
	High	Unambiguous	[R].GSGGGSSGGSIGGRGSSS.[G]		1	sp	56	1	2	0.00238303	705.809	1410.61	1410.62	-6.39	-0.00451	49	42				R.GSGGGSSGGSIGGRGSSS.G	[602-619]
	High	Unambiguous	[V].SVSTSHTTISGGGSR.[G]		1	sp	63	0	3	0.0003895	478.569	1433.69	1433.7	-4.64	-0.00222	49	42				V.SVSTSHTTISGGGSR.G	[503-517]
	High	Unambiguous	[K].WELLQQVDTSTR.[T]		1	sp	60	0	2	0.000690107	738.377	1475.75	1475.75	-1.53	-0.00113	48	41				K.WELLQQVDTSTR.T	[211-222]
	High	Unambiguous	[R].FLEQQNQVLQTK.[W]		2	sp; sp	71	0	2	4.38181e-05	738.392	1475.78	1475.79	-5.83	-0.0043	47	40				R.FLEQQNQVLQTK.W	[199-210]
	High	Unambiguous	[S].VSVSTSHTTISGGGSR.[G]		1	sp	51	0	3	0.00638657	511.593	1532.76	1532.77	-1.73	-0.00088	49	42				S.VSVSTSHTTISGGGSR.G	[502-517]
	High	Unambiguous	[K].LNDLEDALQQAK.[E]		1	sp	79	0	2	8.21755e-06	679.351	1357.69	1357.7	-0.85	-0.00058	48	41				K.LNDLEDALQQAK.E	[443-454]
	High	Unambiguous	[S].VSTSHTTISGGGSR.[G]		1	sp	70	0	3	7.35089e-05	449.558	1346.66	1346.67	-5.56	-0.0025	48	41				S.VSTSHTTISGGGSR.G	[504-517]
	High	Unambiguous	[S].VSTSHTTISGGGSR.[G]		1	sp	78	0	2	1.36505e-05	673.833	1346.66	1346.67	-5.67	-0.00382	48	41				S.VSTSHTTISGGGSR.G	[504-517]
	High	Unambiguous	[R].GSGGGSSGGSIGGRGS.[S]		1	sp	103	1	2	3.74044e-08	618.778	1236.55	1236.56	-6.03	-0.00373	48	41				R.GSGGGSSGGSIGGRGS.S	[602-617]
	High	Unambiguous	[V].STSHTTISGGGSR.[G]		1	sp	60	0	3	0.000726889	416.535	1247.59	1247.6	-4.88	-0.00203	48	41				V.STSHTTISGGGSR.G	[505-517]
	High	Unambiguous	[C].GGGGGSFGAGGGFGSR.[S]		1	sp	50	0	2	0.00772886	642.787	1284.57	1284.57	-4.09	-0.00263	49	42				C.GGGGGSFGAGGGFGSR.S	[49-64]
	High	Unambiguous	[K].NMQDMVEDYR.[N]		1	sp	58	0	2	0.00096085	650.766	1300.53	1300.53	-3.05	-0.00198	47	40				K.NMQDMVEDYR.N	[257-266]
	High	Unambiguous	[R].SLDLDSIIAEVK.[A]		1	sp	79	0	2	6.40481e-06	651.858	1302.71	1302.72	-5.43	-0.00353	46	39				R.SLDLDSIIAEVK.A	[343-354]
	High	Unambiguous	[K].NMQDmVEDYR.[N]	M5(Oxidation)	1	sp	58	0	2	0.000917003	658.763	1316.52	1316.52	-4.9	-0.00322	47	40				K.NMQDMVEDYR.N	[257-266]
	High	Unambiguous	[K].NmQDmVEDYR.[N]	M2(Oxidation); M5(Oxidation)	1	sp	51	0	2	0.0045546	666.761	1332.51	1332.52	-4.05	-0.0027	47	40				K.NMQDMVEDYR.N	[257-266]
	Medium	Unambiguous	[K].SKAEAESLYQSK.[Y]		1	sp	42	1	3	0.0482386	447.559	1340.66	1340.67	-5.22	-0.00233	49	42				K.SKAEAESLYQSK.Y	[364-375]
	High	Unambiguous	[K].SKAEAESLYQSK.[Y]		1	sp	72	1	2	4.64016e-05	670.836	1340.66	1340.67	-4.1	-0.00275	48	41				K.SKAEAESLYQSK.Y	[364-375]
	High	Unambiguous	[R].NSKIEISELNR.[V]		1	sp	52	1	3	0.00381826	434.903	1302.69	1302.7	-5.43	-0.00236	47	40				R.NSKIEISELNR.V	[392-402]
	High	Unambiguous	[Y].GSGSSSGGYRGGSGGGGGGSSGGR.[G]		1	sp	53	1	3	0.00587924	634.605	1901.8	1901.81	-4.62	-0.00293	50	43				Y.GSGSSSGGYRGGSGGGGGGSSGGR.G	[578-601]
	High	Unambiguous	[R].LDSELKNmQDmVEDYR.[N]	M8(Oxidation); M11(Oxidation)	1	sp	63	1	3	0.000747248	673.298	2017.88	2017.88	-2.45	-0.00165	51	44				R.LDSELKNMQDMVEDYR.N	[251-266]
	Medium	Unambiguous	[R].GGSGGGGGGSSGGRGSGGGSSGGSIGGR.[G]		1	sp	47	1	3	0.0265403	693.972	2079.9	2079.91	-6.03	-0.00418	51	44				R.GGSGGGGGGSSGGRGSGGGSSGGSIGGR.G	[588-615]
	High	Unambiguous	[R].GGGGGGYGSGGSSYGSGGGSYGSGGGGGGGR.[G]		1	sp	83	0	3	6.91664e-06	795.319	2383.94	2383.95	-4.36	-0.00347	50	43				R.GGGGGGYGSGGSSYGSGGGSYGSGGGGGGGR.G	[518-548]
	High	Unambiguous	[R].GGGGGGYGSGGSSYGSGGGSYGSGGGGGGGR.[G]		1	sp	155	0	2	3.681e-13	1192.47	2383.94	2383.95	-4.36	-0.0052	50	43				R.GGGGGGYGSGGSSYGSGGGSYGSGGGGGGGR.G	[518-548]
	High	Unambiguous	[R].GGGGGGYGSGGSSYGSGGGSYGSGGGGGGGR.[G]		1	sp	92	0	2	8.103e-07	1192.48	2383.94	2383.95	-3.64	-0.00434	50	43				R.GGGGGGYGSGGSSYGSGGGSYGSGGGGGGGR.G	[518-548]
	Medium	Unambiguous	[R].FSScGGGGGSFGAGGGFGSR.[S]	C4(Carbamidomethyl)	1	sp	46	0	2	0.0234171	883.37	1765.73	1765.73	-1.2	-0.00106	50	43				R.FSSCGGGGGSFGAGGGFGSR.S	[45-64]
	High	Unambiguous	[R].FSScGGGGGSFGAGGGFGSR.[S]	C4(Carbamidomethyl)	1	sp	58	0	2	0.00168689	883.37	1765.73	1765.73	-1.61	-0.00142	50	43				R.FSSCGGGGGSFGAGGGFGSR.S	[45-64]
	High	Unambiguous	[R].SGGGFSSGSAGIINYQR.[R]		1	sp	122	0	2	7.43021e-10	829.397	1657.79	1657.79	-3.67	-0.00304	50	43				R.SGGGFSSGSAGIINYQR.R	[12-28]
	High	Unambiguous	[K].QISNLQQSISDAEQR.[G]		1	sp	78	0	2	1.49322e-05	858.925	1716.84	1716.85	-4.9	-0.00421	49	42				K.QISNLQQSISDAEQR.G	[417-431]
	High	Unambiguous	[R].GSGGGSSGGSIGGRGSSSGGVK.[S]		1	sp	52	1	3	0.00805394	584.611	1751.82	1751.83	-4.88	-0.00285	50	43				R.GSGGGSSGGSIGGRGSSSGGVK.S	[602-623]
	High	Unambiguous	[R].FSScGGGGGSFGAGGGFGSR.[S]	C4(Carbamidomethyl)	1	sp	149	0	2	1.29329e-12	883.367	1765.73	1765.73	-4.72	-0.00417	50	43				R.FSSCGGGGGSFGAGGGFGSR.S	[45-64]
	High	Unambiguous	[R].FSScGGGGGSFGAGGGFGSR.[S]	C4(Carbamidomethyl)	1	sp	67	0	2	0.000201088	883.368	1765.73	1765.73	-3.34	-0.00295	50	43				R.FSSCGGGGGSFGAGGGFGSR.S	[45-64]
	High	Unambiguous	[R].FSScGGGGGSFGAGGGFGSR.[S]	C4(Carbamidomethyl)	1	sp	132	0	2	7.3005e-11	883.369	1765.73	1765.73	-1.89	-0.00167	50	43				R.FSSCGGGGGSFGAGGGFGSR.S	[45-64]
	High	Unambiguous	[R].GSYGSGGSSYGSGGGSYGSGGGGGGHGSYGSGSSSGGYR.[G]		1	sp	55	0	3	0.00438702	1104.77	3312.3	3312.31	-3.59	-0.00396	51	44				R.GSYGSGGSSYGSGGGSYGSGGGGGGHGSYGSGSSSGGYR.G	[549-587]
	Medium	Unambiguous	[-].sRQFSSR.[S]	N-Term(Acetyl)	1	sp	46	1	2	0.0157075	455.228	909.449	909.454	-5.08	-0.00231	47	40				-.SRQFSSR.S	[1-7]
	Medium	Unambiguous	[R].SEIDNVKK.[Q]		1	sp	43	1	2	0.0311047	466.754	932.5	932.505	-5.09	-0.00238	47	40				R.SEIDNVKK.Q	[409-416]
	High	Unambiguous	[R].GENALKDAK.[N]		1	sp	64	1	2	0.000245207	473.251	945.494	945.5	-6.45	-0.00305	47	40				R.GENALKDAK.N	[432-440]
	High	Unambiguous	[K].IEISELNR.[V]		2	sp; sp	51	0	2	0.00553289	487.267	973.526	973.531	-5.57	-0.00271	47	40				K.IEISELNR.V	[395-402]
	High	Unambiguous	[R].SGGGGGRFSSc.[G]	C11(Carbamidomethyl)	1	sp	60	1	2	0.000515175	514.712	1028.42	1028.42	-4.73	-0.00243	46	39				R.SGGGGGRFSSC.G	[38-48]
	Medium	Unambiguous	[K].SISISVAR.[G]		1	sp	40	0	2	0.0302099	416.746	832.484	832.489	-5.35	-0.00223	44	37				K.SISISVAR.G	[74-81]
	High	Unambiguous	[R].TLLEGEESR.[M]		1	sp	70	0	2	6.78406e-05	517.26	1033.51	1033.52	-2.71	-0.0014	48	41				R.TLLEGEESR.M	[483-491]
	High	Unambiguous	[R].GSGGGSSGGSIGGRG.[S]		1	sp	109	1	2	7.79451e-09	575.262	1149.52	1149.52	-6.23	-0.00358	48	41				R.GSGGGSSGGSIGGRG.S	[602-616]
	High	Unambiguous	[R].DYQELmNTK.[L]	M6(Oxidation)	1	sp	49	0	2	0.00881464	579.259	1157.51	1157.51	-3.05	-0.00176	48	41				R.DYQELMNTK.L	[463-471]
	Medium	Unambiguous	[S].TSHTTISGGGSR.[G]		1	sp	48	0	3	0.0111141	387.525	1160.56	1160.57	-4.79	-0.00185	48	41				S.TSHTTISGGGSR.G	[506-517]
	High	Unambiguous	[K].YEELQITAGR.[H]		1	sp	61	0	2	0.000500318	590.302	1179.6	1179.6	-3.97	-0.00234	48	41				K.YEELQITAGR.H	[376-385]
	High	Unambiguous	[KN].KYEDEINKR.[T]		2	sp; sp	49	2	3	0.0092677	398.873	1194.6	1194.61	-5.87	-0.00234	48	41				N.KYEDEINKR.T	[268-276]
	High	Unambiguous	[R].LRSEIDNVKK.[Q]		1	sp	47	2	3	0.00694584	401.233	1201.68	1201.69	-5.15	-0.00206	45	38				R.LRSEIDNVKK.Q	[407-416]
	High	Unambiguous	[K].KDVDGAYmTK.[V]	M8(Oxidation)	1	sp	84	1	2	2.92177e-06	572.268	1143.53	1143.54	-5.52	-0.00316	48	41				K.KDVDGAYMTK.V	[288-297]
	High	Unambiguous	[K].KDVDGAYmTK.[V]	M8(Oxidation)	1	sp	60	1	3	0.000691105	381.848	1143.53	1143.54	-5.8	-0.00221	48	41				K.KDVDGAYMTK.V	[288-297]
	High	Unambiguous	[R].DYQELMNTK.[L]		1	sp	50	0	2	0.00838824	571.26	1141.51	1141.52	-4.98	-0.00284	48	41				R.DYQELMNTK.L	[463-471]
	Medium	Unambiguous	[K].YEDEINKR.[T]		2	sp; sp	42	1	2	0.0420312	533.759	1066.51	1066.52	-5.46	-0.00291	48	41				K.YEDEINKR.T	[269-276]
	High	Unambiguous	[R].GSGGGSSGGSIGGR.[G]		1	sp	97	0	2	1.04728e-07	546.752	1092.5	1092.5	-5.68	-0.0031	47	40				R.GSGGGSSGGSIGGR.G	[602-615]
	High	Unambiguous	[K].AEAESLYQSK.[Y]		1	sp	62	0	2	0.000477395	563.272	1125.54	1125.54	-4.41	-0.00248	48	41				K.AEAESLYQSK.Y	[366-375]
	High	Unambiguous	[K].KDVDGAYMTK.[V]		1	sp	55	1	3	0.00212914	376.517	1127.54	1127.54	-4.33	-0.00163	48	41				K.KDVDGAYMTK.V	[288-297]
	High	Unambiguous	[K].KDVDGAYMTK.[V]		1	sp	79	1	2	7.97467e-06	564.272	1127.54	1127.54	-3.83	-0.00216	48	41				K.KDVDGAYMTK.V	[288-297]
sp		43	24	33	23	1	623	62.1	5.3	1568
	Confidence	PSM Ambiguity	Annotated Sequence	Modifications	# Proteins	Protein Accessions	Ions Score	# Missed Cleavages	Charge	Expectation Value	m/z [Da]	MH+ [Da]	Theo. MH+ [Da]	DeltaM [ppm]	Deltam/z [Da]	Identity Strict	Identity Relaxed	ptmRS: Best Site Probabilities	ptmRS: Binomial Peptide Score	ptmRS: Isoform Confidence Probability [Probability]	Sequences in Protein	Positions in Protein	PSM Modification Positions in Protein
	High	Unambiguous	[R].SGGGGGGGLGSGGSIRSS.[Y]		1	sp	83	1	2	5.01739e-06	703.832	1406.66	1406.66	-3.09	-0.00217	49	42				R.SGGGGGGGLGSGGSIRSS.Y	[14-31]
	High	Unambiguous	[R].GGSGGSHGGGSGFGGESGG.[S]		1	sp	76	0	2	1.72702e-05	732.786	1464.56	1464.57	-5.94	-0.00435	48	41				R.GGSGGSHGGGSGFGGESGG.S	[580-598]
	High	Unambiguous	[R].FSSSSGYGGGSSR.[V]		1	sp	72	0	2	4.68455e-05	618.265	1235.52	1235.53	-4.73	-0.00292	48	41				R.FSSSSGYGGGSSR.V	[47-59]
	High	Unambiguous	[R].GGSGGSHGGGSGFGGE.[S]		1	sp	62	0	2	0.000404052	632.25	1263.49	1263.5	-4.75	-0.003	47	40				R.GGSGGSHGGGSGFGGE.S	[580-595]
	High	Unambiguous	[R].SGGGGGGGLGSGGSIR.[S]		1	sp	111	0	2	5.44292e-09	616.8	1232.59	1232.6	-3.64	-0.00225	48	41				R.SGGGGGGGLGSGGSIR.S	[14-29]
	High	Unambiguous	[R].GGSGGSHGGGSGFGGESGGS.[Y]		1	sp	83	0	2	3.59238e-06	776.302	1551.6	1551.61	-5.4	-0.00419	48	41				R.GGSGGSHGGGSGFGGESGGS.Y	[580-599]
	High	Unambiguous	[R].GGSGGSYGGGGSGGGYGGGSGSR.[G]		1	sp	114	0	2	3.84833e-09	896.365	1791.72	1791.73	-3.34	-0.00299	49	42				R.GGSGGSYGGGGSGGGYGGGSGSR.G	[491-513]
	High	Unambiguous	[R].GGSGGSYGGGGSGGGYGGGSGSR.[G]		1	sp	54	0	2	0.00362813	896.366	1791.72	1791.73	-1.97	-0.00177	49	42				R.GGSGGSYGGGGSGGGYGGGSGSR.G	[491-513]
	High	Unambiguous	[R].GSRGGSGGSYGGGGSGGGYGGGSGSR.[G]		1	sp	94	1	3	5.07751e-07	697.962	2091.87	2091.88	-4.62	-0.00322	51	44				R.GSRGGSGGSYGGGGSGGGYGGGSGSR.G	[488-513]
	High	Unambiguous	[R].GGSGGSHGGGSGFGGESGGSYGGGEE.[A]		1	sp	117	0	2	1.72867e-09	1072.41	2143.81	2143.82	-3.86	-0.00413	49	42				R.GGSGGSHGGGSGFGGESGGSYGGGEE.A	[580-605]
	High	Unambiguous	[K].EIETYHNLLEGGQEDFESSGAGK.[I]		1	sp	88	0	3	2.85103e-06	837.382	2510.13	2510.13	-0.62	-0.00051	52	45				K.EIETYHNLLEGGQEDFESSGAGK.I	[450-472]
	High	Unambiguous	[R].GGSGGSHGGGSGFGGESGGSYGGGEEASGSGGGYGGGSGK.[S]		1	sp	131	0	3	1.31011e-10	1075.09	3223.27	3223.28	-4.84	-0.0052	51	44				R.GGSGGSHGGGSGFGGESGGSYGGGEEASGSGGGYGGGSGK.S	[580-619]
	High	Unambiguous	[R].GGSGGSHGGGSGFGGESGGSYGGGEEASGSGGGYGGGSGK.[S]		1	sp	77	0	3	2.71672e-05	1075.09	3223.27	3223.28	-4.5	-0.00484	51	44				R.GGSGGSHGGGSGFGGESGGSYGGGEEASGSGGGYGGGSGK.S	[580-619]
	High	Unambiguous	[R].GGSGGSHGGGSGFGGESGGSYGGGEEASGSGGGYGGGSGK.[S]		1	sp	88	0	3	2.63432e-06	1075.1	3223.28	3223.28	-1.89	-0.00203	51	44				R.GGSGGSHGGGSGFGGESGGSYGGGEEASGSGGGYGGGSGK.S	[580-619]
	High	Unambiguous	[R].GGSGGSHGGGSGFGGESGGSYGGGEEASGSGGGYGGGSGK.[S]		1	sp	64	0	3	0.000678355	1075.1	3223.28	3223.28	-1.32	-0.00142	51	44				R.GGSGGSHGGGSGFGGESGGSYGGGEEASGSGGGYGGGSGK.S	[580-619]
	High	Unambiguous	[R].GGSGGSYGGGGSGGGYGGGSGSR.[G]		1	sp	79	0	2	1.05494e-05	896.363	1791.72	1791.73	-5.18	-0.00464	49	42				R.GGSGGSYGGGGSGGGYGGGSGSR.G	[491-513]
	High	Unambiguous	[R].GGSGGSYGGGGSGGGYGGGSGSR.[G]		1	sp	136	0	2	2.59698e-11	896.362	1791.72	1791.73	-5.72	-0.00513	49	42				R.GGSGGSYGGGGSGGGYGGGSGSR.G	[491-513]
	High	Unambiguous	[N].YGGGSGSGGGSGGGYGGGSGSR.[G]		1	sp	125	0	2	3.10496e-10	867.854	1734.7	1734.71	-3.32	-0.00288	49	42				N.YGGGSGSGGGSGGGYGGGSGSR.G	[558-579]
	High	Unambiguous	[R].SGGGGGGGLGSGGSIR.[S]		1	sp	56	0	2	0.0018934	616.8	1232.59	1232.6	-4.14	-0.00255	48	41				R.SGGGGGGGLGSGGSIR.S	[14-29]
	Medium	Unambiguous	[R].mTLDDFR.[I]	M1(Oxidation)	1	sp	44	0	2	0.0181973	457.205	913.402	913.408	-6.64	-0.00303	47	40				R.MTLDDFR.I	[234-240]
	Medium	Unambiguous	[K].SLEDTKNR.[Y]		1	sp	43	1	3	0.0272081	321.5	962.486	962.49	-4.79	-0.00154	47	40				K.SLEDTKNR.Y	[397-404]
	Medium	Unambiguous	[K].IQDWYDK.[K]		1	sp	42	0	2	0.035813	484.226	967.446	967.452	-6.65	-0.00321	47	40				K.IQDWYDK.K	[185-191]
	Medium	Unambiguous	[R].LASYLDK.[V]		2	sp; sp	38	0	2	0.021046	405.222	809.436	809.44	-5.57	-0.00225	41	34				R.LASYLDK.V	[164-170]
	High	Unambiguous	[K].KGPAAIQK.[N]		1	sp	42	1	2	0.0116444	406.751	812.495	812.499	-5	-0.00203	42	35				K.KGPAAIQK.N	[192-199]
	High	Unambiguous	[S].GGGGGGGLGSGGSIR.[S]		1	sp	64	0	2	0.000276424	573.284	1145.56	1145.57	-4.09	-0.00235	48	41				S.GGGGGGGLGSGGSIR.S	[15-29]
	High	Unambiguous	[R].QGVDADINGLR.[Q]		1	sp	81	0	2	3.70374e-06	579.296	1157.58	1157.59	-5.32	-0.00308	46	39				R.QGVDADINGLR.Q	[251-261]
	High	Unambiguous	[R].QVLDNLTMEK.[S]		1	sp	69	0	2	8.49982e-05	595.805	1190.6	1190.61	-4.6	-0.00274	47	40				R.QVLDNLTMEK.S	[262-271]
	High	Unambiguous	[R].QVLDNLTmEK.[S]	M8(Oxidation)	1	sp	53	0	2	0.00342979	603.802	1206.6	1206.6	-5.18	-0.00312	48	41				R.QVLDNLTMEK.S	[262-271]
	Medium	Unambiguous	[K].TLLDIDNTR.[M]		1	sp	44	0	2	0.0257367	530.785	1060.56	1060.56	-1.3	-0.00069	48	41				K.TLLDIDNTR.M	[225-233]
	High	Unambiguous	[K].STMQELNSR.[L]		1	sp	47	0	2	0.0106582	533.252	1065.5	1065.5	-3.23	-0.00172	47	40				K.STMQELNSR.L	[155-163]
	High	Unambiguous	[K].STmQELNSR.[L]	M3(Oxidation)	1	sp	57	0	2	0.00134947	541.248	1081.49	1081.49	-4.68	-0.00253	48	41				K.STMQELNSR.L	[155-163]
	High	Unambiguous	[R].QEYEQLIAK.[N]		1	sp	66	0	2	0.000137035	561.293	1121.58	1121.58	-4.94	-0.00277	47	40				R.QEYEQLIAK.N	[328-336]
	Medium	Unambiguous	[R].GGSGGSYGGGSGSGGGSGGGYGGGSGGGHSGGSGGGHSGGSGGNYGGGSGSGGGSGGGYGGGSGSR.[G]		1	sp	47	0	4	0.0318698	1243.99	4972.93	4972.94	-2	-0.00249	51	44				R.GGSGGSYGGGSGSGGGSGGGYGGGSGGGHSGGSGGGHSGGSGGNYGGGSGSGGGSGGGYGGGSGSR.G	[514-579]
sp		46	31	34	27	1	645	65.8	8	1292
	Confidence	PSM Ambiguity	Annotated Sequence	Modifications	# Proteins	Protein Accessions	Ions Score	# Missed Cleavages	Charge	Expectation Value	m/z [Da]	MH+ [Da]	Theo. MH+ [Da]	DeltaM [ppm]	Deltam/z [Da]	Identity Strict	Identity Relaxed	ptmRS: Best Site Probabilities	ptmRS: Binomial Peptide Score	ptmRS: Isoform Confidence Probability [Probability]	Sequences in Protein	Positions in Protein	PSM Modification Positions in Protein
	Medium	Unambiguous	[K].VDLLNQEIEFLK.[V]		1	sp	44	0	2	0.0187771	730.903	1460.8	1460.8	-0.61	-0.00044	46	39				K.VDLLNQEIEFLK.V	[309-320]
	High	Unambiguous	[R].FLEQQNQVLQTK.[W]		2	sp; sp	71	0	2	4.38181e-05	738.392	1475.78	1475.79	-5.83	-0.0043	47	40				R.FLEQQNQVLQTK.W	[204-215]
	High	Unambiguous	[S].VAGGGGGFGAAGGFGGR.[G]		1	sp	79	0	2	1.01381e-05	676.326	1351.64	1351.65	-4.59	-0.0031	49	42				S.VAGGGGGFGAAGGFGGR.G	[76-92]
	High	Unambiguous	[R].GFSSGSAVVSGGSR.[R]		1	sp	77	0	2	1.52875e-05	627.803	1254.6	1254.61	-6.1	-0.00382	49	42				R.GFSSGSAVVSGGSR.R	[21-34]
	High	Unambiguous	[S].VTSSTISSNVASK.[A]		1	sp	77	0	2	1.31985e-05	640.835	1280.66	1280.67	-4.76	-0.00305	48	41				S.VTSSTISSNVASK.A	[509-521]
	High	Unambiguous	[K].NVQDAIADAEQR.[G]		1	sp	80	0	2	8.20742e-06	665.32	1329.63	1329.64	-5.24	-0.00348	49	42				K.NVQDAIADAEQR.G	[425-436]
	High	Unambiguous	[R].NLDLDSIIAEVK.[A]		1	sp	53	0	2	0.0024862	665.364	1329.72	1329.73	-4.61	-0.00306	46	39				R.NLDLDSIIAEVK.A	[348-359]
	Medium	Unambiguous	[K].GGSISGGGYGSGGGKHSSGGGSR.[G]		1	sp	50	1	4	0.0122582	481.471	1922.86	1922.87	-5.05	-0.00243	51	44				K.GGSISGGGYGSGGGKHSSGGGSR.G	[587-609]
	High	Unambiguous	[R].GGSSSGGGYGSGGGGSSSVKGSSGEA.[F]		1	sp	55	1	2	0.00358865	1038.93	2076.86	2076.87	-5.95	-0.00618	50	43				R.GGSSSGGGYGSGGGGSSSVKGSSGEA.F	[610-635]
	High	Unambiguous	[R].TSQNSELNNmQDLVEDYKK.[K]	M10(Oxidation)	1	sp	74	1	3	5.9398e-05	758.015	2272.03	2272.04	-4.01	-0.00304	51	44				R.TSQNSELNNMQDLVEDYKK.K	[254-272]
	High	Unambiguous	[K].AAFGGSGGRGSSSGGGYSSGSSSYGSGGR.[Q]		1	sp	53	1	3	0.00789945	834.358	2501.06	2501.07	-3.5	-0.00292	52	45				K.AAFGGSGGRGSSSGGGYSSGSSSYGSGGR.Q	[522-550]
	High	Unambiguous	[R].GGSSSGGGYGSGGGGSSSVK.[G]		1	sp	104	0	2	3.8906e-08	794.841	1588.68	1588.68	-5.14	-0.00408	49	42				R.GGSSSGGGYGSGGGGSSSVK.G	[610-629]
	High	Unambiguous	[R].GSSSGGGYSSGSSSYGSGGR.[Q]		1	sp	105	0	2	2.95684e-08	870.852	1740.7	1740.71	-5.59	-0.00486	49	42				R.GSSSGGGYSSGSSSYGSGGR.Q	[531-550]
	High	Unambiguous	[R].GGSGGGGSISGGGYGSGGGSGGR.[Y]		1	sp	128	0	2	1.91453e-10	871.373	1741.74	1741.75	-5.88	-0.00512	50	43				R.GGSGGGGSISGGGYGSGGGSGGR.Y	[556-578]
	High	Unambiguous	[R].GGSGGGGSISGGGYGSGGGSGGR.[Y]		1	sp	95	0	2	3.99906e-07	871.375	1741.74	1741.75	-3.42	-0.00298	50	43				R.GGSGGGGSISGGGYGSGGGSGGR.Y	[556-578]
	High	Unambiguous	[R].GGSGGGGSISGGGYGSGGGSGGR.[Y]		1	sp	67	0	2	0.000240678	871.375	1741.74	1741.75	-3.35	-0.00292	50	43				R.GGSGGGGSISGGGYGSGGGSGGR.Y	[556-578]
	Medium	Unambiguous	[R].GGSGGGGSISGGGYGSGGGSGGR.[Y]		1	sp	48	0	2	0.016364	871.376	1741.75	1741.75	-1.6	-0.00139	50	43				R.GGSGGGGSISGGGYGSGGGSGGR.Y	[556-578]
	High	Unambiguous	[S].TISSNVASK.[A]		1	sp	47	0	2	0.00972971	453.746	906.484	906.489	-5.35	-0.00242	46	39				S.TISSNVASK.A	[513-521]
	High	Unambiguous	[K].IEISELNR.[V]		2	sp; sp	51	0	2	0.00553289	487.267	973.526	973.531	-5.57	-0.00271	47	40				K.IEISELNR.V	[400-407]
	Medium	Unambiguous	[S].STISSNVASK.[A]		1	sp	44	0	2	0.024333	497.261	993.515	993.521	-5.91	-0.00293	47	40				S.STISSNVASK.A	[512-521]
	High	Unambiguous	[K].LLEGEEcR.[M]	C7(Carbamidomethyl)	1	sp	58	0	2	0.000840599	503.235	1005.46	1005.47	-4.74	-0.00238	47	40				K.LLEGEECR.M	[489-496]
	High	Unambiguous	[K].AAFGGSGGR.[G]		1	sp	49	0	2	0.00252217	390.192	779.376	779.379	-4.59	-0.00179	42	35				K.AAFGGSGGR.G	[522-530]
	High	Unambiguous	[F].SSGSAVVSGGSR.[R]		1	sp	48	0	2	0.0100471	525.76	1050.51	1050.52	-5.04	-0.00265	47	40				F.SSGSAVVSGGSR.R	[23-34]
	High	Unambiguous	[K].YEELQVTVGR.[H]		1	sp	64	0	2	0.000240854	597.31	1193.61	1193.62	-2.51	-0.0015	48	41				K.YEELQVTVGR.H	[381-390]
	High	Unambiguous	[KN].KYEDEINKR.[T]		2	sp; sp	49	2	3	0.0092677	398.873	1194.6	1194.61	-5.87	-0.00234	48	41				K.KYEDEINKR.T	[273-281]
	High	Unambiguous	[K].GGSISGGGYGSGGGK.[H]		1	sp	65	0	2	0.000261889	599.275	1197.54	1197.55	-5.58	-0.00334	48	41				K.GGSISGGGYGSGGGK.H	[587-601]
	High	Unambiguous	[R].TAAENDFVTLK.[K]		1	sp	75	0	2	2.16699e-05	604.811	1208.61	1208.62	-1.19	-0.00072	47	41				R.TAAENDFVTLK.K	[282-292]
	Medium	Unambiguous	[K].YEDEINKR.[T]		2	sp; sp	42	1	2	0.0420312	533.759	1066.51	1066.52	-5.46	-0.00291	48	41				K.YEDEINKR.T	[274-281]
	High	Unambiguous	[T].SSTISSNVASK.[A]		1	sp	62	0	2	0.000395365	540.778	1080.55	1080.55	-4.4	-0.00238	48	41				T.SSTISSNVASK.A	[511-521]
	High	Unambiguous	[R].YLDGLTAER.[T]		1	sp	56	0	2	0.00177623	519.265	1037.52	1037.53	-4.03	-0.00209	48	41				R.YLDGLTAER.T	[245-253]
	High	Unambiguous	[K].AQYEEIAQR.[S]		1	sp	53	0	2	0.00305695	554.273	1107.54	1107.54	-3.32	-0.00184	48	41				K.AQYEEIAQR.S	[360-368]
	Medium	Unambiguous	[R].LQGEIAHVKK.[Q]		1	sp	39	1	3	0.0192427	374.89	1122.66	1122.66	-6.17	-0.00231	41	34				R.LQGEIAHVKK.Q	[412-421]
	High	Unambiguous	[R].STSSFScLSR.[H]	C7(Carbamidomethyl)	1	sp	52	0	2	0.00498197	566.256	1131.51	1131.51	-4.28	-0.00242	48	41				R.STSSFSCLSR.H	[36-45]
	Medium	Unambiguous	[R].KLLEGEEcR.[M]	C8(Carbamidomethyl)	1	sp	45	1	3	0.0188601	378.524	1133.56	1133.56	-3.11	-0.00117	48	41				R.KLLEGEECR.M	[488-496]
sp		30	21	24	18	1	593	59.5	5.21	818
	Confidence	PSM Ambiguity	Annotated Sequence	Modifications	# Proteins	Protein Accessions	Ions Score	# Missed Cleavages	Charge	Expectation Value	m/z [Da]	MH+ [Da]	Theo. MH+ [Da]	DeltaM [ppm]	Deltam/z [Da]	Identity Strict	Identity Relaxed	ptmRS: Best Site Probabilities	ptmRS: Binomial Peptide Score	ptmRS: Isoform Confidence Probability [Probability]	Sequences in Protein	Positions in Protein	PSM Modification Positions in Protein
	High	Unambiguous	[R].SQYEQLAEQNR.[K]		1	sp	65	0	2	0.000286591	683.319	1365.63	1365.64	-5.72	-0.00391	49	42				R.SQYEQLAEQNR.K	[323-333]
	High	Unambiguous	[R].ALEESNYELEGK.[I]		1	sp	67	0	2	0.000159769	691.325	1381.64	1381.65	-4.27	-0.00295	49	42				R.ALEESNYELEGK.I	[166-177]
	High	Unambiguous	[K].QSLEASLAETEGR.[Y]		1	sp	93	0	2	4.90417e-07	695.841	1390.67	1390.68	-4.59	-0.00319	49	42				K.QSLEASLAETEGR.Y	[387-399]
	High	Unambiguous	[L].GGGFSSGGFSGGSFSR.[G]		1	sp	56	0	2	0.00206179	725.817	1450.63	1450.63	-4.81	-0.00349	49	42				L.GGGFSSGGFSGGSFSR.G	[44-59]
	Medium	Unambiguous	[R].SQYEQLAEQNRK.[D]		1	sp	42	1	3	0.0560661	498.58	1493.73	1493.73	-5.09	-0.00254	49	42				R.SQYEQLAEQNRK.D	[323-334]
	High	Unambiguous	[R].SQYEQLAEQNRK.[D]		1	sp	65	1	2	0.000278059	747.367	1493.73	1493.73	-4.41	-0.00329	49	42				R.SQYEQLAEQNRK.D	[323-334]
	High	Unambiguous	[K].SSSSGSVGESSSKGPR.[Y]		1	sp	57	1	3	0.00215936	499.235	1495.69	1495.7	-5.77	-0.00288	49	42				K.SSSSGSVGESSSKGPR.Y	[577-592]
	High	Unambiguous	[R].SLLEGEGSSGGGGR.[G]		1	sp	66	0	2	0.000205062	631.799	1262.59	1262.6	-4.29	-0.00271	49	42				R.SLLEGEGSSGGGGR.G	[451-464]
	High	Unambiguous	[K].NHEEEmKDLR.[N]	M6(Oxidation)	1	sp	52	1	3	0.00475925	439.533	1316.58	1316.59	-4.75	-0.00209	49	42				K.NHEEEMKDLR.N	[286-295]
	High	Unambiguous	[K].SSSSGSVGESSSKGP.[R]		1	sp	107	1	2	1.56206e-08	670.298	1339.59	1339.6	-6	-0.00402	48	41				K.SSSSGSVGESSSKGP.R	[577-591]
	High	Unambiguous	[R].AETEcQNTEYQQLLDIK.[I]	C5(Carbamidomethyl)	1	sp	79	0	2	1.83236e-05	1041.98	2082.96	2082.96	-1.84	-0.00192	51	44				R.AETECQNTEYQQLLDIK.I	[423-439]
	High	Unambiguous	[K].GSLGGGFSSGGFSGGSFSR.[G]		1	sp	110	0	2	1.20017e-08	854.389	1707.77	1707.77	-0.93	-0.00079	50	43				K.GSLGGGFSSGGFSGGSFSR.G	[41-59]
	High	Unambiguous	[K].YENEVALR.[Q]		1	sp	53	0	2	0.00296757	497.252	993.497	993.5	-3.19	-0.00159	47	40				K.YENEVALR.Q	[238-245]
	Medium	Unambiguous	[KR].LAADDFR.[TLAI]		10	sp; sp; sp; sp; sp; sp; sp; sp; sp; sp	44	0	2	0.0175669	404.202	807.396	807.4	-4.49	-0.00181	46	39				R.LAADDFR.L	[229-235]
	Medium	Unambiguous	[R].LASYLDK.[V]		2	sp; sp	38	0	2	0.021046	405.222	809.436	809.44	-5.57	-0.00225	41	34				R.LASYLDK.V	[157-163]
	Medium	Unambiguous	[L].LQIDNAR.[L]		1	sp	42	0	2	0.0233696	415.228	829.449	829.453	-4.73	-0.00196	45	38				L.LQIDNAR.L	[222-228]
	High	Unambiguous	[R].LENEIQTYR.[S]		1	sp	68	0	2	0.000112732	583.295	1165.58	1165.58	-2.32	-0.00135	48	41				R.LENEIQTYR.S	[442-450]
	High	Unambiguous	[L].EESNYELEGK.[I]		1	sp	58	0	2	0.00103958	599.265	1197.52	1197.53	-2.93	-0.00175	48	41				L.EESNYELEGK.I	[168-177]
	High	Unambiguous	[R].QSVEADINGLR.[R]		2	sp; sp	78	0	2	8.85202e-06	601.31	1201.61	1201.62	-3.98	-0.00239	47	40				R.QSVEADINGLR.R	[246-256]
	High	Unambiguous	[K].VTMQNLNDR.[L]		1	sp	55	0	2	0.00215612	545.766	1090.52	1090.53	-6.3	-0.00344	48	41				K.VTMQNLNDR.L	[148-156]
	Medium	Unambiguous	[K].VTmQNLNDR.[L]	M3(Oxidation)	1	sp	46	0	2	0.0175266	553.764	1106.52	1106.53	-5.04	-0.00279	47	40				K.VTMQNLNDR.L	[148-156]
	High	Unambiguous	[K].VTmQNLNDR.[L]	M3(Oxidation)	1	sp	58	0	2	0.000981064	553.764	1106.52	1106.53	-4.93	-0.00272	47	40				K.VTMQNLNDR.L	[148-156]
	Medium	Unambiguous	[K].DAEAWFNEK.[S]		1	sp	44	0	2	0.0233488	555.247	1109.49	1109.49	-3.54	-0.00196	47	40				K.DAEAWFNEK.S	[335-343]
	Medium	Unambiguous	[K].YENEVALRQ.[S]		1	sp	42	1	2	0.0422915	561.281	1121.55	1121.56	-3.3	-0.00185	48	41				K.YENEVALRQ.S	[238-246]
sp		20	10	11	10	1	231	24.4	7.18	427
	Confidence	PSM Ambiguity	Annotated Sequence	Modifications	# Proteins	Protein Accessions	Ions Score	# Missed Cleavages	Charge	Expectation Value	m/z [Da]	MH+ [Da]	Theo. MH+ [Da]	DeltaM [ppm]	Deltam/z [Da]	Identity Strict	Identity Relaxed	ptmRS: Best Site Probabilities	ptmRS: Binomial Peptide Score	ptmRS: Isoform Confidence Probability [Probability]	Sequences in Protein	Positions in Protein	PSM Modification Positions in Protein
	High	Unambiguous	[R].LGEHNIDVLEGN.[E]		1	sp	67	0	2	0.000174648	655.322	1309.64	1309.64	-1.71	-0.00112	48	42				R.LGEHNIDVLEGN.E	[58-69]
	High	Unambiguous	[R].LGEHNIDVLEGNEQFIN.[A]		1	sp	98	0	2	1.79528e-07	970.967	1940.93	1940.93	-4.27	-0.00414	50	43				R.LGEHNIDVLEGNEQFIN.A	[58-74]
	High	Unambiguous	[R].LGEHNIDVLEGNEQFINAA.[K]		1	sp	76	0	2	2.94937e-05	1042	2083	2083.01	-3.16	-0.00329	50	43				R.LGEHNIDVLEGNEQFINAA.K	[58-76]
	High	Unambiguous	[R].LGEHNIDVLEGNEQFINAAK.[I]		1	sp	76	0	3	2.61304e-05	737.703	2211.09	2211.1	-4.08	-0.00301	50	43				R.LGEHNIDVLEGNEQFINAAK.I	[58-77]
	High	Unambiguous	[R].LGEHNIDVLEGNEQ.[F]		1	sp	55	0	2	0.0029919	783.87	1566.73	1566.74	-4.68	-0.00367	50	43				R.LGEHNIDVLEGNEQ.F	[58-71]
	High	Unambiguous	[N].IDVLEGNEQFINAAK.[I]		1	sp	61	0	2	0.000518407	830.929	1660.85	1660.85	-1.48	-0.00123	48	41				N.IDVLEGNEQFINAAK.I	[63-77]
	High	Unambiguous	[L].SSPATLNSR.[V]		1	sp	54	0	2	0.00218296	466.741	932.475	932.48	-5.28	-0.00246	47	40				L.SSPATLNSR.V	[99-107]
	High	Unambiguous	[S].SPATLNSR.[V]		1	sp	53	0	2	0.00262728	423.226	845.444	845.448	-4.04	-0.00171	47	40				S.SPATLNSR.V	[100-107]
	High	Unambiguous	[R].VATVSLPR.[S]		1	sp	67	0	2	6.51787e-05	421.756	842.506	842.509	-4.54	-0.00191	45	38				R.VATVSLPR.S	[108-115]
	High	Unambiguous	[R].VATVSLPR.[S]		1	sp	51	0	2	0.00267366	421.756	842.505	842.509	-5.12	-0.00216	45	38				R.VATVSLPR.S	[108-115]
	High	Unambiguous	[N].TLDNDIMLIK.[L]		1	sp	49	0	2	0.00709881	588.319	1175.63	1175.63	-3.08	-0.00181	47	40				N.TLDNDIMLIK.L	[88-97]
AT2G35490.1	Plastid-lipid associated protein PAP / fibrillin family protein	13	5	6	5	1	376	40.5	4.55	241
	Confidence	PSM Ambiguity	Annotated Sequence	Modifications	# Proteins	Protein Accessions	Ions Score	# Missed Cleavages	Charge	Expectation Value	m/z [Da]	MH+ [Da]	Theo. MH+ [Da]	DeltaM [ppm]	Deltam/z [Da]	Identity Strict	Identity Relaxed	ptmRS: Best Site Probabilities	ptmRS: Binomial Peptide Score	ptmRS: Isoform Confidence Probability [Probability]	Sequences in Protein	Positions in Protein	PSM Modification Positions in Protein
	High	Unambiguous	[R].cLADSVYGTELGFK.[A]	C1(Carbamidomethyl)	1	AT2G35490.1	82	0	2	6.41084e-06	780.372	1559.74	1559.74	-3.21	-0.00251	50	43				R.CLADSVYGTELGFK.A	[156-169]
	High	Unambiguous	[K].QSLNPLQDVAANISR.[A]		1	AT2G35490.1	68	0	2	8.95093e-05	813.433	1625.86	1625.86	-0.77	-0.00063	47	40				K.QSLNPLQDVAANISR.A	[310-324]
	High	Unambiguous	[K].QSLNPLQDVAANISR.[A]		1	AT2G35490.1	57	0	2	0.000991649	813.434	1625.86	1625.86	-0.32	-0.00026	47	40				K.QSLNPLQDVAANISR.A	[310-324]
	High	Unambiguous	[R].FmESDPPR.[N]	M2(Oxidation)	1	AT2G35490.1	53	0	2	0.00232638	497.716	994.424	994.43	-5.65	-0.00281	46	39				R.FMESDPPR.N	[116-123]
	High	Unambiguous	[K].SGPELEESGTR.[F]		1	AT2G35490.1	53	0	2	0.0038182	581.271	1161.53	1161.54	-3.12	-0.00181	48	41				K.SGPELEESGTR.F	[105-115]
	High	Unambiguous	[N].PLQDVAANISR.[A]		1	AT2G35490.1	51	0	2	0.00313638	592.323	1183.64	1183.64	-3.27	-0.00194	45	38				N.PLQDVAANISR.A	[314-324]
AT5G66190.1	ferredoxin-NADP(+)-oxidoreductase 1	18	6	7	6	1	360	40.3	8.13	208
	Confidence	PSM Ambiguity	Annotated Sequence	Modifications	# Proteins	Protein Accessions	Ions Score	# Missed Cleavages	Charge	Expectation Value	m/z [Da]	MH+ [Da]	Theo. MH+ [Da]	DeltaM [ppm]	Deltam/z [Da]	Identity Strict	Identity Relaxed	ptmRS: Best Site Probabilities	ptmRS: Binomial Peptide Score	ptmRS: Isoform Confidence Probability [Probability]	Sequences in Protein	Positions in Protein	PSM Modification Positions in Protein
	High	Unambiguous	[K].ITGPVGK.[E]		2	AT5G66190.1; AT5G66190.2	36	0	2	0.0103904	336.206	671.404	671.409	-6.51	-0.00218	35	28				K.ITGPVGK.E	[193-199]
	High	Unambiguous	[R].EGQSIGVIPEGIDK.[N]		2	AT5G66190.1; AT5G66190.2	51	0	2	0.00452086	721.378	1441.75	1441.75	-2.93	-0.00211	47	40				R.EGQSIGVIPEGIDK.N	[118-131]
	High	Unambiguous	[K].GIDDImVSLAAK.[D]	M6(Oxidation)	2	AT5G66190.1; AT5G66190.2	67	0	2	0.000116354	624.828	1248.65	1248.65	-0.76	-0.00048	47	40				K.GIDDIMVSLAAK.D	[326-337]
	High	Unambiguous	[R].LYSIASSAIGDFGDSK.[T]		2	AT5G66190.1; AT5G66190.2	80	0	2	8.63596e-06	815.9	1630.79	1630.8	-1.76	-0.00144	49	42				R.LYSIASSAIGDFGDSK.T	[140-155]
	Medium	Unambiguous	[R].LDFAVSR.[E]		2	AT5G66190.1; AT5G66190.2	39	0	2	0.0311084	404.22	807.434	807.436	-2.91	-0.00117	43	36				R.LDFAVSR.E	[275-281]
	High	Unambiguous	[K].KQEEGIVVNK.[F]		1	AT5G66190.1	63	1	2	0.000216522	572.32	1143.63	1143.64	-3.99	-0.00228	46	39				K.KQEEGIVVNK.F	[68-77]
	Medium	Unambiguous	[K].KQEEGIVVNK.[F]		1	AT5G66190.1	40	1	3	0.0471114	381.882	1143.63	1143.64	-5.76	-0.0022	46	39				K.KQEEGIVVNK.F	[68-77]
AT4G18370.1	DEGP protease 5	18	5	5	5	1	323	34.9	5.31	187
	Confidence	PSM Ambiguity	Annotated Sequence	Modifications	# Proteins	Protein Accessions	Ions Score	# Missed Cleavages	Charge	Expectation Value	m/z [Da]	MH+ [Da]	Theo. MH+ [Da]	DeltaM [ppm]	Deltam/z [Da]	Identity Strict	Identity Relaxed	ptmRS: Best Site Probabilities	ptmRS: Binomial Peptide Score	ptmRS: Isoform Confidence Probability [Probability]	Sequences in Protein	Positions in Protein	PSM Modification Positions in Protein
	High	Unambiguous	[K].IVGLDPDNDLAVLK.[I]		1	AT4G18370.1	49	0	2	0.00389424	741.414	1481.82	1481.82	-0.5	-0.00037	44	37				K.IVGLDPDNDLAVLK.I	[180-193]
	High	Unambiguous	[R].ELNPVVLGTSNDLR.[V]		1	AT4G18370.1	62	0	2	0.000344415	763.91	1526.81	1526.82	-3.27	-0.0025	46	39				R.ELNPVVLGTSNDLR.V	[200-213]
	High	Unambiguous	[K].EKEEELEEEEER.[N]		1	AT4G18370.1	50	1	3	0.0104221	526.564	1577.68	1577.68	-1.82	-0.00096	50	43				K.EKEEELEEEEER.N	[79-90]
	High	Unambiguous	[K].VSLVDAK.[G]		1	AT4G18370.1	58	0	2	0.000197215	366.216	731.425	731.43	-5.99	-0.00219	41	34				K.VSLVDAK.G	[164-170]
	High	Unambiguous	[K].LATDQFGLQR.[C]		1	AT4G18370.1	79	0	2	6.59851e-06	574.806	1148.6	1148.61	-1.46	-0.00084	47	40				K.LATDQFGLQR.C	[152-161]
AT2G42130.4	Plastid-lipid associated protein PAP / fibrillin family protein	18	5	6	5	1	299	33	6.3	186
	Confidence	PSM Ambiguity	Annotated Sequence	Modifications	# Proteins	Protein Accessions	Ions Score	# Missed Cleavages	Charge	Expectation Value	m/z [Da]	MH+ [Da]	Theo. MH+ [Da]	DeltaM [ppm]	Deltam/z [Da]	Identity Strict	Identity Relaxed	ptmRS: Best Site Probabilities	ptmRS: Binomial Peptide Score	ptmRS: Isoform Confidence Probability [Probability]	Sequences in Protein	Positions in Protein	PSM Modification Positions in Protein
	Medium	Unambiguous	[M].VQETVQGSPLVYAR.[E]		4	AT2G42130.1; AT2G42130.2; AT2G42130.4; AT2G42130.3	46	0	2	0.0174338	773.91	1546.81	1546.82	-6.75	-0.00522	48	41				M.VQETVQGSPLVYAR.E	[51-64]
	High	Unambiguous	[M].vQETVQGSPLVYAR.[E]	N-Term(Acetyl)	4	AT2G42130.1; AT2G42130.2; AT2G42130.4; AT2G42130.3	58	0	2	0.00113566	794.915	1588.82	1588.83	-6.46	-0.00513	48	41				M.VQETVQGSPLVYAR.E	[51-64]	1xAcetyl [N-Term]
	High	Unambiguous	[K].LLNSIESK.[I]		5	AT2G42130.5; AT2G42130.1; AT2G42130.2; AT2G42130.4; AT2G42130.3	46	0	2	0.0103477	452.258	903.509	903.515	-6.21	-0.00281	46	39				K.LLNSIESK.I	[176-183]
	High	Unambiguous	[R].DTEGVPEVLTR.[I]		3	AT2G42130.5; AT2G42130.4; AT2G42130.3	58	0	2	0.000963514	608.312	1215.62	1215.62	-3.46	-0.0021	47	40				R.DTEGVPEVLTR.I	[273-283]
	High	Unambiguous	[KN].DAGGFEALVTGK.[TI]		5	AT2G42130.1; AT2G42130.2; AT3G58010.1; AT2G42130.4; AT2G42130.3	66	0	2	0.00018032	582.797	1164.59	1164.59	-1.99	-0.00116	48	41				K.DAGGFEALVTGK.T	[81-92]
	High	Unambiguous	[R].FPSTLANLSR.[M]		5	AT2G42130.5; AT2G42130.1; AT2G42130.2; AT2G42130.4; AT2G42130.3	58	0	2	0.000846684	553.303	1105.6	1105.6	-1.45	-0.0008	47	40				R.FPSTLANLSR.M	[149-158]
AT3G01480.1	cyclophilin 38	10	4	4	4	1	437	48	5.16	139
	Confidence	PSM Ambiguity	Annotated Sequence	Modifications	# Proteins	Protein Accessions	Ions Score	# Missed Cleavages	Charge	Expectation Value	m/z [Da]	MH+ [Da]	Theo. MH+ [Da]	DeltaM [ppm]	Deltam/z [Da]	Identity Strict	Identity Relaxed	ptmRS: Best Site Probabilities	ptmRS: Binomial Peptide Score	ptmRS: Isoform Confidence Probability [Probability]	Sequences in Protein	Positions in Protein	PSM Modification Positions in Protein
	Medium	Unambiguous	[R].TVPLEImVTGEK.[T]	M7(Oxidation)	2	AT3G01480.1; AT3G01480.2	45	0	2	0.0175485	666.857	1332.71	1332.71	-1.19	-0.00079	47	40				R.TVPLEIMVTGEK.T	[318-329]
	High	Unambiguous	[K].ESELTPSNSNILDGR.[Y]		1	AT3G01480.1	66	0	2	0.000291337	816.393	1631.78	1631.79	-4.91	-0.00401	50	43				K.ESELTPSNSNILDGR.Y	[379-393]
	High	Unambiguous	[K].ALDSVER.[N]		2	AT3G01480.1; AT3G01480.2	45	0	2	0.00902886	395.207	789.408	789.41	-3.28	-0.00129	44	37				K.ALDSVER.N	[139-145]
	High	Unambiguous	[K].SIIVAGFAESK.[K]		2	AT3G01480.1; AT3G01480.2	63	0	2	0.000184361	561.311	1121.62	1121.62	-3.97	-0.00223	45	38				K.SIIVAGFAESK.K	[159-169]
sp		7	3	3	1	1	453	48.7	4.79	128
	Confidence	PSM Ambiguity	Annotated Sequence	Modifications	# Proteins	Protein Accessions	Ions Score	# Missed Cleavages	Charge	Expectation Value	m/z [Da]	MH+ [Da]	Theo. MH+ [Da]	DeltaM [ppm]	Deltam/z [Da]	Identity Strict	Identity Relaxed	ptmRS: Best Site Probabilities	ptmRS: Binomial Peptide Score	ptmRS: Isoform Confidence Probability [Probability]	Sequences in Protein	Positions in Protein	PSM Modification Positions in Protein
	High	Unambiguous	[R].ALEEANADLEVK.[I]		1	sp	72	0	2	4.63356e-05	651.33	1301.65	1301.66	-4.94	-0.00322	48	41				R.ALEEANADLEVK.I	[123-134]
	Medium	Unambiguous	[KR].LAADDFR.[TLAI]		10	sp; sp; sp; sp; sp; sp; sp; sp; sp; sp	44	0	2	0.0175669	404.202	807.396	807.4	-4.49	-0.00181	46	39				R.LAADDFR.L	[184-190]
	High	Unambiguous	[R].QSVEADINGLR.[R]		2	sp; sp	78	0	2	8.85202e-06	601.31	1201.61	1201.62	-3.98	-0.00239	47	40				R.QSVEADINGLR.R	[201-211]
sp		6	4	4	4	1	609	69.3	6.28	122
	Confidence	PSM Ambiguity	Annotated Sequence	Modifications	# Proteins	Protein Accessions	Ions Score	# Missed Cleavages	Charge	Expectation Value	m/z [Da]	MH+ [Da]	Theo. MH+ [Da]	DeltaM [ppm]	Deltam/z [Da]	Identity Strict	Identity Relaxed	ptmRS: Best Site Probabilities	ptmRS: Binomial Peptide Score	ptmRS: Isoform Confidence Probability [Probability]	Sequences in Protein	Positions in Protein	PSM Modification Positions in Protein
	High	Unambiguous	[RK].KVPQVSTPTLVEVSR.[SN]		2	sp; sp	60	1	3	0.000195226	547.317	1639.94	1639.94	-1.54	-0.00084	42	35				K.KVPQVSTPTLVEVSR.N	[438-452]
	High	Unambiguous	[K].AEFAEVSK.[L]		1	sp	52	0	2	0.00249378	440.723	880.438	880.441	-3.8	-0.00167	45	38				K.AEFAEVSK.L	[250-257]
	High	Unambiguous	[K].QTALVELVK.[H]		1	sp	46	0	2	0.00510101	500.804	1000.6	1000.6	-3.76	-0.00188	42	35				K.QTALVELVK.H	[550-558]
	High	Unambiguous	[K].LVTDLTK.[V]		2	sp; sp	49	0	2	0.00156805	395.237	789.467	789.472	-5.62	-0.00222	40	33				K.LVTDLTK.V	[258-264]
AT1G08550.1	non-photochemical quenching 1	6	2	2	2	1	462	52	5.29	90
	Confidence	PSM Ambiguity	Annotated Sequence	Modifications	# Proteins	Protein Accessions	Ions Score	# Missed Cleavages	Charge	Expectation Value	m/z [Da]	MH+ [Da]	Theo. MH+ [Da]	DeltaM [ppm]	Deltam/z [Da]	Identity Strict	Identity Relaxed	ptmRS: Best Site Probabilities	ptmRS: Binomial Peptide Score	ptmRS: Isoform Confidence Probability [Probability]	Sequences in Protein	Positions in Protein	PSM Modification Positions in Protein
	Medium	Unambiguous	[R].SSVLPNSIIPELEK.[A]		1	AT1G08550.1	44	0	2	0.013434	763.427	1525.85	1525.85	0.17	0.00013	44	37				R.SSVLPNSIIPELEK.A	[330-343]
	High	Unambiguous	[R].TDNTcGPEPALVER.[I]	C5(Carbamidomethyl)	1	AT1G08550.1	67	0	2	0.000199471	779.858	1558.71	1558.72	-5.01	-0.0039	50	43				R.TDNTCGPEPALVER.I	[358-371]
AT5G23120.1	photosystem II stability/assembly factor, chloroplast (HCF136)	5	2	2	2	1	403	44.1	7.34	88
	Confidence	PSM Ambiguity	Annotated Sequence	Modifications	# Proteins	Protein Accessions	Ions Score	# Missed Cleavages	Charge	Expectation Value	m/z [Da]	MH+ [Da]	Theo. MH+ [Da]	DeltaM [ppm]	Deltam/z [Da]	Identity Strict	Identity Relaxed	ptmRS: Best Site Probabilities	ptmRS: Binomial Peptide Score	ptmRS: Isoform Confidence Probability [Probability]	Sequences in Protein	Positions in Protein	PSM Modification Positions in Protein
	High	Unambiguous	[R].SIPSAEEEDFNYR.[F]		1	AT5G23120.1	77	0	2	1.81028e-05	778.845	1556.68	1556.69	-2.6	-0.00202	49	42				R.SIPSAEEEDFNYR.F	[134-146]
	Medium	Unambiguous	[R].QTLLETK.[D]		1	AT5G23120.1	38	0	2	0.0465344	416.741	832.474	832.477	-4.1	-0.00171	44	37				R.QTLLETK.D	[118-124]
sp		18	2	3	2	1	141	15.1	8.68	87
	Confidence	PSM Ambiguity	Annotated Sequence	Modifications	# Proteins	Protein Accessions	Ions Score	# Missed Cleavages	Charge	Expectation Value	m/z [Da]	MH+ [Da]	Theo. MH+ [Da]	DeltaM [ppm]	Deltam/z [Da]	Identity Strict	Identity Relaxed	ptmRS: Best Site Probabilities	ptmRS: Binomial Peptide Score	ptmRS: Isoform Confidence Probability [Probability]	Sequences in Protein	Positions in Protein	PSM Modification Positions in Protein
	High	Unambiguous	[K].VGAHAGEYGAEALER.[M]		1	sp	55	0	3	0.00297611	510.582	1529.73	1529.73	-2.64	-0.00135	49	42				K.VGAHAGEYGAEALER.M	[17-31]
	Medium	Unambiguous	[V].LSPADKTNVK.[A]		1	sp	46	1	3	0.0134112	358.203	1072.59	1072.6	-4.97	-0.00178	46	39				V.LSPADKTNVK.A	[2-11]
	Medium	Unambiguous	[V].LSPADKTNVK.[A]		1	sp	42	1	2	0.028947	536.801	1072.59	1072.6	-4.48	-0.0024	46	39				V.LSPADKTNVK.A	[2-11]
AT3G15520.1	Cyclophilin-like peptidyl-prolyl cis-trans isomerase family protein	3	2	2	2	1	466	50.5	7.06	80
	Confidence	PSM Ambiguity	Annotated Sequence	Modifications	# Proteins	Protein Accessions	Ions Score	# Missed Cleavages	Charge	Expectation Value	m/z [Da]	MH+ [Da]	Theo. MH+ [Da]	DeltaM [ppm]	Deltam/z [Da]	Identity Strict	Identity Relaxed	ptmRS: Best Site Probabilities	ptmRS: Binomial Peptide Score	ptmRS: Isoform Confidence Probability [Probability]	Sequences in Protein	Positions in Protein	PSM Modification Positions in Protein
	High	Unambiguous	[R].AIPANPSmK.[I]	M8(Oxidation)	1	AT3G15520.1	46	0	2	0.0109816	472.744	944.481	944.487	-5.87	-0.00277	46	39				R.AIPANPSMK.I	[134-142]
	High	Unambiguous	[R].TGELALR.[R]		1	AT3G15520.1	62	0	2	0.00011229	380.22	759.433	759.436	-3.66	-0.00139	42	35				R.TGELALR.R	[126-132]
sp		13	2	2	2	1	146	15.9	7.28	73
	Confidence	PSM Ambiguity	Annotated Sequence	Modifications	# Proteins	Protein Accessions	Ions Score	# Missed Cleavages	Charge	Expectation Value	m/z [Da]	MH+ [Da]	Theo. MH+ [Da]	DeltaM [ppm]	Deltam/z [Da]	Identity Strict	Identity Relaxed	ptmRS: Best Site Probabilities	ptmRS: Binomial Peptide Score	ptmRS: Isoform Confidence Probability [Probability]	Sequences in Protein	Positions in Protein	PSM Modification Positions in Protein
	Medium	Unambiguous	[R].LLVVYPWTQR.[F]		1	sp	39	0	2	0.0375663	637.866	1274.72	1274.73	-0.81	-0.00052	44	37				R.LLVVYPWTQR.F	[31-40]
	High	Unambiguous	[V].ANALAHKYH.[-]		1	sp	56	1	3	0.00153228	342.18	1024.53	1024.53	-6.07	-0.00207	47	40				V.ANALAHKYH.-	[138-146]
AT5G66570.1	PS II oxygen-evolving complex 1	4	1	1	1	1	332	35.1	5.66	67
	Confidence	PSM Ambiguity	Annotated Sequence	Modifications	# Proteins	Protein Accessions	Ions Score	# Missed Cleavages	Charge	Expectation Value	m/z [Da]	MH+ [Da]	Theo. MH+ [Da]	DeltaM [ppm]	Deltam/z [Da]	Identity Strict	Identity Relaxed	ptmRS: Best Site Probabilities	ptmRS: Binomial Peptide Score	ptmRS: Isoform Confidence Probability [Probability]	Sequences in Protein	Positions in Protein	PSM Modification Positions in Protein
	High	Unambiguous	[K].NTAASVGEITLK.[IV]		2	AT3G50820.1; AT5G66570.1	67	0	2	8.39813e-05	602.331	1203.66	1203.66	-1.98	-0.00119	46	39				K.NTAASVGEITLK.V	[277-288]
AT5G19310.1	Homeotic gene regulator	1	1	1	1	1	1064	122.8	6.9	54
	Confidence	PSM Ambiguity	Annotated Sequence	Modifications	# Proteins	Protein Accessions	Ions Score	# Missed Cleavages	Charge	Expectation Value	m/z [Da]	MH+ [Da]	Theo. MH+ [Da]	DeltaM [ppm]	Deltam/z [Da]	Identity Strict	Identity Relaxed	ptmRS: Best Site Probabilities	ptmRS: Binomial Peptide Score	ptmRS: Isoform Confidence Probability [Probability]	Sequences in Protein	Positions in Protein	PSM Modification Positions in Protein
	High	Unambiguous	[KG].EDVPSER.[YE]		2	sp; AT5G19310.1	54	0	2	0.000854364	416.194	831.381	831.384	-3.85	-0.0016	43	36				G.EDVPSER.E	[875-881]
sp		6	1	1	1	1	148	16.5	9.16	52
	Confidence	PSM Ambiguity	Annotated Sequence	Modifications	# Proteins	Protein Accessions	Ions Score	# Missed Cleavages	Charge	Expectation Value	m/z [Da]	MH+ [Da]	Theo. MH+ [Da]	DeltaM [ppm]	Deltam/z [Da]	Identity Strict	Identity Relaxed	ptmRS: Best Site Probabilities	ptmRS: Binomial Peptide Score	ptmRS: Isoform Confidence Probability [Probability]	Sequences in Protein	Positions in Protein	PSM Modification Positions in Protein
	High	Unambiguous	[R].ATNYNAGDR.[S]		1	sp	52	0	2	0.00319669	491.22	981.433	981.438	-5.21	-0.00256	46	39				R.ATNYNAGDR.S	[60-68]
AT2G40250.1	SGNH hydrolase-type esterase superfamily protein	3	1	1	1	1	361	39.9	8.54	52
	Confidence	PSM Ambiguity	Annotated Sequence	Modifications	# Proteins	Protein Accessions	Ions Score	# Missed Cleavages	Charge	Expectation Value	m/z [Da]	MH+ [Da]	Theo. MH+ [Da]	DeltaM [ppm]	Deltam/z [Da]	Identity Strict	Identity Relaxed	ptmRS: Best Site Probabilities	ptmRS: Binomial Peptide Score	ptmRS: Isoform Confidence Probability [Probability]	Sequences in Protein	Positions in Protein	PSM Modification Positions in Protein
	High	Unambiguous	[S].fASAGGGLDDR.[T]	N-Term(Acetyl)	1	AT2G40250.1	52	0	2	0.00415069	554.256	1107.5	1107.51	-1.99	-0.0011	47	40				S.FASAGGGLDDR.T	[116-126]	1xAcetyl [N-Term]
AT4G27800.1	thylakoid-associated phosphatase 38	2	1	1	1	1	388	42.7	6.11	50
	Confidence	PSM Ambiguity	Annotated Sequence	Modifications	# Proteins	Protein Accessions	Ions Score	# Missed Cleavages	Charge	Expectation Value	m/z [Da]	MH+ [Da]	Theo. MH+ [Da]	DeltaM [ppm]	Deltam/z [Da]	Identity Strict	Identity Relaxed	ptmRS: Best Site Probabilities	ptmRS: Binomial Peptide Score	ptmRS: Isoform Confidence Probability [Probability]	Sequences in Protein	Positions in Protein	PSM Modification Positions in Protein
	High	Unambiguous	[R].AAIQEVK.[R]		3	AT4G27800.2; AT4G27800.3; AT4G27800.1	50	0	2	0.00231672	379.722	758.437	758.441	-5.1	-0.00193	43	36				R.AAIQEVK.R	[206-212]
AT1G35720.1	annexin 1	3	1	1	1	1	317	36.2	5.38	48
	Confidence	PSM Ambiguity	Annotated Sequence	Modifications	# Proteins	Protein Accessions	Ions Score	# Missed Cleavages	Charge	Expectation Value	m/z [Da]	MH+ [Da]	Theo. MH+ [Da]	DeltaM [ppm]	Deltam/z [Da]	Identity Strict	Identity Relaxed	ptmRS: Best Site Probabilities	ptmRS: Binomial Peptide Score	ptmRS: Isoform Confidence Probability [Probability]	Sequences in Protein	Positions in Protein	PSM Modification Positions in Protein
	High	Unambiguous	[K].TGTDEGALTR.[I]		1	AT1G35720.1	48	0	2	0.00800549	510.75	1020.49	1020.5	-2.79	-0.00142	47	40				K.TGTDEGALTR.I	[258-267]
AT4G12670.1	Homeodomain-like superfamily protein	1	1	1	1	1	499	56.5	9.23	46
	Confidence	PSM Ambiguity	Annotated Sequence	Modifications	# Proteins	Protein Accessions	Ions Score	# Missed Cleavages	Charge	Expectation Value	m/z [Da]	MH+ [Da]	Theo. MH+ [Da]	DeltaM [ppm]	Deltam/z [Da]	Identity Strict	Identity Relaxed	ptmRS: Best Site Probabilities	ptmRS: Binomial Peptide Score	ptmRS: Isoform Confidence Probability [Probability]	Sequences in Protein	Positions in Protein	PSM Modification Positions in Protein
	High	Unambiguous	[S].IDVGGER.[K]		1	AT4G12670.1	46	0	2	0.00313827	373.194	745.38	745.384	-4.99	-0.00186	40	33				S.IDVGGER.K	[137-143]
sp		6	1	1	1	1	199	22.1	8.13	45
	Confidence	PSM Ambiguity	Annotated Sequence	Modifications	# Proteins	Protein Accessions	Ions Score	# Missed Cleavages	Charge	Expectation Value	m/z [Da]	MH+ [Da]	Theo. MH+ [Da]	DeltaM [ppm]	Deltam/z [Da]	Identity Strict	Identity Relaxed	ptmRS: Best Site Probabilities	ptmRS: Binomial Peptide Score	ptmRS: Isoform Confidence Probability [Probability]	Sequences in Protein	Positions in Protein	PSM Modification Positions in Protein
	High	Unambiguous	[R].QITVNDLPVGR.[S]		1	sp	45	0	2	0.00878711	606.342	1211.68	1211.67	1.8	0.00109	44	37				R.QITVNDLPVGR.S	[141-151]
AT2G42100.1	Actin-like ATPase superfamily protein	3	1	1	1	1	378	42.1	5.33	44
	Confidence	PSM Ambiguity	Annotated Sequence	Modifications	# Proteins	Protein Accessions	Ions Score	# Missed Cleavages	Charge	Expectation Value	m/z [Da]	MH+ [Da]	Theo. MH+ [Da]	DeltaM [ppm]	Deltam/z [Da]	Identity Strict	Identity Relaxed	ptmRS: Best Site Probabilities	ptmRS: Binomial Peptide Score	ptmRS: Isoform Confidence Probability [Probability]	Sequences in Protein	Positions in Protein	PSM Modification Positions in Protein
	Medium	Unambiguous	[K].AGFAGDDAPR.[A]		9	AT5G59370.1; AT3G18780.2; AT2G42100.1; AT5G09810.1; AT1G49240.1; AT2G37620.1; AT3G46520.1; AT3G12110.1; AT3G18780.1	44	0	2	0.0219704	488.726	976.444	976.448	-4.12	-0.00201	47	40				K.AGFAGDDAPR.A	[22-31]
AT3G27860.1	Tudor/PWWP/MBT superfamily protein	1	1	1	1	1	652	73.6	5.92	42
	Confidence	PSM Ambiguity	Annotated Sequence	Modifications	# Proteins	Protein Accessions	Ions Score	# Missed Cleavages	Charge	Expectation Value	m/z [Da]	MH+ [Da]	Theo. MH+ [Da]	DeltaM [ppm]	Deltam/z [Da]	Identity Strict	Identity Relaxed	ptmRS: Best Site Probabilities	ptmRS: Binomial Peptide Score	ptmRS: Isoform Confidence Probability [Probability]	Sequences in Protein	Positions in Protein	PSM Modification Positions in Protein
	Medium	Selected	[A].tTGSTTLR.[K]	N-Term(Acetyl)	1	AT3G27860.1	42	0	2	0.0307531	439.73	878.453	878.458	-5.04	-0.00222	46	39				A.TTGSTTLR.K	[280-287]
AT2G21330.1	fructose-bisphosphate aldolase 1	3	1	1	1	1	399	42.9	6.58	42
	Confidence	PSM Ambiguity	Annotated Sequence	Modifications	# Proteins	Protein Accessions	Ions Score	# Missed Cleavages	Charge	Expectation Value	m/z [Da]	MH+ [Da]	Theo. MH+ [Da]	DeltaM [ppm]	Deltam/z [Da]	Identity Strict	Identity Relaxed	ptmRS: Best Site Probabilities	ptmRS: Binomial Peptide Score	ptmRS: Isoform Confidence Probability [Probability]	Sequences in Protein	Positions in Protein	PSM Modification Positions in Protein
	Medium	Unambiguous	[R].LASIGLENTEANR.[Q]		3	AT2G21330.2; AT2G21330.1; AT2G21330.3	42	0	2	0.0483354	694.36	1387.71	1387.72	-3.87	-0.00269	48	41				R.LASIGLENTEANR.Q	[84-96]
AT1G71240.1	Plant protein of unknown function (DUF639)	1	1	1	1	1	824	92.8	9.33	41
	Confidence	PSM Ambiguity	Annotated Sequence	Modifications	# Proteins	Protein Accessions	Ions Score	# Missed Cleavages	Charge	Expectation Value	m/z [Da]	MH+ [Da]	Theo. MH+ [Da]	DeltaM [ppm]	Deltam/z [Da]	Identity Strict	Identity Relaxed	ptmRS: Best Site Probabilities	ptmRS: Binomial Peptide Score	ptmRS: Isoform Confidence Probability [Probability]	Sequences in Protein	Positions in Protein	PSM Modification Positions in Protein
	Medium	Unambiguous	[K].tQATIDAAT.[I]	N-Term(Acetyl)	2	AT1G71240.1; AT1G71240.2	41	0	2	0.03543	467.233	933.458	933.452	6.16	0.00287	46	39				K.TQATIDAAT.I	[590-598]
AT2G18770.1	P-loop containing nucleoside triphosphate hydrolases superfamily protein	3	1	1	1	1	260	29	7.93	36
	Confidence	PSM Ambiguity	Annotated Sequence	Modifications	# Proteins	Protein Accessions	Ions Score	# Missed Cleavages	Charge	Expectation Value	m/z [Da]	MH+ [Da]	Theo. MH+ [Da]	DeltaM [ppm]	Deltam/z [Da]	Identity Strict	Identity Relaxed	ptmRS: Best Site Probabilities	ptmRS: Binomial Peptide Score	ptmRS: Isoform Confidence Probability [Probability]	Sequences in Protein	Positions in Protein	PSM Modification Positions in Protein
	Medium	Unambiguous	[IV].DVPGHSR.[L]		2	AT2G18770.1; AT5G05670.2	36	0	2	0.0383814	384.191	767.375	767.379	-5.37	-0.00206	42	35				I.DVPGHSR.L	[115-121]
AT1G55370.2	NDH-dependent cyclic electron flow 5	2	1	1	1	1	354	39.3	6.46	36
	Confidence	PSM Ambiguity	Annotated Sequence	Modifications	# Proteins	Protein Accessions	Ions Score	# Missed Cleavages	Charge	Expectation Value	m/z [Da]	MH+ [Da]	Theo. MH+ [Da]	DeltaM [ppm]	Deltam/z [Da]	Identity Strict	Identity Relaxed	ptmRS: Best Site Probabilities	ptmRS: Binomial Peptide Score	ptmRS: Isoform Confidence Probability [Probability]	Sequences in Protein	Positions in Protein	PSM Modification Positions in Protein
	Medium	Unambiguous	[R].NSVVVGR.[E]		1	AT1G55370.2	36	0	2	0.0529248	365.712	730.416	730.421	-6.23	-0.00228	43	36				R.NSVVVGR.E	[294-300]
AT1G77490.1	thylakoidal ascorbate peroxidase	2	1	1	1	1	426	46.1	7.28	35
	Confidence	PSM Ambiguity	Annotated Sequence	Modifications	# Proteins	Protein Accessions	Ions Score	# Missed Cleavages	Charge	Expectation Value	m/z [Da]	MH+ [Da]	Theo. MH+ [Da]	DeltaM [ppm]	Deltam/z [Da]	Identity Strict	Identity Relaxed	ptmRS: Best Site Probabilities	ptmRS: Binomial Peptide Score	ptmRS: Isoform Confidence Probability [Probability]	Sequences in Protein	Positions in Protein	PSM Modification Positions in Protein
	Medium	Unambiguous	[K].LSNLGAK.[F]		1	AT1G77490.1	35	0	2	0.0354809	351.709	702.41	702.414	-6.24	-0.00219	40	33				K.LSNLGAK.F	[336-342]
AT5G15210.1	homeobox protein 30	3	1	1	1	1	271	29.4	8.73	34
	Confidence	PSM Ambiguity	Annotated Sequence	Modifications	# Proteins	Protein Accessions	Ions Score	# Missed Cleavages	Charge	Expectation Value	m/z [Da]	MH+ [Da]	Theo. MH+ [Da]	DeltaM [ppm]	Deltam/z [Da]	Identity Strict	Identity Relaxed	ptmRS: Best Site Probabilities	ptmRS: Binomial Peptide Score	ptmRS: Isoform Confidence Probability [Probability]	Sequences in Protein	Positions in Protein	PSM Modification Positions in Protein
	High	Unambiguous	[L].LALSGGR.[G]		1	AT5G15210.1	34	0	2	0.00937421	337.202	673.396	673.399	-4.61	-0.00155	33	26				L.LALSGGR.G	[162-168]
AT3G62700.1	multidrug resistance-associated protein 10	0	1	1	1	1	1539	172	8.54	27
	Confidence	PSM Ambiguity	Annotated Sequence	Modifications	# Proteins	Protein Accessions	Ions Score	# Missed Cleavages	Charge	Expectation Value	m/z [Da]	MH+ [Da]	Theo. MH+ [Da]	DeltaM [ppm]	Deltam/z [Da]	Identity Strict	Identity Relaxed	ptmRS: Best Site Probabilities	ptmRS: Binomial Peptide Score	ptmRS: Isoform Confidence Probability [Probability]	Sequences in Protein	Positions in Protein	PSM Modification Positions in Protein
	Medium	Rejected	[SK].SSLLASV.[-L]		2	AT2G47800.1; AT3G62700.1	27	0	2	0.0316424	338.696	676.384	676.388	-4.82	-0.00163	31	24				K.SSLLASV.L	[681-687]

## Sheet: spot 3
Accession	Description	Coverage [%]	# Peptides	# PSMs	# Unique Peptides	# Protein Groups	# AAs	MW [kDa]	calc. pI	Score Mascot: A6 Mascot	Modifications
AT5G66570.1	PS II oxygen-evolving complex 1	52	21	66	8	1	332	35.1	5.66	2153	Phospho [T108(99.5); S221(100); T251(99.2); T278(100); S305(100)]
	Confidence	PSM Ambiguity	Annotated Sequence	Modifications	# Proteins	Protein Accessions	Ions Score	# Missed Cleavages	Charge	Expectation Value	m/z [Da]	MH+ [Da]	Theo. MH+ [Da]	DeltaM [ppm]	Deltam/z [Da]	Identity Strict	Identity Relaxed	ptmRS: Best Site Probabilities	ptmRS: Binomial Peptide Score	ptmRS: Isoform Confidence Probability [Probability]	Sequences in Protein	Positions in Protein	PSM Modification Positions in Protein
	High	Unambiguous	[K].NtAASVGEITLKVTK.[S]	T2(Phospho)	1	AT5G66570.1	62	1	2	1.95039e-05	806.417	1611.83	1611.84	-5.27	-0.00425	34	27	T2(Phospho): 100	291.64	1	K.NTAASVGEITLKVTK.S	[277-291]	1xPhospho [T278(100)]
	High	Unambiguous	[K].ADSVSKNAPPEFQNTK.[L]		1	AT5G66570.1	51	1	3	0.00029225	578.285	1732.84	1732.85	-5.48	-0.00317	35	28				K.ADSVSKNAPPEFQNTK.L	[147-162]
	High	Unambiguous	[K].ENVKNtAASVGEITLK.[IV]	T6(Phospho)	2	AT3G50820.1; AT5G66570.1	38	1	2	0.00574834	877.434	1753.86	1753.87	-7.42	-0.00651	35	28	T6(Phospho): 100	285.15	1	K.ENVKNTAASVGEITLK.V	[273-288]	1xPhospho [T278(100)]
	High	Unambiguous	[K].GRGGSTGYDNAVALPAGGR.[G]		2	AT3G50820.1; AT5G66570.1	59	1	3	4.26646e-05	592.63	1775.88	1775.88	-1.82	-0.00108	35	28				K.GRGGSTGYDNAVALPAGGR.G	[246-264]
	High	Unambiguous	[K].NtAASVGEITLKVTK.[S]	T2(Phospho)	1	AT5G66570.1	51	1	2	0.000241522	806.417	1611.83	1611.84	-5.58	-0.00449	34	27	T2(Phospho): 99.53	233.36	0.995	K.NTAASVGEITLKVTK.S	[277-291]	1xPhospho [T278(99.5)]
	High	Unambiguous	[K].NtAASVGEITLKVTK.[S]	T2(Phospho)	1	AT5G66570.1	60	1	2	2.83119e-05	806.415	1611.82	1611.84	-8.15	-0.00657	34	27	T2(Phospho): 100	299.61	1	K.NTAASVGEITLKVTK.S	[277-291]	1xPhospho [T278(100)]
	High	Unambiguous	[K].QLDASGKPDSFTGK.[F]		1	AT5G66570.1	37	0	3	0.00606643	484.241	1450.71	1450.72	-5.76	-0.00278	34	27				K.QLDASGKPDSFTGK.F	[217-230]
	High	Unambiguous	[K].QLDASGKPDSFTGK.[F]		1	AT5G66570.1	85	0	2	7.43688e-08	725.86	1450.71	1450.72	-3.39	-0.00246	34	27				K.QLDASGKPDSFTGK.F	[217-230]
	High	Unambiguous	[K].KFcFEPTSFTVK.[A]	C3(Carbamidomethyl)	2	AT3G50820.1; AT5G66570.1	62	1	2	2.13082e-05	745.866	1490.72	1490.73	-6.98	-0.0052	35	28				K.KFCFEPTSFTVK.A	[135-146]
	High	Unambiguous	[K].KFcFEPTSFTVK.[A]	C3(Carbamidomethyl)	2	AT3G50820.1; AT5G66570.1	66	1	2	7.46008e-06	745.868	1490.73	1490.73	-4.11	-0.00306	35	28				K.KFCFEPTSFTVK.A	[135-146]
	High	Unambiguous	[K].KFcFEPTSFTVK.[A]	C3(Carbamidomethyl)	2	AT3G50820.1; AT5G66570.1	52	1	2	0.000203824	745.873	1490.74	1490.73	2.19	0.00164	34	27				K.KFCFEPTSFTVK.A	[135-146]
	Medium	Unambiguous	[K].QLDAsGKPDSFTGK.[F]	S5(Phospho)	1	AT5G66570.1	33	0	2	0.0153201	765.84	1530.67	1530.68	-7.14	-0.00546	34	27	S5(Phospho): 99.99	130.29	1	K.QLDASGKPDSFTGK.F	[217-230]	1xPhospho [S221(100)]
	High	Unambiguous	[K].NTAASVGEITLKVTK.[S]		1	AT5G66570.1	71	1	2	7.60722e-07	766.436	1531.87	1531.87	-2.51	-0.00192	29	22				K.NTAASVGEITLKVTK.S	[277-291]
	High	Unambiguous	[K].NTAASVGEITLKVTK.[S]		1	AT5G66570.1	36	1	3	0.00226582	511.293	1531.87	1531.87	-2.2	-0.00112	29	22				K.NTAASVGEITLKVTK.S	[277-291]
	High	Unambiguous	[R].GGSTGYDNAVALPAGGR.[G]		2	AT3G50820.1; AT5G66570.1	84	0	2	1.1992e-07	781.88	1562.75	1562.76	-1.86	-0.00145	34	27				R.GGSTGYDNAVALPAGGR.G	[248-264]
	High	Unambiguous	[K].NtAASVGEITLKVTK.[S]	T2(Phospho)	1	AT5G66570.1	53	1	2	0.000146483	806.414	1611.82	1611.84	-9.29	-0.00748	34	27	T2(Phospho): 100	316.11	1	K.NTAASVGEITLKVTK.S	[277-291]	1xPhospho [T278(100)]
	High	Unambiguous	[K].FcFEPTSFTVKADSVSK.[N]	C2(Carbamidomethyl)	2	AT3G50820.1; AT5G66570.1	40	1	3	0.0037404	650.647	1949.93	1949.93	-2.36	-0.00154	36	29				K.FCFEPTSFTVKADSVSK.N	[136-152]
	High	Unambiguous	[K].GTGtANQcPTIDGGSETFSFKPGK.[Y]	T4(Phospho); C8(Carbamidomethyl)	1	AT5G66570.1	50	0	2	0.000437512	1269.04	2537.08	2537.1	-9.25	-0.01174	36	29	T2(Phospho): 50; T4(Phospho): 50	383.52	0.5	K.GTGTANQCPTIDGGSETFSFKPGK.Y	[107-130]
	High	Unambiguous	[K].GtGTANQcPTIDGGSETFSFKPGK.[Y]	T2(Phospho); C8(Carbamidomethyl)	1	AT5G66570.1	50	0	2	0.000437512	1269.04	2537.08	2537.1	-9.25	-0.01174	36	29	T2(Phospho): 50; T4(Phospho): 50	383.52	0.5	K.GTGTANQCPTIDGGSETFSFKPGK.Y	[107-130]
	High	Unambiguous	[K].GTGtANQcPTIDGGSETFSFKPGK.[Y]	T4(Phospho); C8(Carbamidomethyl)	1	AT5G66570.1	95	0	3	1.37077e-08	846.365	2537.08	2537.1	-7.99	-0.00675	36	29	T2(Phospho): 99.49	565.12	0.005	K.GTGTANQCPTIDGGSETFSFKPGK.Y	[107-130]	1xPhospho [T108(99.5)]
	High	Unambiguous	[K].GtGTANQcPTIDGGSETFSFKPGK.[Y]	T2(Phospho); C8(Carbamidomethyl)	1	AT5G66570.1	95	0	3	1.37077e-08	846.365	2537.08	2537.1	-7.99	-0.00675	36	29	T2(Phospho): 99.49	588.03	0.995	K.GTGTANQCPTIDGGSETFSFKPGK.Y	[107-130]	1xPhospho [T108(99.5)]
	Medium	Unambiguous	[R].GGStGYDNAVALPAGGRGDEEELVK.[E]	T4(Phospho)	1	AT5G66570.1	30	1	3	0.0488832	848.047	2542.13	2542.15	-8.09	-0.00685	37	30	T4(Phospho): 99.24	390.07	0.992	R.GGSTGYDNAVALPAGGRGDEEELVK.E	[248-272]	1xPhospho [T251(99.2)]
	Medium	Unambiguous	[R].GGsTGYDNAVALPAGGRGDEEELVK.[E]	S3(Phospho)	1	AT5G66570.1	30	1	3	0.0508346	848.047	2542.13	2542.15	-8.09	-0.00685	37	30	T4(Phospho): 99.24	368.9	0.008	R.GGSTGYDNAVALPAGGRGDEEELVK.E	[248-272]	1xPhospho [T251(99.2)]
	High	Unambiguous	[K].SKPETGEVIGVFESLQPSDTDLGAK.[V]		2	AT3G50820.1; AT5G66570.1	41	0	4	0.00333364	651.829	2604.29	2604.3	-3.96	-0.00258	36	29				K.SKPETGEVIGVFESLQPSDTDLGAK.V	[292-316]
	High	Unambiguous	[K].SKPETGEVIGVFESLQPSDTDLGAK.[V]		2	AT3G50820.1; AT5G66570.1	76	0	2	9.23149e-07	1302.65	2604.3	2604.3	-1.94	-0.00252	35	28				K.SKPETGEVIGVFESLQPSDTDLGAK.V	[292-316]
	High	Unambiguous	[K].SKPETGEVIGVFESLQPSDTDLGAK.[V]		2	AT3G50820.1; AT5G66570.1	56	0	3	9.8279e-05	868.771	2604.3	2604.3	-1.75	-0.00152	35	28				K.SKPETGEVIGVFESLQPSDTDLGAK.V	[292-316]
	High	Unambiguous	[K].SKPETGEVIGVFESLQPSDTDLGAK.[V]		2	AT3G50820.1; AT5G66570.1	72	0	3	2.70435e-06	868.772	2604.3	2604.3	-0.91	-0.00079	35	28				K.SKPETGEVIGVFESLQPSDTDLGAK.V	[292-316]
	High	Unambiguous	[K].SKPETGEVIGVFESLQPSDTDLGAK.[V]		2	AT3G50820.1; AT5G66570.1	36	0	3	0.00909739	868.773	2604.31	2604.3	0.5	0.00043	35	28				K.SKPETGEVIGVFESLQPSDTDLGAK.V	[292-316]
	High	Unambiguous	[K].SKPETGEVIGVFESLQPSDTDLGAK.[V]		2	AT3G50820.1; AT5G66570.1	57	0	3	5.95897e-05	868.776	2604.31	2604.3	3.17	0.00275	35	28				K.SKPETGEVIGVFESLQPSDTDLGAK.V	[292-316]
	High	Unambiguous	[K].GTGtANQcPtIDGGSETFSFKPGK.[Y]	T4(Phospho); C8(Carbamidomethyl); T10(Phospho)	1	AT5G66570.1	50	0	3	0.000400589	873.021	2617.05	2617.07	-6.82	-0.00595	35	28	T2(Phospho): 100; T4(Phospho): 100	332.36	0	K.GTGTANQCPTIDGGSETFSFKPGK.Y	[107-130]	2xPhospho [T108(100); T110(100)]
	High	Unambiguous	[K].GtGTANQcPtIDGGSETFSFKPGK.[Y]	T2(Phospho); C8(Carbamidomethyl); T10(Phospho)	1	AT5G66570.1	48	0	3	0.00054916	873.021	2617.05	2617.07	-6.82	-0.00595	35	28	T2(Phospho): 100; T4(Phospho): 100	352.46	0	K.GTGTANQCPTIDGGSETFSFKPGK.Y	[107-130]	2xPhospho [T108(100); T110(100)]
	High	Unambiguous	[K].SKPEtGEVIGVFESLQPSDTDLGAK.[V]	T5(Phospho)	2	AT3G50820.1; AT5G66570.1	61	0	3	4.69435e-05	895.42	2684.25	2684.27	-9.19	-0.00822	37	30	S14(Phospho): 99.99	269.44	0	K.SKPETGEVIGVFESLQPSDTDLGAK.V	[292-316]	1xPhospho [S305(100)]
	High	Unambiguous	[K].sKPETGEVIGVFESLQPSDTDLGAK.[V]	S1(Phospho)	2	AT3G50820.1; AT5G66570.1	61	0	3	4.69435e-05	895.42	2684.25	2684.27	-9.19	-0.00822	37	30	S14(Phospho): 99.99	248.68	0	K.SKPETGEVIGVFESLQPSDTDLGAK.V	[292-316]	1xPhospho [S305(100)]
	High	Unambiguous	[K].sKPETGEVIGVFESLQPSDTDLGAK.[V]	S1(Phospho)	2	AT3G50820.1; AT5G66570.1	93	0	2	2.50718e-08	1342.63	2684.25	2684.27	-6.25	-0.00839	37	30	T5(Phospho): 99.38	371.61	0.006	K.SKPETGEVIGVFESLQPSDTDLGAK.V	[292-316]	1xPhospho [T296(99.4)]
	High	Unambiguous	[K].SKPEtGEVIGVFESLQPSDTDLGAK.[V]	T5(Phospho)	2	AT3G50820.1; AT5G66570.1	89	0	2	6.11203e-08	1342.63	2684.25	2684.27	-6.25	-0.00839	37	30	T5(Phospho): 99.38	393.68	0.994	K.SKPETGEVIGVFESLQPSDTDLGAK.V	[292-316]	1xPhospho [T296(99.4)]
	High	Unambiguous	[K].SKPEtGEVIGVFESLQPSDTDLGAK.[V]	T5(Phospho)	2	AT3G50820.1; AT5G66570.1	41	0	3	0.00427977	895.425	2684.26	2684.27	-4.14	-0.00371	37	30	S14(Phospho): 100	280.02	0	K.SKPETGEVIGVFESLQPSDTDLGAK.V	[292-316]	1xPhospho [S305(100)]
	High	Unambiguous	[K].sKPETGEVIGVFESLQPSDTDLGAK.[V]	S1(Phospho)	2	AT3G50820.1; AT5G66570.1	39	0	3	0.00661334	895.425	2684.26	2684.27	-4.14	-0.00371	37	30	S14(Phospho): 100	259.58	0	K.SKPETGEVIGVFESLQPSDTDLGAK.V	[292-316]	1xPhospho [S305(100)]
	High	Unambiguous	[K].SKPETGEVIGVFEsLQPSDTDLGAK.[V]	S14(Phospho)	2	AT3G50820.1; AT5G66570.1	53	0	3	0.000230755	895.427	2684.27	2684.27	-1.76	-0.00157	37	30	S14(Phospho): 100	276.21	1	K.SKPETGEVIGVFESLQPSDTDLGAK.V	[292-316]	1xPhospho [S305(100)]
	High	Unambiguous	[R].GGSTGYDNAVALPAGGRGDEEELVK.[E]		1	AT5G66570.1	46	1	2	0.00131738	1231.59	2462.17	2462.18	-4.22	-0.0052	36	29				R.GGSTGYDNAVALPAGGRGDEEELVK.E	[248-272]
	Medium	Unambiguous	[R].GGSTGYDNAVALPAGGRGDEEELVK.[E]		1	AT5G66570.1	34	1	3	0.0209043	821.394	2462.17	2462.18	-4.87	-0.004	36	29				R.GGSTGYDNAVALPAGGRGDEEELVK.E	[248-272]
	High	Unambiguous	[K].GTGTANQcPTIDGGSETFSFKPGK.[Y]	C8(Carbamidomethyl)	1	AT5G66570.1	65	0	3	1.40007e-05	819.72	2457.15	2457.14	4.41	0.00361	36	29				K.GTGTANQCPTIDGGSETFSFKPGK.Y	[107-130]
	High	Unambiguous	[K].EEDGIDYAAVTVQLPGGER.[V]		2	AT3G50820.1; AT5G66570.1	98	0	2	6.52614e-09	1009.98	2018.96	2018.97	-2.63	-0.00266	36	29				K.EEDGIDYAAVTVQLPGGER.V	[190-208]
	High	Unambiguous	[K].EEDGIDYAAVTVQLPGGER.[V]		2	AT3G50820.1; AT5G66570.1	46	0	3	0.00115694	673.659	2018.96	2018.97	-1.94	-0.00131	36	29				K.EEDGIDYAAVTVQLPGGER.V	[190-208]
	High	Unambiguous	[K].GTGTANQcPTIDGGSETFSFKPGK.[Y]	C8(Carbamidomethyl)	1	AT5G66570.1	57	0	2	8.04273e-05	1229.07	2457.13	2457.14	-3.29	-0.00404	36	29				K.GTGTANQCPTIDGGSETFSFKPGK.Y	[107-130]
	High	Unambiguous	[K].GTGTANQcPTIDGGSETFSFKPGK.[Y]	C8(Carbamidomethyl)	1	AT5G66570.1	75	0	3	1.52409e-06	819.714	2457.13	2457.14	-2.97	-0.00243	36	29				K.GTGTANQCPTIDGGSETFSFKPGK.Y	[107-130]
	High	Unambiguous	[K].GTGTANQcPTIDGGSETFSFKPGK.[Y]	C8(Carbamidomethyl)	1	AT5G66570.1	72	0	3	3.04032e-06	819.717	2457.14	2457.14	0.68	0.00056	36	29				K.GTGTANQCPTIDGGSETFSFKPGK.Y	[107-130]
	High	Unambiguous	[R].GDEEELVKENVK.[N]		1	AT5G66570.1	78	1	2	4.45497e-07	694.845	1388.68	1388.69	-5.19	-0.00361	34	27				R.GDEEELVKENVK.N	[265-276]
	High	Unambiguous	[R].GSSFLDPKGR.[G]		2	AT3G50820.1; AT5G66570.1	36	1	2	0.00524785	532.279	1063.55	1063.55	-1.78	-0.00094	33	26				R.GSSFLDPKGR.G	[238-247]
	High	Unambiguous	[R].LTYDEIQSK.[T]		2	AT3G50820.1; AT5G66570.1	38	0	2	0.00402434	548.778	1096.55	1096.55	-3.26	-0.00179	34	27				R.LTYDEIQSK.T	[92-100]
	High	Unambiguous	[R].GSSFLDPK.[G]		2	AT3G50820.1; AT5G66570.1	48	0	2	0.000255956	425.717	850.427	850.431	-3.85	-0.00164	32	25				R.GSSFLDPK.G	[238-245]
	High	Unambiguous	[R].GDEEELVK.[E]		1	AT5G66570.1	48	0	2	0.000296383	459.721	918.436	918.441	-6.33	-0.00291	32	25				R.GDEEELVK.E	[265-272]
	High	Unambiguous	[R].GDEEELVK.[E]		1	AT5G66570.1	47	0	2	0.000364376	459.723	918.438	918.441	-3.94	-0.00181	32	25				R.GDEEELVK.E	[265-272]
	High	Unambiguous	[K].RLTYDEIQSK.[T]		2	AT3G50820.1; AT5G66570.1	36	1	2	0.00677169	626.828	1252.65	1252.65	-3.56	-0.00223	34	27				K.RLTYDEIQSK.T	[91-100]
	Medium	Unambiguous	[K].RLTYDEIQSK.[T]		2	AT3G50820.1; AT5G66570.1	34	1	2	0.010764	626.829	1252.65	1252.65	-1.22	-0.00077	34	27				K.RLTYDEIQSK.T	[91-100]
	High	Unambiguous	[K].FcFEPTSFTVK.[A]	C2(Carbamidomethyl)	2	AT3G50820.1; AT5G66570.1	47	0	2	0.000604279	681.822	1362.64	1362.64	-2.71	-0.00185	34	27				K.FCFEPTSFTVK.A	[136-146]
	High	Unambiguous	[K].FcFEPTSFTVK.[A]	C2(Carbamidomethyl)	2	AT3G50820.1; AT5G66570.1	49	0	2	0.000353203	681.824	1362.64	1362.64	0.87	0.00059	34	27				K.FCFEPTSFTVK.A	[136-146]
	Medium	Unambiguous	[K].NAPPEFQNTK.[L]		1	AT5G66570.1	30	0	3	0.0236296	382.522	1145.55	1145.56	-6.44	-0.00246	33	26				K.NAPPEFQNTK.L	[153-162]
	Medium	Unambiguous	[K].NAPPEFQNTK.[L]		1	AT5G66570.1	29	0	3	0.0287265	382.522	1145.55	1145.56	-5.48	-0.00209	33	26				K.NAPPEFQNTK.L	[153-162]
	High	Unambiguous	[K].NAPPEFQNTK.[L]		1	AT5G66570.1	47	0	2	0.000431876	573.28	1145.55	1145.56	-5.05	-0.00289	33	26				K.NAPPEFQNTK.L	[153-162]
	High	Unambiguous	[K].NAPPEFQNTK.[L]		1	AT5G66570.1	47	0	2	0.000457569	573.28	1145.55	1145.56	-4.3	-0.00246	33	26				K.NAPPEFQNTK.L	[153-162]
	High	Unambiguous	[K].NAPPEFQNTK.[L]		1	AT5G66570.1	34	0	2	0.00794665	573.282	1145.56	1145.56	-2.06	-0.00118	33	26				K.NAPPEFQNTK.L	[153-162]
	High	Unambiguous	[K].NTAASVGEITLK.[IV]		2	AT3G50820.1; AT5G66570.1	40	0	3	0.00216458	401.889	1203.65	1203.66	-4.85	-0.00195	33	26				K.NTAASVGEITLK.V	[277-288]
	High	Unambiguous	[K].NTAASVGEITLK.[IV]		2	AT3G50820.1; AT5G66570.1	53	0	2	8.79364e-05	602.33	1203.65	1203.66	-3.6	-0.00217	32	25				K.NTAASVGEITLK.V	[277-288]
	High	Unambiguous	[K].NTAASVGEITLK.[IV]		2	AT3G50820.1; AT5G66570.1	60	0	2	1.78718e-05	602.331	1203.65	1203.66	-2.89	-0.00174	32	25				K.NTAASVGEITLK.V	[277-288]
	High	Unambiguous	[K].NTAASVGEITLK.[IV]		2	AT3G50820.1; AT5G66570.1	67	0	2	3.64146e-06	602.331	1203.66	1203.66	-2.18	-0.00131	33	26				K.NTAASVGEITLK.V	[277-288]
	Medium	Unambiguous	[K].NTAASVGEITLK.[IV]		2	AT3G50820.1; AT5G66570.1	29	0	2	0.0247985	602.332	1203.66	1203.66	-0.25	-0.00015	33	26				K.NTAASVGEITLK.V	[277-288]
AT3G50820.1	photosystem II subunit O-2	51	19	43	6	1	331	35	6.16	1462	Phospho [T277(100); T295(99.4)]
	Confidence	PSM Ambiguity	Annotated Sequence	Modifications	# Proteins	Protein Accessions	Ions Score	# Missed Cleavages	Charge	Expectation Value	m/z [Da]	MH+ [Da]	Theo. MH+ [Da]	DeltaM [ppm]	Deltam/z [Da]	Identity Strict	Identity Relaxed	ptmRS: Best Site Probabilities	ptmRS: Binomial Peptide Score	ptmRS: Isoform Confidence Probability [Probability]	Sequences in Protein	Positions in Protein	PSM Modification Positions in Protein
	High	Unambiguous	[K].ENVKNtAASVGEITLK.[IV]	T6(Phospho)	2	AT3G50820.1; AT5G66570.1	38	1	2	0.00574834	877.434	1753.86	1753.87	-7.42	-0.00651	35	28	T6(Phospho): 100	285.15	1	K.ENVKNTAASVGEITLK.I	[272-287]	1xPhospho [T277(100)]
	High	Unambiguous	[K].GRGGSTGYDNAVALPAGGR.[G]		2	AT3G50820.1; AT5G66570.1	59	1	3	4.26646e-05	592.63	1775.88	1775.88	-1.82	-0.00108	35	28				K.GRGGSTGYDNAVALPAGGR.G	[245-263]
	High	Unambiguous	[K].QLEASGKPESFSGK.[F]		1	AT3G50820.1	56	0	3	6.50253e-05	488.913	1464.73	1464.73	-4.84	-0.00237	34	27				K.QLEASGKPESFSGK.F	[216-229]
	High	Unambiguous	[K].KFcFEPTSFTVK.[A]	C3(Carbamidomethyl)	2	AT3G50820.1; AT5G66570.1	62	1	2	2.13082e-05	745.866	1490.72	1490.73	-6.98	-0.0052	35	28				K.KFCFEPTSFTVK.A	[134-145]
	High	Unambiguous	[K].KFcFEPTSFTVK.[A]	C3(Carbamidomethyl)	2	AT3G50820.1; AT5G66570.1	66	1	2	7.46008e-06	745.868	1490.73	1490.73	-4.11	-0.00306	35	28				K.KFCFEPTSFTVK.A	[134-145]
	High	Unambiguous	[K].KFcFEPTSFTVK.[A]	C3(Carbamidomethyl)	2	AT3G50820.1; AT5G66570.1	52	1	2	0.000203824	745.873	1490.74	1490.73	2.19	0.00164	34	27				K.KFCFEPTSFTVK.A	[134-145]
	High	Unambiguous	[R].GGSTGYDNAVALPAGGR.[G]		2	AT3G50820.1; AT5G66570.1	84	0	2	1.1992e-07	781.88	1562.75	1562.76	-1.86	-0.00145	34	27				R.GGSTGYDNAVALPAGGR.G	[247-263]
	High	Unambiguous	[K].FcFEPTSFTVKADSVSK.[N]	C2(Carbamidomethyl)	2	AT3G50820.1; AT5G66570.1	40	1	3	0.0037404	650.647	1949.93	1949.93	-2.36	-0.00154	36	29				K.FCFEPTSFTVKADSVSK.N	[135-151]
	High	Unambiguous	[K].SKPETGEVIGVFESLQPSDTDLGAK.[V]		2	AT3G50820.1; AT5G66570.1	41	0	4	0.00333364	651.829	2604.29	2604.3	-3.96	-0.00258	36	29				K.SKPETGEVIGVFESLQPSDTDLGAK.V	[291-315]
	High	Unambiguous	[K].SKPETGEVIGVFESLQPSDTDLGAK.[V]		2	AT3G50820.1; AT5G66570.1	76	0	2	9.23149e-07	1302.65	2604.3	2604.3	-1.94	-0.00252	35	28				K.SKPETGEVIGVFESLQPSDTDLGAK.V	[291-315]
	High	Unambiguous	[K].SKPETGEVIGVFESLQPSDTDLGAK.[V]		2	AT3G50820.1; AT5G66570.1	56	0	3	9.8279e-05	868.771	2604.3	2604.3	-1.75	-0.00152	35	28				K.SKPETGEVIGVFESLQPSDTDLGAK.V	[291-315]
	High	Unambiguous	[K].SKPETGEVIGVFESLQPSDTDLGAK.[V]		2	AT3G50820.1; AT5G66570.1	72	0	3	2.70435e-06	868.772	2604.3	2604.3	-0.91	-0.00079	35	28				K.SKPETGEVIGVFESLQPSDTDLGAK.V	[291-315]
	High	Unambiguous	[K].SKPETGEVIGVFESLQPSDTDLGAK.[V]		2	AT3G50820.1; AT5G66570.1	36	0	3	0.00909739	868.773	2604.31	2604.3	0.5	0.00043	35	28				K.SKPETGEVIGVFESLQPSDTDLGAK.V	[291-315]
	High	Unambiguous	[K].SKPETGEVIGVFESLQPSDTDLGAK.[V]		2	AT3G50820.1; AT5G66570.1	57	0	3	5.95897e-05	868.776	2604.31	2604.3	3.17	0.00275	35	28				K.SKPETGEVIGVFESLQPSDTDLGAK.V	[291-315]
	High	Unambiguous	[K].SKPEtGEVIGVFESLQPSDTDLGAK.[V]	T5(Phospho)	2	AT3G50820.1; AT5G66570.1	61	0	3	4.69435e-05	895.42	2684.25	2684.27	-9.19	-0.00822	37	30	S14(Phospho): 99.99	269.44	0	K.SKPETGEVIGVFESLQPSDTDLGAK.V	[291-315]	1xPhospho [S304(100)]
	High	Unambiguous	[K].sKPETGEVIGVFESLQPSDTDLGAK.[V]	S1(Phospho)	2	AT3G50820.1; AT5G66570.1	61	0	3	4.69435e-05	895.42	2684.25	2684.27	-9.19	-0.00822	37	30	S14(Phospho): 99.99	248.68	0	K.SKPETGEVIGVFESLQPSDTDLGAK.V	[291-315]	1xPhospho [S304(100)]
	High	Unambiguous	[K].sKPETGEVIGVFESLQPSDTDLGAK.[V]	S1(Phospho)	2	AT3G50820.1; AT5G66570.1	93	0	2	2.50718e-08	1342.63	2684.25	2684.27	-6.25	-0.00839	37	30	T5(Phospho): 99.38	371.61	0.006	K.SKPETGEVIGVFESLQPSDTDLGAK.V	[291-315]	1xPhospho [T295(99.4)]
	High	Unambiguous	[K].SKPEtGEVIGVFESLQPSDTDLGAK.[V]	T5(Phospho)	2	AT3G50820.1; AT5G66570.1	89	0	2	6.11203e-08	1342.63	2684.25	2684.27	-6.25	-0.00839	37	30	T5(Phospho): 99.38	393.68	0.994	K.SKPETGEVIGVFESLQPSDTDLGAK.V	[291-315]	1xPhospho [T295(99.4)]
	High	Unambiguous	[K].SKPEtGEVIGVFESLQPSDTDLGAK.[V]	T5(Phospho)	2	AT3G50820.1; AT5G66570.1	41	0	3	0.00427977	895.425	2684.26	2684.27	-4.14	-0.00371	37	30	S14(Phospho): 100	280.02	0	K.SKPETGEVIGVFESLQPSDTDLGAK.V	[291-315]	1xPhospho [S304(100)]
	High	Unambiguous	[K].sKPETGEVIGVFESLQPSDTDLGAK.[V]	S1(Phospho)	2	AT3G50820.1; AT5G66570.1	39	0	3	0.00661334	895.425	2684.26	2684.27	-4.14	-0.00371	37	30	S14(Phospho): 100	259.58	0	K.SKPETGEVIGVFESLQPSDTDLGAK.V	[291-315]	1xPhospho [S304(100)]
	High	Unambiguous	[K].SKPETGEVIGVFEsLQPSDTDLGAK.[V]	S14(Phospho)	2	AT3G50820.1; AT5G66570.1	53	0	3	0.000230755	895.427	2684.27	2684.27	-1.76	-0.00157	37	30	S14(Phospho): 100	276.21	1	K.SKPETGEVIGVFESLQPSDTDLGAK.V	[291-315]	1xPhospho [S304(100)]
	High	Unambiguous	[K].EEDGIDYAAVTVQLPGGER.[V]		2	AT3G50820.1; AT5G66570.1	98	0	2	6.52614e-09	1009.98	2018.96	2018.97	-2.63	-0.00266	36	29				K.EEDGIDYAAVTVQLPGGER.V	[189-207]
	High	Unambiguous	[K].EEDGIDYAAVTVQLPGGER.[V]		2	AT3G50820.1; AT5G66570.1	46	0	3	0.00115694	673.659	2018.96	2018.97	-1.94	-0.00131	36	29				K.EEDGIDYAAVTVQLPGGER.V	[189-207]
	High	Unambiguous	[K].GTGTANQcPTIDGGSETFSFK.[A]	C8(Carbamidomethyl)	1	AT3G50820.1	52	0	3	0.000273205	725.658	2174.96	2174.97	-3.27	-0.00237	36	29				K.GTGTANQCPTIDGGSETFSFK.A	[106-126]
	High	Unambiguous	[K].GTGTANQcPTIDGGSETFSFK.[A]	C8(Carbamidomethyl)	1	AT3G50820.1	87	0	2	7.86121e-08	1087.98	2174.96	2174.97	-3.15	-0.00343	36	29				K.GTGTANQCPTIDGGSETFSFK.A	[106-126]
	High	Unambiguous	[K].FKEEDGIDYAAVTVQLPGGER.[V]		1	AT3G50820.1	52	1	3	0.000253799	765.379	2294.12	2294.13	-2.82	-0.00216	36	29				K.FKEEDGIDYAAVTVQLPGGER.V	[187-207]
	High	Unambiguous	[R].GSSFLDPKGR.[G]		2	AT3G50820.1; AT5G66570.1	36	1	2	0.00524785	532.279	1063.55	1063.55	-1.78	-0.00094	33	26				R.GSSFLDPKGR.G	[237-246]
	High	Unambiguous	[R].LTYDEIQSK.[T]		2	AT3G50820.1; AT5G66570.1	38	0	2	0.00402434	548.778	1096.55	1096.55	-3.26	-0.00179	34	27				R.LTYDEIQSK.T	[91-99]
	High	Unambiguous	[R].GSSFLDPK.[G]		2	AT3G50820.1; AT5G66570.1	48	0	2	0.000255956	425.717	850.427	850.431	-3.85	-0.00164	32	25				R.GSSFLDPK.G	[237-244]
	High	Unambiguous	[R].GDEEELSK.[E]		1	AT3G50820.1	44	0	2	0.000356567	453.703	906.398	906.405	-7.28	-0.0033	29	22				R.GDEEELSK.E	[264-271]
	High	Unambiguous	[K].RLTYDEIQSK.[T]		2	AT3G50820.1; AT5G66570.1	36	1	2	0.00677169	626.828	1252.65	1252.65	-3.56	-0.00223	34	27				K.RLTYDEIQSK.T	[90-99]
	Medium	Unambiguous	[K].RLTYDEIQSK.[T]		2	AT3G50820.1; AT5G66570.1	34	1	2	0.010764	626.829	1252.65	1252.65	-1.22	-0.00077	34	27				K.RLTYDEIQSK.T	[90-99]
	High	Unambiguous	[K].FcFEPTSFTVK.[A]	C2(Carbamidomethyl)	2	AT3G50820.1; AT5G66570.1	47	0	2	0.000604279	681.822	1362.64	1362.64	-2.71	-0.00185	34	27				K.FCFEPTSFTVK.A	[135-145]
	High	Unambiguous	[K].FcFEPTSFTVK.[A]	C2(Carbamidomethyl)	2	AT3G50820.1; AT5G66570.1	49	0	2	0.000353203	681.824	1362.64	1362.64	0.87	0.00059	34	27				K.FCFEPTSFTVK.A	[135-145]
	High	Unambiguous	[R].GDEEELSKENVK.[N]		1	AT3G50820.1	67	1	2	5.55228e-06	688.829	1376.65	1376.65	-2.93	-0.00201	34	27				R.GDEEELSKENVK.N	[264-275]
	High	Unambiguous	[K].NAPPDFQNTK.[L]		1	AT3G50820.1	38	0	2	0.00343885	566.273	1131.54	1131.54	-4.12	-0.00233	33	26				K.NAPPDFQNTK.L	[152-161]
	High	Unambiguous	[K].NAPPDFQNTK.[L]		1	AT3G50820.1	34	0	2	0.00865819	566.273	1131.54	1131.54	-3.79	-0.00215	33	26				K.NAPPDFQNTK.L	[152-161]
	High	Unambiguous	[K].NAPPDFQNTK.[L]		1	AT3G50820.1	42	0	2	0.00130731	566.273	1131.54	1131.54	-3.47	-0.00196	33	26				K.NAPPDFQNTK.L	[152-161]
	High	Unambiguous	[K].NTAASVGEITLK.[IV]		2	AT3G50820.1; AT5G66570.1	40	0	3	0.00216458	401.889	1203.65	1203.66	-4.85	-0.00195	33	26				K.NTAASVGEITLK.I	[276-287]
	High	Unambiguous	[K].NTAASVGEITLK.[IV]		2	AT3G50820.1; AT5G66570.1	53	0	2	8.79364e-05	602.33	1203.65	1203.66	-3.6	-0.00217	32	25				K.NTAASVGEITLK.I	[276-287]
	High	Unambiguous	[K].NTAASVGEITLK.[IV]		2	AT3G50820.1; AT5G66570.1	60	0	2	1.78718e-05	602.331	1203.65	1203.66	-2.89	-0.00174	32	25				K.NTAASVGEITLK.I	[276-287]
	High	Unambiguous	[K].NTAASVGEITLK.[IV]		2	AT3G50820.1; AT5G66570.1	67	0	2	3.64146e-06	602.331	1203.66	1203.66	-2.18	-0.00131	33	26				K.NTAASVGEITLK.I	[276-287]
	Medium	Unambiguous	[K].NTAASVGEITLK.[IV]		2	AT3G50820.1; AT5G66570.1	29	0	2	0.0247985	602.332	1203.66	1203.66	-0.25	-0.00015	33	26				K.NTAASVGEITLK.I	[276-287]
sp		33	22	32	20	1	643	65.8	8.12	1265
	Confidence	PSM Ambiguity	Annotated Sequence	Modifications	# Proteins	Protein Accessions	Ions Score	# Missed Cleavages	Charge	Expectation Value	m/z [Da]	MH+ [Da]	Theo. MH+ [Da]	DeltaM [ppm]	Deltam/z [Da]	Identity Strict	Identity Relaxed	ptmRS: Best Site Probabilities	ptmRS: Binomial Peptide Score	ptmRS: Isoform Confidence Probability [Probability]	Sequences in Protein	Positions in Protein	PSM Modification Positions in Protein
	High	Unambiguous	[R].FSScGGGGGSFGAGGGFGSR.[S]	C4(Carbamidomethyl)	1	sp	38	0	2	0.00506288	883.369	1765.73	1765.73	-2.51	-0.00222	34	27				R.FSSCGGGGGSFGAGGGFGSR.S	[45-64]
	High	Unambiguous	[R].FSScGGGGGSFGAGGGFGSR.[S]	C4(Carbamidomethyl)	1	sp	70	0	2	2.616e-06	883.371	1765.74	1765.73	0.18	0.00016	34	27				R.FSSCGGGGGSFGAGGGFGSR.S	[45-64]
	High	Unambiguous	[R].FSScGGGGGSFGAGGGFGSR.[S]	C4(Carbamidomethyl)	1	sp	40	0	2	0.00301829	883.373	1765.74	1765.73	1.84	0.00163	34	27				R.FSSCGGGGGSFGAGGGFGSR.S	[45-64]
	High	Unambiguous	[R].TNAENEFVTIKK.[D]		1	sp	64	1	2	8.24549e-06	697.369	1393.73	1393.73	-1.71	-0.00119	33	26				R.TNAENEFVTIKK.D	[277-288]
	High	Unambiguous	[R].FLEQQNQVLQTK.[W]		2	sp; sp	50	0	2	0.000226575	738.393	1475.78	1475.79	-4.68	-0.00345	33	26				R.FLEQQNQVLQTK.W	[199-210]
	High	Unambiguous	[R].LDSELKNmQDmVEDYR.[N]	M8(Oxidation); M11(Oxidation)	1	sp	50	1	3	0.000372696	673.297	2017.88	2017.88	-3.81	-0.00256	35	28				R.LDSELKNMQDMVEDYR.N	[251-266]
	Medium	Unambiguous	[K].SKAEAESLYQSKYEELQITAGR.[H]		1	sp	32	2	4	0.0216984	626.068	2501.25	2501.25	-0.38	-0.00024	35	28				K.SKAEAESLYQSKYEELQITAGR.H	[364-385]
	High	Unambiguous	[K].SKAEAESLYQSKYEELQITAGR.[H]		1	sp	41	2	4	0.00267275	626.069	2501.25	2501.25	1.09	0.00068	34	27				K.SKAEAESLYQSKYEELQITAGR.H	[364-385]
	High	Unambiguous	[K].SKAEAESLYQSKYEELQITAGR.[H]		1	sp	55	2	3	8.94871e-05	834.423	2501.26	2501.25	1.46	0.00121	34	27				K.SKAEAESLYQSKYEELQITAGR.H	[364-385]
	High	Unambiguous	[R].GGSGGGGGGSSGGRGSGGGSSGGSIGGR.[G]		1	sp	50	1	3	0.000449479	693.973	2079.9	2079.91	-4.97	-0.00345	36	29				R.GGSGGGGGGSSGGRGSGGGSSGGSIGGR.G	[588-615]
	High	Unambiguous	[R].TNAENEFVTIKK.[D]		1	sp	59	1	3	2.85428e-05	465.248	1393.73	1393.73	-2.58	-0.0012	33	26				R.TNAENEFVTIKK.D	[277-288]
	High	Unambiguous	[K].AEAESLYQSKYEELQITAGR.[H]		1	sp	42	1	3	0.00240777	762.71	2286.12	2286.12	-3.92	-0.00298	36	29				K.AEAESLYQSKYEELQITAGR.H	[366-385]
	High	Unambiguous	[R].GGGGGGYGSGGSSYGSGGGSYGSGGGGGGGR.[G]		1	sp	46	0	3	0.000757985	795.319	2383.94	2383.95	-4.06	-0.00322	34	27				R.GGGGGGYGSGGSSYGSGGGSYGSGGGGGGGR.G	[518-548]
	High	Unambiguous	[R].GGGGGGYGSGGSSYGSGGGSYGSGGGGGGGR.[G]		1	sp	125	0	2	9.64632e-12	1192.47	2383.94	2383.95	-3.95	-0.00471	34	27				R.GGGGGGYGSGGSSYGSGGGSYGSGGGGGGGR.G	[518-548]
	High	Unambiguous	[R].GGGGGGYGSGGSSYGSGGGSYGSGGGGGGGR.[G]		1	sp	140	0	2	2.80131e-13	1192.48	2383.94	2383.95	-3.54	-0.00422	34	27				R.GGGGGGYGSGGSSYGSGGGSYGSGGGGGGGR.G	[518-548]
	High	Unambiguous	[R].GGGGGGYGSGGSSYGSGGGSYGSGGGGGGGR.[G]		1	sp	48	0	3	0.000520545	795.32	2383.94	2383.95	-3.21	-0.00255	34	27				R.GGGGGGYGSGGSSYGSGGGSYGSGGGGGGGR.G	[518-548]
	High	Unambiguous	[K].DVDGAYmTK.[V]	M7(Oxidation)	1	sp	38	0	2	0.00282683	508.221	1015.43	1015.44	-5.57	-0.00283	32	25				K.DVDGAYMTK.V	[289-297]
	High	Unambiguous	[R].GSGGGSSGGSIGGR.[G]		1	sp	93	0	2	7.29195e-09	546.752	1092.5	1092.5	-4.9	-0.00268	31	24				R.GSGGGSSGGSIGGR.G	[602-615]
	High	Unambiguous	[K].IEISELNR.[V]		2	sp; sp	40	0	2	0.00211076	487.267	973.526	973.531	-4.94	-0.0024	33	26				K.IEISELNR.V	[395-402]
	High	Unambiguous	[K].AEAESLYQSK.[Y]		1	sp	69	0	2	3.38859e-06	563.273	1125.54	1125.54	-3.87	-0.00218	34	27				K.AEAESLYQSK.Y	[366-375]
	High	Unambiguous	[R].TNAENEFVTIK.[K]		1	sp	66	0	2	6.00722e-06	633.32	1265.63	1265.64	-3.05	-0.00193	33	27				R.TNAENEFVTIK.K	[277-287]
	High	Unambiguous	[R].SLDLDSIIAEVK.[A]		1	sp	81	0	2	1.60139e-07	651.863	1302.72	1302.72	3.2	0.00208	33	26				R.SLDLDSIIAEVK.A	[343-354]
	Medium	Unambiguous	[R].RVDQLKSDQSR.[L]		1	sp	29	2	3	0.0285404	444.569	1331.69	1331.7	-7.21	-0.0032	33	26				R.RVDQLKSDQSR.L	[240-250]
	Medium	Unambiguous	[R].RVDQLKSDQSR.[L]		1	sp	30	2	3	0.0209397	444.57	1331.69	1331.7	-5.77	-0.00256	33	26				R.RVDQLKSDQSR.L	[240-250]
	High	Unambiguous	[K].NmQDmVEDYR.[N]	M2(Oxidation); M5(Oxidation)	1	sp	56	0	2	4.53078e-05	666.76	1332.51	1332.52	-5.51	-0.00367	32	25				K.NMQDMVEDYR.N	[257-266]
	High	Unambiguous	[K].SKAEAESLYQSK.[Y]		1	sp	39	1	3	0.0047733	447.559	1340.66	1340.67	-5.02	-0.00224	35	28				K.SKAEAESLYQSK.Y	[364-375]
	High	Unambiguous	[K].SKAEAESLYQSK.[Y]		1	sp	75	1	2	9.89573e-07	670.836	1340.66	1340.67	-3.64	-0.00244	35	28				K.SKAEAESLYQSK.Y	[364-375]
	High	Unambiguous	[K].SLNNQFASFIDK.[V]		1	sp	57	0	2	5.95122e-05	692.346	1383.68	1383.69	-4.55	-0.00315	34	27				K.SLNNQFASFIDK.V	[185-196]
	High	Unambiguous	[K].KDVDGAYmTK.[V]	M8(Oxidation)	1	sp	54	1	2	0.000107028	572.268	1143.53	1143.54	-5.84	-0.00334	33	26				K.KDVDGAYMTK.V	[288-297]
	High	Unambiguous	[R].DYQELmNTK.[L]	M6(Oxidation)	1	sp	38	0	2	0.00421043	579.257	1157.51	1157.51	-7.37	-0.00427	33	26				R.DYQELMNTK.L	[463-471]
	High	Unambiguous	[K].YEELQITAGR.[H]		1	sp	57	0	2	5.53766e-05	590.303	1179.6	1179.6	-1.48	-0.00087	33	26				K.YEELQITAGR.H	[376-385]
	High	Unambiguous	[R].LRSEIDNVKK.[Q]		1	sp	34	2	3	0.00807724	401.232	1201.68	1201.69	-5.99	-0.0024	32	25				R.LRSEIDNVKK.Q	[407-416]
sp		41	16	25	16	1	623	62.1	5.3	1098
	Confidence	PSM Ambiguity	Annotated Sequence	Modifications	# Proteins	Protein Accessions	Ions Score	# Missed Cleavages	Charge	Expectation Value	m/z [Da]	MH+ [Da]	Theo. MH+ [Da]	DeltaM [ppm]	Deltam/z [Da]	Identity Strict	Identity Relaxed	ptmRS: Best Site Probabilities	ptmRS: Binomial Peptide Score	ptmRS: Isoform Confidence Probability [Probability]	Sequences in Protein	Positions in Protein	PSM Modification Positions in Protein
	High	Unambiguous	[R].GGSGGSYGGGGSGGGYGGGSGSR.[G]		1	sp	134	0	2	1.11332e-12	896.362	1791.72	1791.73	-6.27	-0.00561	34	27				R.GGSGGSYGGGGSGGGYGGGSGSR.G	[491-513]
	High	Unambiguous	[R].GGSGGSYGGGGSGGGYGGGSGSR.[G]		1	sp	90	0	2	2.83544e-08	896.362	1791.72	1791.73	-6.13	-0.00549	34	27				R.GGSGGSYGGGGSGGGYGGGSGSR.G	[491-513]
	High	Unambiguous	[R].GGSGGSYGGGGSGGGYGGGSGSR.[G]		1	sp	46	0	3	0.000662414	597.911	1791.72	1791.73	-5.76	-0.00344	34	27				R.GGSGGSYGGGGSGGGYGGGSGSR.G	[491-513]
	High	Unambiguous	[R].GGSGGSYGGGGSGGGYGGGSGSR.[G]		1	sp	66	0	2	6.94717e-06	896.364	1791.72	1791.73	-4.09	-0.00366	34	27				R.GGSGGSYGGGGSGGGYGGGSGSR.G	[491-513]
	High	Unambiguous	[K].EIETYHNLLEGGQEDFESSGAGK.[I]		1	sp	74	0	3	2.08579e-06	837.381	2510.13	2510.13	-1.49	-0.00125	37	30				K.EIETYHNLLEGGQEDFESSGAGK.I	[450-472]
	Medium	Unambiguous	[R].GGSGGSHGGGSGFGGESGGSYGGGEEASGSGGGYGGGSGK.[S]		1	sp	28	0	3	0.0607076	1075.09	3223.27	3223.28	-4.16	-0.00447	35	28				R.GGSGGSHGGGSGFGGESGGSYGGGEEASGSGGGYGGGSGK.S	[580-619]
	Medium	Unambiguous	[R].GSRGGSGGSYGGGGSGGGYGGGSGSR.[G]		1	sp	31	1	3	0.029271	697.961	2091.87	2091.88	-6.45	-0.0045	35	28				R.GSRGGSGGSYGGGGSGGGYGGGSGSR.G	[488-513]
	High	Unambiguous	[R].GSRGGSGGSYGGGGSGGGYGGGSGSR.[G]		1	sp	78	1	3	6.20139e-07	697.962	2091.87	2091.88	-5.23	-0.00365	35	28				R.GSRGGSGGSYGGGGSGGGYGGGSGSR.G	[488-513]
	High	Unambiguous	[R].GGSGGSHGGGSGFGGESGGSYGGGEEASGSGGGYGGGSGK.[S]		1	sp	73	0	3	1.82191e-06	1075.1	3223.27	3223.28	-2.91	-0.00313	36	29				R.GGSGGSHGGGSGFGGESGGSYGGGEEASGSGGGYGGGSGK.S	[580-619]
	High	Unambiguous	[K].TLLDIDNTR.[M]		1	sp	36	0	2	0.00605086	530.784	1060.56	1060.56	-3.25	-0.00173	33	26				K.TLLDIDNTR.M	[225-233]
	High	Unambiguous	[K].STMQELNSR.[L]		1	sp	40	0	2	0.00195352	533.252	1065.5	1065.5	-3.23	-0.00172	32	25				K.STMQELNSR.L	[155-163]
	High	Unambiguous	[R].QFSSSYLSR.[S]		1	sp	59	0	2	2.41369e-05	537.762	1074.52	1074.52	-5.26	-0.00283	32	25				R.QFSSSYLSR.S	[5-13]
	High	Unambiguous	[K].STmQELNSR.[L]	M3(Oxidation)	1	sp	57	0	2	3.46065e-05	541.247	1081.49	1081.49	-6.26	-0.00339	32	25				K.STMQELNSR.L	[155-163]
	High	Unambiguous	[K].STmQELNSR.[L]	M3(Oxidation)	1	sp	51	0	2	0.000136145	541.248	1081.49	1081.49	-5.47	-0.00296	32	25				K.STMQELNSR.L	[155-163]
	High	Unambiguous	[K].STmQELNSR.[L]	M3(Oxidation)	1	sp	56	0	2	4.66501e-05	541.249	1081.49	1081.49	-2.76	-0.0015	32	25				K.STMQELNSR.L	[155-163]
	High	Unambiguous	[K].GPAAIQK.[N]		1	sp	18	0	2	0.00679536	342.703	684.4	684.404	-6.22	-0.00213	16	13				K.GPAAIQK.N	[193-199]
	High	Unambiguous	[R].GGSGGSYGR.[G]		1	sp	56	0	2	1.9806e-05	399.179	797.351	797.354	-3.56	-0.00142	29	22				R.GGSGGSYGR.G	[479-487]
	High	Unambiguous	[K].KGPAAIQK.[N]		1	sp	56	1	2	1.59316e-05	406.751	812.495	812.499	-4.93	-0.002	28	21				K.KGPAAIQK.N	[192-199]
	High	Unambiguous	[R].mTLDDFR.[I]	M1(Oxidation)	1	sp	36	0	2	0.00446392	457.205	913.403	913.408	-6.1	-0.00279	32	25				R.MTLDDFR.I	[234-240]
	High	Unambiguous	[R].FSSSSGYGGGSSR.[V]		1	sp	69	0	2	2.90943e-06	618.264	1235.52	1235.53	-6.01	-0.00372	33	26				R.FSSSSGYGGGSSR.V	[47-59]
	Medium	Unambiguous	[R].IKFEMEQNLR.[Q]		1	sp	31	1	2	0.0180941	654.341	1307.67	1307.68	-2.87	-0.00188	34	27				R.IKFEMEQNLR.Q	[241-250]
	High	Unambiguous	[R].SGGGGGGGLGSGGSIR.[S]		1	sp	113	0	2	1.24252e-10	616.8	1232.59	1232.6	-4.04	-0.00249	33	26				R.SGGGGGGGLGSGGSIR.S	[14-29]
	High	Unambiguous	[R].SGGGGGGGLGSGGSIR.[S]		1	sp	89	0	2	2.7332e-08	616.798	1232.59	1232.6	-7.31	-0.0045	33	26				R.SGGGGGGGLGSGGSIR.S	[14-29]
	High	Unambiguous	[R].QGVDADINGLR.[Q]		1	sp	77	0	2	4.68097e-07	579.296	1157.59	1157.59	-5.01	-0.0029	33	26				R.QGVDADINGLR.Q	[251-261]
	High	Unambiguous	[R].GGSGGSYGGGSGSGGGSGGGYGGGSGGGHSGGSGGGHSGGSGGNYGGGSGSGGGSGGGYGGGSGSR.[G]		1	sp	38	0	4	0.00631593	1243.98	4972.9	4972.94	-6.72	-0.00835	35	28				R.GGSGGSYGGGSGSGGGSGGGYGGGSGGGHSGGSGGGHSGGSGGNYGGGSGSGGGSGGGYGGGSGSR.G	[514-579]
sp		28	16	17	14	1	645	65.8	8	669	Acetyl [N-Term]
	Confidence	PSM Ambiguity	Annotated Sequence	Modifications	# Proteins	Protein Accessions	Ions Score	# Missed Cleavages	Charge	Expectation Value	m/z [Da]	MH+ [Da]	Theo. MH+ [Da]	DeltaM [ppm]	Deltam/z [Da]	Identity Strict	Identity Relaxed	ptmRS: Best Site Probabilities	ptmRS: Binomial Peptide Score	ptmRS: Isoform Confidence Probability [Probability]	Sequences in Protein	Positions in Protein	PSM Modification Positions in Protein
	High	Unambiguous	[R].GSSSGGGYSSGSSSYGSGGR.[Q]		1	sp	107	0	2	4.39686e-10	870.852	1740.7	1740.71	-5.59	-0.00486	33	26				R.GSSSGGGYSSGSSSYGSGGR.Q	[531-550]
	High	Unambiguous	[R].GGSGGGGSISGGGYGSGGGSGGR.[Y]		1	sp	110	0	2	3.4002e-10	871.372	1741.74	1741.75	-6.3	-0.00548	35	28				R.GGSGGGGSISGGGYGSGGGSGGR.Y	[556-578]
	High	Unambiguous	[R].GGSGGGGSISGGGYGSGGGSGGR.[Y]		1	sp	44	0	2	0.00121351	871.375	1741.74	1741.75	-3.07	-0.00268	35	28				R.GGSGGGGSISGGGYGSGGGSGGR.Y	[556-578]
	Medium	Unambiguous	[K].GGSISGGGYGSGGGKHSSGGGSR.[G]		1	sp	30	1	4	0.0414242	481.471	1922.86	1922.87	-4.6	-0.00221	36	29				K.GGSISGGGYGSGGGKHSSGGGSR.G	[587-609]
	High	Unambiguous	[R].GGSSSGGGYGSGGGGSSSVK.[G]		1	sp	117	0	2	6.11617e-11	794.84	1588.67	1588.68	-6.83	-0.00542	34	27				R.GGSSSGGGYGSGGGGSSSVK.G	[610-629]
	High	Unambiguous	[R].GFSSGSAVVSGGSRR.[S]		1	sp	40	1	3	0.00249442	470.906	1410.7	1410.71	-2.99	-0.00141	34	27				R.GFSSGSAVVSGGSRR.S	[21-35]
	High	Unambiguous	[R].FLEQQNQVLQTK.[W]		2	sp; sp	50	0	2	0.000226575	738.393	1475.78	1475.79	-4.68	-0.00345	33	26				R.FLEQQNQVLQTK.W	[204-215]
	High	Unambiguous	[K].AAFGGSGGRGSSSGGGYSSGSSSYGSGGR.[Q]		1	sp	42	1	3	0.00277141	834.355	2501.05	2501.07	-7.16	-0.00597	36	29				K.AAFGGSGGRGSSSGGGYSSGSSSYGSGGR.Q	[522-550]
	High	Unambiguous	[R].YLDGLTAER.[T]		1	sp	51	0	2	0.000157565	519.266	1037.52	1037.53	-1.56	-0.00081	33	26				R.YLDGLTAER.T	[245-253]
	High	Unambiguous	[K].IEISELNR.[V]		2	sp; sp	40	0	2	0.00211076	487.267	973.526	973.531	-4.94	-0.0024	33	26				K.IEISELNR.V	[400-407]
	High	Selected	[M].scQIScK.[S]	N-Term(Prot)(Acetyl); C2(Carbamidomethyl); C6(Carbamidomethyl)	1	sp	33	0	2	0.00350132	462.696	924.385	924.391	-6.36	-0.00294	28	21				M.SCQISCK.S	[2-8]	1xAcetyl [N-Term]
	Medium	Unambiguous	[K].AAFGGSGGR.[G]		1	sp	24	0	2	0.0265934	390.191	779.374	779.379	-6.86	-0.00267	28	21				K.AAFGGSGGR.G	[522-530]
	High	Unambiguous	[K].AQYEEIAQR.[S]		1	sp	41	0	2	0.00156008	554.273	1107.54	1107.54	-4.09	-0.00227	33	26				K.AQYEEIAQR.S	[360-368]
	High	Unambiguous	[R].GFSSGSAVVSGGSR.[R]		1	sp	71	0	2	2.06931e-06	627.804	1254.6	1254.61	-4.93	-0.00309	34	27				R.GFSSGSAVVSGGSR.R	[21-34]
	High	Unambiguous	[R].NLDLDSIIAEVK.[A]		1	sp	53	0	2	0.000106378	665.369	1329.73	1329.73	2.92	0.00194	32	25				R.NLDLDSIIAEVK.A	[348-359]
	High	Unambiguous	[R].TAAENDFVTLKK.[D]		1	sp	44	1	3	0.000796918	446.24	1336.7	1336.71	-4.98	-0.00222	33	26				R.TAAENDFVTLKK.D	[282-293]
	High	Unambiguous	[K].GGSISGGGYGSGGGK.[H]		1	sp	57	0	2	5.01162e-05	599.275	1197.54	1197.55	-6.19	-0.00371	34	27				K.GGSISGGGYGSGGGK.H	[587-601]
AT4G04020.1	fibrillin	41	12	14	12	1	318	34.9	5.6	649
	Confidence	PSM Ambiguity	Annotated Sequence	Modifications	# Proteins	Protein Accessions	Ions Score	# Missed Cleavages	Charge	Expectation Value	m/z [Da]	MH+ [Da]	Theo. MH+ [Da]	DeltaM [ppm]	Deltam/z [Da]	Identity Strict	Identity Relaxed	ptmRS: Best Site Probabilities	ptmRS: Binomial Peptide Score	ptmRS: Isoform Confidence Probability [Probability]	Sequences in Protein	Positions in Protein	PSM Modification Positions in Protein
	High	Unambiguous	[R].AEISELITQLESK.[N]		1	AT4G04020.1	91	0	2	1.54497e-08	730.895	1460.78	1460.78	-0.61	-0.00045	32	25				R.AEISELITQLESK.N	[117-129]
	High	Unambiguous	[KR].GLLTSVQDTASSVAR.[T]		2	AT4G04020.1; AT4G22240.1	96	0	2	5.25321e-09	752.902	1504.8	1504.8	0.08	6e-05	33	26				K.GLLTSVQDTASSVAR.T	[251-265]
	High	Unambiguous	[R].FAGPFSTTSFSTNAK.[F]		1	AT4G04020.1	54	0	2	0.00011276	781.875	1562.74	1562.75	-3.49	-0.00273	34	27				R.FAGPFSTTSFSTNAK.F	[190-204]
	High	Unambiguous	[R].FAGPFSTTSFSTNAK.[F]		1	AT4G04020.1	110	0	2	3.26381e-10	781.878	1562.75	1562.75	0.1	8e-05	34	27				R.FAGPFSTTSFSTNAK.F	[190-204]
	High	Unambiguous	[K].VDEISQTIDSDSFTVQNSVR.[F]		1	AT4G04020.1	83	0	3	1.95971e-07	747.36	2240.07	2240.07	-1.03	-0.00077	36	29				K.VDEISQTIDSDSFTVQNSVR.F	[170-189]
	High	Unambiguous	[K].VDEISQTIDSDSFTVQNSVR.[F]		1	AT4G04020.1	113	0	2	1.94914e-10	1120.54	2240.07	2240.07	-0.23	-0.00026	36	29				K.VDEISQTIDSDSFTVQNSVR.F	[170-189]
	Medium	Unambiguous	[R].VFASSSTVSVADKAIESVEETER.[L]		1	AT4G04020.1	32	1	3	0.0238144	814.406	2441.2	2441.2	-0.23	-0.00019	35	28				R.VFASSSTVSVADKAIESVEETER.L	[71-93]
	High	Unambiguous	[R].TISNQPPLK.[F]		1	AT4G04020.1	30	0	2	0.00917939	499.285	997.562	997.568	-5.81	-0.0029	29	22				R.TISNQPPLK.F	[266-274]
	Medium	Unambiguous	[K].IDLNPIK.[G]		1	AT4G04020.1	19	0	2	0.032075	406.746	812.484	812.488	-4.47	-0.00182	23	16				K.IDLNPIK.G	[244-250]
	High	Unambiguous	[R].RIEPLVK.[V]		1	AT4G04020.1	34	1	2	0.00120471	427.774	854.541	854.546	-5.13	-0.00219	25	18				R.RIEPLVK.V	[163-169]
	High	Unambiguous	[R].GLSVSSDTR.[A]		1	AT4G04020.1	42	0	2	0.00106724	461.234	921.46	921.464	-3.43	-0.00158	32	25				R.GLSVSSDTR.A	[108-116]
	High	Unambiguous	[R].VFASSSTVSVADK.[A]		1	AT4G04020.1	85	0	2	7.57517e-08	649.334	1297.66	1297.66	-2.76	-0.00179	33	26				R.VFASSSTVSVADK.A	[71-83]
	High	Unambiguous	[R].SLADSLYGTDR.[G]		1	AT4G04020.1	68	0	2	4.82479e-06	599.29	1197.57	1197.57	-2.12	-0.00127	34	27				R.SLADSLYGTDR.G	[97-107]
	High	Unambiguous	[K].AIESVEETER.[L]		1	AT4G04020.1	35	0	2	0.00842023	581.778	1162.55	1162.56	-9.12	-0.0053	34	27				K.AIESVEETER.L	[84-93]
sp		13	6	9	6	1	593	59.5	5.21	495
	Confidence	PSM Ambiguity	Annotated Sequence	Modifications	# Proteins	Protein Accessions	Ions Score	# Missed Cleavages	Charge	Expectation Value	m/z [Da]	MH+ [Da]	Theo. MH+ [Da]	DeltaM [ppm]	Deltam/z [Da]	Identity Strict	Identity Relaxed	ptmRS: Best Site Probabilities	ptmRS: Binomial Peptide Score	ptmRS: Isoform Confidence Probability [Probability]	Sequences in Protein	Positions in Protein	PSM Modification Positions in Protein
	High	Unambiguous	[K].GSLGGGFSSGGFSGGSFSR.[G]		1	sp	70	0	2	3.75925e-06	854.389	1707.77	1707.77	-1.21	-0.00104	35	28				K.GSLGGGFSSGGFSGGSFSR.G	[41-59]
	High	Unambiguous	[K].GSLGGGFSSGGFSGGSFSR.[G]		1	sp	126	0	2	9.26208e-12	854.389	1707.77	1707.77	-1.14	-0.00097	35	28				K.GSLGGGFSSGGFSGGSFSR.G	[41-59]
	High	Unambiguous	[K].GSLGGGFSSGGFSGGSFSR.[G]		1	sp	74	0	2	1.32834e-06	854.389	1707.77	1707.77	-1	-0.00085	35	28				K.GSLGGGFSSGGFSGGSFSR.G	[41-59]
	High	Unambiguous	[K].GSLGGGFSSGGFSGGSFSR.[G]		1	sp	91	0	2	2.7689e-08	854.389	1707.77	1707.77	-1	-0.00085	35	28				K.GSLGGGFSSGGFSGGSFSR.G	[41-59]
	Medium	Unambiguous	[K].IRLENEIQTYR.[S]		1	sp	33	1	3	0.0131118	478.926	1434.76	1434.77	-4.67	-0.00223	33	26				K.IRLENEIQTYR.S	[440-450]
	High	Unambiguous	[K].SSSSGSVGESSSKGPR.[Y]		1	sp	53	1	3	0.000172069	499.235	1495.69	1495.7	-5.28	-0.00263	35	28				K.SSSSGSVGESSSKGPR.Y	[577-592]
	High	Unambiguous	[K].VTmQNLNDR.[L]	M3(Oxidation)	1	sp	65	0	2	5.65662e-06	553.764	1106.52	1106.53	-5.37	-0.00297	32	25				K.VTMQNLNDR.L	[148-156]
	High	Unambiguous	[R].SQYEQLAEQNR.[K]		1	sp	56	0	2	7.64216e-05	683.319	1365.63	1365.64	-5.72	-0.00391	34	27				R.SQYEQLAEQNR.K	[323-333]
	High	Unambiguous	[R].ALEESNYELEGK.[I]		1	sp	72	0	2	1.96256e-06	691.326	1381.65	1381.65	-1.98	-0.00137	34	27				R.ALEESNYELEGK.I	[166-177]
sp		37	6	9	6	1	231	24.4	7.18	445
	Confidence	PSM Ambiguity	Annotated Sequence	Modifications	# Proteins	Protein Accessions	Ions Score	# Missed Cleavages	Charge	Expectation Value	m/z [Da]	MH+ [Da]	Theo. MH+ [Da]	DeltaM [ppm]	Deltam/z [Da]	Identity Strict	Identity Relaxed	ptmRS: Best Site Probabilities	ptmRS: Binomial Peptide Score	ptmRS: Isoform Confidence Probability [Probability]	Sequences in Protein	Positions in Protein	PSM Modification Positions in Protein
	High	Unambiguous	[R].ScAAAGTEcLISGWGNTK.[S]	C2(Carbamidomethyl); C9(Carbamidomethyl)	1	sp	109	0	2	5.42076e-10	941.925	1882.84	1882.84	0.26	0.00025	36	29				R.SCAAAGTECLISGWGNTK.S	[116-133]
	High	Unambiguous	[R].LGEHNIDVLEGNEQFINAAK.[I]		1	sp	72	0	3	2.3342e-06	737.705	2211.1	2211.1	-2.1	-0.00155	35	28				R.LGEHNIDVLEGNEQFINAAK.I	[58-77]
	High	Unambiguous	[R].LGEHNIDVLEGNEQFINAAK.[I]		1	sp	96	0	2	7.1963e-09	1106.06	2211.1	2211.1	-0.43	-0.00048	35	28				R.LGEHNIDVLEGNEQFINAAK.I	[58-77]
	High	Unambiguous	[K].IITHPNFNGNTLDNDIMLIK.[L]		1	sp	49	0	3	0.000350995	761.731	2283.18	2283.18	-0.41	-0.00031	34	27				K.IITHPNFNGNTLDNDIMLIK.L	[78-97]
	High	Unambiguous	[R].LGEHNIDVLEGNEQFINAAK.[I]		1	sp	77	0	3	5.62269e-07	737.708	2211.11	2211.1	2.62	0.00193	34	27				R.LGEHNIDVLEGNEQFINAAK.I	[58-77]
	High	Unambiguous	[K].LSSPATLNSR.[V]		1	sp	51	0	2	0.000177018	523.283	1045.56	1045.56	-4.91	-0.00256	33	26				K.LSSPATLNSR.V	[98-107]
	High	Unambiguous	[K].LSSPATLNSR.[V]		1	sp	46	0	2	0.000488724	523.284	1045.56	1045.56	-3.62	-0.00189	33	26				K.LSSPATLNSR.V	[98-107]
	Medium	Unambiguous	[K].APVLSDSScK.[S]	C9(Carbamidomethyl)	1	sp	26	0	2	0.0493586	532.256	1063.5	1063.51	-4.59	-0.00244	32	25				K.APVLSDSSCK.S	[148-157]
	High	Unambiguous	[R].VATVSLPR.[S]		1	sp	59	0	2	1.13105e-05	421.757	842.506	842.509	-4.11	-0.00173	29	22				R.VATVSLPR.S	[108-115]
AT4G25080.3	magnesium-protoporphyrin IX methyltransferase	26	8	10	8	1	312	33.8	7.87	428
	Confidence	PSM Ambiguity	Annotated Sequence	Modifications	# Proteins	Protein Accessions	Ions Score	# Missed Cleavages	Charge	Expectation Value	m/z [Da]	MH+ [Da]	Theo. MH+ [Da]	DeltaM [ppm]	Deltam/z [Da]	Identity Strict	Identity Relaxed	ptmRS: Best Site Probabilities	ptmRS: Binomial Peptide Score	ptmRS: Isoform Confidence Probability [Probability]	Sequences in Protein	Positions in Protein	PSM Modification Positions in Protein
	High	Unambiguous	[K].LQAEEVGGGDKEVVR.[E]		2	AT4G25080.3; AT4G25080.4	64	1	3	1.28795e-05	529.276	1585.81	1585.82	-3.46	-0.00183	34	27				K.LQAEEVGGGDKEVVR.E	[80-94]
	High	Unambiguous	[K].EGAIVSASDISAAmVAEAEmK.[A]	M14(Oxidation); M20(Oxidation)	2	AT4G25080.3; AT4G25080.4	81	0	2	3.34116e-07	1056.49	2111.97	2111.98	-5.7	-0.00601	36	29				K.EGAIVSASDISAAMVAEAEMK.A	[165-185]
	High	Unambiguous	[K].EGAIVSASDISAAmVAEAEmK.[A]	M14(Oxidation); M20(Oxidation)	2	AT4G25080.3; AT4G25080.4	56	0	3	9.50093e-05	704.663	2111.97	2111.98	-4.69	-0.0033	36	29				K.EGAIVSASDISAAMVAEAEMK.A	[165-185]
	High	Unambiguous	[K].AQLPSENLPK.[F]		2	AT4G25080.3; AT4G25080.4	46	0	2	0.000351997	548.803	1096.6	1096.6	-1.6	-0.00088	31	24				K.AQLPSENLPK.F	[188-197]
	High	Unambiguous	[K].LQAEEVGGGDK.[E]		2	AT4G25080.3; AT4G25080.4	57	0	2	4.95258e-05	551.77	1102.53	1102.54	-5.07	-0.00279	33	26				K.LQAEEVGGGDK.E	[80-90]
	High	Unambiguous	[R].GLTTTQFYFSR.[L]		2	AT4G25080.3; AT4G25080.4	58	0	2	4.4476e-05	660.833	1320.66	1320.66	0.35	0.00023	34	27				R.GLTTTQFYFSR.L	[295-305]
	High	Unambiguous	[R].KIYGETDEVNR.[V]		2	AT4G25080.3; AT4G25080.4	61	1	3	1.89162e-05	441.887	1323.65	1323.65	-6.63	-0.00292	34	27				R.KIYGETDEVNR.V	[107-117]
	High	Unambiguous	[R].KIYGETDEVNR.[V]		2	AT4G25080.3; AT4G25080.4	52	1	2	0.000167872	662.327	1323.65	1323.65	-5.67	-0.00376	34	27				R.KIYGETDEVNR.V	[107-117]
	High	Unambiguous	[K].FEVNDLESLTGK.[Y]		2	AT4G25080.3; AT4G25080.4	68	0	2	4.89916e-06	676.34	1351.67	1351.67	-0.8	-0.00054	34	27				K.FEVNDLESLTGK.Y	[198-209]
	High	Unambiguous	[K].IYGETDEVNR.[V]		2	AT4G25080.3; AT4G25080.4	43	0	2	0.00104982	598.279	1195.55	1195.56	-6.59	-0.00394	33	26				K.IYGETDEVNR.V	[108-117]
AT4G18370.1	DEGP protease 5	33	9	10	9	1	323	34.9	5.31	346
	Confidence	PSM Ambiguity	Annotated Sequence	Modifications	# Proteins	Protein Accessions	Ions Score	# Missed Cleavages	Charge	Expectation Value	m/z [Da]	MH+ [Da]	Theo. MH+ [Da]	DeltaM [ppm]	Deltam/z [Da]	Identity Strict	Identity Relaxed	ptmRS: Best Site Probabilities	ptmRS: Binomial Peptide Score	ptmRS: Isoform Confidence Probability [Probability]	Sequences in Protein	Positions in Protein	PSM Modification Positions in Protein
	High	Unambiguous	[K].TSPSVVYIEAIELPK.[T]		1	AT4G18370.1	64	0	2	6.15076e-06	823.453	1645.9	1645.9	-3.93	-0.00324	31	24				K.TSPSVVYIEAIELPK.T	[98-112]
	High	Unambiguous	[K].IVGLDPDNDLAVLK.[I]		1	AT4G18370.1	45	0	2	0.000399857	741.413	1481.82	1481.82	-1.82	-0.00135	30	23				K.IVGLDPDNDLAVLK.I	[180-193]
	High	Unambiguous	[R].TVPYLIVYGTAYR.[D]		1	AT4G18370.1	46	0	2	0.000417521	758.415	1515.82	1515.82	1.38	0.00104	32	25				R.TVPYLIVYGTAYR.D	[308-320]
	High	Unambiguous	[R].ELNPVVLGTSNDLR.[V]		1	AT4G18370.1	66	0	2	4.43925e-06	763.912	1526.82	1526.82	-0.95	-0.00073	32	25				R.ELNPVVLGTSNDLR.V	[200-213]
	Medium	Unambiguous	[K].EKEEELEEEEER.[N]		1	AT4G18370.1	32	1	3	0.0204717	526.563	1577.67	1577.68	-5.07	-0.00267	34	27				K.EKEEELEEEEER.N	[79-90]
	High	Unambiguous	[K].GSGmSSGVNFAIPIDTVVR.[T]	M4(Oxidation)	1	AT4G18370.1	75	0	2	1.16501e-06	961.987	1922.97	1922.96	1.71	0.00165	35	28				K.GSGMSSGVNFAIPIDTVVR.T	[289-307]
	Medium	Unambiguous	[R].KGSGmSSGVNFAIPIDTVVR.[T]	M5(Oxidation)	1	AT4G18370.1	33	1	3	0.0139998	684.357	2051.06	2051.06	-0.72	-0.00049	34	27				R.KGSGMSSGVNFAIPIDTVVR.T	[288-307]
	High	Unambiguous	[R].KGSGmSSGVNFAIPIDTVVR.[T]	M5(Oxidation)	1	AT4G18370.1	38	1	3	0.0037518	684.358	2051.06	2051.06	0.71	0.00049	34	27				R.KGSGMSSGVNFAIPIDTVVR.T	[288-307]
	High	Unambiguous	[K].VSLVDAK.[G]		1	AT4G18370.1	39	0	2	0.000916862	366.217	731.427	731.43	-4.15	-0.00152	28	21				K.VSLVDAK.G	[164-170]
	High	Unambiguous	[K].LATDQFGLQR.[C]		1	AT4G18370.1	73	0	2	1.20486e-06	574.804	1148.6	1148.61	-4.33	-0.00248	33	26				K.LATDQFGLQR.C	[152-161]
AT3G23400.1	Plastid-lipid associated protein PAP / fibrillin family protein	24	4	5	4	1	284	30.4	6.13	173
	Confidence	PSM Ambiguity	Annotated Sequence	Modifications	# Proteins	Protein Accessions	Ions Score	# Missed Cleavages	Charge	Expectation Value	m/z [Da]	MH+ [Da]	Theo. MH+ [Da]	DeltaM [ppm]	Deltam/z [Da]	Identity Strict	Identity Relaxed	ptmRS: Best Site Probabilities	ptmRS: Binomial Peptide Score	ptmRS: Isoform Confidence Probability [Probability]	Sequences in Protein	Positions in Protein	PSM Modification Positions in Protein
	High	Unambiguous	[K].TSGNLSQIPPFDIPR.[L]		1	AT3G23400.1	48	0	2	0.000389364	821.43	1641.85	1641.86	-4.21	-0.00345	33	26				K.TSGNLSQIPPFDIPR.L	[229-243]
	High	Unambiguous	[K].TSGNLSQIPPFDIPR.[L]		1	AT3G23400.1	48	0	2	0.000368113	821.433	1641.86	1641.86	-0.27	-0.00022	33	26				K.TSGNLSQIPPFDIPR.L	[229-243]
	High	Unambiguous	[K].ELETAGGPVDLTDDLDK.[L]		1	AT3G23400.1	45	0	2	0.00116162	894.433	1787.86	1787.85	1.78	0.00159	35	28				K.ELETAGGPVDLTDDLDK.L	[118-134]
	High	Unambiguous	[R].LPDSFRPSSNPGTGDFEVTYVDDTmR.[I]	M25(Oxidation)	1	AT3G23400.1	50	0	3	0.00063808	973.777	2919.32	2919.31	2.32	0.00226	37	30				R.LPDSFRPSSNPGTGDFEVTYVDDTMR.I	[244-269]
	High	Unambiguous	[R].GLVASVDDLER.[A]		1	AT3G23400.1	45	0	2	0.000829208	587.307	1173.61	1173.61	-4.35	-0.00256	33	26				R.GLVASVDDLER.A	[101-111]
AT5G36790.1	Haloacid dehalogenase-like hydrolase (HAD) superfamily protein	20	6	6	6	1	362	39.7	7.25	170
	Confidence	PSM Ambiguity	Annotated Sequence	Modifications	# Proteins	Protein Accessions	Ions Score	# Missed Cleavages	Charge	Expectation Value	m/z [Da]	MH+ [Da]	Theo. MH+ [Da]	DeltaM [ppm]	Deltam/z [Da]	Identity Strict	Identity Relaxed	ptmRS: Best Site Probabilities	ptmRS: Binomial Peptide Score	ptmRS: Isoform Confidence Probability [Probability]	Sequences in Protein	Positions in Protein	PSM Modification Positions in Protein
	High	Unambiguous	[K].TLLVLSGVTSISmLESPENK.[I]	M13(Oxidation)	1	AT5G36790.1	40	0	2	0.00182958	1067.57	2134.13	2134.13	-1.49	-0.00159	33	26				K.TLLVLSGVTSISMLESPENK.I	[322-341]
	Medium	Unambiguous	[K].SQIcmVGDR.[L]	C4(Carbamidomethyl); M5(Oxidation)	2	AT5G36700.3; AT5G36790.1	28	0	2	0.0285685	541.239	1081.47	1081.48	-5.98	-0.00324	32	25				K.SQICMVGDR.L	[299-307]
	Medium	Unambiguous	[K].IQPDFYTSK.[I]		1	AT5G36790.1	29	0	2	0.0254352	549.774	1098.54	1098.55	-4.82	-0.00265	33	26				K.IQPDFYTSK.I	[342-350]
	High	Unambiguous	[R].LVFVTNNSTK.[S]		2	AT5G36700.3; AT5G36790.1	52	0	2	0.000105269	561.809	1122.61	1122.62	-4.08	-0.00229	32	25				R.LVFVTNNSTK.S	[114-123]
	High	Unambiguous	[K].VYVIGEEGILK.[E]		2	AT5G36700.3; AT5G36790.1	37	0	2	0.00278991	610.349	1219.69	1219.69	-1.59	-0.00097	31	24				K.VYVIGEEGILK.E	[166-176]
	High	Unambiguous	[R].ENPGcLFIATNR.[D]	C5(Carbamidomethyl)	3	AT5G36700.3; AT5G47760.1; AT5G36790.1	65	0	2	9.84662e-06	696.341	1391.67	1391.67	0.1	7e-05	34	27				R.ENPGCLFIATNR.D	[235-246]
AT2G42130.3	Plastid-lipid associated protein PAP / fibrillin family protein	15	4	4	4	1	271	30	4.74	144
	Confidence	PSM Ambiguity	Annotated Sequence	Modifications	# Proteins	Protein Accessions	Ions Score	# Missed Cleavages	Charge	Expectation Value	m/z [Da]	MH+ [Da]	Theo. MH+ [Da]	DeltaM [ppm]	Deltam/z [Da]	Identity Strict	Identity Relaxed	ptmRS: Best Site Probabilities	ptmRS: Binomial Peptide Score	ptmRS: Isoform Confidence Probability [Probability]	Sequences in Protein	Positions in Protein	PSM Modification Positions in Protein
	High	Unambiguous	[M].VQETVQGSPLVYAR.[E]		1	AT2G42130.3	78	0	2	4.25246e-07	773.913	1546.82	1546.82	-2.65	-0.00205	34	27				M.VQETVQGSPLVYAR.E	[2-15]
	High	Unambiguous	[K].LTVEGPLR.[L]		5	AT2G42130.5; AT2G42130.1; AT2G42130.2; AT2G42130.4; AT2G42130.3	33	0	2	0.00368289	442.761	884.515	884.52	-5.92	-0.00262	28	21				K.LTVEGPLR.L	[162-169]
	High	Unambiguous	[K].LLNSIESK.[I]		5	AT2G42130.5; AT2G42130.1; AT2G42130.2; AT2G42130.4; AT2G42130.3	50	0	2	0.000248948	452.259	903.511	903.515	-3.58	-0.00162	33	26				K.LLNSIESK.I	[148-155]
	High	Unambiguous	[R].DTEGVPEVLTR.[I]		3	AT2G42130.5; AT2G42130.4; AT2G42130.3	39	0	2	0.00284047	608.313	1215.62	1215.62	-2.15	-0.00131	33	26				R.DTEGVPEVLTR.I	[245-255]
AT1G76180.1	Dehydrin family protein	7	1	1	1	1	185	20.8	5.48	97
	Confidence	PSM Ambiguity	Annotated Sequence	Modifications	# Proteins	Protein Accessions	Ions Score	# Missed Cleavages	Charge	Expectation Value	m/z [Da]	MH+ [Da]	Theo. MH+ [Da]	DeltaM [ppm]	Deltam/z [Da]	Identity Strict	Identity Relaxed	ptmRS: Best Site Probabilities	ptmRS: Binomial Peptide Score	ptmRS: Isoform Confidence Probability [Probability]	Sequences in Protein	Positions in Protein	PSM Modification Positions in Protein
	High	Unambiguous	[K].VATEESSAEVTDR.[G]		1	AT1G76180.1	97	0	2	5.64114e-09	697.323	1393.64	1393.64	-4.5	-0.00314	34	27				K.VATEESSAEVTDR.G	[16-28]
AT1G77490.1	thylakoidal ascorbate peroxidase	5	2	2	2	1	426	46.1	7.28	87
	Confidence	PSM Ambiguity	Annotated Sequence	Modifications	# Proteins	Protein Accessions	Ions Score	# Missed Cleavages	Charge	Expectation Value	m/z [Da]	MH+ [Da]	Theo. MH+ [Da]	DeltaM [ppm]	Deltam/z [Da]	Identity Strict	Identity Relaxed	ptmRS: Best Site Probabilities	ptmRS: Binomial Peptide Score	ptmRS: Isoform Confidence Probability [Probability]	Sequences in Protein	Positions in Protein	PSM Modification Positions in Protein
	High	Unambiguous	[K].FDPPEGIVIENVPEK.[F]		1	AT1G77490.1	49	0	2	0.000372054	841.937	1682.87	1682.86	1.38	0.00116	34	27				K.FDPPEGIVIENVPEK.F	[343-357]
	High	Unambiguous	[K].LSNLGAK.[F]		1	AT1G77490.1	56	0	2	7.84357e-06	351.709	702.41	702.414	-6.33	-0.00222	25	18				K.LSNLGAK.F	[336-342]
AT4G09040.1	RNA-binding (RRM/RBD/RNP motifs) family protein	10	2	2	2	1	304	34	7.59	82
	Confidence	PSM Ambiguity	Annotated Sequence	Modifications	# Proteins	Protein Accessions	Ions Score	# Missed Cleavages	Charge	Expectation Value	m/z [Da]	MH+ [Da]	Theo. MH+ [Da]	DeltaM [ppm]	Deltam/z [Da]	Identity Strict	Identity Relaxed	ptmRS: Best Site Probabilities	ptmRS: Binomial Peptide Score	ptmRS: Isoform Confidence Probability [Probability]	Sequences in Protein	Positions in Protein	PSM Modification Positions in Protein
	High	Unambiguous	[R].GLVFIEmASPEEAATALK.[S]	M7(Oxidation)	2	AT4G09040.1; AT4G09040.2	39	0	2	0.00394739	946.986	1892.96	1892.97	-1.39	-0.00131	34	27				R.GLVFIEMASPEEAATALK.S	[135-152]
	High	Unambiguous	[K].QAEAALIEFQGK.[D]		2	AT4G09040.1; AT4G09040.2	58	0	2	3.24683e-05	652.844	1304.68	1304.68	-3.37	-0.0022	33	26				K.QAEAALIEFQGK.D	[243-254]
AT2G35410.1	RNA-binding (RRM/RBD/RNP motifs) family protein	3	1	1	1	1	308	33.8	5.64	63
	Confidence	PSM Ambiguity	Annotated Sequence	Modifications	# Proteins	Protein Accessions	Ions Score	# Missed Cleavages	Charge	Expectation Value	m/z [Da]	MH+ [Da]	Theo. MH+ [Da]	DeltaM [ppm]	Deltam/z [Da]	Identity Strict	Identity Relaxed	ptmRS: Best Site Probabilities	ptmRS: Binomial Peptide Score	ptmRS: Isoform Confidence Probability [Probability]	Sequences in Protein	Positions in Protein	PSM Modification Positions in Protein
	High	Unambiguous	[R].EEAENAITK.[L]		1	AT2G35410.1	63	0	2	9.50678e-06	502.745	1004.48	1004.49	-5.89	-0.00296	32	25				R.EEAENAITK.L	[247-255]
AT3G58010.1	plastoglobulin 34kD	4	1	1	1	1	308	34.1	5.41	62
	Confidence	PSM Ambiguity	Annotated Sequence	Modifications	# Proteins	Protein Accessions	Ions Score	# Missed Cleavages	Charge	Expectation Value	m/z [Da]	MH+ [Da]	Theo. MH+ [Da]	DeltaM [ppm]	Deltam/z [Da]	Identity Strict	Identity Relaxed	ptmRS: Best Site Probabilities	ptmRS: Binomial Peptide Score	ptmRS: Isoform Confidence Probability [Probability]	Sequences in Protein	Positions in Protein	PSM Modification Positions in Protein
	High	Unambiguous	[R].DTAGVPEVLTR.[V]		1	AT3G58010.1	62	0	2	1.0762e-05	579.31	1157.61	1157.62	-2.48	-0.00144	32	25				R.DTAGVPEVLTR.V	[278-288]
sp		9	2	2	2	1	214	24.5	5.02	60
	Confidence	PSM Ambiguity	Annotated Sequence	Modifications	# Proteins	Protein Accessions	Ions Score	# Missed Cleavages	Charge	Expectation Value	m/z [Da]	MH+ [Da]	Theo. MH+ [Da]	DeltaM [ppm]	Deltam/z [Da]	Identity Strict	Identity Relaxed	ptmRS: Best Site Probabilities	ptmRS: Binomial Peptide Score	ptmRS: Isoform Confidence Probability [Probability]	Sequences in Protein	Positions in Protein	PSM Modification Positions in Protein
	High	Unambiguous	[K].EDVPSER.[Y]		1	sp	43	0	2	0.000232144	416.193	831.378	831.384	-7.37	-0.00306	26	19				K.EDVPSER.Y	[99-105]
	High	Unambiguous	[R].FFVAPFPEVFGK.[E]		1	sp	33	0	2	0.0103398	692.869	1384.73	1384.73	0.21	0.00014	32	25				R.FFVAPFPEVFGK.E	[38-49]
AT3G48420.1	Haloacid dehalogenase-like hydrolase (HAD) superfamily protein	3	1	1	1	1	319	34.2	8.06	58
	Confidence	PSM Ambiguity	Annotated Sequence	Modifications	# Proteins	Protein Accessions	Ions Score	# Missed Cleavages	Charge	Expectation Value	m/z [Da]	MH+ [Da]	Theo. MH+ [Da]	DeltaM [ppm]	Deltam/z [Da]	Identity Strict	Identity Relaxed	ptmRS: Best Site Probabilities	ptmRS: Binomial Peptide Score	ptmRS: Isoform Confidence Probability [Probability]	Sequences in Protein	Positions in Protein	PSM Modification Positions in Protein
	High	Unambiguous	[K].VAVcSTSNEK.[A]	C4(Carbamidomethyl)	1	AT3G48420.1	58	0	2	2.70237e-05	547.758	1094.51	1094.51	-6.2	-0.00339	32	25				K.VAVCSTSNEK.A	[194-203]
sp		6	1	1	1	1	148	16.5	9.16	56
	Confidence	PSM Ambiguity	Annotated Sequence	Modifications	# Proteins	Protein Accessions	Ions Score	# Missed Cleavages	Charge	Expectation Value	m/z [Da]	MH+ [Da]	Theo. MH+ [Da]	DeltaM [ppm]	Deltam/z [Da]	Identity Strict	Identity Relaxed	ptmRS: Best Site Probabilities	ptmRS: Binomial Peptide Score	ptmRS: Isoform Confidence Probability [Probability]	Sequences in Protein	Positions in Protein	PSM Modification Positions in Protein
	High	Unambiguous	[R].ATNYNAGDR.[S]		1	sp	56	0	2	3.44279e-05	491.22	981.433	981.438	-5.71	-0.0028	30	23				R.ATNYNAGDR.S	[60-68]
AT4G37200.1	Thioredoxin superfamily protein	4	1	1	1	1	261	28.7	5.38	51
	Confidence	PSM Ambiguity	Annotated Sequence	Modifications	# Proteins	Protein Accessions	Ions Score	# Missed Cleavages	Charge	Expectation Value	m/z [Da]	MH+ [Da]	Theo. MH+ [Da]	DeltaM [ppm]	Deltam/z [Da]	Identity Strict	Identity Relaxed	ptmRS: Best Site Probabilities	ptmRS: Binomial Peptide Score	ptmRS: Isoform Confidence Probability [Probability]	Sequences in Protein	Positions in Protein	PSM Modification Positions in Protein
	High	Unambiguous	[R].AVGQYSSSESR.[K]		1	AT4G37200.1	51	0	2	0.000224806	585.77	1170.53	1170.54	-5.37	-0.00314	34	27				R.AVGQYSSSESR.K	[239-249]
AT3G47860.1	chloroplastic lipocalin	7	2	2	2	1	353	39.1	6.74	49
	Confidence	PSM Ambiguity	Annotated Sequence	Modifications	# Proteins	Protein Accessions	Ions Score	# Missed Cleavages	Charge	Expectation Value	m/z [Da]	MH+ [Da]	Theo. MH+ [Da]	DeltaM [ppm]	Deltam/z [Da]	Identity Strict	Identity Relaxed	ptmRS: Best Site Probabilities	ptmRS: Binomial Peptide Score	ptmRS: Isoform Confidence Probability [Probability]	Sequences in Protein	Positions in Protein	PSM Modification Positions in Protein
	High	Unambiguous	[K].NYLAQFGYDPEK.[I]		1	AT3G47860.1	36	0	2	0.00778208	722.843	1444.68	1444.67	2.4	0.00173	35	28				K.NYLAQFGYDPEK.I	[280-291]
	Medium	Unambiguous	[R].TPNPGPEFIAK.[Y]		1	AT3G47860.1	27	0	2	0.0324464	585.808	1170.61	1170.62	-6.52	-0.00382	32	25				R.TPNPGPEFIAK.Y	[267-277]
AT1G67280.1	Glyoxalase/Bleomycin resistance protein/Dioxygenase superfamily protein	9	3	3	3	1	350	39.1	7.37	45
	Confidence	PSM Ambiguity	Annotated Sequence	Modifications	# Proteins	Protein Accessions	Ions Score	# Missed Cleavages	Charge	Expectation Value	m/z [Da]	MH+ [Da]	Theo. MH+ [Da]	DeltaM [ppm]	Deltam/z [Da]	Identity Strict	Identity Relaxed	ptmRS: Best Site Probabilities	ptmRS: Binomial Peptide Score	ptmRS: Isoform Confidence Probability [Probability]	Sequences in Protein	Positions in Protein	PSM Modification Positions in Protein
	Medium	Unambiguous	[R].GPTPEPLcQVmLR.[V]	C8(Carbamidomethyl); M11(Oxidation)	2	AT1G67280.2; AT1G67280.1	33	0	2	0.0153163	757.376	1513.74	1513.75	-4.18	-0.00316	34	27				R.GPTPEPLCQVMLR.V	[213-225]
	Medium	Unambiguous	[R].TRDNPEYK.[Y]		2	AT1G67280.2; AT1G67280.1	32	1	2	0.0131053	511.747	1022.49	1022.49	-4.23	-0.00216	33	26				R.TRDNPEYK.Y	[247-254]
	Medium	Unambiguous	[K].VSREPGPVK.[G]		2	AT1G67280.2; AT1G67280.1	20	1	2	0.0583246	484.776	968.546	968.552	-6.93	-0.00336	27	20				K.VSREPGPVK.G	[182-190]
AT2G35490.1	Plastid-lipid associated protein PAP / fibrillin family protein	4	1	1	1	1	376	40.5	4.55	41
	Confidence	PSM Ambiguity	Annotated Sequence	Modifications	# Proteins	Protein Accessions	Ions Score	# Missed Cleavages	Charge	Expectation Value	m/z [Da]	MH+ [Da]	Theo. MH+ [Da]	DeltaM [ppm]	Deltam/z [Da]	Identity Strict	Identity Relaxed	ptmRS: Best Site Probabilities	ptmRS: Binomial Peptide Score	ptmRS: Isoform Confidence Probability [Probability]	Sequences in Protein	Positions in Protein	PSM Modification Positions in Protein
	High	Unambiguous	[K].QSLNPLQDVAANISR.[A]		1	AT2G35490.1	41	0	2	0.00176802	813.43	1625.85	1625.86	-4.6	-0.00374	33	26				K.QSLNPLQDVAANISR.A	[310-324]
AT3G14590.2	Calcium-dependent lipid-binding (CaLB domain) family protein	1	1	1	1	1	737	83.4	8.27	40
	Confidence	PSM Ambiguity	Annotated Sequence	Modifications	# Proteins	Protein Accessions	Ions Score	# Missed Cleavages	Charge	Expectation Value	m/z [Da]	MH+ [Da]	Theo. MH+ [Da]	DeltaM [ppm]	Deltam/z [Da]	Identity Strict	Identity Relaxed	ptmRS: Best Site Probabilities	ptmRS: Binomial Peptide Score	ptmRS: Isoform Confidence Probability [Probability]	Sequences in Protein	Positions in Protein	PSM Modification Positions in Protein
	High	Unambiguous	[K].GSFSSVVSDK.[S]		3	AT3G14590.1; AT3G14590.2; AT3G14590.3	40	0	2	0.00209626	506.755	1012.5	1012.49	7.64	0.00387	33	26				K.GSFSSVVSDK.S	[432-441]
sp		1	1	1	1	1	600	64.9	7.74	40
	Confidence	PSM Ambiguity	Annotated Sequence	Modifications	# Proteins	Protein Accessions	Ions Score	# Missed Cleavages	Charge	Expectation Value	m/z [Da]	MH+ [Da]	Theo. MH+ [Da]	DeltaM [ppm]	Deltam/z [Da]	Identity Strict	Identity Relaxed	ptmRS: Best Site Probabilities	ptmRS: Binomial Peptide Score	ptmRS: Isoform Confidence Probability [Probability]	Sequences in Protein	Positions in Protein	PSM Modification Positions in Protein
	High	Unambiguous	[R].FLEQQNK.[L]		7	sp; sp; sp; sp; sp; sp; sp	40	0	2	0.00217469	453.736	906.464	906.468	-4.46	-0.00202	33	26				R.FLEQQNK.L	[185-191]
AT2G37660.1	NAD(P)-binding Rossmann-fold superfamily protein	2	1	1	1	1	325	34.9	8.31	37
	Confidence	PSM Ambiguity	Annotated Sequence	Modifications	# Proteins	Protein Accessions	Ions Score	# Missed Cleavages	Charge	Expectation Value	m/z [Da]	MH+ [Da]	Theo. MH+ [Da]	DeltaM [ppm]	Deltam/z [Da]	Identity Strict	Identity Relaxed	ptmRS: Best Site Probabilities	ptmRS: Binomial Peptide Score	ptmRS: Isoform Confidence Probability [Probability]	Sequences in Protein	Positions in Protein	PSM Modification Positions in Protein
	High	Unambiguous	[R].TGQIVYK.[K]		2	AT5G02240.1; AT2G37660.1	37	0	2	0.00194304	404.73	808.453	808.456	-3.68	-0.00149	29	22				R.TGQIVYK.K	[88-94]
sp		10	1	1	1	1	156	18	9.64	31
	Confidence	PSM Ambiguity	Annotated Sequence	Modifications	# Proteins	Protein Accessions	Ions Score	# Missed Cleavages	Charge	Expectation Value	m/z [Da]	MH+ [Da]	Theo. MH+ [Da]	DeltaM [ppm]	Deltam/z [Da]	Identity Strict	Identity Relaxed	ptmRS: Best Site Probabilities	ptmRS: Binomial Peptide Score	ptmRS: Isoform Confidence Probability [Probability]	Sequences in Protein	Positions in Protein	PSM Modification Positions in Protein
	Medium	Unambiguous	[K].TITLEVEPSDTIENVK.[A]		1	sp	31	0	2	0.0190603	894.468	1787.93	1787.93	1.29	0.00116	34	27				K.TITLEVEPSDTIENVK.A	[12-27]
AT4G09010.1	ascorbate peroxidase 4	3	1	1	1	1	349	37.9	8.46	31
	Confidence	PSM Ambiguity	Annotated Sequence	Modifications	# Proteins	Protein Accessions	Ions Score	# Missed Cleavages	Charge	Expectation Value	m/z [Da]	MH+ [Da]	Theo. MH+ [Da]	DeltaM [ppm]	Deltam/z [Da]	Identity Strict	Identity Relaxed	ptmRS: Best Site Probabilities	ptmRS: Binomial Peptide Score	ptmRS: Isoform Confidence Probability [Probability]	Sequences in Protein	Positions in Protein	PSM Modification Positions in Protein
	Medium	Unambiguous	[R].SDATEADPEGR.[V]		1	AT4G09010.1	31	0	2	0.0120428	574.242	1147.48	1147.49	-8.03	-0.0046	31	24				R.SDATEADPEGR.V	[233-243]
AT5G53490.3	Tetratricopeptide repeat (TPR)-like superfamily protein	4	1	1	1	1	250	27.2	6.95	30
	Confidence	PSM Ambiguity	Annotated Sequence	Modifications	# Proteins	Protein Accessions	Ions Score	# Missed Cleavages	Charge	Expectation Value	m/z [Da]	MH+ [Da]	Theo. MH+ [Da]	DeltaM [ppm]	Deltam/z [Da]	Identity Strict	Identity Relaxed	ptmRS: Best Site Probabilities	ptmRS: Binomial Peptide Score	ptmRS: Isoform Confidence Probability [Probability]	Sequences in Protein	Positions in Protein	PSM Modification Positions in Protein
	Medium	Unambiguous	[R].NESINEEGR.[L]		3	AT5G53490.2; AT5G53490.1; AT5G53490.3	30	0	2	0.017575	524.235	1047.46	1047.47	-6.64	-0.00348	32	25				R.NESINEEGR.L	[236-244]
AT4G08390.1	stromal ascorbate peroxidase	3	1	1	1	1	372	40.4	8.28	30
	Confidence	PSM Ambiguity	Annotated Sequence	Modifications	# Proteins	Protein Accessions	Ions Score	# Missed Cleavages	Charge	Expectation Value	m/z [Da]	MH+ [Da]	Theo. MH+ [Da]	DeltaM [ppm]	Deltam/z [Da]	Identity Strict	Identity Relaxed	ptmRS: Best Site Probabilities	ptmRS: Binomial Peptide Score	ptmRS: Isoform Confidence Probability [Probability]	Sequences in Protein	Positions in Protein	PSM Modification Positions in Protein
	Medium	Unambiguous	[K].SSSSDPDQLK.[N]		3	AT4G08390.1; AT4G08390.3; AT4G08390.4	30	0	2	0.0177483	532.246	1063.48	1063.49	-5.79	-0.00308	32	25				K.SSSSDPDQLK.N	[99-108]
AT4G17210.1	Plant protein of unknown function (DUF827)	2	1	1	1	1	527	60.5	5.1	28
	Confidence	PSM Ambiguity	Annotated Sequence	Modifications	# Proteins	Protein Accessions	Ions Score	# Missed Cleavages	Charge	Expectation Value	m/z [Da]	MH+ [Da]	Theo. MH+ [Da]	DeltaM [ppm]	Deltam/z [Da]	Identity Strict	Identity Relaxed	ptmRS: Best Site Probabilities	ptmRS: Binomial Peptide Score	ptmRS: Isoform Confidence Probability [Probability]	Sequences in Protein	Positions in Protein	PSM Modification Positions in Protein
	Medium	Unambiguous	[K].KEEEEQIK.[E]		1	AT4G17210.1	28	1	2	0.0360206	516.767	1032.53	1032.52	6.52	0.00337	33	26				K.KEEEEQIK.E	[230-237]
AT1G64680.1	unknown protein; BEST Arabidopsis thaliana protein match is: unknown protein (TAIR:AT1G03055.1); Has 146 Blast hits to 146 proteins in 26 species: Archae - 0; Bacteria - 6; Metazoa - 0; Fungi - 0; Plants - 125; Viruses - 0; Other Eukaryotes - 15 (source: NCBI BLink).	3	1	1	1	1	250	28.1	8.21	25
	Confidence	PSM Ambiguity	Annotated Sequence	Modifications	# Proteins	Protein Accessions	Ions Score	# Missed Cleavages	Charge	Expectation Value	m/z [Da]	MH+ [Da]	Theo. MH+ [Da]	DeltaM [ppm]	Deltam/z [Da]	Identity Strict	Identity Relaxed	ptmRS: Best Site Probabilities	ptmRS: Binomial Peptide Score	ptmRS: Isoform Confidence Probability [Probability]	Sequences in Protein	Positions in Protein	PSM Modification Positions in Protein
	Medium	Unambiguous	[R].VQQQEAVR.[E]		1	AT1G64680.1	25	0	2	0.0381488	479.256	957.505	957.511	-6.31	-0.00302	31	24				R.VQQQEAVR.E	[94-101]
AT4G37910.1	mitochondrial heat shock protein 70-1	1	1	1	1	1	682	73	5.62	24
	Confidence	PSM Ambiguity	Annotated Sequence	Modifications	# Proteins	Protein Accessions	Ions Score	# Missed Cleavages	Charge	Expectation Value	m/z [Da]	MH+ [Da]	Theo. MH+ [Da]	DeltaM [ppm]	Deltam/z [Da]	Identity Strict	Identity Relaxed	ptmRS: Best Site Probabilities	ptmRS: Binomial Peptide Score	ptmRS: Isoform Confidence Probability [Probability]	Sequences in Protein	Positions in Protein	PSM Modification Positions in Protein
	Medium	Unambiguous	[R].NTTIPTK.[K]		6	AT3G12580.1; AT5G09590.1; AT4G37910.1; AT5G02490.1; AT3G09440.1; AT5G02500.1	24	0	2	0.0492854	387.719	774.431	774.436	-6.46	-0.0025	30	23				R.NTTIPTK.K	[459-465]
AT3G21140.1	Pyridoxamine 5'-phosphate oxidase family protein	2	1	1	1	1	387	42.8	6.93	24
	Confidence	PSM Ambiguity	Annotated Sequence	Modifications	# Proteins	Protein Accessions	Ions Score	# Missed Cleavages	Charge	Expectation Value	m/z [Da]	MH+ [Da]	Theo. MH+ [Da]	DeltaM [ppm]	Deltam/z [Da]	Identity Strict	Identity Relaxed	ptmRS: Best Site Probabilities	ptmRS: Binomial Peptide Score	ptmRS: Isoform Confidence Probability [Probability]	Sequences in Protein	Positions in Protein	PSM Modification Positions in Protein
	Medium	Unambiguous	[R].NLLNEPR.[C]		1	AT3G21140.1	24	0	2	0.0441405	428.236	855.466	855.468	-3.19	-0.00136	30	23				R.NLLNEPR.C	[202-208]
AT1G50250.1	FTSH protease 1	1	1	1	1	1	716	76.7	5.83	20
	Confidence	PSM Ambiguity	Annotated Sequence	Modifications	# Proteins	Protein Accessions	Ions Score	# Missed Cleavages	Charge	Expectation Value	m/z [Da]	MH+ [Da]	Theo. MH+ [Da]	DeltaM [ppm]	Deltam/z [Da]	Identity Strict	Identity Relaxed	ptmRS: Best Site Probabilities	ptmRS: Binomial Peptide Score	ptmRS: Isoform Confidence Probability [Probability]	Sequences in Protein	Positions in Protein	PSM Modification Positions in Protein
	Medium	Unambiguous	[R].IIAGPEK.[K]		2	AT1G50250.1; AT5G42270.1	20	0	2	0.0130127	364.219	727.431	727.435	-5.63	-0.00205	21	14				R.IIAGPEK.K	[502-508]
AT4G16480.1	inositol transporter 4	1	1	1	1	1	582	62.9	8.6	19
	Confidence	PSM Ambiguity	Annotated Sequence	Modifications	# Proteins	Protein Accessions	Ions Score	# Missed Cleavages	Charge	Expectation Value	m/z [Da]	MH+ [Da]	Theo. MH+ [Da]	DeltaM [ppm]	Deltam/z [Da]	Identity Strict	Identity Relaxed	ptmRS: Best Site Probabilities	ptmRS: Binomial Peptide Score	ptmRS: Isoform Confidence Probability [Probability]	Sequences in Protein	Positions in Protein	PSM Modification Positions in Protein
	Medium	Unambiguous	[M].VEGGIAK.[A]		1	AT4G16480.1	19	0	2	0.0287861	337.195	673.383	673.388	-6.69	-0.00225	23	16				M.VEGGIAK.A	[2-8]
AT1G80230.1	Rubredoxin-like superfamily protein	4	1	1	1	1	171	18.6	5.73	18
	Confidence	PSM Ambiguity	Annotated Sequence	Modifications	# Proteins	Protein Accessions	Ions Score	# Missed Cleavages	Charge	Expectation Value	m/z [Da]	MH+ [Da]	Theo. MH+ [Da]	DeltaM [ppm]	Deltam/z [Da]	Identity Strict	Identity Relaxed	ptmRS: Best Site Probabilities	ptmRS: Binomial Peptide Score	ptmRS: Isoform Confidence Probability [Probability]	Sequences in Protein	Positions in Protein	PSM Modification Positions in Protein
	Medium	Unambiguous	[K].EAPAVVK.[S]		1	AT1G80230.1	18	0	2	0.0210055	357.211	713.414	713.419	-6.9	-0.00246	21	14				K.EAPAVVK.S	[105-111]
AT2G04063.1	glycine-rich protein	6	1	1	1	1	112	11.7	10.76	18
	Confidence	PSM Ambiguity	Annotated Sequence	Modifications	# Proteins	Protein Accessions	Ions Score	# Missed Cleavages	Charge	Expectation Value	m/z [Da]	MH+ [Da]	Theo. MH+ [Da]	DeltaM [ppm]	Deltam/z [Da]	Identity Strict	Identity Relaxed	ptmRS: Best Site Probabilities	ptmRS: Binomial Peptide Score	ptmRS: Isoform Confidence Probability [Probability]	Sequences in Protein	Positions in Protein	PSM Modification Positions in Protein
	High	Unambiguous	[R].GLLGGGK.[Y]		1	AT2G04063.1	18	0	2	0.00807179	301.185	601.363	601.367	-5.75	-0.00173	16	13				R.GLLGGGK.Y	[60-66]
AT5G43770.1	proline-rich family protein	4	1	1	1	1	187	19.7	4.79	0
	Confidence	PSM Ambiguity	Annotated Sequence	Modifications	# Proteins	Protein Accessions	Ions Score	# Missed Cleavages	Charge	Expectation Value	m/z [Da]	MH+ [Da]	Theo. MH+ [Da]	DeltaM [ppm]	Deltam/z [Da]	Identity Strict	Identity Relaxed	ptmRS: Best Site Probabilities	ptmRS: Binomial Peptide Score	ptmRS: Isoform Confidence Probability [Probability]	Sequences in Protein	Positions in Protein	PSM Modification Positions in Protein
	Medium	Unambiguous	[K].ELPSGPSR.[G]		1	AT5G43770.1	21	0	2	0.0558803	421.72	842.433	842.437	-3.94	-0.00166	28	21				K.ELPSGPSR.G	[74-81]

## Sheet: spot 3_semi
Accession	Description	Coverage [%]	# Peptides	# PSMs	# Unique Peptides	# Protein Groups	# AAs	MW [kDa]	calc. pI	Score Mascot: A6 Mascot	Modifications
AT5G66570.1	PS II oxygen-evolving complex 1	52	37	70	18	1	332	35.1	5.66	2264	Phospho [T108(99.5); T278(100); S305(100)]
	Confidence	PSM Ambiguity	Annotated Sequence	Modifications	# Proteins	Protein Accessions	Ions Score	# Missed Cleavages	Charge	Expectation Value	m/z [Da]	MH+ [Da]	Theo. MH+ [Da]	DeltaM [ppm]	Deltam/z [Da]	Identity Strict	Identity Relaxed	ptmRS: Best Site Probabilities	ptmRS: Binomial Peptide Score	ptmRS: Isoform Confidence Probability [Probability]	Sequences in Protein	Positions in Protein	PSM Modification Positions in Protein
	High	Unambiguous	[D].GIDYAAVTVQLPGGER.[V]		2	AT3G50820.1; AT5G66570.1	49	0	2	0.00908832	823.43	1645.85	1645.85	-0.66	-0.00055	48	41				D.GIDYAAVTVQLPGGER.V	[193-208]
	High	Unambiguous	[I].GVFESLQPSDTDLGAK.[V]		2	AT3G50820.1; AT5G66570.1	76	0	2	2.63424e-05	832.414	1663.82	1663.82	1.51	0.00126	49	42				I.GVFESLQPSDTDLGAK.V	[301-316]
	Medium	Unambiguous	[C].PTIDGGSETFSFKPGK.[Y]		1	AT5G66570.1	47	0	3	0.0179804	556.613	1667.82	1667.83	-2.44	-0.00136	49	42				C.PTIDGGSETFSFKPGK.Y	[115-130]
	High	Unambiguous	[K].NtAASVGEITLKVTK.[S]	T2(Phospho)	1	AT5G66570.1	62	1	2	0.000528588	806.417	1611.83	1611.84	-5.27	-0.00425	48	41	T2(Phospho): 100	291.64	1	K.NTAASVGEITLKVTK.S	[277-291]	1xPhospho [T278(100)]
	High	Unambiguous	[K].ADSVSKNAPPEFQNTK.[L]		1	AT5G66570.1	51	1	3	0.0086518	578.285	1732.84	1732.85	-5.48	-0.00317	50	43				K.ADSVSKNAPPEFQNTK.L	[147-162]
	High	Unambiguous	[K].GRGGSTGYDNAVALPAGGR.[G]		2	AT3G50820.1; AT5G66570.1	59	1	3	0.00122313	592.63	1775.88	1775.88	-1.82	-0.00108	50	43				K.GRGGSTGYDNAVALPAGGR.G	[246-264]
	High	Unambiguous	[K].NtAASVGEITLKVTK.[S]	T2(Phospho)	1	AT5G66570.1	51	1	2	0.00654141	806.417	1611.83	1611.84	-5.58	-0.00449	48	41	T2(Phospho): 99.53	233.36	0.995	K.NTAASVGEITLKVTK.S	[277-291]	1xPhospho [T278(99.5)]
	High	Unambiguous	[K].NtAASVGEITLKVTK.[S]	T2(Phospho)	1	AT5G66570.1	53	1	2	0.00393899	806.414	1611.82	1611.84	-9.29	-0.00748	48	41	T2(Phospho): 100	316.11	1	K.NTAASVGEITLKVTK.S	[277-291]	1xPhospho [T278(100)]
	High	Unambiguous	[T].IDGGSETFSFKPGK.[Y]		1	AT5G66570.1	50	0	3	0.0080193	490.579	1469.72	1469.73	-2.7	-0.00132	49	42				T.IDGGSETFSFKPGK.Y	[117-130]
	High	Unambiguous	[K].KFcFEPTSFTVK.[A]	C3(Carbamidomethyl)	2	AT3G50820.1; AT5G66570.1	62	1	2	0.000571706	745.866	1490.72	1490.73	-6.98	-0.0052	49	42				K.KFCFEPTSFTVK.A	[135-146]
	High	Unambiguous	[K].KFcFEPTSFTVK.[A]	C3(Carbamidomethyl)	2	AT3G50820.1; AT5G66570.1	66	1	2	0.000211467	745.868	1490.73	1490.73	-4.11	-0.00306	49	42				K.KFCFEPTSFTVK.A	[135-146]
	High	Unambiguous	[K].KFcFEPTSFTVK.[A]	C3(Carbamidomethyl)	2	AT3G50820.1; AT5G66570.1	52	1	2	0.00585672	745.873	1490.74	1490.73	2.19	0.00164	49	42				K.KFCFEPTSFTVK.A	[135-146]
	Medium	Unambiguous	[S].vSKNAPPEFQNTK.[L]	N-Term(Acetyl)	1	AT5G66570.1	42	1	2	0.0500508	751.381	1501.75	1501.76	-6.64	-0.00498	49	42				S.VSKNAPPEFQNTK.L	[150-162]
	High	Unambiguous	[K].NtAASVGEITLKVTK.[S]	T2(Phospho)	1	AT5G66570.1	60	1	2	0.000772414	806.415	1611.82	1611.84	-8.15	-0.00657	48	41	T2(Phospho): 100	299.61	1	K.NTAASVGEITLKVTK.S	[277-291]	1xPhospho [T278(100)]
	High	Unambiguous	[K].NTAASVGEITLKVTK.[S]		1	AT5G66570.1	71	1	2	1.89327e-05	766.436	1531.87	1531.87	-2.51	-0.00192	43	36				K.NTAASVGEITLKVTK.S	[277-291]
	Medium	Unambiguous	[K].NTAASVGEITLKVTK.[S]		1	AT5G66570.1	36	1	3	0.0563913	511.293	1531.87	1531.87	-2.2	-0.00112	43	36				K.NTAASVGEITLKVTK.S	[277-291]
	High	Unambiguous	[R].GGSTGYDNAVALPAGGR.[G]		2	AT3G50820.1; AT5G66570.1	84	0	2	3.78161e-06	781.88	1562.75	1562.76	-1.86	-0.00145	49	42				R.GGSTGYDNAVALPAGGR.G	[248-264]
	High	Unambiguous	[G].IDYAAVTVQLPGGER.[V]		2	AT3G50820.1; AT5G66570.1	67	0	2	0.000135312	794.921	1588.83	1588.83	0.68	0.00054	47	40				G.IDYAAVTVQLPGGER.V	[194-208]
	High	Unambiguous	[K].GTGTANQcPTIDGGSETFSFKPGK.[Y]	C8(Carbamidomethyl)	1	AT5G66570.1	57	0	2	0.00288622	1229.07	2457.13	2457.14	-3.29	-0.00404	52	45				K.GTGTANQCPTIDGGSETFSFKPGK.Y	[107-130]
	High	Unambiguous	[K].GTGTANQcPTIDGGSETFSFKPGK.[Y]	C8(Carbamidomethyl)	1	AT5G66570.1	75	0	3	5.37938e-05	819.714	2457.13	2457.14	-2.97	-0.00243	52	45				K.GTGTANQCPTIDGGSETFSFKPGK.Y	[107-130]
	High	Unambiguous	[K].GTGTANQcPTIDGGSETFSFKPGK.[Y]	C8(Carbamidomethyl)	1	AT5G66570.1	72	0	3	0.000101627	819.717	2457.14	2457.14	0.68	0.00056	51	44				K.GTGTANQCPTIDGGSETFSFKPGK.Y	[107-130]
	High	Unambiguous	[K].GTGTANQcPTIDGGSETFSFKPGK.[Y]	C8(Carbamidomethyl)	1	AT5G66570.1	65	0	3	0.000443754	819.72	2457.15	2457.14	4.41	0.00361	51	44				K.GTGTANQCPTIDGGSETFSFKPGK.Y	[107-130]
	Medium	Unambiguous	[R].GGSTGYDNAVALPAGGRGDEEELVK.[E]		1	AT5G66570.1	46	1	2	0.0408344	1231.59	2462.17	2462.18	-4.22	-0.0052	51	44				R.GGSTGYDNAVALPAGGRGDEEELVK.E	[248-272]
	Medium	Unambiguous	[K].GTGtANQcPTIDGGSETFSFKPGK.[Y]	T4(Phospho); C8(Carbamidomethyl)	1	AT5G66570.1	50	0	2	0.016557	1269.04	2537.08	2537.1	-9.25	-0.01174	52	45	T2(Phospho): 50; T4(Phospho): 50	383.52	0.5	K.GTGTANQCPTIDGGSETFSFKPGK.Y	[107-130]
	Medium	Unambiguous	[K].GtGTANQcPTIDGGSETFSFKPGK.[Y]	T2(Phospho); C8(Carbamidomethyl)	1	AT5G66570.1	50	0	2	0.016557	1269.04	2537.08	2537.1	-9.25	-0.01174	52	45	T2(Phospho): 50; T4(Phospho): 50	383.52	0.5	K.GTGTANQCPTIDGGSETFSFKPGK.Y	[107-130]
	High	Unambiguous	[K].GTGtANQcPTIDGGSETFSFKPGK.[Y]	T4(Phospho); C8(Carbamidomethyl)	1	AT5G66570.1	95	0	3	5.24066e-07	846.365	2537.08	2537.1	-7.99	-0.00675	52	45	T2(Phospho): 99.49	565.12	0.005	K.GTGTANQCPTIDGGSETFSFKPGK.Y	[107-130]	1xPhospho [T108(99.5)]
	Medium	Unambiguous	[G].TGTANQcPTIDGGSETFSFKPGK.[Y]	C7(Carbamidomethyl)	1	AT5G66570.1	48	0	3	0.0232601	800.712	2400.12	2400.11	3.38	0.00271	51	44				G.TGTANQCPTIDGGSETFSFKPGK.Y	[108-130]
	High	Unambiguous	[K].GtGTANQcPTIDGGSETFSFKPGK.[Y]	T2(Phospho); C8(Carbamidomethyl)	1	AT5G66570.1	95	0	3	5.24066e-07	846.365	2537.08	2537.1	-7.99	-0.00675	52	45	T2(Phospho): 99.49	588.03	0.995	K.GTGTANQCPTIDGGSETFSFKPGK.Y	[107-130]	1xPhospho [T108(99.5)]
	High	Unambiguous	[K].SKPETGEVIGVFESLQPSDTDLGAK.[V]		2	AT3G50820.1; AT5G66570.1	56	0	3	0.00265111	868.771	2604.3	2604.3	-1.75	-0.00152	50	43				K.SKPETGEVIGVFESLQPSDTDLGAK.V	[292-316]
	High	Unambiguous	[K].SKPETGEVIGVFESLQPSDTDLGAK.[V]		2	AT3G50820.1; AT5G66570.1	72	0	3	7.24547e-05	868.772	2604.3	2604.3	-0.91	-0.00079	50	43				K.SKPETGEVIGVFESLQPSDTDLGAK.V	[292-316]
	High	Unambiguous	[K].SKPETGEVIGVFESLQPSDTDLGAK.[V]		2	AT3G50820.1; AT5G66570.1	57	0	3	0.00166337	868.776	2604.31	2604.3	3.17	0.00275	49	42				K.SKPETGEVIGVFESLQPSDTDLGAK.V	[292-316]
	Medium	Unambiguous	[K].GTGtANQcPtIDGGSETFSFKPGK.[Y]	T4(Phospho); C8(Carbamidomethyl); T10(Phospho)	1	AT5G66570.1	50	0	3	0.0157901	873.021	2617.05	2617.07	-6.82	-0.00595	51	44	T2(Phospho): 100; T4(Phospho): 100	332.36	0	K.GTGTANQCPTIDGGSETFSFKPGK.Y	[107-130]	2xPhospho [T108(100); T110(100)]
	Medium	Unambiguous	[K].GtGTANQcPtIDGGSETFSFKPGK.[Y]	T2(Phospho); C8(Carbamidomethyl); T10(Phospho)	1	AT5G66570.1	48	0	3	0.0216464	873.021	2617.05	2617.07	-6.82	-0.00595	51	44	T2(Phospho): 100; T4(Phospho): 100	352.46	0	K.GTGTANQCPTIDGGSETFSFKPGK.Y	[107-130]	2xPhospho [T108(100); T110(100)]
	High	Unambiguous	[K].SKPEtGEVIGVFESLQPSDTDLGAK.[V]	T5(Phospho)	2	AT3G50820.1; AT5G66570.1	61	0	3	0.00138917	895.42	2684.25	2684.27	-9.19	-0.00822	52	45	S14(Phospho): 99.99	269.44	0	K.SKPETGEVIGVFESLQPSDTDLGAK.V	[292-316]	1xPhospho [S305(100)]
	High	Unambiguous	[K].sKPETGEVIGVFESLQPSDTDLGAK.[V]	S1(Phospho)	2	AT3G50820.1; AT5G66570.1	61	0	3	0.00138917	895.42	2684.25	2684.27	-9.19	-0.00822	52	45	S14(Phospho): 99.99	248.68	0	K.SKPETGEVIGVFESLQPSDTDLGAK.V	[292-316]	1xPhospho [S305(100)]
	High	Unambiguous	[K].sKPETGEVIGVFESLQPSDTDLGAK.[V]	S1(Phospho)	2	AT3G50820.1; AT5G66570.1	93	0	2	7.52643e-07	1342.63	2684.25	2684.27	-6.25	-0.00839	52	45	T5(Phospho): 99.38	371.61	0.006	K.SKPETGEVIGVFESLQPSDTDLGAK.V	[292-316]	1xPhospho [T296(99.4)]
	High	Unambiguous	[K].SKPEtGEVIGVFESLQPSDTDLGAK.[V]	T5(Phospho)	2	AT3G50820.1; AT5G66570.1	89	0	2	1.8348e-06	1342.63	2684.25	2684.27	-6.25	-0.00839	52	45	T5(Phospho): 99.38	393.68	0.994	K.SKPETGEVIGVFESLQPSDTDLGAK.V	[292-316]	1xPhospho [T296(99.4)]
	High	Unambiguous	[K].SKPETGEVIGVFEsLQPSDTDLGAK.[V]	S14(Phospho)	2	AT3G50820.1; AT5G66570.1	53	0	3	0.00705489	895.427	2684.27	2684.27	-1.76	-0.00157	51	44	S14(Phospho): 100	276.21	1	K.SKPETGEVIGVFESLQPSDTDLGAK.V	[292-316]	1xPhospho [S305(100)]
	High	Unambiguous	[K].SKPETGEVIGVFESLQPSDTDLGAK.[V]		2	AT3G50820.1; AT5G66570.1	76	0	2	2.49179e-05	1302.65	2604.3	2604.3	-1.94	-0.00252	50	43				K.SKPETGEVIGVFESLQPSDTDLGAK.V	[292-316]
	High	Unambiguous	[N].QcPTIDGGSETFSFKPGK.[Y]	C2(Carbamidomethyl)	1	AT5G66570.1	89	0	3	1.66624e-06	652.642	1955.91	1955.92	-3.04	-0.00198	51	44				N.QCPTIDGGSETFSFKPGK.Y	[113-130]
	High	Unambiguous	[K].EEDGIDYAAVTVQLPGGER.[V]		2	AT3G50820.1; AT5G66570.1	98	0	2	1.96378e-07	1009.98	2018.96	2018.97	-2.63	-0.00266	50	44				K.EEDGIDYAAVTVQLPGGER.V	[190-208]
	Medium	Unambiguous	[K].EEDGIDYAAVTVQLPGGER.[V]		2	AT3G50820.1; AT5G66570.1	46	0	3	0.03433	673.659	2018.96	2018.97	-1.94	-0.00131	50	43				K.EEDGIDYAAVTVQLPGGER.V	[190-208]
	High	Unambiguous	[K].GTGTANQcPTIDGGSETFSFK.[AP]	C8(Carbamidomethyl)	2	AT3G50820.1; AT5G66570.1	52	0	3	0.0092827	725.658	2174.96	2174.97	-3.27	-0.00237	51	44				K.GTGTANQCPTIDGGSETFSFK.P	[107-127]
	High	Unambiguous	[K].GTGTANQcPTIDGGSETFSFK.[AP]	C8(Carbamidomethyl)	2	AT3G50820.1; AT5G66570.1	87	0	2	2.6738e-06	1087.98	2174.96	2174.97	-3.15	-0.00343	51	44				K.GTGTANQCPTIDGGSETFSFK.P	[107-127]
	High	Unambiguous	[KN].FKEEDGIDYAAVTVQLPGGER.[V]		2	AT3G50820.1; AT5G66570.1	52	1	3	0.00686715	765.379	2294.12	2294.13	-2.82	-0.00216	50	43				N.FKEEDGIDYAAVTVQLPGGER.V	[188-208]
	High	Unambiguous	[K].QLDASGKPDSFTGK.[F]		1	AT5G66570.1	85	0	2	2.4156e-06	725.86	1450.71	1450.72	-3.39	-0.00246	49	42				K.QLDASGKPDSFTGK.F	[217-230]
	Medium	Unambiguous	[N].APPEFQNTK.[L]		1	AT5G66570.1	48	0	2	0.010226	516.259	1031.51	1031.52	-5.05	-0.00261	48	41				N.APPEFQNTK.L	[154-162]
	Medium	Unambiguous	[N].APPEFQNTK.[L]		1	AT5G66570.1	41	0	2	0.0463487	516.259	1031.51	1031.52	-4.34	-0.00224	47	40				N.APPEFQNTK.L	[154-162]
	Medium	Unambiguous	[A].VTVQLPGGER.[V]		2	AT3G50820.1; AT5G66570.1	40	0	2	0.0296367	528.293	1055.58	1055.58	-5.54	-0.00292	44	37				A.VTVQLPGGER.V	[199-208]
	High	Unambiguous	[N].TAASVGEITLK.[IV]		2	AT3G50820.1; AT5G66570.1	65	0	2	0.000119966	545.31	1089.61	1089.62	-1.21	-0.00066	45	38				N.TAASVGEITLK.V	[278-288]
	High	Unambiguous	[K].QLDASGKPD.[S]		1	AT5G66570.1	50	0	2	0.00427537	465.727	930.447	930.453	-6.64	-0.00309	46	39				K.QLDASGKPD.S	[217-225]
	Medium	Unambiguous	[R].GDEEELVK.[E]		1	AT5G66570.1	47	0	2	0.0114883	459.723	918.438	918.441	-3.94	-0.00181	47	40				R.GDEEELVK.E	[265-272]
	Medium	Unambiguous	[K].PDSFTGK.[F]		1	AT5G66570.1	33	0	2	0.0374989	376.182	751.357	751.362	-6.24	-0.00234	39	32				K.PDSFTGK.F	[224-230]
	High	Unambiguous	[R].GSSFLDPK.[G]		2	AT3G50820.1; AT5G66570.1	48	0	2	0.00628766	425.717	850.427	850.431	-3.85	-0.00164	46	39				R.GSSFLDPK.G	[238-245]
	Medium	Unambiguous	[EGT].DEEELVK.[VEL]		1	AT5G66570.1	39	0	2	0.0529025	431.211	861.415	861.42	-5.35	-0.00231	45	38				G.DEEELVK.E	[266-272]
	Medium	Unambiguous	[T].YDEIQSK.[T]		2	AT3G50820.1; AT5G66570.1	41	0	2	0.042264	441.711	882.414	882.42	-6.64	-0.00293	47	40				T.YDEIQSK.T	[94-100]
	Medium	Unambiguous	[F].EPTSFTVK.[A]		2	AT3G50820.1; AT5G66570.1	42	0	2	0.0318168	454.738	908.469	908.472	-4.21	-0.00191	46	39				F.EPTSFTVK.A	[139-146]
	High	Unambiguous	[R].GDEEELVK.[E]		1	AT5G66570.1	48	0	2	0.00910177	459.721	918.436	918.441	-6.33	-0.00291	47	40				R.GDEEELVK.E	[265-272]
	Medium	Unambiguous	[K].NAPPEFQNTK.[L]		1	AT5G66570.1	47	0	2	0.0135253	573.28	1145.55	1145.56	-5.05	-0.00289	48	41				K.NAPPEFQNTK.L	[153-162]
	Medium	Unambiguous	[K].FcFEPTSFTVK.[A]	C2(Carbamidomethyl)	2	AT3G50820.1; AT5G66570.1	47	0	2	0.0170066	681.822	1362.64	1362.64	-2.71	-0.00185	49	42				K.FCFEPTSFTVK.A	[136-146]
	High	Unambiguous	[K].FcFEPTSFTVK.[A]	C2(Carbamidomethyl)	2	AT3G50820.1; AT5G66570.1	49	0	2	0.0104788	681.824	1362.64	1362.64	0.87	0.00059	49	42				K.FCFEPTSFTVK.A	[136-146]
	High	Unambiguous	[R].GDEEELVKENVK.[N]		1	AT5G66570.1	78	1	2	1.13982e-05	694.845	1388.68	1388.69	-5.19	-0.00361	48	41				R.GDEEELVKENVK.N	[265-276]
	High	Unambiguous	[D].YAAVTVQLPGGER.[V]		2	AT3G50820.1; AT5G66570.1	52	0	2	0.00326278	680.863	1360.72	1360.72	-3.03	-0.00206	47	40				D.YAAVTVQLPGGER.V	[196-208]
	Medium	Unambiguous	[K].NAPPEFQNTK.[L]		1	AT5G66570.1	47	0	2	0.014065	573.28	1145.55	1145.56	-4.3	-0.00246	48	41				K.NAPPEFQNTK.L	[153-162]
	Medium	Unambiguous	[K].QLDASGKPDSF.[T]		1	AT5G66570.1	47	0	2	0.0137282	582.779	1164.55	1164.55	-1.88	-0.0011	48	41				K.QLDASGKPDSF.T	[217-227]
	High	Unambiguous	[Y].AAVTVQLPGGER.[V]		2	AT3G50820.1; AT5G66570.1	51	0	2	0.00256895	599.331	1197.65	1197.66	-3.97	-0.00238	44	38				Y.AAVTVQLPGGER.V	[197-208]
	Medium	Unambiguous	[K].NTAASVGEITLK.[IV]		2	AT3G50820.1; AT5G66570.1	40	0	3	0.0520037	401.889	1203.65	1203.66	-4.85	-0.00195	47	40				K.NTAASVGEITLK.V	[277-288]
	High	Unambiguous	[K].NTAASVGEITLK.[IV]		2	AT3G50820.1; AT5G66570.1	53	0	2	0.00207558	602.33	1203.65	1203.66	-3.6	-0.00217	46	39				K.NTAASVGEITLK.V	[277-288]
	High	Unambiguous	[K].NTAASVGEITLK.[IV]		2	AT3G50820.1; AT5G66570.1	60	0	2	0.000421411	602.331	1203.65	1203.66	-2.89	-0.00174	46	39				K.NTAASVGEITLK.V	[277-288]
	High	Unambiguous	[K].NTAASVGEITLK.[IV]		2	AT3G50820.1; AT5G66570.1	67	0	2	8.32113e-05	602.331	1203.66	1203.66	-2.18	-0.00131	46	39				K.NTAASVGEITLK.V	[277-288]
AT3G50820.1	photosystem II subunit O-2	49	23	39	4	1	331	35	6.16	1314	Phospho [T295(99.4)]
	Confidence	PSM Ambiguity	Annotated Sequence	Modifications	# Proteins	Protein Accessions	Ions Score	# Missed Cleavages	Charge	Expectation Value	m/z [Da]	MH+ [Da]	Theo. MH+ [Da]	DeltaM [ppm]	Deltam/z [Da]	Identity Strict	Identity Relaxed	ptmRS: Best Site Probabilities	ptmRS: Binomial Peptide Score	ptmRS: Isoform Confidence Probability [Probability]	Sequences in Protein	Positions in Protein	PSM Modification Positions in Protein
	High	Unambiguous	[D].GIDYAAVTVQLPGGER.[V]		2	AT3G50820.1; AT5G66570.1	49	0	2	0.00908832	823.43	1645.85	1645.85	-0.66	-0.00055	48	41				D.GIDYAAVTVQLPGGER.V	[192-207]
	High	Unambiguous	[I].GVFESLQPSDTDLGAK.[V]		2	AT3G50820.1; AT5G66570.1	76	0	2	2.63424e-05	832.414	1663.82	1663.82	1.51	0.00126	49	42				I.GVFESLQPSDTDLGAK.V	[300-315]
	High	Unambiguous	[K].GRGGSTGYDNAVALPAGGR.[G]		2	AT3G50820.1; AT5G66570.1	59	1	3	0.00122313	592.63	1775.88	1775.88	-1.82	-0.00108	50	43				K.GRGGSTGYDNAVALPAGGR.G	[245-263]
	High	Unambiguous	[K].QLEASGKPESFSGK.[F]		1	AT3G50820.1	56	0	3	0.00194207	488.913	1464.73	1464.73	-4.84	-0.00237	49	42				K.QLEASGKPESFSGK.F	[216-229]
	High	Unambiguous	[K].KFcFEPTSFTVK.[A]	C3(Carbamidomethyl)	2	AT3G50820.1; AT5G66570.1	62	1	2	0.000571706	745.866	1490.72	1490.73	-6.98	-0.0052	49	42				K.KFCFEPTSFTVK.A	[134-145]
	High	Unambiguous	[K].KFcFEPTSFTVK.[A]	C3(Carbamidomethyl)	2	AT3G50820.1; AT5G66570.1	66	1	2	0.000211467	745.868	1490.73	1490.73	-4.11	-0.00306	49	42				K.KFCFEPTSFTVK.A	[134-145]
	High	Unambiguous	[K].KFcFEPTSFTVK.[A]	C3(Carbamidomethyl)	2	AT3G50820.1; AT5G66570.1	52	1	2	0.00585672	745.873	1490.74	1490.73	2.19	0.00164	49	42				K.KFCFEPTSFTVK.A	[134-145]
	High	Unambiguous	[R].GGSTGYDNAVALPAGGR.[G]		2	AT3G50820.1; AT5G66570.1	84	0	2	3.78161e-06	781.88	1562.75	1562.76	-1.86	-0.00145	49	42				R.GGSTGYDNAVALPAGGR.G	[247-263]
	High	Unambiguous	[G].IDYAAVTVQLPGGER.[V]		2	AT3G50820.1; AT5G66570.1	67	0	2	0.000135312	794.921	1588.83	1588.83	0.68	0.00054	47	40				G.IDYAAVTVQLPGGER.V	[193-207]
	High	Unambiguous	[K].SKPETGEVIGVFESLQPSDTDLGAK.[V]		2	AT3G50820.1; AT5G66570.1	56	0	3	0.00265111	868.771	2604.3	2604.3	-1.75	-0.00152	50	43				K.SKPETGEVIGVFESLQPSDTDLGAK.V	[291-315]
	High	Unambiguous	[K].SKPETGEVIGVFESLQPSDTDLGAK.[V]		2	AT3G50820.1; AT5G66570.1	72	0	3	7.24547e-05	868.772	2604.3	2604.3	-0.91	-0.00079	50	43				K.SKPETGEVIGVFESLQPSDTDLGAK.V	[291-315]
	High	Unambiguous	[K].SKPETGEVIGVFESLQPSDTDLGAK.[V]		2	AT3G50820.1; AT5G66570.1	57	0	3	0.00166337	868.776	2604.31	2604.3	3.17	0.00275	49	42				K.SKPETGEVIGVFESLQPSDTDLGAK.V	[291-315]
	High	Unambiguous	[K].SKPEtGEVIGVFESLQPSDTDLGAK.[V]	T5(Phospho)	2	AT3G50820.1; AT5G66570.1	61	0	3	0.00138917	895.42	2684.25	2684.27	-9.19	-0.00822	52	45	S14(Phospho): 99.99	269.44	0	K.SKPETGEVIGVFESLQPSDTDLGAK.V	[291-315]	1xPhospho [S304(100)]
	High	Unambiguous	[K].sKPETGEVIGVFESLQPSDTDLGAK.[V]	S1(Phospho)	2	AT3G50820.1; AT5G66570.1	61	0	3	0.00138917	895.42	2684.25	2684.27	-9.19	-0.00822	52	45	S14(Phospho): 99.99	248.68	0	K.SKPETGEVIGVFESLQPSDTDLGAK.V	[291-315]	1xPhospho [S304(100)]
	High	Unambiguous	[K].sKPETGEVIGVFESLQPSDTDLGAK.[V]	S1(Phospho)	2	AT3G50820.1; AT5G66570.1	93	0	2	7.52643e-07	1342.63	2684.25	2684.27	-6.25	-0.00839	52	45	T5(Phospho): 99.38	371.61	0.006	K.SKPETGEVIGVFESLQPSDTDLGAK.V	[291-315]	1xPhospho [T295(99.4)]
	High	Unambiguous	[K].SKPEtGEVIGVFESLQPSDTDLGAK.[V]	T5(Phospho)	2	AT3G50820.1; AT5G66570.1	89	0	2	1.8348e-06	1342.63	2684.25	2684.27	-6.25	-0.00839	52	45	T5(Phospho): 99.38	393.68	0.994	K.SKPETGEVIGVFESLQPSDTDLGAK.V	[291-315]	1xPhospho [T295(99.4)]
	High	Unambiguous	[K].SKPETGEVIGVFEsLQPSDTDLGAK.[V]	S14(Phospho)	2	AT3G50820.1; AT5G66570.1	53	0	3	0.00705489	895.427	2684.27	2684.27	-1.76	-0.00157	51	44	S14(Phospho): 100	276.21	1	K.SKPETGEVIGVFESLQPSDTDLGAK.V	[291-315]	1xPhospho [S304(100)]
	High	Unambiguous	[K].SKPETGEVIGVFESLQPSDTDLGAK.[V]		2	AT3G50820.1; AT5G66570.1	76	0	2	2.49179e-05	1302.65	2604.3	2604.3	-1.94	-0.00252	50	43				K.SKPETGEVIGVFESLQPSDTDLGAK.V	[291-315]
	High	Unambiguous	[K].EEDGIDYAAVTVQLPGGER.[V]		2	AT3G50820.1; AT5G66570.1	98	0	2	1.96378e-07	1009.98	2018.96	2018.97	-2.63	-0.00266	50	44				K.EEDGIDYAAVTVQLPGGER.V	[189-207]
	Medium	Unambiguous	[K].EEDGIDYAAVTVQLPGGER.[V]		2	AT3G50820.1; AT5G66570.1	46	0	3	0.03433	673.659	2018.96	2018.97	-1.94	-0.00131	50	43				K.EEDGIDYAAVTVQLPGGER.V	[189-207]
	High	Unambiguous	[K].GTGTANQcPTIDGGSETFSFK.[AP]	C8(Carbamidomethyl)	2	AT3G50820.1; AT5G66570.1	52	0	3	0.0092827	725.658	2174.96	2174.97	-3.27	-0.00237	51	44				K.GTGTANQCPTIDGGSETFSFK.A	[106-126]
	High	Unambiguous	[K].GTGTANQcPTIDGGSETFSFK.[AP]	C8(Carbamidomethyl)	2	AT3G50820.1; AT5G66570.1	87	0	2	2.6738e-06	1087.98	2174.96	2174.97	-3.15	-0.00343	51	44				K.GTGTANQCPTIDGGSETFSFK.A	[106-126]
	High	Unambiguous	[KN].FKEEDGIDYAAVTVQLPGGER.[V]		2	AT3G50820.1; AT5G66570.1	52	1	3	0.00686715	765.379	2294.12	2294.13	-2.82	-0.00216	50	43				K.FKEEDGIDYAAVTVQLPGGER.V	[187-207]
	Medium	Unambiguous	[A].VTVQLPGGER.[V]		2	AT3G50820.1; AT5G66570.1	40	0	2	0.0296367	528.293	1055.58	1055.58	-5.54	-0.00292	44	37				A.VTVQLPGGER.V	[198-207]
	High	Unambiguous	[N].TAASVGEITLK.[IV]		2	AT3G50820.1; AT5G66570.1	65	0	2	0.000119966	545.31	1089.61	1089.62	-1.21	-0.00066	45	38				N.TAASVGEITLK.I	[277-287]
	High	Unambiguous	[R].GSSFLDPK.[G]		2	AT3G50820.1; AT5G66570.1	48	0	2	0.00628766	425.717	850.427	850.431	-3.85	-0.00164	46	39				R.GSSFLDPK.G	[237-244]
	Medium	Unambiguous	[T].YDEIQSK.[T]		2	AT3G50820.1; AT5G66570.1	41	0	2	0.042264	441.711	882.414	882.42	-6.64	-0.00293	47	40				T.YDEIQSK.T	[93-99]
	High	Unambiguous	[R].GDEEELSK.[E]		1	AT3G50820.1	44	0	2	0.0121773	453.703	906.398	906.405	-7.28	-0.0033	44	38				R.GDEEELSK.E	[264-271]
	Medium	Unambiguous	[F].EPTSFTVK.[A]		2	AT3G50820.1; AT5G66570.1	42	0	2	0.0318168	454.738	908.469	908.472	-4.21	-0.00191	46	39				F.EPTSFTVK.A	[138-145]
	Medium	Unambiguous	[K].NAPPDFQNTK.[L]		1	AT3G50820.1	42	0	2	0.0383294	566.273	1131.54	1131.54	-3.47	-0.00196	47	40				K.NAPPDFQNTK.L	[152-161]
	Medium	Unambiguous	[K].FcFEPTSFTVK.[A]	C2(Carbamidomethyl)	2	AT3G50820.1; AT5G66570.1	47	0	2	0.0170066	681.822	1362.64	1362.64	-2.71	-0.00185	49	42				K.FCFEPTSFTVK.A	[135-145]
	High	Unambiguous	[K].FcFEPTSFTVK.[A]	C2(Carbamidomethyl)	2	AT3G50820.1; AT5G66570.1	49	0	2	0.0104788	681.824	1362.64	1362.64	0.87	0.00059	49	42				K.FCFEPTSFTVK.A	[135-145]
	High	Unambiguous	[R].GDEEELSKENVK.[N]		1	AT3G50820.1	67	1	2	0.000180391	688.829	1376.65	1376.65	-2.93	-0.00201	49	42				R.GDEEELSKENVK.N	[264-275]
	High	Unambiguous	[D].YAAVTVQLPGGER.[V]		2	AT3G50820.1; AT5G66570.1	52	0	2	0.00326278	680.863	1360.72	1360.72	-3.03	-0.00206	47	40				D.YAAVTVQLPGGER.V	[195-207]
	High	Unambiguous	[Y].AAVTVQLPGGER.[V]		2	AT3G50820.1; AT5G66570.1	51	0	2	0.00256895	599.331	1197.65	1197.66	-3.97	-0.00238	44	38				Y.AAVTVQLPGGER.V	[196-207]
	Medium	Unambiguous	[K].NTAASVGEITLK.[IV]		2	AT3G50820.1; AT5G66570.1	40	0	3	0.0520037	401.889	1203.65	1203.66	-4.85	-0.00195	47	40				K.NTAASVGEITLK.I	[276-287]
	High	Unambiguous	[K].NTAASVGEITLK.[IV]		2	AT3G50820.1; AT5G66570.1	53	0	2	0.00207558	602.33	1203.65	1203.66	-3.6	-0.00217	46	39				K.NTAASVGEITLK.I	[276-287]
	High	Unambiguous	[K].NTAASVGEITLK.[IV]		2	AT3G50820.1; AT5G66570.1	60	0	2	0.000421411	602.331	1203.65	1203.66	-2.89	-0.00174	46	39				K.NTAASVGEITLK.I	[276-287]
	High	Unambiguous	[K].NTAASVGEITLK.[IV]		2	AT3G50820.1; AT5G66570.1	67	0	2	8.32113e-05	602.331	1203.66	1203.66	-2.18	-0.00131	46	39				K.NTAASVGEITLK.I	[276-287]
sp		29	18	22	17	1	643	65.8	8.12	990
	Confidence	PSM Ambiguity	Annotated Sequence	Modifications	# Proteins	Protein Accessions	Ions Score	# Missed Cleavages	Charge	Expectation Value	m/z [Da]	MH+ [Da]	Theo. MH+ [Da]	DeltaM [ppm]	Deltam/z [Da]	Identity Strict	Identity Relaxed	ptmRS: Best Site Probabilities	ptmRS: Binomial Peptide Score	ptmRS: Isoform Confidence Probability [Probability]	Sequences in Protein	Positions in Protein	PSM Modification Positions in Protein
	High	Unambiguous	[R].FSScGGGGGSFGAGGGFGSR.[S]	C4(Carbamidomethyl)	1	sp	70	0	2	9.24307e-05	883.371	1765.74	1765.73	0.18	0.00016	50	43				R.FSSCGGGGGSFGAGGGFGSR.S	[45-64]
	High	Unambiguous	[R].FLEQQNQVLQTK.[W]		2	sp; sp	50	0	2	0.00560867	738.393	1475.78	1475.79	-4.68	-0.00345	47	40				R.FLEQQNQVLQTK.W	[199-210]
	High	Unambiguous	[K].SKAEAESLYQSKYEELQITAGR.[H]		1	sp	55	2	3	0.00285064	834.423	2501.26	2501.25	1.46	0.00121	49	42				K.SKAEAESLYQSKYEELQITAGR.H	[364-385]
	Medium	Unambiguous	[R].GGGGGGYGSGGSSYGSGGGSYGSGGGGGGGR.[G]		1	sp	48	0	3	0.0207123	795.32	2383.94	2383.95	-3.21	-0.00255	50	43				R.GGGGGGYGSGGSSYGSGGGSYGSGGGGGGGR.G	[518-548]
	High	Unambiguous	[R].GGGGGGYGSGGSSYGSGGGSYGSGGGGGGGR.[G]		1	sp	125	0	2	3.82617e-10	1192.47	2383.94	2383.95	-3.95	-0.00471	50	43				R.GGGGGGYGSGGSSYGSGGGSYGSGGGGGGGR.G	[518-548]
	Medium	Unambiguous	[R].LDSELKNmQDmVEDYR.[N]	M8(Oxidation); M11(Oxidation)	1	sp	50	1	3	0.0130669	673.297	2017.88	2017.88	-3.81	-0.00256	51	44				R.LDSELKNMQDMVEDYR.N	[251-266]
	Medium	Unambiguous	[R].GGSGGGGGGSSGGRGSGGGSSGGSIGGR.[G]		1	sp	50	1	3	0.0136014	693.973	2079.9	2079.91	-4.97	-0.00345	51	44				R.GGSGGGGGGSSGGRGSGGGSSGGSIGGR.G	[588-615]
	High	Unambiguous	[R].GGGGGGYGSGGSSYGSGGGSYGSGGGGGGGR.[G]		1	sp	140	0	2	1.12251e-11	1192.48	2383.94	2383.95	-3.54	-0.00422	50	43				R.GGGGGGYGSGGSSYGSGGGSYGSGGGGGGGR.G	[518-548]
	Medium	Unambiguous	[R].GGGGGGYGSGGSSYGSGGGSYGSGGGGGGGR.[G]		1	sp	46	0	3	0.0300169	795.319	2383.94	2383.95	-4.06	-0.00322	50	43				R.GGGGGGYGSGGSSYGSGGGSYGSGGGGGGGR.G	[518-548]
	High	Unambiguous	[R].TNAENEFVTIKK.[D]		1	sp	59	1	3	0.00082078	465.248	1393.73	1393.73	-2.58	-0.0012	47	40				R.TNAENEFVTIKK.D	[277-288]
	High	Unambiguous	[R].GSGGGSSGGSIGGR.[G]		1	sp	93	0	2	2.73112e-07	546.752	1092.5	1092.5	-4.9	-0.00268	47	40				R.GSGGGSSGGSIGGR.G	[602-615]
	High	Unambiguous	[K].AEAESLYQSK.[Y]		1	sp	69	0	2	9.02143e-05	563.273	1125.54	1125.54	-3.87	-0.00218	48	41				K.AEAESLYQSK.Y	[366-375]
	High	Unambiguous	[R].TNAENEFVTIKK.[D]		1	sp	64	1	2	0.000231718	697.369	1393.73	1393.73	-1.71	-0.00119	47	41				R.TNAENEFVTIKK.D	[277-288]
	High	Unambiguous	[K].NmQDmVEDYR.[N]	M2(Oxidation); M5(Oxidation)	1	sp	56	0	2	0.00144536	666.76	1332.51	1332.52	-5.51	-0.00367	47	40				K.NMQDMVEDYR.N	[257-266]
	High	Unambiguous	[K].SKAEAESLYQSK.[Y]		1	sp	75	1	2	2.19668e-05	670.836	1340.66	1340.67	-3.64	-0.00244	48	41				K.SKAEAESLYQSK.Y	[364-375]
	High	Unambiguous	[S].VSTSHTTISGGGSR.[G]		1	sp	65	0	3	0.000220375	449.557	1346.66	1346.67	-7.19	-0.00323	48	41				S.VSTSHTTISGGGSR.G	[504-517]
	High	Unambiguous	[K].SLNNQFASFIDK.[V]		1	sp	57	0	2	0.00160912	692.346	1383.68	1383.69	-4.55	-0.00315	48	41				K.SLNNQFASFIDK.V	[185-196]
	High	Unambiguous	[K].KDVDGAYmTK.[V]	M8(Oxidation)	1	sp	54	1	2	0.0030658	572.268	1143.53	1143.54	-5.84	-0.00334	48	41				K.KDVDGAYMTK.V	[288-297]
	High	Unambiguous	[R].SLDLDSIIAEVK.[A]		1	sp	81	0	2	3.39249e-06	651.863	1302.72	1302.72	3.2	0.00208	46	39				R.SLDLDSIIAEVK.A	[343-354]
	High	Unambiguous	[R].TNAENEFVTIK.[K]		1	sp	66	0	2	0.000175717	633.32	1265.63	1265.64	-3.05	-0.00193	48	41				R.TNAENEFVTIK.K	[277-287]
	Medium	Unambiguous	[S].TSHTTISGGGSR.[G]		1	sp	43	0	3	0.0351522	387.525	1160.56	1160.57	-3.69	-0.00143	48	41				S.TSHTTISGGGSR.G	[506-517]
	High	Unambiguous	[K].YEELQITAGR.[H]		1	sp	57	0	2	0.00145316	590.303	1179.6	1179.6	-1.48	-0.00087	48	41				K.YEELQITAGR.H	[376-385]
sp		30	15	21	15	1	623	62.1	5.3	894
	Confidence	PSM Ambiguity	Annotated Sequence	Modifications	# Proteins	Protein Accessions	Ions Score	# Missed Cleavages	Charge	Expectation Value	m/z [Da]	MH+ [Da]	Theo. MH+ [Da]	DeltaM [ppm]	Deltam/z [Da]	Identity Strict	Identity Relaxed	ptmRS: Best Site Probabilities	ptmRS: Binomial Peptide Score	ptmRS: Isoform Confidence Probability [Probability]	Sequences in Protein	Positions in Protein	PSM Modification Positions in Protein
	Medium	Unambiguous	[N].YGGGSGSGGGSGGGYGGGSGSR.[G]		1	sp	47	0	2	0.0191	867.852	1734.7	1734.71	-5.01	-0.00434	49	42				N.YGGGSGSGGGSGGGYGGGSGSR.G	[558-579]
	High	Unambiguous	[R].GGSGGSYGGGGSGGGYGGGSGSR.[G]		1	sp	134	0	2	4.14668e-11	896.362	1791.72	1791.73	-6.27	-0.00561	49	42				R.GGSGGSYGGGGSGGGYGGGSGSR.G	[491-513]
	High	Unambiguous	[R].GGSGGSYGGGGSGGGYGGGSGSR.[G]		1	sp	90	0	2	1.04406e-06	896.362	1791.72	1791.73	-6.13	-0.00549	49	42				R.GGSGGSYGGGGSGGGYGGGSGSR.G	[491-513]
	High	Unambiguous	[L].SRSGGGGGGGLGSGGSIR.[S]		1	sp	49	1	3	0.0100068	492.579	1475.72	1475.73	-5.43	-0.00267	49	42				L.SRSGGGGGGGLGSGGSIR.S	[12-29]
	Medium	Unambiguous	[R].GGSGGSYGGGGSGGGYGGGSGSR.[G]		1	sp	46	0	3	0.0245005	597.911	1791.72	1791.73	-5.76	-0.00344	49	42				R.GGSGGSYGGGGSGGGYGGGSGSR.G	[491-513]
	High	Unambiguous	[K].EIETYHNLLEGGQEDFESSGAGK.[I]		1	sp	74	0	3	7.00809e-05	837.381	2510.13	2510.13	-1.49	-0.00125	52	45				K.EIETYHNLLEGGQEDFESSGAGK.I	[450-472]
	High	Unambiguous	[R].GGSGGSYGGGGSGGGYGGGSGSR.[G]		1	sp	66	0	2	0.000255512	896.364	1791.72	1791.73	-4.09	-0.00366	49	42				R.GGSGGSYGGGGSGGGYGGGSGSR.G	[491-513]
	High	Unambiguous	[R].GSRGGSGGSYGGGGSGGGYGGGSGSR.[G]		1	sp	78	1	3	2.23752e-05	697.962	2091.87	2091.88	-5.23	-0.00365	51	44				R.GSRGGSGGSYGGGGSGGGYGGGSGSR.G	[488-513]
	High	Unambiguous	[R].QFSSSYLSR.[S]		1	sp	59	0	2	0.0007924	537.762	1074.52	1074.52	-5.26	-0.00283	48	41				R.QFSSSYLSR.S	[5-13]
	High	Unambiguous	[K].STmQELNSR.[L]	M3(Oxidation)	1	sp	51	0	2	0.00487471	541.248	1081.49	1081.49	-5.47	-0.00296	48	41				K.STMQELNSR.L	[155-163]
	High	Unambiguous	[K].STmQELNSR.[L]	M3(Oxidation)	1	sp	56	0	2	0.00173101	541.249	1081.49	1081.49	-2.76	-0.0015	48	41				K.STMQELNSR.L	[155-163]
	High	Unambiguous	[K].STmQELNSR.[L]	M3(Oxidation)	1	sp	57	0	2	0.00124399	541.247	1081.49	1081.49	-6.26	-0.00339	48	41				K.STMQELNSR.L	[155-163]
	High	Unambiguous	[R].GGSGGSYGR.[G]		1	sp	56	0	2	0.000698006	399.179	797.351	797.354	-3.56	-0.00142	44	37				R.GGSGGSYGR.G	[479-487]
	High	Unambiguous	[K].KGPAAIQK.[N]		1	sp	56	1	2	0.00042084	406.751	812.495	812.499	-4.93	-0.002	42	35				K.KGPAAIQK.N	[192-199]
	High	Unambiguous	[S].RSGGGGGGGLGSGGSIR.[S]		1	sp	51	1	3	0.00555461	463.568	1388.69	1388.7	-6.04	-0.0028	48	41				S.RSGGGGGGGLGSGGSIR.S	[13-29]
	High	Unambiguous	[R].QGVDADINGLR.[Q]		1	sp	77	0	2	1.20314e-05	579.296	1157.59	1157.59	-5.01	-0.0029	47	40				R.QGVDADINGLR.Q	[251-261]
	High	Unambiguous	[R].SGGGGGGGLGSGGSIR.[S]		1	sp	89	0	2	8.63358e-07	616.798	1232.59	1232.6	-7.31	-0.0045	48	41				R.SGGGGGGGLGSGGSIR.S	[14-29]
	High	Unambiguous	[R].SGGGGGGGLGSGGSIR.[S]		1	sp	113	0	2	4.08361e-09	616.8	1232.59	1232.6	-4.04	-0.00249	48	41				R.SGGGGGGGLGSGGSIR.S	[14-29]
	High	Unambiguous	[R].FSSSSGYGGGSSR.[V]		1	sp	69	0	2	8.08949e-05	618.264	1235.52	1235.53	-6.01	-0.00372	48	41				R.FSSSSGYGGGSSR.V	[47-59]
	High	Unambiguous	[R].GGSGGSHGGGSGFGGE.[S]		1	sp	57	0	2	0.0010612	632.249	1263.49	1263.5	-5.62	-0.00355	47	40				R.GGSGGSHGGGSGFGGE.S	[580-595]
	High	Unambiguous	[R].GGSGGSHGGGSGFGGESGGSYGGGEEASGSGGGYGGGSGK.[S]		1	sp	73	0	3	6.89856e-05	1075.1	3223.27	3223.28	-2.91	-0.00313	51	44				R.GGSGGSHGGGSGFGGESGGSYGGGEEASGSGGGYGGGSGK.S	[580-619]
sp		23	11	12	10	1	645	65.8	8	543
	Confidence	PSM Ambiguity	Annotated Sequence	Modifications	# Proteins	Protein Accessions	Ions Score	# Missed Cleavages	Charge	Expectation Value	m/z [Da]	MH+ [Da]	Theo. MH+ [Da]	DeltaM [ppm]	Deltam/z [Da]	Identity Strict	Identity Relaxed	ptmRS: Best Site Probabilities	ptmRS: Binomial Peptide Score	ptmRS: Isoform Confidence Probability [Probability]	Sequences in Protein	Positions in Protein	PSM Modification Positions in Protein
	High	Unambiguous	[R].GSSSGGGYSSGSSSYGSGGR.[Q]		1	sp	107	0	2	1.70934e-08	870.852	1740.7	1740.71	-5.59	-0.00486	49	42				R.GSSSGGGYSSGSSSYGSGGR.Q	[531-550]
	High	Unambiguous	[R].GGSGGGGSISGGGYGSGGGSGGR.[Y]		1	sp	110	0	2	1.18403e-08	871.372	1741.74	1741.75	-6.3	-0.00548	50	43				R.GGSGGGGSISGGGYGSGGGSGGR.Y	[556-578]
	Medium	Unambiguous	[R].GGSGGGGSISGGGYGSGGGSGGR.[Y]		1	sp	44	0	2	0.0413301	871.375	1741.74	1741.75	-3.07	-0.00268	50	43				R.GGSGGGGSISGGGYGSGGGSGGR.Y	[556-578]
	High	Unambiguous	[R].FLEQQNQVLQTK.[W]		2	sp; sp	50	0	2	0.00560867	738.393	1475.78	1475.79	-4.68	-0.00345	47	40				R.FLEQQNQVLQTK.W	[204-215]
	High	Unambiguous	[R].GGSSSGGGYGSGGGGSSSVK.[G]		1	sp	117	0	2	2.11516e-09	794.84	1588.67	1588.68	-6.83	-0.00542	49	42				R.GGSSSGGGYGSGGGGSSSVK.G	[610-629]
	High	Unambiguous	[R].YLDGLTAER.[T]		1	sp	51	0	2	0.00444949	519.266	1037.52	1037.53	-1.56	-0.00081	47	40				R.YLDGLTAER.T	[245-253]
	High	Unambiguous	[F].SSGSAVVSGGSR.[R]		1	sp	51	0	2	0.00516948	525.759	1050.51	1050.52	-5.85	-0.00307	47	40				F.SSGSAVVSGGSR.R	[23-34]
	Medium	Unambiguous	[K].AQYEEIAQR.[S]		1	sp	41	0	2	0.0485752	554.273	1107.54	1107.54	-4.09	-0.00227	48	41				K.AQYEEIAQR.S	[360-368]
	High	Unambiguous	[R].NLDLDSIIAEVK.[A]		1	sp	53	0	2	0.00234112	665.369	1329.73	1329.73	2.92	0.00194	46	39				R.NLDLDSIIAEVK.A	[348-359]
	Medium	Unambiguous	[R].TAAENDFVTLKK.[D]		1	sp	44	1	3	0.0220381	446.24	1336.7	1336.71	-4.98	-0.00222	47	40				R.TAAENDFVTLKK.D	[282-293]
	High	Unambiguous	[K].GGSISGGGYGSGGGK.[H]		1	sp	57	0	2	0.00148105	599.275	1197.54	1197.55	-6.19	-0.00371	48	41				K.GGSISGGGYGSGGGK.H	[587-601]
	High	Unambiguous	[R].GFSSGSAVVSGGSR.[R]		1	sp	71	0	2	5.8784e-05	627.804	1254.6	1254.61	-4.93	-0.00309	48	41				R.GFSSGSAVVSGGSR.R	[21-34]
sp		12	7	10	7	1	593	59.5	5.21	537
	Confidence	PSM Ambiguity	Annotated Sequence	Modifications	# Proteins	Protein Accessions	Ions Score	# Missed Cleavages	Charge	Expectation Value	m/z [Da]	MH+ [Da]	Theo. MH+ [Da]	DeltaM [ppm]	Deltam/z [Da]	Identity Strict	Identity Relaxed	ptmRS: Best Site Probabilities	ptmRS: Binomial Peptide Score	ptmRS: Isoform Confidence Probability [Probability]	Sequences in Protein	Positions in Protein	PSM Modification Positions in Protein
	High	Unambiguous	[K].GSLGGGFSSGGFSGGSFSR.[G]		1	sp	70	0	2	0.00011916	854.389	1707.77	1707.77	-1.21	-0.00104	50	43				K.GSLGGGFSSGGFSGGSFSR.G	[41-59]
	High	Unambiguous	[K].GSLGGGFSSGGFSGGSFSR.[G]		1	sp	126	0	2	2.93291e-10	854.389	1707.77	1707.77	-1.14	-0.00097	50	43				K.GSLGGGFSSGGFSGGSFSR.G	[41-59]
	High	Unambiguous	[K].GSLGGGFSSGGFSGGSFSR.[G]		1	sp	91	0	2	8.76731e-07	854.389	1707.77	1707.77	-1	-0.00085	50	43				K.GSLGGGFSSGGFSGGSFSR.G	[41-59]
	High	Unambiguous	[K].GSLGGGFSSGGFSGGSFSR.[G]		1	sp	74	0	2	4.20597e-05	854.389	1707.77	1707.77	-1	-0.00085	50	43				K.GSLGGGFSSGGFSGGSFSR.G	[41-59]
	High	Unambiguous	[K].SSSSGSVGESSSKGPR.[Y]		1	sp	53	1	3	0.00488349	499.235	1495.69	1495.7	-5.28	-0.00263	49	42				K.SSSSGSVGESSSKGPR.Y	[577-592]
	Medium	Unambiguous	[I].SSSKGSLGGGFSSGGFSGGSFSR.[G]		1	sp	46	1	3	0.0345456	699.655	2096.95	2096.96	-5.51	-0.00385	51	44				I.SSSKGSLGGGFSSGGFSGGSFSR.G	[37-59]
	High	Unambiguous	[K].VTmQNLNDR.[L]	M3(Oxidation)	1	sp	65	0	2	0.000182419	553.764	1106.52	1106.53	-5.37	-0.00297	47	40				K.VTMQNLNDR.L	[148-156]
	High	Unambiguous	[K].SSSSGSVGESSSKGP.[R]		1	sp	107	1	2	1.56472e-08	670.299	1339.59	1339.6	-5.45	-0.00365	48	42				K.SSSSGSVGESSSKGP.R	[577-591]
	High	Unambiguous	[R].SQYEQLAEQNR.[K]		1	sp	56	0	2	0.00224008	683.319	1365.63	1365.64	-5.72	-0.00391	49	42				R.SQYEQLAEQNR.K	[323-333]
	High	Unambiguous	[R].ALEESNYELEGK.[I]		1	sp	72	0	2	5.72068e-05	691.326	1381.65	1381.65	-1.98	-0.00137	49	42				R.ALEESNYELEGK.I	[166-177]
AT4G04020.1	fibrillin	32	8	10	8	1	318	34.9	5.6	528
	Confidence	PSM Ambiguity	Annotated Sequence	Modifications	# Proteins	Protein Accessions	Ions Score	# Missed Cleavages	Charge	Expectation Value	m/z [Da]	MH+ [Da]	Theo. MH+ [Da]	DeltaM [ppm]	Deltam/z [Da]	Identity Strict	Identity Relaxed	ptmRS: Best Site Probabilities	ptmRS: Binomial Peptide Score	ptmRS: Isoform Confidence Probability [Probability]	Sequences in Protein	Positions in Protein	PSM Modification Positions in Protein
	High	Unambiguous	[KR].GLLTSVQDTASSVAR.[T]		2	AT4G04020.1; AT4G22240.1	96	0	2	1.43847e-07	752.902	1504.8	1504.8	0.08	6e-05	47	40				K.GLLTSVQDTASSVAR.T	[251-265]
	High	Unambiguous	[R].FAGPFSTTSFSTNAK.[F]		1	AT4G04020.1	54	0	2	0.00337701	781.875	1562.74	1562.75	-3.49	-0.00273	49	42				R.FAGPFSTTSFSTNAK.F	[190-204]
	High	Unambiguous	[R].FAGPFSTTSFSTNAK.[F]		1	AT4G04020.1	110	0	2	1.02678e-08	781.878	1562.75	1562.75	0.1	8e-05	49	42				R.FAGPFSTTSFSTNAK.F	[190-204]
	High	Unambiguous	[R].AEISELITQLESK.[N]		1	AT4G04020.1	91	0	2	4.19326e-07	730.895	1460.78	1460.78	-0.61	-0.00045	47	40				R.AEISELITQLESK.N	[117-129]
	High	Unambiguous	[K].VDEISQTIDSDSFTVQNSVR.[F]		1	AT4G04020.1	83	0	3	6.52461e-06	747.36	2240.07	2240.07	-1.03	-0.00077	51	44				K.VDEISQTIDSDSFTVQNSVR.F	[170-189]
	High	Unambiguous	[K].VDEISQTIDSDSFTVQNSVR.[F]		1	AT4G04020.1	113	0	2	6.49762e-09	1120.54	2240.07	2240.07	-0.23	-0.00026	51	44				K.VDEISQTIDSDSFTVQNSVR.F	[170-189]
	Medium	Unambiguous	[R].GLSVSSDTR.[A]		1	AT4G04020.1	42	0	2	0.0319178	461.234	921.46	921.464	-3.43	-0.00158	47	40				R.GLSVSSDTR.A	[108-116]
	Medium	Unambiguous	[R].RIEPLVK.[V]		1	AT4G04020.1	34	1	2	0.0384396	427.774	854.541	854.546	-5.13	-0.00219	40	33				R.RIEPLVK.V	[163-169]
	High	Unambiguous	[R].VFASSSTVSVADK.[A]		1	AT4G04020.1	85	0	2	2.09962e-06	649.334	1297.66	1297.66	-2.76	-0.00179	47	40				R.VFASSSTVSVADK.A	[71-83]
	High	Unambiguous	[R].SLADSLYGTDR.[G]		1	AT4G04020.1	68	0	2	0.000130106	599.29	1197.57	1197.57	-2.12	-0.00127	48	41				R.SLADSLYGTDR.G	[97-107]
sp		33	9	12	9	1	231	24.4	7.18	496
	Confidence	PSM Ambiguity	Annotated Sequence	Modifications	# Proteins	Protein Accessions	Ions Score	# Missed Cleavages	Charge	Expectation Value	m/z [Da]	MH+ [Da]	Theo. MH+ [Da]	DeltaM [ppm]	Deltam/z [Da]	Identity Strict	Identity Relaxed	ptmRS: Best Site Probabilities	ptmRS: Binomial Peptide Score	ptmRS: Isoform Confidence Probability [Probability]	Sequences in Protein	Positions in Protein	PSM Modification Positions in Protein
	High	Unambiguous	[N].IDVLEGNEQFINAAK.[I]		1	sp	63	0	2	0.000400426	830.929	1660.85	1660.85	-2.07	-0.00172	48	41				N.IDVLEGNEQFINAAK.I	[63-77]
	High	Unambiguous	[R].ScAAAGTEcLISGWGNTK.[S]	C2(Carbamidomethyl); C9(Carbamidomethyl)	1	sp	109	0	2	1.68277e-08	941.925	1882.84	1882.84	0.26	0.00025	51	44				R.SCAAAGTECLISGWGNTK.S	[116-133]
	High	Unambiguous	[R].LGEHNIDVLEGNEQFIN.[A]		1	sp	77	0	2	2.3034e-05	970.97	1940.93	1940.93	-1.5	-0.00146	50	43				R.LGEHNIDVLEGNEQFIN.A	[58-74]
	High	Unambiguous	[R].LGEHNIDVLEGNEQFINAAK.[I]		1	sp	72	0	3	7.29473e-05	737.705	2211.1	2211.1	-2.1	-0.00155	50	43				R.LGEHNIDVLEGNEQFINAAK.I	[58-77]
	High	Unambiguous	[R].LGEHNIDVLEGNEQFINAAK.[I]		1	sp	96	0	2	2.26836e-07	1106.06	2211.1	2211.1	-0.43	-0.00048	50	43				R.LGEHNIDVLEGNEQFINAAK.I	[58-77]
	High	Unambiguous	[R].LGEHNIDVLEGNEQFINAAK.[I]		1	sp	77	0	3	1.77525e-05	737.708	2211.11	2211.1	2.62	0.00193	49	42				R.LGEHNIDVLEGNEQFINAAK.I	[58-77]
	High	Unambiguous	[K].IITHPNFNGNTLDNDIMLIK.[L]		1	sp	49	0	3	0.00945678	761.731	2283.18	2283.18	-0.41	-0.00031	48	41				K.IITHPNFNGNTLDNDIMLIK.L	[78-97]
	High	Unambiguous	[K].LSSPATLNSR.[V]		1	sp	51	0	2	0.00493092	523.283	1045.56	1045.56	-4.91	-0.00256	47	40				K.LSSPATLNSR.V	[98-107]
	Medium	Unambiguous	[K].LSSPATLNSR.[V]		1	sp	46	0	2	0.0136843	523.284	1045.56	1045.56	-3.62	-0.00189	47	40				K.LSSPATLNSR.V	[98-107]
	Medium	Unambiguous	[L].SSPATLNSR.[V]		1	sp	41	0	2	0.0433704	466.741	932.475	932.48	-4.7	-0.00219	47	40				L.SSPATLNSR.V	[99-107]
	High	Unambiguous	[R].VATVSLPR.[S]		1	sp	59	0	2	0.000456148	421.757	842.506	842.509	-4.11	-0.00173	45	38				R.VATVSLPR.S	[108-115]
	High	Unambiguous	[N].GNTLDNDIMLIK.[L]		1	sp	69	0	2	8.78279e-05	673.85	1346.69	1346.7	-3.91	-0.00263	48	41				N.GNTLDNDIMLIK.L	[86-97]
AT4G25080.3	magnesium-protoporphyrin IX methyltransferase	26	8	10	8	1	312	33.8	7.87	366
	Confidence	PSM Ambiguity	Annotated Sequence	Modifications	# Proteins	Protein Accessions	Ions Score	# Missed Cleavages	Charge	Expectation Value	m/z [Da]	MH+ [Da]	Theo. MH+ [Da]	DeltaM [ppm]	Deltam/z [Da]	Identity Strict	Identity Relaxed	ptmRS: Best Site Probabilities	ptmRS: Binomial Peptide Score	ptmRS: Isoform Confidence Probability [Probability]	Sequences in Protein	Positions in Protein	PSM Modification Positions in Protein
	High	Unambiguous	[K].LQAEEVGGGDKEVVR.[E]		2	AT4G25080.3; AT4G25080.4	64	1	3	0.000332437	529.276	1585.81	1585.82	-3.46	-0.00183	48	41				K.LQAEEVGGGDKEVVR.E	[80-94]
	High	Unambiguous	[K].EGAIVSASDISAAmVAEAEmK.[A]	M14(Oxidation); M20(Oxidation)	2	AT4G25080.3; AT4G25080.4	81	0	2	1.13267e-05	1056.49	2111.97	2111.98	-5.7	-0.00601	51	44				K.EGAIVSASDISAAMVAEAEMK.A	[165-185]
	High	Unambiguous	[K].EGAIVSASDISAAmVAEAEmK.[A]	M14(Oxidation); M20(Oxidation)	2	AT4G25080.3; AT4G25080.4	56	0	3	0.00318693	704.663	2111.97	2111.98	-4.69	-0.0033	51	44				K.EGAIVSASDISAAMVAEAEMK.A	[165-185]
	High	Unambiguous	[K].AQLPSENLPK.[F]		2	AT4G25080.3; AT4G25080.4	46	0	2	0.00759382	548.803	1096.6	1096.6	-1.6	-0.00088	44	37				K.AQLPSENLPK.F	[188-197]
	High	Unambiguous	[K].LQAEEVGGGDK.[E]		2	AT4G25080.3; AT4G25080.4	57	0	2	0.00132337	551.77	1102.53	1102.54	-5.07	-0.00279	48	41				K.LQAEEVGGGDK.E	[80-90]
	High	Unambiguous	[R].GLTTTQFYFSR.[L]		2	AT4G25080.3; AT4G25080.4	58	0	2	0.00118162	660.833	1320.66	1320.66	0.35	0.00023	48	41				R.GLTTTQFYFSR.L	[295-305]
	High	Unambiguous	[R].KIYGETDEVNR.[V]		2	AT4G25080.3; AT4G25080.4	61	1	3	0.000629745	441.887	1323.65	1323.65	-6.63	-0.00292	49	42				R.KIYGETDEVNR.V	[107-117]
	High	Unambiguous	[R].KIYGETDEVNR.[V]		2	AT4G25080.3; AT4G25080.4	52	1	2	0.00554341	662.327	1323.65	1323.65	-5.67	-0.00376	49	42				R.KIYGETDEVNR.V	[107-117]
	High	Unambiguous	[K].FEVNDLESLTGK.[Y]		2	AT4G25080.3; AT4G25080.4	68	0	2	0.000144405	676.34	1351.67	1351.67	-0.8	-0.00054	49	42				K.FEVNDLESLTGK.Y	[198-209]
	Medium	Unambiguous	[K].IYGETDEVNR.[V]		2	AT4G25080.3; AT4G25080.4	43	0	2	0.0433777	598.279	1195.55	1195.56	-6.59	-0.00394	49	42				K.IYGETDEVNR.V	[108-117]
AT4G18370.1	DEGP protease 5	28	7	7	7	1	323	34.9	5.31	264
	Confidence	PSM Ambiguity	Annotated Sequence	Modifications	# Proteins	Protein Accessions	Ions Score	# Missed Cleavages	Charge	Expectation Value	m/z [Da]	MH+ [Da]	Theo. MH+ [Da]	DeltaM [ppm]	Deltam/z [Da]	Identity Strict	Identity Relaxed	ptmRS: Best Site Probabilities	ptmRS: Binomial Peptide Score	ptmRS: Isoform Confidence Probability [Probability]	Sequences in Protein	Positions in Protein	PSM Modification Positions in Protein
	High	Unambiguous	[K].TSPSVVYIEAIELPK.[T]		1	AT4G18370.1	64	0	2	0.000161393	823.453	1645.9	1645.9	-3.93	-0.00324	46	39				K.TSPSVVYIEAIELPK.T	[98-112]
	High	Unambiguous	[K].IVGLDPDNDLAVLK.[I]		1	AT4G18370.1	45	0	2	0.0104366	741.413	1481.82	1481.82	-1.82	-0.00135	44	37				K.IVGLDPDNDLAVLK.I	[180-193]
	High	Unambiguous	[R].ELNPVVLGTSNDLR.[V]		1	AT4G18370.1	66	0	2	0.000116226	763.912	1526.82	1526.82	-0.95	-0.00073	46	39				R.ELNPVVLGTSNDLR.V	[200-213]
	High	Unambiguous	[R].TVPYLIVYGTAYR.[D]		1	AT4G18370.1	46	0	2	0.0102916	758.415	1515.82	1515.82	1.38	0.00104	46	39				R.TVPYLIVYGTAYR.D	[308-320]
	High	Unambiguous	[K].GSGmSSGVNFAIPIDTVVR.[T]	M4(Oxidation)	1	AT4G18370.1	75	0	2	3.10725e-05	961.987	1922.97	1922.96	1.71	0.00165	49	42				K.GSGMSSGVNFAIPIDTVVR.T	[289-307]
	Medium	Selected	[K].VSLVDAK.[G]		1	AT4G18370.1	39	0	2	0.0184051	366.217	731.427	731.43	-4.15	-0.00152	41	34				K.VSLVDAK.G	[164-170]
	High	Unambiguous	[K].LATDQFGLQR.[C]		1	AT4G18370.1	73	0	2	3.10382e-05	574.804	1148.6	1148.61	-4.33	-0.00248	47	40				K.LATDQFGLQR.C	[152-161]
AT3G23400.1	Plastid-lipid associated protein PAP / fibrillin family protein	24	4	5	4	1	284	30.4	6.13	156
	Confidence	PSM Ambiguity	Annotated Sequence	Modifications	# Proteins	Protein Accessions	Ions Score	# Missed Cleavages	Charge	Expectation Value	m/z [Da]	MH+ [Da]	Theo. MH+ [Da]	DeltaM [ppm]	Deltam/z [Da]	Identity Strict	Identity Relaxed	ptmRS: Best Site Probabilities	ptmRS: Binomial Peptide Score	ptmRS: Isoform Confidence Probability [Probability]	Sequences in Protein	Positions in Protein	PSM Modification Positions in Protein
	High	Unambiguous	[K].TSGNLSQIPPFDIPR.[L]		1	AT3G23400.1	48	0	2	0.01039	821.43	1641.85	1641.86	-4.21	-0.00345	47	40				K.TSGNLSQIPPFDIPR.L	[229-243]
	High	Unambiguous	[K].TSGNLSQIPPFDIPR.[L]		1	AT3G23400.1	48	0	2	0.00992773	821.433	1641.86	1641.86	-0.27	-0.00022	47	40				K.TSGNLSQIPPFDIPR.L	[229-243]
	Medium	Unambiguous	[K].ELETAGGPVDLTDDLDK.[L]		1	AT3G23400.1	45	0	2	0.0322856	894.433	1787.86	1787.85	1.78	0.00159	50	43				K.ELETAGGPVDLTDDLDK.L	[118-134]
	Medium	Unambiguous	[R].LPDSFRPSSNPGTGDFEVTYVDDTmR.[I]	M25(Oxidation)	1	AT3G23400.1	50	0	3	0.0213656	973.777	2919.32	2919.31	2.32	0.00226	52	45				R.LPDSFRPSSNPGTGDFEVTYVDDTMR.I	[244-269]
	Medium	Unambiguous	[R].GLVASVDDLER.[A]		1	AT3G23400.1	45	0	2	0.0203147	587.307	1173.61	1173.61	-4.35	-0.00256	47	40				R.GLVASVDDLER.A	[101-111]
AT5G36790.1	Haloacid dehalogenase-like hydrolase (HAD) superfamily protein	12	3	3	3	1	362	39.7	7.25	103
	Confidence	PSM Ambiguity	Annotated Sequence	Modifications	# Proteins	Protein Accessions	Ions Score	# Missed Cleavages	Charge	Expectation Value	m/z [Da]	MH+ [Da]	Theo. MH+ [Da]	DeltaM [ppm]	Deltam/z [Da]	Identity Strict	Identity Relaxed	ptmRS: Best Site Probabilities	ptmRS: Binomial Peptide Score	ptmRS: Isoform Confidence Probability [Probability]	Sequences in Protein	Positions in Protein	PSM Modification Positions in Protein
	Medium	Unambiguous	[K].TLLVLSGVTSISmLESPENK.[I]	M13(Oxidation)	1	AT5G36790.1	40	0	2	0.048108	1067.57	2134.13	2134.13	-1.49	-0.00159	47	40				K.TLLVLSGVTSISMLESPENK.I	[322-341]
	High	Unambiguous	[R].LVFVTNNSTK.[S]		2	AT5G36700.3; AT5G36790.1	52	0	2	0.00248732	561.809	1122.61	1122.62	-4.08	-0.00229	46	39				R.LVFVTNNSTK.S	[114-123]
	High	Unambiguous	[R].ENPGcLFIATNR.[D]	C5(Carbamidomethyl)	3	AT5G36700.3; AT5G47760.1; AT5G36790.1	65	0	2	0.000282923	696.341	1391.67	1391.67	0.1	7e-05	49	42				R.ENPGCLFIATNR.D	[235-246]
AT1G76180.1	Dehydrin family protein	7	1	1	1	1	185	20.8	5.48	97
	Confidence	PSM Ambiguity	Annotated Sequence	Modifications	# Proteins	Protein Accessions	Ions Score	# Missed Cleavages	Charge	Expectation Value	m/z [Da]	MH+ [Da]	Theo. MH+ [Da]	DeltaM [ppm]	Deltam/z [Da]	Identity Strict	Identity Relaxed	ptmRS: Best Site Probabilities	ptmRS: Binomial Peptide Score	ptmRS: Isoform Confidence Probability [Probability]	Sequences in Protein	Positions in Protein	PSM Modification Positions in Protein
	High	Unambiguous	[K].VATEESSAEVTDR.[G]		1	AT1G76180.1	97	0	2	1.7855e-07	697.323	1393.64	1393.64	-4.5	-0.00314	49	42				K.VATEESSAEVTDR.G	[16-28]
AT2G42130.4	Plastid-lipid associated protein PAP / fibrillin family protein	7	2	2	2	1	299	33	6.3	90
	Confidence	PSM Ambiguity	Annotated Sequence	Modifications	# Proteins	Protein Accessions	Ions Score	# Missed Cleavages	Charge	Expectation Value	m/z [Da]	MH+ [Da]	Theo. MH+ [Da]	DeltaM [ppm]	Deltam/z [Da]	Identity Strict	Identity Relaxed	ptmRS: Best Site Probabilities	ptmRS: Binomial Peptide Score	ptmRS: Isoform Confidence Probability [Probability]	Sequences in Protein	Positions in Protein	PSM Modification Positions in Protein
	High	Unambiguous	[M].VQETVQGSPLVYAR.[E]		4	AT2G42130.1; AT2G42130.2; AT2G42130.4; AT2G42130.3	78	0	2	1.00088e-05	773.913	1546.82	1546.82	-2.65	-0.00205	47	40				M.VQETVQGSPLVYAR.E	[51-64]
	High	Unambiguous	[K].LLNSIESK.[I]		5	AT2G42130.5; AT2G42130.1; AT2G42130.2; AT2G42130.4; AT2G42130.3	50	0	2	0.00466116	452.259	903.511	903.515	-3.58	-0.00162	46	39				K.LLNSIESK.I	[176-183]
AT1G77490.1	thylakoidal ascorbate peroxidase	5	2	2	2	1	426	46.1	7.28	80
	Confidence	PSM Ambiguity	Annotated Sequence	Modifications	# Proteins	Protein Accessions	Ions Score	# Missed Cleavages	Charge	Expectation Value	m/z [Da]	MH+ [Da]	Theo. MH+ [Da]	DeltaM [ppm]	Deltam/z [Da]	Identity Strict	Identity Relaxed	ptmRS: Best Site Probabilities	ptmRS: Binomial Peptide Score	ptmRS: Isoform Confidence Probability [Probability]	Sequences in Protein	Positions in Protein	PSM Modification Positions in Protein
	High	Unambiguous	[K].LSNLGAK.[F]		1	AT1G77490.1	56	0	2	0.000295798	351.709	702.41	702.414	-6.33	-0.00222	40	33				K.LSNLGAK.F	[336-342]
	High	Unambiguous	[K].FDPPEGIVIENVPEK.[F]		1	AT1G77490.1	49	0	2	0.00970468	841.937	1682.87	1682.86	1.38	0.00116	48	41				K.FDPPEGIVIENVPEK.F	[343-357]
AT2G35410.1	RNA-binding (RRM/RBD/RNP motifs) family protein	3	1	1	1	1	308	33.8	5.64	63
	Confidence	PSM Ambiguity	Annotated Sequence	Modifications	# Proteins	Protein Accessions	Ions Score	# Missed Cleavages	Charge	Expectation Value	m/z [Da]	MH+ [Da]	Theo. MH+ [Da]	DeltaM [ppm]	Deltam/z [Da]	Identity Strict	Identity Relaxed	ptmRS: Best Site Probabilities	ptmRS: Binomial Peptide Score	ptmRS: Isoform Confidence Probability [Probability]	Sequences in Protein	Positions in Protein	PSM Modification Positions in Protein
	High	Unambiguous	[R].EEAENAITK.[L]		1	AT2G35410.1	63	0	2	0.000294038	502.745	1004.48	1004.49	-5.89	-0.00296	47	40				R.EEAENAITK.L	[247-255]
AT3G58010.1	plastoglobulin 34kD	4	1	1	1	1	308	34.1	5.41	62
	Confidence	PSM Ambiguity	Annotated Sequence	Modifications	# Proteins	Protein Accessions	Ions Score	# Missed Cleavages	Charge	Expectation Value	m/z [Da]	MH+ [Da]	Theo. MH+ [Da]	DeltaM [ppm]	Deltam/z [Da]	Identity Strict	Identity Relaxed	ptmRS: Best Site Probabilities	ptmRS: Binomial Peptide Score	ptmRS: Isoform Confidence Probability [Probability]	Sequences in Protein	Positions in Protein	PSM Modification Positions in Protein
	High	Unambiguous	[R].DTAGVPEVLTR.[V]		1	AT3G58010.1	62	0	2	0.000276141	579.31	1157.61	1157.62	-2.48	-0.00144	46	39				R.DTAGVPEVLTR.V	[278-288]
AT4G09040.1	RNA-binding (RRM/RBD/RNP motifs) family protein	4	1	1	1	1	304	34	7.59	58
	Confidence	PSM Ambiguity	Annotated Sequence	Modifications	# Proteins	Protein Accessions	Ions Score	# Missed Cleavages	Charge	Expectation Value	m/z [Da]	MH+ [Da]	Theo. MH+ [Da]	DeltaM [ppm]	Deltam/z [Da]	Identity Strict	Identity Relaxed	ptmRS: Best Site Probabilities	ptmRS: Binomial Peptide Score	ptmRS: Isoform Confidence Probability [Probability]	Sequences in Protein	Positions in Protein	PSM Modification Positions in Protein
	High	Unambiguous	[K].QAEAALIEFQGK.[D]		2	AT4G09040.1; AT4G09040.2	58	0	2	0.000923816	652.844	1304.68	1304.68	-3.37	-0.0022	47	40				K.QAEAALIEFQGK.D	[243-254]
AT3G48420.1	Haloacid dehalogenase-like hydrolase (HAD) superfamily protein	3	1	1	1	1	319	34.2	8.06	58
	Confidence	PSM Ambiguity	Annotated Sequence	Modifications	# Proteins	Protein Accessions	Ions Score	# Missed Cleavages	Charge	Expectation Value	m/z [Da]	MH+ [Da]	Theo. MH+ [Da]	DeltaM [ppm]	Deltam/z [Da]	Identity Strict	Identity Relaxed	ptmRS: Best Site Probabilities	ptmRS: Binomial Peptide Score	ptmRS: Isoform Confidence Probability [Probability]	Sequences in Protein	Positions in Protein	PSM Modification Positions in Protein
	High	Unambiguous	[K].VAVcSTSNEK.[A]	C4(Carbamidomethyl)	1	AT3G48420.1	58	0	2	0.000974154	547.758	1094.51	1094.51	-6.2	-0.00339	48	41				K.VAVCSTSNEK.A	[194-203]
sp		6	1	1	1	1	148	16.5	9.16	56
	Confidence	PSM Ambiguity	Annotated Sequence	Modifications	# Proteins	Protein Accessions	Ions Score	# Missed Cleavages	Charge	Expectation Value	m/z [Da]	MH+ [Da]	Theo. MH+ [Da]	DeltaM [ppm]	Deltam/z [Da]	Identity Strict	Identity Relaxed	ptmRS: Best Site Probabilities	ptmRS: Binomial Peptide Score	ptmRS: Isoform Confidence Probability [Probability]	Sequences in Protein	Positions in Protein	PSM Modification Positions in Protein
	High	Unambiguous	[R].ATNYNAGDR.[S]		1	sp	56	0	2	0.00133195	491.22	981.433	981.438	-5.71	-0.0028	46	39				R.ATNYNAGDR.S	[60-68]
AT4G37200.1	Thioredoxin superfamily protein	4	1	1	1	1	261	28.7	5.38	51
	Confidence	PSM Ambiguity	Annotated Sequence	Modifications	# Proteins	Protein Accessions	Ions Score	# Missed Cleavages	Charge	Expectation Value	m/z [Da]	MH+ [Da]	Theo. MH+ [Da]	DeltaM [ppm]	Deltam/z [Da]	Identity Strict	Identity Relaxed	ptmRS: Best Site Probabilities	ptmRS: Binomial Peptide Score	ptmRS: Isoform Confidence Probability [Probability]	Sequences in Protein	Positions in Protein	PSM Modification Positions in Protein
	High	Unambiguous	[R].AVGQYSSSESR.[K]		1	AT4G37200.1	51	0	2	0.00622553	585.77	1170.53	1170.54	-5.37	-0.00314	48	41				R.AVGQYSSSESR.K	[239-249]
AT5G19310.1	Homeotic gene regulator	1	1	1	1	1	1064	122.8	6.9	43
	Confidence	PSM Ambiguity	Annotated Sequence	Modifications	# Proteins	Protein Accessions	Ions Score	# Missed Cleavages	Charge	Expectation Value	m/z [Da]	MH+ [Da]	Theo. MH+ [Da]	DeltaM [ppm]	Deltam/z [Da]	Identity Strict	Identity Relaxed	ptmRS: Best Site Probabilities	ptmRS: Binomial Peptide Score	ptmRS: Isoform Confidence Probability [Probability]	Sequences in Protein	Positions in Protein	PSM Modification Positions in Protein
	High	Unambiguous	[KG].EDVPSER.[YE]		2	sp; AT5G19310.1	43	0	2	0.0100049	416.193	831.378	831.384	-7.37	-0.00306	42	35				G.EDVPSER.E	[875-881]
AT3G54350.1	Forkhead-associated (FHA) domain-containing protein	1	1	1	1	1	702	77.5	5.08	42
	Confidence	PSM Ambiguity	Annotated Sequence	Modifications	# Proteins	Protein Accessions	Ions Score	# Missed Cleavages	Charge	Expectation Value	m/z [Da]	MH+ [Da]	Theo. MH+ [Da]	DeltaM [ppm]	Deltam/z [Da]	Identity Strict	Identity Relaxed	ptmRS: Best Site Probabilities	ptmRS: Binomial Peptide Score	ptmRS: Isoform Confidence Probability [Probability]	Sequences in Protein	Positions in Protein	PSM Modification Positions in Protein
	Medium	Unambiguous	[R].aSTSTELK.[N]	N-Term(Acetyl)	1	AT3G54350.1	42	0	2	0.0291299	439.731	878.454	878.447	8.92	0.00392	46	39				R.ASTSTELK.N	[414-421]
AT2G35490.1	Plastid-lipid associated protein PAP / fibrillin family protein	4	1	1	1	1	376	40.5	4.55	41
	Confidence	PSM Ambiguity	Annotated Sequence	Modifications	# Proteins	Protein Accessions	Ions Score	# Missed Cleavages	Charge	Expectation Value	m/z [Da]	MH+ [Da]	Theo. MH+ [Da]	DeltaM [ppm]	Deltam/z [Da]	Identity Strict	Identity Relaxed	ptmRS: Best Site Probabilities	ptmRS: Binomial Peptide Score	ptmRS: Isoform Confidence Probability [Probability]	Sequences in Protein	Positions in Protein	PSM Modification Positions in Protein
	Medium	Unambiguous	[K].QSLNPLQDVAANISR.[A]		1	AT2G35490.1	41	0	2	0.0447566	813.43	1625.85	1625.86	-4.6	-0.00374	47	40				K.QSLNPLQDVAANISR.A	[310-324]
AT3G14590.2	Calcium-dependent lipid-binding (CaLB domain) family protein	1	1	1	1	1	737	83.4	8.27	40
	Confidence	PSM Ambiguity	Annotated Sequence	Modifications	# Proteins	Protein Accessions	Ions Score	# Missed Cleavages	Charge	Expectation Value	m/z [Da]	MH+ [Da]	Theo. MH+ [Da]	DeltaM [ppm]	Deltam/z [Da]	Identity Strict	Identity Relaxed	ptmRS: Best Site Probabilities	ptmRS: Binomial Peptide Score	ptmRS: Isoform Confidence Probability [Probability]	Sequences in Protein	Positions in Protein	PSM Modification Positions in Protein
	Medium	Unambiguous	[K].GSFSSVVSDK.[S]		3	AT3G14590.1; AT3G14590.2; AT3G14590.3	40	0	2	0.0499129	506.755	1012.5	1012.49	7.64	0.00387	47	40				K.GSFSSVVSDK.S	[432-441]
AT1G44542.1	Cyclase family protein	3	1	1	1	1	271	30.6	6.1	37
	Confidence	PSM Ambiguity	Annotated Sequence	Modifications	# Proteins	Protein Accessions	Ions Score	# Missed Cleavages	Charge	Expectation Value	m/z [Da]	MH+ [Da]	Theo. MH+ [Da]	DeltaM [ppm]	Deltam/z [Da]	Identity Strict	Identity Relaxed	ptmRS: Best Site Probabilities	ptmRS: Binomial Peptide Score	ptmRS: Isoform Confidence Probability [Probability]	Sequences in Protein	Positions in Protein	PSM Modification Positions in Protein
	Medium	Unambiguous	[K].LDDVEVG.[M]		1	AT1G44542.1	37	0	2	0.0338219	373.685	746.363	746.357	8.83	0.0033	42	35				K.LDDVEVG.M	[240-246]
AT5G49100.1	unknown protein; BEST Arabidopsis thaliana protein match is: unknown protein (TAIR:AT3G06868.1); Has 30201 Blast hits to 17322 proteins in 780 species: Archae - 12; Bacteria - 1396; Metazoa - 17338; Fungi - 3422; Plants - 5037; Viruses - 0; Other Eukaryotes - 2996 (source: NCBI BLink).	2	1	1	1	1	396	42	10.05	37
	Confidence	PSM Ambiguity	Annotated Sequence	Modifications	# Proteins	Protein Accessions	Ions Score	# Missed Cleavages	Charge	Expectation Value	m/z [Da]	MH+ [Da]	Theo. MH+ [Da]	DeltaM [ppm]	Deltam/z [Da]	Identity Strict	Identity Relaxed	ptmRS: Best Site Probabilities	ptmRS: Binomial Peptide Score	ptmRS: Isoform Confidence Probability [Probability]	Sequences in Protein	Positions in Protein	PSM Modification Positions in Protein
	Medium	Selected	[T].TANIVYK.[R]		1	AT5G49100.1	37	0	2	0.0288586	404.73	808.453	808.456	-3.68	-0.00149	41	34				T.TANIVYK.R	[117-123]
AT2G20240.1	Protein of unknown function (DUF3741)	1	1	1	1	1	713	79.6	6.25	36
	Confidence	PSM Ambiguity	Annotated Sequence	Modifications	# Proteins	Protein Accessions	Ions Score	# Missed Cleavages	Charge	Expectation Value	m/z [Da]	MH+ [Da]	Theo. MH+ [Da]	DeltaM [ppm]	Deltam/z [Da]	Identity Strict	Identity Relaxed	ptmRS: Best Site Probabilities	ptmRS: Binomial Peptide Score	ptmRS: Isoform Confidence Probability [Probability]	Sequences in Protein	Positions in Protein	PSM Modification Positions in Protein
	Medium	Unambiguous	[S].KAVGVQK.[C]		1	AT2G20240.1	36	1	2	0.0110024	365.233	729.458	729.462	-5.06	-0.00185	36	29				S.KAVGVQK.C	[178-184]
AT4G38070.1	basic helix-loop-helix (bHLH) DNA-binding superfamily protein	0	1	1	1	1	1513	174.9	5.6	34
	Confidence	PSM Ambiguity	Annotated Sequence	Modifications	# Proteins	Protein Accessions	Ions Score	# Missed Cleavages	Charge	Expectation Value	m/z [Da]	MH+ [Da]	Theo. MH+ [Da]	DeltaM [ppm]	Deltam/z [Da]	Identity Strict	Identity Relaxed	ptmRS: Best Site Probabilities	ptmRS: Binomial Peptide Score	ptmRS: Isoform Confidence Probability [Probability]	Sequences in Protein	Positions in Protein	PSM Modification Positions in Protein
	Medium	Unambiguous	[R].AEImTVG.[G]	M4(Oxidation)	1	AT4G38070.1	34	0	2	0.0371568	368.684	736.361	736.355	9.08	0.00334	40	33				R.AEIMTVG.G	[1456-1462]

## Sheet: spot 4
Accession	Description	Coverage [%]	# Peptides	# PSMs	# Unique Peptides	# Protein Groups	# AAs	MW [kDa]	calc. pI	Score Mascot: A6 Mascot	Modifications
sp		33	18	23	16	1	643	65.8	8.12	972	Acetyl [N-Term]
	Confidence	PSM Ambiguity	Annotated Sequence	Modifications	# Proteins	Protein Accessions	Ions Score	# Missed Cleavages	Charge	Expectation Value	m/z [Da]	MH+ [Da]	Theo. MH+ [Da]	DeltaM [ppm]	Deltam/z [Da]	Identity Strict	Identity Relaxed	ptmRS: Best Site Probabilities	ptmRS: Binomial Peptide Score	ptmRS: Isoform Confidence Probability [Probability]	Sequences in Protein	Positions in Protein	PSM Modification Positions in Protein
	High	Unambiguous	[R].FLEQQNQVLQTK.[W]		2	sp; sp	84	0	2	1.12233e-07	738.392	1475.78	1475.79	-5.75	-0.00424	34	27				R.FLEQQNQVLQTK.W	[199-210]
	High	Unambiguous	[K].SLNNQFASFIDK.[V]		1	sp	66	0	2	6.74424e-06	692.347	1383.69	1383.69	-2.08	-0.00144	34	27				K.SLNNQFASFIDK.V	[185-196]
	High	Unambiguous	[R].SLDLDSIIAEVK.[A]		1	sp	79	0	2	2.33535e-07	651.86	1302.71	1302.72	-1.49	-0.00097	33	26				R.SLDLDSIIAEVK.A	[343-354]
	High	Unambiguous	[K].NMQDMVEDYR.[N]		1	sp	62	0	2	9.76763e-06	650.766	1300.52	1300.53	-4.36	-0.00284	32	25				K.NMQDMVEDYR.N	[257-266]
	High	Unambiguous	[R].TNAENEFVTIK.[K]		1	sp	63	0	2	1.11729e-05	633.32	1265.63	1265.64	-4.01	-0.00254	33	26				R.TNAENEFVTIK.K	[277-287]
	High	Unambiguous	[K].YEELQITAGR.[H]		1	sp	63	0	2	1.27832e-05	590.301	1179.6	1179.6	-4.59	-0.0027	34	27				K.YEELQITAGR.H	[376-385]
	High	Unambiguous	[R].GGGGGGYGSGGSSYGSGGGSYGSGGGGGGGR.[G]		1	sp	57	0	3	6.11451e-05	795.319	2383.94	2383.95	-3.6	-0.00286	34	27				R.GGGGGGYGSGGSSYGSGGGSYGSGGGGGGGR.G	[518-548]
	High	Unambiguous	[R].GGGGGGYGSGGSSYGSGGGSYGSGGGGGGGR.[G]		1	sp	132	0	2	2.13575e-12	1192.48	2383.94	2383.95	-3.74	-0.00446	34	27				R.GGGGGGYGSGGSSYGSGGGSYGSGGGGGGGR.G	[518-548]
	High	Unambiguous	[R].GGSGGGGGGSSGGRGSGGGSSGGSIGGR.[G]		1	sp	39	1	3	0.00610013	693.972	2079.9	2079.91	-5.76	-0.004	36	29				R.GGSGGGGGGSSGGRGSGGGSSGGSIGGR.G	[588-615]
	High	Unambiguous	[R].GGSGGGGGGSSGGRGSGGGSSGGSIGGR.[G]		1	sp	55	1	3	0.000133013	693.972	2079.9	2079.91	-6.91	-0.00479	36	29				R.GGSGGGGGGSSGGRGSGGGSSGGSIGGR.G	[588-615]
	Medium	Unambiguous	[R].GSGGGSSGGSIGGRGSSSGGVK.[S]		1	sp	33	1	3	0.0205478	584.61	1751.82	1751.83	-5.61	-0.00327	35	28				R.GSGGGSSGGSIGGRGSSSGGVK.S	[602-623]
	High	Unambiguous	[R].GSGGGSSGGSIGGRGSSSGGVK.[S]		1	sp	42	1	3	0.00261932	584.61	1751.82	1751.83	-5.71	-0.00334	35	28				R.GSGGGSSGGSIGGRGSSSGGVK.S	[602-623]
	High	Unambiguous	[R].SGGGFSSGSAGIINYQR.[R]		1	sp	93	0	2	2.01431e-08	829.397	1657.79	1657.79	-4.26	-0.00353	35	28				R.SGGGFSSGSAGIINYQR.R	[12-28]
	High	Unambiguous	[R].GGGGGGYGSGGSSYGSGGGSYGSGGGGGGGR.[G]		1	sp	84	0	2	1.17047e-07	1192.48	2383.94	2383.95	-3.54	-0.00422	34	27				R.GGGGGGYGSGGSSYGSGGGSYGSGGGGGGGR.G	[518-548]
	High	Unambiguous	[R].GENALKDAK.[N]		1	sp	50	1	2	0.000191036	473.25	945.493	945.5	-7.36	-0.00348	33	26				R.GENALKDAK.N	[432-440]
	High	Unambiguous	[-].sRQFSSR.[S]	N-Term(Prot)(Acetyl)	1	sp	51	1	2	0.000164124	455.228	909.449	909.454	-5.08	-0.00231	32	25				-.SRQFSSR.S	[1-7]	1xAcetyl [N-Term]
	Medium	Unambiguous	[R].SEIDNVK.[K]		1	sp	24	0	2	0.040806	402.706	804.406	804.41	-5.23	-0.0021	30	23				R.SEIDNVK.K	[409-415]
	High	Unambiguous	[K].KDVDGAYmTK.[V]	M8(Oxidation)	1	sp	56	1	2	5.66515e-05	572.268	1143.53	1143.54	-5.95	-0.0034	33	26				K.KDVDGAYMTK.V	[288-297]
	High	Unambiguous	[K].KDVDGAYmTK.[V]	M8(Oxidation)	1	sp	53	1	3	0.000122438	381.847	1143.53	1143.54	-6.76	-0.00258	33	26				K.KDVDGAYMTK.V	[288-297]
	Medium	Unambiguous	[K].AEAESLYQSK.[Y]		1	sp	32	0	2	0.0193889	563.272	1125.54	1125.54	-4.3	-0.00242	34	27				K.AEAESLYQSK.Y	[366-375]
	High	Unambiguous	[R].GSGGGSSGGSIGGR.[G]		1	sp	94	0	2	8.03844e-09	546.751	1092.5	1092.5	-6.69	-0.00365	32	25				R.GSGGGSSGGSIGGR.G	[602-615]
	High	Unambiguous	[K].YEDEINKR.[T]		2	sp; sp	33	1	2	0.00945827	533.759	1066.51	1066.52	-4.43	-0.00236	33	26				K.YEDEINKR.T	[269-276]
	High	Unambiguous	[R].TLLEGEESR.[M]		1	sp	44	0	2	0.000865819	517.259	1033.51	1033.52	-5.54	-0.00286	33	26				R.TLLEGEESR.M	[483-491]
sp		20	13	20	12	1	623	62.1	5.3	822
	Confidence	PSM Ambiguity	Annotated Sequence	Modifications	# Proteins	Protein Accessions	Ions Score	# Missed Cleavages	Charge	Expectation Value	m/z [Da]	MH+ [Da]	Theo. MH+ [Da]	DeltaM [ppm]	Deltam/z [Da]	Identity Strict	Identity Relaxed	ptmRS: Best Site Probabilities	ptmRS: Binomial Peptide Score	ptmRS: Isoform Confidence Probability [Probability]	Sequences in Protein	Positions in Protein	PSM Modification Positions in Protein
	High	Unambiguous	[K].GPAAIQK.[N]		1	sp	37	0	2	8.67386e-05	342.703	684.399	684.404	-7.56	-0.00259	16	13				K.GPAAIQK.N	[193-199]
	High	Unambiguous	[R].FSSSSGYGGGSSR.[V]		1	sp	78	0	2	3.59335e-07	618.265	1235.52	1235.53	-4.14	-0.00256	33	26				R.FSSSSGYGGGSSR.V	[47-59]
	High	Unambiguous	[R].FSSSSGYGGGSSR.[V]		1	sp	66	0	2	5.99526e-06	618.265	1235.52	1235.53	-4.53	-0.0028	33	26				R.FSSSSGYGGGSSR.V	[47-59]
	High	Unambiguous	[R].SGGGGGGGLGSGGSIR.[S]		1	sp	92	0	2	1.593e-08	616.8	1232.59	1232.6	-3.74	-0.00231	33	26				R.SGGGGGGGLGSGGSIR.S	[14-29]
	High	Unambiguous	[R].SGGGGGGGLGSGGSIR.[S]		1	sp	85	0	2	6.29993e-08	616.8	1232.59	1232.6	-4.14	-0.00255	33	26				R.SGGGGGGGLGSGGSIR.S	[14-29]
	High	Unambiguous	[R].QVLDNLTMEK.[S]		1	sp	59	0	2	2.81419e-05	595.806	1190.6	1190.61	-3.78	-0.00225	33	26				R.QVLDNLTMEK.S	[262-271]
	High	Unambiguous	[R].GSRGGSGGSYGGGGSGGGYGGGSGSR.[G]		1	sp	59	1	3	4.25313e-05	697.962	2091.87	2091.88	-5.49	-0.00383	35	28				R.GSRGGSGGSYGGGGSGGGYGGGSGSR.G	[488-513]
	High	Unambiguous	[R].GSRGGSGGSYGGGGSGGGYGGGSGSR.[G]		1	sp	66	1	3	9.85404e-06	697.961	2091.87	2091.88	-6.1	-0.00426	35	28				R.GSRGGSGGSYGGGGSGGGYGGGSGSR.G	[488-513]
	High	Unambiguous	[R].GGSGGSYGGGGSGGGYGGGSGSR.[G]		1	sp	61	0	3	1.95492e-05	597.911	1791.72	1791.73	-5.76	-0.00344	34	27				R.GGSGGSYGGGGSGGGYGGGSGSR.G	[491-513]
	High	Unambiguous	[R].GGSGGSYGGGGSGGGYGGGSGSR.[G]		1	sp	128	0	2	4.00986e-12	896.362	1791.72	1791.73	-5.79	-0.00519	34	27				R.GGSGGSYGGGGSGGGYGGGSGSR.G	[491-513]
	High	Unambiguous	[R].mTLDDFR.[I]	M1(Oxidation)	1	sp	36	0	2	0.0038652	457.205	913.403	913.408	-6.44	-0.00294	32	25				R.MTLDDFR.I	[234-240]
	High	Unambiguous	[K].KGPAAIQK.[N]		1	sp	58	1	2	1.00853e-05	406.75	812.493	812.499	-6.81	-0.00276	28	21				K.KGPAAIQK.N	[192-199]
	High	Unambiguous	[R].LASYLDK.[V]		2	sp; sp	35	0	2	0.00277841	405.221	809.435	809.44	-6.32	-0.00256	29	22				R.LASYLDK.V	[164-170]
	High	Unambiguous	[K].SLEDTKNR.[Y]		1	sp	37	1	3	0.00461233	321.499	962.483	962.49	-7.36	-0.00236	33	26				K.SLEDTKNR.Y	[397-404]
	High	Unambiguous	[R].QGVDADINGLR.[Q]		1	sp	37	0	2	0.00401259	579.296	1157.58	1157.59	-5.43	-0.00314	33	26				R.QGVDADINGLR.Q	[251-261]
	High	Unambiguous	[R].QEYEQLIAK.[N]		1	sp	61	0	2	1.9588e-05	561.293	1121.58	1121.58	-5.27	-0.00295	33	26				R.QEYEQLIAK.N	[328-336]
	Medium	Unambiguous	[K].STmQELNSR.[L]	M3(Oxidation)	1	sp	32	0	2	0.0111119	541.249	1081.49	1081.49	-4.12	-0.00223	32	25				K.STMQELNSR.L	[155-163]
	High	Unambiguous	[K].STMQELNSR.[L]		1	sp	40	0	2	0.00170351	533.251	1065.5	1065.5	-3.57	-0.0019	32	25				K.STMQELNSR.L	[155-163]
	High	Unambiguous	[K].STMQELNSR.[L]		1	sp	40	0	2	0.00175123	533.251	1065.5	1065.5	-3.57	-0.0019	32	25				K.STMQELNSR.L	[155-163]
	High	Unambiguous	[K].STmQELNSR.[L]	M3(Oxidation)	1	sp	53	0	2	9.95767e-05	541.247	1081.49	1081.49	-6.04	-0.00327	32	25				K.STMQELNSR.L	[155-163]
sp		22	11	12	9	1	645	65.8	8	579	Acetyl [N-Term]
	Confidence	PSM Ambiguity	Annotated Sequence	Modifications	# Proteins	Protein Accessions	Ions Score	# Missed Cleavages	Charge	Expectation Value	m/z [Da]	MH+ [Da]	Theo. MH+ [Da]	DeltaM [ppm]	Deltam/z [Da]	Identity Strict	Identity Relaxed	ptmRS: Best Site Probabilities	ptmRS: Binomial Peptide Score	ptmRS: Isoform Confidence Probability [Probability]	Sequences in Protein	Positions in Protein	PSM Modification Positions in Protein
	High	Unambiguous	[R].FLEQQNQVLQTK.[W]		2	sp; sp	84	0	2	1.12233e-07	738.392	1475.78	1475.79	-5.75	-0.00424	34	27				R.FLEQQNQVLQTK.W	[204-215]
	High	Unambiguous	[R].GFSSGSAVVSGGSR.[R]		1	sp	78	0	2	4.70586e-07	627.804	1254.6	1254.61	-6	-0.00376	34	27				R.GFSSGSAVVSGGSR.R	[21-34]
	High	Unambiguous	[K].GGSISGGGYGSGGGK.[H]		1	sp	47	0	2	0.000503278	599.275	1197.54	1197.55	-5.68	-0.0034	33	26				K.GGSISGGGYGSGGGK.H	[587-601]
	High	Unambiguous	[R].YGSGGGSKGGSISGGGYGSGGGK.[H]		1	sp	53	1	3	0.000207889	630.955	1890.85	1890.86	-4.17	-0.00263	35	28				R.YGSGGGSKGGSISGGGYGSGGGK.H	[579-601]
	High	Unambiguous	[R].GGSGGGGSISGGGYGSGGGSGGR.[Y]		1	sp	61	0	2	2.51885e-05	871.374	1741.74	1741.75	-3.91	-0.00341	35	28				R.GGSGGGGSISGGGYGSGGGSGGR.Y	[556-578]
	High	Unambiguous	[R].GGSGGGGSISGGGYGSGGGSGGR.[Y]		1	sp	118	0	2	5.06548e-11	871.373	1741.74	1741.75	-5.25	-0.00457	34	27				R.GGSGGGGSISGGGYGSGGGSGGR.Y	[556-578]
	High	Unambiguous	[R].GSSSGGGYSSGSSSYGSGGR.[Q]		1	sp	125	0	2	8.18734e-12	870.852	1740.7	1740.71	-5.52	-0.0048	33	26				R.GSSSGGGYSSGSSSYGSGGR.Q	[531-550]
	High	Unambiguous	[R].GGSSSGGGYGSGGGGSSSVK.[G]		1	sp	71	0	2	2.20536e-06	794.84	1588.67	1588.68	-6.75	-0.00536	34	27				R.GGSSSGGGYGSGGGGSSSVK.G	[610-629]
	High	Unambiguous	[M].scQIScK.[S]	N-Term(Prot)(Acetyl); C2(Carbamidomethyl); C6(Carbamidomethyl)	1	sp	36	0	2	0.00172279	462.696	924.386	924.391	-6.16	-0.00285	28	21				M.SCQISCK.S	[2-8]	1xAcetyl [N-Term]
	High	Unambiguous	[K].AAFGGSGGR.[G]		1	sp	51	0	2	5.3923e-05	390.191	779.375	779.379	-6.23	-0.00243	28	21				K.AAFGGSGGR.G	[522-530]
	High	Unambiguous	[K].YEDEINKR.[T]		2	sp; sp	33	1	2	0.00945827	533.759	1066.51	1066.52	-4.43	-0.00236	33	26				K.YEDEINKR.T	[274-281]
	Medium	Unambiguous	[K].LLEGEEcR.[M]	C7(Carbamidomethyl)	1	sp	27	0	2	0.0336398	503.235	1005.46	1005.47	-4.01	-0.00202	32	25				K.LLEGEECR.M	[489-496]
AT4G04020.1	fibrillin	20	5	6	4	1	318	34.9	5.6	296
	Confidence	PSM Ambiguity	Annotated Sequence	Modifications	# Proteins	Protein Accessions	Ions Score	# Missed Cleavages	Charge	Expectation Value	m/z [Da]	MH+ [Da]	Theo. MH+ [Da]	DeltaM [ppm]	Deltam/z [Da]	Identity Strict	Identity Relaxed	ptmRS: Best Site Probabilities	ptmRS: Binomial Peptide Score	ptmRS: Isoform Confidence Probability [Probability]	Sequences in Protein	Positions in Protein	PSM Modification Positions in Protein
	High	Unambiguous	[R].VFASSSTVSVADK.[A]		1	AT4G04020.1	92	0	2	1.46628e-08	649.331	1297.66	1297.66	-5.96	-0.00387	33	26				R.VFASSSTVSVADK.A	[71-83]
	High	Unambiguous	[R].SLADSLYGTDR.[G]		1	AT4G04020.1	66	0	2	6.80981e-06	599.289	1197.57	1197.57	-3.95	-0.00237	34	27				R.SLADSLYGTDR.G	[97-107]
	High	Unambiguous	[KR].GLLTSVQDTASSVAR.[T]		2	AT4G04020.1; AT4G22240.1	55	0	2	8.37751e-05	752.899	1504.79	1504.8	-3.65	-0.00275	33	26				K.GLLTSVQDTASSVAR.T	[251-265]
	High	Unambiguous	[R].FAGPFSTTSFSTNAK.[F]		1	AT4G04020.1	64	0	2	1.19441e-05	781.875	1562.74	1562.75	-3.34	-0.00261	34	27				R.FAGPFSTTSFSTNAK.F	[190-204]
	High	Unambiguous	[K].AIESVEETER.[L]		1	AT4G04020.1	56	0	2	6.11041e-05	581.781	1162.56	1162.56	-3.03	-0.00176	33	26				K.AIESVEETER.L	[84-93]
	High	Unambiguous	[K].AIESVEETER.[L]		1	AT4G04020.1	55	0	2	7.26192e-05	581.781	1162.55	1162.56	-3.87	-0.00225	33	26				K.AIESVEETER.L	[84-93]
sp		34	5	7	5	1	231	24.4	7.18	285
	Confidence	PSM Ambiguity	Annotated Sequence	Modifications	# Proteins	Protein Accessions	Ions Score	# Missed Cleavages	Charge	Expectation Value	m/z [Da]	MH+ [Da]	Theo. MH+ [Da]	DeltaM [ppm]	Deltam/z [Da]	Identity Strict	Identity Relaxed	ptmRS: Best Site Probabilities	ptmRS: Binomial Peptide Score	ptmRS: Isoform Confidence Probability [Probability]	Sequences in Protein	Positions in Protein	PSM Modification Positions in Protein
	High	Unambiguous	[K].IITHPNFNGNTLDNDIMLIK.[L]		1	sp	66	0	3	7.28285e-06	761.731	2283.18	2283.18	-0.41	-0.00031	34	27				K.IITHPNFNGNTLDNDIMLIK.L	[78-97]
	High	Unambiguous	[R].LGEHNIDVLEGNEQFINAAK.[I]		1	sp	63	0	3	1.53048e-05	737.704	2211.1	2211.1	-2.51	-0.00185	35	28				R.LGEHNIDVLEGNEQFINAAK.I	[58-77]
	High	Unambiguous	[R].ScAAAGTEcLISGWGNTK.[S]	C2(Carbamidomethyl); C9(Carbamidomethyl)	1	sp	38	0	2	0.00716009	941.922	1882.84	1882.84	-3.31	-0.00311	36	29				R.SCAAAGTECLISGWGNTK.S	[116-133]
	High	Unambiguous	[K].APVLSDSScK.[S]	C9(Carbamidomethyl)	1	sp	58	0	2	3.32616e-05	532.256	1063.5	1063.51	-3.67	-0.00195	32	26				K.APVLSDSSCK.S	[148-157]
	High	Unambiguous	[K].LSSPATLNSR.[V]		1	sp	36	0	2	0.00466695	523.284	1045.56	1045.56	-3.04	-0.00159	32	25				K.LSSPATLNSR.V	[98-107]
	High	Unambiguous	[K].LSSPATLNSR.[V]		1	sp	50	0	2	0.000224938	523.283	1045.56	1045.56	-3.97	-0.00208	33	26				K.LSSPATLNSR.V	[98-107]
	High	Unambiguous	[K].LSSPATLNSR.[V]		1	sp	71	0	2	1.67634e-06	523.283	1045.56	1045.56	-5.61	-0.00293	32	25				K.LSSPATLNSR.V	[98-107]
sp		12	6	6	5	1	593	59.5	5.21	217
	Confidence	PSM Ambiguity	Annotated Sequence	Modifications	# Proteins	Protein Accessions	Ions Score	# Missed Cleavages	Charge	Expectation Value	m/z [Da]	MH+ [Da]	Theo. MH+ [Da]	DeltaM [ppm]	Deltam/z [Da]	Identity Strict	Identity Relaxed	ptmRS: Best Site Probabilities	ptmRS: Binomial Peptide Score	ptmRS: Isoform Confidence Probability [Probability]	Sequences in Protein	Positions in Protein	PSM Modification Positions in Protein
	Medium	Unambiguous	[R].SLLEGEGSSGGGGR.[G]		1	sp	31	0	2	0.0272985	631.799	1262.59	1262.6	-5.74	-0.00362	34	27				R.SLLEGEGSSGGGGR.G	[451-464]
	High	Unambiguous	[K].SSSSGSVGESSSKGPR.[Y]		1	sp	42	1	3	0.00235223	499.234	1495.69	1495.7	-7	-0.00349	35	28				K.SSSSGSVGESSSKGPR.Y	[577-592]
	High	Unambiguous	[K].GSLGGGFSSGGFSGGSFSR.[G]		1	sp	101	0	2	2.94412e-09	854.387	1707.77	1707.77	-3.5	-0.00299	35	28				K.GSLGGGFSSGGFSGGSFSR.G	[41-59]
	High	Unambiguous	[R].LASYLDK.[V]		2	sp; sp	35	0	2	0.00277841	405.221	809.435	809.44	-6.32	-0.00256	29	22				R.LASYLDK.V	[157-163]
	Medium	Unambiguous	[K].DAEAWFNEK.[S]		1	sp	28	0	2	0.0333127	555.247	1109.49	1109.49	-3.43	-0.0019	32	25				K.DAEAWFNEK.S	[335-343]
	High	Unambiguous	[K].VTmQNLNDR.[L]	M3(Oxidation)	1	sp	76	0	2	5.14085e-07	553.764	1106.52	1106.53	-4.93	-0.00272	32	25				K.VTMQNLNDR.L	[148-156]
AT2G42130.3	Plastid-lipid associated protein PAP / fibrillin family protein	14	3	3	3	1	271	30	4.74	172	Acetyl [N-Term]
	Confidence	PSM Ambiguity	Annotated Sequence	Modifications	# Proteins	Protein Accessions	Ions Score	# Missed Cleavages	Charge	Expectation Value	m/z [Da]	MH+ [Da]	Theo. MH+ [Da]	DeltaM [ppm]	Deltam/z [Da]	Identity Strict	Identity Relaxed	ptmRS: Best Site Probabilities	ptmRS: Binomial Peptide Score	ptmRS: Isoform Confidence Probability [Probability]	Sequences in Protein	Positions in Protein	PSM Modification Positions in Protein
	High	Unambiguous	[R].DTEGVPEVLTR.[I]		3	AT2G42130.5; AT2G42130.4; AT2G42130.3	70	0	2	2.67332e-06	608.312	1215.62	1215.62	-3.96	-0.00241	33	26				R.DTEGVPEVLTR.I	[245-255]
	High	Unambiguous	[K].DAGGFEALVTGK.[T]		4	AT2G42130.1; AT2G42130.2; AT2G42130.4; AT2G42130.3	57	0	2	4.66237e-05	582.797	1164.59	1164.59	-3.25	-0.00189	33	26				K.DAGGFEALVTGK.T	[53-64]
	High	Unambiguous	[M].vQETVQGSPLVYAR.[E]	N-Term(Prot)(Acetyl)	1	AT2G42130.3	81	0	2	1.83117e-07	794.918	1588.83	1588.83	-2.39	-0.0019	33	26				M.VQETVQGSPLVYAR.E	[2-15]	1xAcetyl [N-Term]
AT1G76180.1	Dehydrin family protein	15	2	2	2	1	185	20.8	5.48	111	Acetyl [N-Term]
	Confidence	PSM Ambiguity	Annotated Sequence	Modifications	# Proteins	Protein Accessions	Ions Score	# Missed Cleavages	Charge	Expectation Value	m/z [Da]	MH+ [Da]	Theo. MH+ [Da]	DeltaM [ppm]	Deltam/z [Da]	Identity Strict	Identity Relaxed	ptmRS: Best Site Probabilities	ptmRS: Binomial Peptide Score	ptmRS: Isoform Confidence Probability [Probability]	Sequences in Protein	Positions in Protein	PSM Modification Positions in Protein
	High	Unambiguous	[K].VATEESSAEVTDR.[G]		1	AT1G76180.1	91	0	2	2.06971e-08	697.323	1393.64	1393.64	-4.42	-0.00308	34	27				K.VATEESSAEVTDR.G	[16-28]
	High	Unambiguous	[M].aEEIKNVPEQEVPK.[V]	N-Term(Prot)(Acetyl)	1	AT1G76180.1	36	1	2	0.00585399	826.426	1651.85	1651.85	-5.13	-0.00424	33	26				M.AEEIKNVPEQEVPK.V	[2-15]	1xAcetyl [N-Term]
AT4G22240.1	Plastid-lipid associated protein PAP / fibrillin family protein	13	3	3	2	1	310	33.6	5.83	94
	Confidence	PSM Ambiguity	Annotated Sequence	Modifications	# Proteins	Protein Accessions	Ions Score	# Missed Cleavages	Charge	Expectation Value	m/z [Da]	MH+ [Da]	Theo. MH+ [Da]	DeltaM [ppm]	Deltam/z [Da]	Identity Strict	Identity Relaxed	ptmRS: Best Site Probabilities	ptmRS: Binomial Peptide Score	ptmRS: Isoform Confidence Probability [Probability]	Sequences in Protein	Positions in Protein	PSM Modification Positions in Protein
	High	Unambiguous	[R].FAGPLGTNSISTNAK.[F]		1	AT4G22240.1	43	0	2	0.00119117	739.383	1477.76	1477.76	-4.35	-0.00321	34	27				R.FAGPLGTNSISTNAK.F	[182-196]
	High	Unambiguous	[KR].GLLTSVQDTASSVAR.[T]		2	AT4G04020.1; AT4G22240.1	55	0	2	8.37751e-05	752.899	1504.79	1504.8	-3.65	-0.00275	33	26				R.GLLTSVQDTASSVAR.T	[243-257]
	High	Unambiguous	[R].GLSASSETR.[A]		1	AT4G22240.1	34	0	2	0.00701203	454.224	907.441	907.448	-7.29	-0.00331	32	25				R.GLSASSETR.A	[100-108]
AT5G66570.1	PS II oxygen-evolving complex 1	7	2	2	1	1	332	35.1	5.66	74
	Confidence	PSM Ambiguity	Annotated Sequence	Modifications	# Proteins	Protein Accessions	Ions Score	# Missed Cleavages	Charge	Expectation Value	m/z [Da]	MH+ [Da]	Theo. MH+ [Da]	DeltaM [ppm]	Deltam/z [Da]	Identity Strict	Identity Relaxed	ptmRS: Best Site Probabilities	ptmRS: Binomial Peptide Score	ptmRS: Isoform Confidence Probability [Probability]	Sequences in Protein	Positions in Protein	PSM Modification Positions in Protein
	High	Unambiguous	[K].NTAASVGEITLK.[IV]		2	AT3G50820.1; AT5G66570.1	58	0	2	3.54342e-05	602.329	1203.65	1203.66	-5.63	-0.00339	33	26				K.NTAASVGEITLK.V	[277-288]
	Medium	Unambiguous	[K].NAPPEFQNTK.[L]		1	AT5G66570.1	31	0	2	0.0159642	573.281	1145.55	1145.56	-3.98	-0.00228	33	26				K.NAPPEFQNTK.L	[153-162]
AT3G50820.1	photosystem II subunit O-2	6	2	2	1	1	331	35	6.16	68
	Confidence	PSM Ambiguity	Annotated Sequence	Modifications	# Proteins	Protein Accessions	Ions Score	# Missed Cleavages	Charge	Expectation Value	m/z [Da]	MH+ [Da]	Theo. MH+ [Da]	DeltaM [ppm]	Deltam/z [Da]	Identity Strict	Identity Relaxed	ptmRS: Best Site Probabilities	ptmRS: Binomial Peptide Score	ptmRS: Isoform Confidence Probability [Probability]	Sequences in Protein	Positions in Protein	PSM Modification Positions in Protein
	High	Unambiguous	[K].NTAASVGEITLK.[IV]		2	AT3G50820.1; AT5G66570.1	58	0	2	3.54342e-05	602.329	1203.65	1203.66	-5.63	-0.00339	33	26				K.NTAASVGEITLK.I	[276-287]
	Medium	Unambiguous	[R].GDEEELSK.[E]		1	AT3G50820.1	25	0	2	0.0352707	453.703	906.399	906.405	-6.47	-0.00293	30	23				R.GDEEELSK.E	[264-271]
AT2G37620.1	actin 1	5	2	2	2	1	377	41.8	5.49	57
	Confidence	PSM Ambiguity	Annotated Sequence	Modifications	# Proteins	Protein Accessions	Ions Score	# Missed Cleavages	Charge	Expectation Value	m/z [Da]	MH+ [Da]	Theo. MH+ [Da]	DeltaM [ppm]	Deltam/z [Da]	Identity Strict	Identity Relaxed	ptmRS: Best Site Probabilities	ptmRS: Binomial Peptide Score	ptmRS: Isoform Confidence Probability [Probability]	Sequences in Protein	Positions in Protein	PSM Modification Positions in Protein
	High	Unambiguous	[K].VVAPPER.[K]		9	AT5G59370.1; AT3G18780.2; AT2G42100.1; AT5G09810.1; AT1G49240.1; AT2G37620.1; AT3G46520.1; AT3G12110.1; AT3G18780.1	40	0	2	0.000479466	384.222	767.437	767.441	-5.39	-0.00207	26	19				K.VVAPPER.K	[331-337]
	Medium	Unambiguous	[R].GYSFTTTAER.[E]		3	AT5G59370.1; AT2G37620.1; AT3G46520.1	33	0	2	0.0132766	566.766	1132.52	1132.53	-2.72	-0.00154	34	27				R.GYSFTTTAER.E	[199-208]
AT4G37200.1	Thioredoxin superfamily protein	4	1	1	1	1	261	28.7	5.38	56
	Confidence	PSM Ambiguity	Annotated Sequence	Modifications	# Proteins	Protein Accessions	Ions Score	# Missed Cleavages	Charge	Expectation Value	m/z [Da]	MH+ [Da]	Theo. MH+ [Da]	DeltaM [ppm]	Deltam/z [Da]	Identity Strict	Identity Relaxed	ptmRS: Best Site Probabilities	ptmRS: Binomial Peptide Score	ptmRS: Isoform Confidence Probability [Probability]	Sequences in Protein	Positions in Protein	PSM Modification Positions in Protein
	High	Unambiguous	[R].EGNEEGNVVGR.[L]		1	AT4G37200.1	56	0	2	6.05619e-05	580.268	1159.53	1159.53	-3.85	-0.00223	33	26				R.EGNEEGNVVGR.L	[204-214]
AT3G22400.1	PLAT/LH2 domain-containing lipoxygenase family protein	1	1	1	1	1	886	101	6.62	50
	Confidence	PSM Ambiguity	Annotated Sequence	Modifications	# Proteins	Protein Accessions	Ions Score	# Missed Cleavages	Charge	Expectation Value	m/z [Da]	MH+ [Da]	Theo. MH+ [Da]	DeltaM [ppm]	Deltam/z [Da]	Identity Strict	Identity Relaxed	ptmRS: Best Site Probabilities	ptmRS: Binomial Peptide Score	ptmRS: Isoform Confidence Probability [Probability]	Sequences in Protein	Positions in Protein	PSM Modification Positions in Protein
	High	Unambiguous	[R].TDEEFAR.[E]		2	AT1G55020.1; AT3G22400.1	50	0	2	9.07165e-05	434.194	867.381	867.384	-3.55	-0.00154	29	22				R.TDEEFAR.E	[384-390]
AT5G13490.1	ADP/ATP carrier 2	2	1	1	1	1	385	41.7	9.79	47
	Confidence	PSM Ambiguity	Annotated Sequence	Modifications	# Proteins	Protein Accessions	Ions Score	# Missed Cleavages	Charge	Expectation Value	m/z [Da]	MH+ [Da]	Theo. MH+ [Da]	DeltaM [ppm]	Deltam/z [Da]	Identity Strict	Identity Relaxed	ptmRS: Best Site Probabilities	ptmRS: Binomial Peptide Score	ptmRS: Isoform Confidence Probability [Probability]	Sequences in Protein	Positions in Protein	PSM Modification Positions in Protein
	High	Unambiguous	[R].GNTANVIR.[Y]		3	AT5G13490.1; AT4G28390.1; AT3G08580.1	47	0	2	0.000284623	422.733	844.458	844.464	-6.5	-0.00274	31	24				R.GNTANVIR.Y	[150-157]
AT2G46910.1	Plastid-lipid associated protein PAP / fibrillin family protein	3	1	1	1	1	284	31.6	8.16	47
	Confidence	PSM Ambiguity	Annotated Sequence	Modifications	# Proteins	Protein Accessions	Ions Score	# Missed Cleavages	Charge	Expectation Value	m/z [Da]	MH+ [Da]	Theo. MH+ [Da]	DeltaM [ppm]	Deltam/z [Da]	Identity Strict	Identity Relaxed	ptmRS: Best Site Probabilities	ptmRS: Binomial Peptide Score	ptmRS: Isoform Confidence Probability [Probability]	Sequences in Protein	Positions in Protein	PSM Modification Positions in Protein
	High	Unambiguous	[R].GLTATSDQR.[S]		1	AT2G46910.1	47	0	2	0.000367425	474.738	948.468	948.475	-6.46	-0.00306	32	25				R.GLTATSDQR.S	[77-85]
sp		6	1	1	1	1	148	16.5	9.16	42
	Confidence	PSM Ambiguity	Annotated Sequence	Modifications	# Proteins	Protein Accessions	Ions Score	# Missed Cleavages	Charge	Expectation Value	m/z [Da]	MH+ [Da]	Theo. MH+ [Da]	DeltaM [ppm]	Deltam/z [Da]	Identity Strict	Identity Relaxed	ptmRS: Best Site Probabilities	ptmRS: Binomial Peptide Score	ptmRS: Isoform Confidence Probability [Probability]	Sequences in Protein	Positions in Protein	PSM Modification Positions in Protein
	High	Unambiguous	[R].ATNYNAGDR.[S]		1	sp	42	0	2	0.000839877	491.219	981.431	981.438	-7.26	-0.00356	31	24				R.ATNYNAGDR.S	[60-68]
AT5G19760.1	Mitochondrial substrate carrier family protein	3	1	1	1	1	298	31.9	9.23	41
	Confidence	PSM Ambiguity	Annotated Sequence	Modifications	# Proteins	Protein Accessions	Ions Score	# Missed Cleavages	Charge	Expectation Value	m/z [Da]	MH+ [Da]	Theo. MH+ [Da]	DeltaM [ppm]	Deltam/z [Da]	Identity Strict	Identity Relaxed	ptmRS: Best Site Probabilities	ptmRS: Binomial Peptide Score	ptmRS: Isoform Confidence Probability [Probability]	Sequences in Protein	Positions in Protein	PSM Modification Positions in Protein
	High	Unambiguous	[R].QATYTTAR.[L]		1	AT5G19760.1	41	0	2	0.00244995	456.229	911.451	911.458	-8.11	-0.00369	34	27				R.QATYTTAR.L	[76-83]
AT3G47860.1	chloroplastic lipocalin	3	1	1	1	1	353	39.1	6.74	38
	Confidence	PSM Ambiguity	Annotated Sequence	Modifications	# Proteins	Protein Accessions	Ions Score	# Missed Cleavages	Charge	Expectation Value	m/z [Da]	MH+ [Da]	Theo. MH+ [Da]	DeltaM [ppm]	Deltam/z [Da]	Identity Strict	Identity Relaxed	ptmRS: Best Site Probabilities	ptmRS: Binomial Peptide Score	ptmRS: Isoform Confidence Probability [Probability]	Sequences in Protein	Positions in Protein	PSM Modification Positions in Protein
	High	Unambiguous	[R].TPNPGPEFIAK.[Y]		1	AT3G47860.1	38	0	2	0.00225489	585.808	1170.61	1170.62	-4.85	-0.00284	31	24				R.TPNPGPEFIAK.Y	[267-277]
AT1G77490.1	thylakoidal ascorbate peroxidase	2	1	1	1	1	426	46.1	7.28	38
	Confidence	PSM Ambiguity	Annotated Sequence	Modifications	# Proteins	Protein Accessions	Ions Score	# Missed Cleavages	Charge	Expectation Value	m/z [Da]	MH+ [Da]	Theo. MH+ [Da]	DeltaM [ppm]	Deltam/z [Da]	Identity Strict	Identity Relaxed	ptmRS: Best Site Probabilities	ptmRS: Binomial Peptide Score	ptmRS: Isoform Confidence Probability [Probability]	Sequences in Protein	Positions in Protein	PSM Modification Positions in Protein
	High	Unambiguous	[K].LSNLGAK.[F]		1	AT1G77490.1	38	0	2	0.000476828	351.709	702.41	702.414	-5.72	-0.00201	24	17				K.LSNLGAK.F	[336-342]
AT1G50250.1	FTSH protease 1	1	1	1	1	1	716	76.7	5.83	37
	Confidence	PSM Ambiguity	Annotated Sequence	Modifications	# Proteins	Protein Accessions	Ions Score	# Missed Cleavages	Charge	Expectation Value	m/z [Da]	MH+ [Da]	Theo. MH+ [Da]	DeltaM [ppm]	Deltam/z [Da]	Identity Strict	Identity Relaxed	ptmRS: Best Site Probabilities	ptmRS: Binomial Peptide Score	ptmRS: Isoform Confidence Probability [Probability]	Sequences in Protein	Positions in Protein	PSM Modification Positions in Protein
	High	Unambiguous	[K].NAVVSEEK.[K]		2	AT1G50250.1; AT5G42270.1	37	0	2	0.00318798	438.224	875.44	875.447	-7.53	-0.0033	32	25				K.NAVVSEEK.K	[510-517]
AT4G13890.1	Pyridoxal phosphate (PLP)-dependent transferases superfamily protein	2	1	1	1	1	470	52.2	5.97	36
	Confidence	PSM Ambiguity	Annotated Sequence	Modifications	# Proteins	Protein Accessions	Ions Score	# Missed Cleavages	Charge	Expectation Value	m/z [Da]	MH+ [Da]	Theo. MH+ [Da]	DeltaM [ppm]	Deltam/z [Da]	Identity Strict	Identity Relaxed	ptmRS: Best Site Probabilities	ptmRS: Binomial Peptide Score	ptmRS: Isoform Confidence Probability [Probability]	Sequences in Protein	Positions in Protein	PSM Modification Positions in Protein
	High	Unambiguous	[K].YSEGmPGNR.[Y]	M5(Oxidation)	1	AT4G13890.1	36	0	2	0.00272763	513.716	1026.42	1026.43	-6.51	-0.00334	30	23				K.YSEGMPGNR.Y	[59-67]
sp		1	1	1	1	1	600	64.9	7.74	36
	Confidence	PSM Ambiguity	Annotated Sequence	Modifications	# Proteins	Protein Accessions	Ions Score	# Missed Cleavages	Charge	Expectation Value	m/z [Da]	MH+ [Da]	Theo. MH+ [Da]	DeltaM [ppm]	Deltam/z [Da]	Identity Strict	Identity Relaxed	ptmRS: Best Site Probabilities	ptmRS: Binomial Peptide Score	ptmRS: Isoform Confidence Probability [Probability]	Sequences in Protein	Positions in Protein	PSM Modification Positions in Protein
	High	Unambiguous	[R].FLEQQNK.[L]		7	sp; sp; sp; sp; sp; sp; sp	36	0	2	0.00479976	453.735	906.463	906.468	-5.2	-0.00236	33	26				R.FLEQQNK.L	[185-191]
AT4G18850.1	unknown protein; Has 6 Blast hits to 6 proteins in 2 species: Archae - 0; Bacteria - 0; Metazoa - 0; Fungi - 0; Plants - 6; Viruses - 0; Other Eukaryotes - 0 (source: NCBI BLink).	17	1	1	1	1	59	6.6	3.87	30
	Confidence	PSM Ambiguity	Annotated Sequence	Modifications	# Proteins	Protein Accessions	Ions Score	# Missed Cleavages	Charge	Expectation Value	m/z [Da]	MH+ [Da]	Theo. MH+ [Da]	DeltaM [ppm]	Deltam/z [Da]	Identity Strict	Identity Relaxed	ptmRS: Best Site Probabilities	ptmRS: Binomial Peptide Score	ptmRS: Isoform Confidence Probability [Probability]	Sequences in Protein	Positions in Protein	PSM Modification Positions in Protein
	Medium	Unambiguous	[M].VDLDQLQQIR.[D]		1	AT4G18850.1	30	0	2	0.014872	614.335	1227.66	1227.67	-5.72	-0.00351	31	24				M.VDLDQLQQIR.D	[2-11]
AT2G38560.1	transcript elongation factor IIS	2	1	1	1	1	378	42	8.91	26
	Confidence	PSM Ambiguity	Annotated Sequence	Modifications	# Proteins	Protein Accessions	Ions Score	# Missed Cleavages	Charge	Expectation Value	m/z [Da]	MH+ [Da]	Theo. MH+ [Da]	DeltaM [ppm]	Deltam/z [Da]	Identity Strict	Identity Relaxed	ptmRS: Best Site Probabilities	ptmRS: Binomial Peptide Score	ptmRS: Isoform Confidence Probability [Probability]	Sequences in Protein	Positions in Protein	PSM Modification Positions in Protein
	Medium	Unambiguous	[R].KQENNQIK.[E]		1	AT2G38560.1	26	1	2	0.0387965	501.269	1001.53	1001.54	-6.49	-0.00325	31	24				R.KQENNQIK.E	[311-318]
AT3G03060.1	P-loop containing nucleoside triphosphate hydrolases superfamily protein	1	1	1	1	1	628	69.5	9.09	25
	Confidence	PSM Ambiguity	Annotated Sequence	Modifications	# Proteins	Protein Accessions	Ions Score	# Missed Cleavages	Charge	Expectation Value	m/z [Da]	MH+ [Da]	Theo. MH+ [Da]	DeltaM [ppm]	Deltam/z [Da]	Identity Strict	Identity Relaxed	ptmRS: Best Site Probabilities	ptmRS: Binomial Peptide Score	ptmRS: Isoform Confidence Probability [Probability]	Sequences in Protein	Positions in Protein	PSM Modification Positions in Protein
	Medium	Selected	[R].LAEDVNR.[R]		1	AT3G03060.1	25	0	2	0.0320089	408.711	816.415	816.421	-7.55	-0.00308	29	22				R.LAEDVNR.R	[239-245]
sp		3	1	1	1	1	214	24.5	5.02	24
	Confidence	PSM Ambiguity	Annotated Sequence	Modifications	# Proteins	Protein Accessions	Ions Score	# Missed Cleavages	Charge	Expectation Value	m/z [Da]	MH+ [Da]	Theo. MH+ [Da]	DeltaM [ppm]	Deltam/z [Da]	Identity Strict	Identity Relaxed	ptmRS: Best Site Probabilities	ptmRS: Binomial Peptide Score	ptmRS: Isoform Confidence Probability [Probability]	Sequences in Protein	Positions in Protein	PSM Modification Positions in Protein
	Medium	Unambiguous	[K].EDVPSER.[Y]		1	sp	24	0	2	0.0188956	416.193	831.379	831.384	-5.9	-0.00245	26	19				K.EDVPSER.Y	[99-105]
AT5G12360.1	unknown protein; BEST Arabidopsis thaliana protein match is: unknown protein (TAIR:AT3G14190.1); Has 30201 Blast hits to 17322 proteins in 780 species: Archae - 12; Bacteria - 1396; Metazoa - 17338; Fungi - 3422; Plants - 5037; Viruses - 0; Other Eukaryotes - 2996 (source: NCBI BLink).	4	1	1	1	1	194	21.8	5.31	22
	Confidence	PSM Ambiguity	Annotated Sequence	Modifications	# Proteins	Protein Accessions	Ions Score	# Missed Cleavages	Charge	Expectation Value	m/z [Da]	MH+ [Da]	Theo. MH+ [Da]	DeltaM [ppm]	Deltam/z [Da]	Identity Strict	Identity Relaxed	ptmRS: Best Site Probabilities	ptmRS: Binomial Peptide Score	ptmRS: Isoform Confidence Probability [Probability]	Sequences in Protein	Positions in Protein	PSM Modification Positions in Protein
	Medium	Unambiguous	[K].NGAGFGSR.[K]		1	AT5G12360.1	22	0	2	0.0287933	383.183	765.359	765.364	-6.79	-0.0026	27	20				K.NGAGFGSR.K	[41-48]
sp		12	1	1	1	1	224	25.1	5.35	22
	Confidence	PSM Ambiguity	Annotated Sequence	Modifications	# Proteins	Protein Accessions	Ions Score	# Missed Cleavages	Charge	Expectation Value	m/z [Da]	MH+ [Da]	Theo. MH+ [Da]	DeltaM [ppm]	Deltam/z [Da]	Identity Strict	Identity Relaxed	ptmRS: Best Site Probabilities	ptmRS: Binomial Peptide Score	ptmRS: Isoform Confidence Probability [Probability]	Sequences in Protein	Positions in Protein	PSM Modification Positions in Protein
	Medium	Unambiguous	[R].DMPIQAFLLYQEPVLGPVRGPFPIIV.[-]		1	sp	22	1	3	0.0480948	970.535	2909.59	2909.6	-3.42	-0.00332	28	21				R.DMPIQAFLLYQEPVLGPVRGPFPIIV.-	[199-224]

## Sheet: spot 4_semi
Accession	Description	Coverage [%]	# Peptides	# PSMs	# Unique Peptides	# Protein Groups	# AAs	MW [kDa]	calc. pI	Score Mascot: A6 Mascot	Modifications
sp		33	21	24	20	1	643	65.8	8.12	886
	Confidence	PSM Ambiguity	Annotated Sequence	Modifications	# Proteins	Protein Accessions	Ions Score	# Missed Cleavages	Charge	Expectation Value	m/z [Da]	MH+ [Da]	Theo. MH+ [Da]	DeltaM [ppm]	Deltam/z [Da]	Identity Strict	Identity Relaxed	ptmRS: Best Site Probabilities	ptmRS: Binomial Peptide Score	ptmRS: Isoform Confidence Probability [Probability]	Sequences in Protein	Positions in Protein	PSM Modification Positions in Protein
	High	Unambiguous	[R].FLEQQNQVLQTK.[W]		2	sp; sp	84	0	2	2.68694e-06	738.392	1475.78	1475.79	-5.75	-0.00424	47	40				R.FLEQQNQVLQTK.W	[199-210]
	High	Unambiguous	[K].SLNNQFASFIDK.[V]		1	sp	66	0	2	0.000180207	692.347	1383.69	1383.69	-2.08	-0.00144	48	41				K.SLNNQFASFIDK.V	[185-196]
	High	Unambiguous	[S].VSTSHTTISGGGSR.[G]		1	sp	53	0	3	0.00415017	449.557	1346.66	1346.67	-6.99	-0.00314	49	42				S.VSTSHTTISGGGSR.G	[504-517]
	High	Unambiguous	[R].SLDLDSIIAEVK.[A]		1	sp	79	0	2	5.11811e-06	651.86	1302.71	1302.72	-1.49	-0.00097	46	39				R.SLDLDSIIAEVK.A	[343-354]
	High	Unambiguous	[K].NMQDMVEDYR.[N]		1	sp	62	0	2	0.000345264	650.766	1300.52	1300.53	-4.36	-0.00284	47	40				K.NMQDMVEDYR.N	[257-266]
	High	Unambiguous	[R].TNAENEFVTIK.[K]		1	sp	63	0	2	0.000331083	633.32	1265.63	1265.64	-4.01	-0.00254	48	41				R.TNAENEFVTIK.K	[277-287]
	High	Unambiguous	[R].GGGGGGYGSGGSSYGSGGGSYGSGGGGGGGR.[G]		1	sp	132	0	2	8.61339e-11	1192.48	2383.94	2383.95	-3.74	-0.00446	50	43				R.GGGGGGYGSGGSSYGSGGGSYGSGGGGGGGR.G	[518-548]
	High	Unambiguous	[R].GGSGGGGGGSSGGRGSGGGSSGGSIGGR.[G]		1	sp	55	1	3	0.00419883	693.972	2079.9	2079.91	-6.91	-0.00479	51	44				R.GGSGGGGGGSSGGRGSGGGSSGGSIGGR.G	[588-615]
	High	Unambiguous	[R].SGGGFSSGSAGIINYQR.[R]		1	sp	93	0	2	5.87908e-07	829.397	1657.79	1657.79	-4.26	-0.00353	50	43				R.SGGGFSSGSAGIINYQR.R	[12-28]
	High	Unambiguous	[R].GGGGGGYGSGGSSYGSGGGSYGSGGGGGGGR.[G]		1	sp	57	0	3	0.00245241	795.319	2383.94	2383.95	-3.6	-0.00286	50	43				R.GGGGGGYGSGGSSYGSGGGSYGSGGGGGGGR.G	[518-548]
	High	Unambiguous	[R].GENALKDAK.[N]		1	sp	50	1	2	0.00521037	473.25	945.493	945.5	-7.36	-0.00348	47	40				R.GENALKDAK.N	[432-440]
	High	Unambiguous	[L].QQVDTSTR.[T]		1	sp	47	0	2	0.00856124	467.73	934.453	934.459	-5.94	-0.00278	46	39				L.QQVDTSTR.T	[215-222]
	High	Unambiguous	[K].KDVDGAYm.[T]	M8(Oxidation)	1	sp	60	1	2	0.000407635	457.697	914.386	914.392	-6.97	-0.00319	45	38				K.KDVDGAYM.T	[288-295]
	High	Unambiguous	[-].sRQFSSR.[S]	N-Term(Acetyl)	1	sp	51	1	2	0.00543383	455.228	909.449	909.454	-5.08	-0.00231	47	40				-.SRQFSSR.S	[1-7]	1xAcetyl [N-Term]
	High	Unambiguous	[K].KDVDGAY.[M]		1	sp	40	1	2	0.010867	384.18	767.353	767.357	-5.61	-0.00215	39	32				K.KDVDGAY.M	[288-294]
	High	Unambiguous	[F].GAGGGFGSR.[S]		1	sp	54	0	2	0.000579003	383.183	765.359	765.364	-6.79	-0.0026	41	34				F.GAGGGFGSR.S	[56-64]
	Medium	Unambiguous	[R].TLLEGEESR.[M]		1	sp	44	0	2	0.0238191	517.259	1033.51	1033.52	-5.54	-0.00286	47	40				R.TLLEGEESR.M	[483-491]
	High	Unambiguous	[K].YEELQITAGR.[H]		1	sp	63	0	2	0.000327858	590.301	1179.6	1179.6	-4.59	-0.0027	48	41				K.YEELQITAGR.H	[376-385]
	High	Unambiguous	[T].NAENEFVTIK.[K]		1	sp	63	0	2	0.000333354	582.796	1164.58	1164.59	-3.99	-0.00232	48	41				T.NAENEFVTIK.K	[278-287]
	Medium	Unambiguous	[S].TSHTTISGGGSR.[G]		1	sp	40	0	3	0.0570534	387.524	1160.56	1160.57	-6.76	-0.00262	47	40				S.TSHTTISGGGSR.G	[506-517]
	High	Unambiguous	[K].KDVDGAYmTK.[V]	M8(Oxidation)	1	sp	56	1	2	0.00163156	572.268	1143.53	1143.54	-5.95	-0.0034	48	41				K.KDVDGAYMTK.V	[288-297]
	High	Unambiguous	[K].KDVDGAYmTK.[V]	M8(Oxidation)	1	sp	53	1	3	0.00342954	381.847	1143.53	1143.54	-6.76	-0.00258	48	41				K.KDVDGAYMTK.V	[288-297]
	High	Unambiguous	[R].GSGGGSSGGSIGGR.[G]		1	sp	94	0	2	2.56991e-07	546.751	1092.5	1092.5	-6.69	-0.00365	47	40				R.GSGGGSSGGSIGGR.G	[602-615]
	High	Unambiguous	[R].GGGGGGYGSGGSSYGSGGGSYGSGGGGGGGR.[G]		1	sp	84	0	2	4.6902e-06	1192.48	2383.94	2383.95	-3.54	-0.00422	50	43				R.GGGGGGYGSGGSSYGSGGGSYGSGGGGGGGR.G	[518-548]
sp		21	14	20	13	1	623	62.1	5.3	710
	Confidence	PSM Ambiguity	Annotated Sequence	Modifications	# Proteins	Protein Accessions	Ions Score	# Missed Cleavages	Charge	Expectation Value	m/z [Da]	MH+ [Da]	Theo. MH+ [Da]	DeltaM [ppm]	Deltam/z [Da]	Identity Strict	Identity Relaxed	ptmRS: Best Site Probabilities	ptmRS: Binomial Peptide Score	ptmRS: Isoform Confidence Probability [Probability]	Sequences in Protein	Positions in Protein	PSM Modification Positions in Protein
	High	Unambiguous	[K].GPAAIQK.[N]		1	sp	37	0	2	0.00506939	342.703	684.399	684.404	-7.56	-0.00259	34	27				K.GPAAIQK.N	[193-199]
	High	Unambiguous	[R].SGGGGGGGLGSGGSIRSS.[Y]		1	sp	50	1	2	0.00846477	703.831	1406.65	1406.66	-4.99	-0.00351	49	42				R.SGGGGGGGLGSGGSIRSS.Y	[14-31]
	High	Unambiguous	[R].FSSSSGYGGGSSR.[V]		1	sp	78	0	2	1.02001e-05	618.265	1235.52	1235.53	-4.14	-0.00256	48	41				R.FSSSSGYGGGSSR.V	[47-59]
	High	Unambiguous	[R].FSSSSGYGGGSSR.[V]		1	sp	66	0	2	0.000174449	618.265	1235.52	1235.53	-4.53	-0.0028	48	41				R.FSSSSGYGGGSSR.V	[47-59]
	High	Unambiguous	[R].SGGGGGGGLGSGGSIR.[S]		1	sp	92	0	2	5.21299e-07	616.8	1232.59	1232.6	-3.74	-0.00231	48	41				R.SGGGGGGGLGSGGSIR.S	[14-29]
	High	Unambiguous	[R].SGGGGGGGLGSGGSIR.[S]		1	sp	85	0	2	2.11954e-06	616.8	1232.59	1232.6	-4.14	-0.00255	48	41				R.SGGGGGGGLGSGGSIR.S	[14-29]
	High	Unambiguous	[R].GSRGGSGGSYGGGGSGGGYGGGSGSR.[G]		1	sp	59	1	3	0.00151826	697.962	2091.87	2091.88	-5.49	-0.00383	51	44				R.GSRGGSGGSYGGGGSGGGYGGGSGSR.G	[488-513]
	High	Unambiguous	[R].GSRGGSGGSYGGGGSGGGYGGGSGSR.[G]		1	sp	66	1	3	0.000343185	697.961	2091.87	2091.88	-6.1	-0.00426	51	44				R.GSRGGSGGSYGGGGSGGGYGGGSGSR.G	[488-513]
	High	Unambiguous	[R].GGSGGSYGGGGSGGGYGGGSGSR.[G]		1	sp	61	0	3	0.00072306	597.911	1791.72	1791.73	-5.76	-0.00344	49	42				R.GGSGGSYGGGGSGGGYGGGSGSR.G	[491-513]
	High	Unambiguous	[R].GGSGGSYGGGGSGGGYGGGSGSR.[G]		1	sp	128	0	2	1.48281e-10	896.362	1791.72	1791.73	-5.79	-0.00519	49	42				R.GGSGGSYGGGGSGGGYGGGSGSR.G	[491-513]
	High	Unambiguous	[Y].GGGEEASGSGGGYGGGSGK.[S]		1	sp	76	0	2	2.33346e-05	764.314	1527.62	1527.63	-6.84	-0.00523	49	42				Y.GGGEEASGSGGGYGGGSGK.S	[601-619]
	High	Unambiguous	[K].KGPAAIQK.[N]		1	sp	58	1	2	0.000272083	406.75	812.493	812.499	-6.81	-0.00276	42	35				K.KGPAAIQK.N	[192-199]
	Medium	Unambiguous	[R].LASYLDK.[V]		2	sp; sp	35	0	2	0.0500113	405.221	809.435	809.44	-6.32	-0.00256	41	34				R.LASYLDK.V	[164-170]
	High	Unambiguous	[R].QVLDNLTMEK.[S]		1	sp	59	0	2	0.000770035	595.806	1190.6	1190.61	-3.78	-0.00225	47	40				R.QVLDNLTMEK.S	[262-271]
	High	Unambiguous	[L].EEANNDLENK.[I]		1	sp	67	0	2	0.000164257	588.259	1175.51	1175.52	-5.8	-0.00341	48	41				L.EEANNDLENK.I	[175-184]
	High	Unambiguous	[S].GGGGGGGLGSGGSIR.[S]		1	sp	55	0	2	0.00219641	573.285	1145.56	1145.57	-2.39	-0.00137	48	41				S.GGGGGGGLGSGGSIR.S	[15-29]
	High	Unambiguous	[R].QEYEQLIAK.[N]		1	sp	61	0	2	0.000508208	561.293	1121.58	1121.58	-5.27	-0.00295	47	40				R.QEYEQLIAK.N	[328-336]
	High	Unambiguous	[K].STmQELNSR.[L]	M3(Oxidation)	1	sp	53	0	2	0.00358105	541.247	1081.49	1081.49	-6.04	-0.00327	48	41				K.STMQELNSR.L	[155-163]
	Medium	Unambiguous	[K].STMQELNSR.[L]		1	sp	40	0	2	0.0523312	533.251	1065.5	1065.5	-3.57	-0.0019	47	40				K.STMQELNSR.L	[155-163]
	Medium	Unambiguous	[K].STMQELNSR.[L]		1	sp	40	0	2	0.0537973	533.251	1065.5	1065.5	-3.57	-0.0019	47	40				K.STMQELNSR.L	[155-163]
sp		21	11	12	10	1	645	65.8	8	615
	Confidence	PSM Ambiguity	Annotated Sequence	Modifications	# Proteins	Protein Accessions	Ions Score	# Missed Cleavages	Charge	Expectation Value	m/z [Da]	MH+ [Da]	Theo. MH+ [Da]	DeltaM [ppm]	Deltam/z [Da]	Identity Strict	Identity Relaxed	ptmRS: Best Site Probabilities	ptmRS: Binomial Peptide Score	ptmRS: Isoform Confidence Probability [Probability]	Sequences in Protein	Positions in Protein	PSM Modification Positions in Protein
	High	Unambiguous	[R].FLEQQNQVLQTK.[W]		2	sp; sp	84	0	2	2.68694e-06	738.392	1475.78	1475.79	-5.75	-0.00424	47	40				R.FLEQQNQVLQTK.W	[204-215]
	High	Unambiguous	[R].GFSSGSAVVSGGSR.[R]		1	sp	78	0	2	1.29528e-05	627.804	1254.6	1254.61	-6	-0.00376	49	42				R.GFSSGSAVVSGGSR.R	[21-34]
	High	Unambiguous	[R].GGSSSGGGYGSGGGGSSSVKGSSGEA.[F]		1	sp	94	1	2	4.47917e-07	1038.93	2076.86	2076.87	-5.01	-0.0052	50	43				R.GGSSSGGGYGSGGGGSSSVKGSSGEA.F	[610-635]
	High	Unambiguous	[R].YGSGGGSKGGSISGGGYGSGGGK.[H]		1	sp	53	1	3	0.0070117	630.955	1890.85	1890.86	-4.17	-0.00263	51	44				R.YGSGGGSKGGSISGGGYGSGGGK.H	[579-601]
	High	Unambiguous	[R].GGSGGGGSISGGGYGSGGGSGGR.[Y]		1	sp	61	0	2	0.000876061	871.374	1741.74	1741.75	-3.91	-0.00341	50	43				R.GGSGGGGSISGGGYGSGGGSGGR.Y	[556-578]
	High	Unambiguous	[R].GGSGGGGSISGGGYGSGGGSGGR.[Y]		1	sp	118	0	2	1.78129e-09	871.373	1741.74	1741.75	-5.25	-0.00457	50	43				R.GGSGGGGSISGGGYGSGGGSGGR.Y	[556-578]
	High	Unambiguous	[R].GSSSGGGYSSGSSSYGSGGR.[Q]		1	sp	125	0	2	3.18276e-10	870.852	1740.7	1740.71	-5.52	-0.0048	49	42				R.GSSSGGGYSSGSSSYGSGGR.Q	[531-550]
	High	Unambiguous	[R].GGSSSGGGYGSGGGGSSSVK.[G]		1	sp	71	0	2	7.55197e-05	794.84	1588.67	1588.68	-6.75	-0.00536	49	42				R.GGSSSGGGYGSGGGGSSSVK.G	[610-629]
	High	Unambiguous	[K].AAFGGSGGR.[G]		1	sp	51	0	2	0.00163849	390.191	779.375	779.379	-6.23	-0.00243	42	35				K.AAFGGSGGR.G	[522-530]
	Medium	Unambiguous	[K].GGSISGGGYGSGGGK.[H]		1	sp	47	0	2	0.0150009	599.275	1197.54	1197.55	-5.68	-0.0034	48	41				K.GGSISGGGYGSGGGK.H	[587-601]
	High	Unambiguous	[T].SSTISSNVASK.[A]		1	sp	55	0	2	0.00238231	540.778	1080.55	1080.55	-4.4	-0.00238	48	41				T.SSTISSNVASK.A	[511-521]
	High	Unambiguous	[F].SSGSAVVSGGSR.[R]		1	sp	51	0	2	0.00449635	525.759	1050.51	1050.52	-6.43	-0.00338	47	40				F.SSGSAVVSGGSR.R	[23-34]
sp		15	10	11	9	1	593	59.5	5.21	386
	Confidence	PSM Ambiguity	Annotated Sequence	Modifications	# Proteins	Protein Accessions	Ions Score	# Missed Cleavages	Charge	Expectation Value	m/z [Da]	MH+ [Da]	Theo. MH+ [Da]	DeltaM [ppm]	Deltam/z [Da]	Identity Strict	Identity Relaxed	ptmRS: Best Site Probabilities	ptmRS: Binomial Peptide Score	ptmRS: Isoform Confidence Probability [Probability]	Sequences in Protein	Positions in Protein	PSM Modification Positions in Protein
	High	Unambiguous	[L].GGGFSSGGFSGGSFSR.[G]		1	sp	62	0	2	0.000497072	725.818	1450.63	1450.63	-3.88	-0.00281	49	42				L.GGGFSSGGFSGGSFSR.G	[44-59]
	Medium	Unambiguous	[K].SSSSGSVGESSSKGP.[R]		1	sp	42	1	2	0.0547554	670.298	1339.59	1339.6	-5.91	-0.00396	48	41				K.SSSSGSVGESSSKGP.R	[577-591]
	High	Unambiguous	[K].SSSSGSVGESSSKGP.[R]		1	sp	84	1	2	2.93375e-06	670.298	1339.59	1339.6	-6.54	-0.00438	49	42				K.SSSSGSVGESSSKGP.R	[577-591]
	Medium	Unambiguous	[K].ELTTEIDNNIE.[Q]		1	sp	43	0	2	0.0400272	645.803	1290.6	1290.61	-5.55	-0.00358	48	42				K.ELTTEIDNNIE.Q	[346-356]
	High	Unambiguous	[S].ALEEQLQQIR.[A]		1	sp	66	0	2	8.46953e-05	614.335	1227.66	1227.67	-5.72	-0.00351	45	38				S.ALEEQLQQIR.A	[413-422]
	High	Unambiguous	[K].SKELTTEIDNNIE.[Q]		1	sp	64	1	2	0.000370592	753.367	1505.73	1505.73	-4.78	-0.0036	49	42				K.SKELTTEIDNNIE.Q	[344-356]
	High	Unambiguous	[K].GSLGGGFSSGGFSGGSFSR.[G]		1	sp	101	0	2	9.64314e-08	854.387	1707.77	1707.77	-3.5	-0.00299	50	43				K.GSLGGGFSSGGFSGGSFSR.G	[41-59]
	High	Unambiguous	[L].EESNYELEGK.[I]		1	sp	55	0	2	0.00221397	599.265	1197.52	1197.53	-3.54	-0.00212	48	41				L.EESNYELEGK.I	[168-177]
	Medium	Unambiguous	[R].LASYLDK.[V]		2	sp; sp	35	0	2	0.0500113	405.221	809.435	809.44	-6.32	-0.00256	41	34				R.LASYLDK.V	[157-163]
	High	Unambiguous	[S].LAETEGR.[Y]		1	sp	49	0	2	0.0040646	388.198	775.389	775.394	-7.56	-0.00293	45	38				S.LAETEGR.Y	[393-399]
	High	Unambiguous	[K].VTmQNLNDR.[L]	M3(Oxidation)	1	sp	76	0	2	1.64323e-05	553.764	1106.52	1106.53	-4.93	-0.00272	47	40				K.VTMQNLNDR.L	[148-156]
sp		33	9	10	9	1	231	24.4	7.18	372
	Confidence	PSM Ambiguity	Annotated Sequence	Modifications	# Proteins	Protein Accessions	Ions Score	# Missed Cleavages	Charge	Expectation Value	m/z [Da]	MH+ [Da]	Theo. MH+ [Da]	DeltaM [ppm]	Deltam/z [Da]	Identity Strict	Identity Relaxed	ptmRS: Best Site Probabilities	ptmRS: Binomial Peptide Score	ptmRS: Isoform Confidence Probability [Probability]	Sequences in Protein	Positions in Protein	PSM Modification Positions in Protein
	High	Unambiguous	[K].IITHPNFNGNTLDNDIMLIK.[L]		1	sp	66	0	3	0.00019622	761.731	2283.18	2283.18	-0.41	-0.00031	48	41				K.IITHPNFNGNTLDNDIMLIK.L	[78-97]
	High	Unambiguous	[R].LGEHNIDVLEGNEQFINAAK.[I]		1	sp	63	0	3	0.000478726	737.704	2211.1	2211.1	-2.51	-0.00185	50	43				R.LGEHNIDVLEGNEQFINAAK.I	[58-77]
	High	Unambiguous	[R].LGEHNIDVLEGNEQFINAA.[K]		1	sp	76	0	2	2.68256e-05	1042.01	2083.01	2083.01	-1.87	-0.00195	50	43				R.LGEHNIDVLEGNEQFINAA.K	[58-76]
	Medium	Unambiguous	[R].ScAAAGTEcLISGWGN.[T]	C2(Carbamidomethyl); C9(Carbamidomethyl)	1	sp	46	0	2	0.0267743	827.352	1653.7	1653.7	-1.14	-0.00094	49	43				R.SCAAAGTECLISGWGN.T	[116-131]
	High	Unambiguous	[R].LGEHNIDVLEGNEQ.[F]		1	sp	63	0	2	0.000503896	783.87	1566.73	1566.74	-4.29	-0.00336	50	43				R.LGEHNIDVLEGNEQ.F	[58-71]
	High	Unambiguous	[L].SSPATLNSR.[V]		1	sp	50	0	2	0.00629786	466.741	932.475	932.48	-4.7	-0.00219	47	40				L.SSPATLNSR.V	[99-107]
	High	Unambiguous	[S].SPATLNSR.[V]		1	sp	58	0	2	0.000819324	423.225	845.442	845.448	-6.64	-0.00281	47	40				S.SPATLNSR.V	[100-107]
	High	Unambiguous	[K].LSSPATLNSR.[V]		1	sp	50	0	2	0.00629827	523.283	1045.56	1045.56	-3.97	-0.00208	47	40				K.LSSPATLNSR.V	[98-107]
	High	Unambiguous	[K].APVLSDSScK.[S]	C9(Carbamidomethyl)	1	sp	58	0	2	0.000973589	532.256	1063.5	1063.51	-3.67	-0.00195	47	40				K.APVLSDSSCK.S	[148-157]
	High	Unambiguous	[K].LSSPATLNSR.[V]		1	sp	71	0	2	4.86907e-05	523.283	1045.56	1045.56	-5.61	-0.00293	47	40				K.LSSPATLNSR.V	[98-107]
AT4G04020.1	fibrillin	20	5	6	4	1	318	34.9	5.6	235
	Confidence	PSM Ambiguity	Annotated Sequence	Modifications	# Proteins	Protein Accessions	Ions Score	# Missed Cleavages	Charge	Expectation Value	m/z [Da]	MH+ [Da]	Theo. MH+ [Da]	DeltaM [ppm]	Deltam/z [Da]	Identity Strict	Identity Relaxed	ptmRS: Best Site Probabilities	ptmRS: Binomial Peptide Score	ptmRS: Isoform Confidence Probability [Probability]	Sequences in Protein	Positions in Protein	PSM Modification Positions in Protein
	High	Unambiguous	[R].VFASSSTVSVADK.[A]		1	AT4G04020.1	92	0	2	4.30766e-07	649.331	1297.66	1297.66	-5.96	-0.00387	48	41				R.VFASSSTVSVADK.A	[71-83]
	High	Unambiguous	[KR].GLLTSVQDTASSVAR.[T]		2	AT4G04020.1; AT4G22240.1	55	0	2	0.00226315	752.899	1504.79	1504.8	-3.65	-0.00275	48	41				K.GLLTSVQDTASSVAR.T	[251-265]
	High	Unambiguous	[R].FAGPFSTTSFSTNAK.[F]		1	AT4G04020.1	64	0	2	0.00035909	781.875	1562.74	1562.75	-3.34	-0.00261	49	42				R.FAGPFSTTSFSTNAK.F	[190-204]
	High	Unambiguous	[R].SLADSLYGTDR.[G]		1	AT4G04020.1	66	0	2	0.000190992	599.289	1197.57	1197.57	-3.95	-0.00237	48	41				R.SLADSLYGTDR.G	[97-107]
	High	Unambiguous	[K].AIESVEETER.[L]		1	AT4G04020.1	56	0	2	0.00170492	581.781	1162.56	1162.56	-3.03	-0.00176	48	41				K.AIESVEETER.L	[84-93]
	High	Unambiguous	[K].AIESVEETER.[L]		1	AT4G04020.1	55	0	2	0.00199133	581.781	1162.55	1162.56	-3.87	-0.00225	48	41				K.AIESVEETER.L	[84-93]
AT2G42130.4	Plastid-lipid associated protein PAP / fibrillin family protein	12	3	3	2	1	299	33	6.3	146
	Confidence	PSM Ambiguity	Annotated Sequence	Modifications	# Proteins	Protein Accessions	Ions Score	# Missed Cleavages	Charge	Expectation Value	m/z [Da]	MH+ [Da]	Theo. MH+ [Da]	DeltaM [ppm]	Deltam/z [Da]	Identity Strict	Identity Relaxed	ptmRS: Best Site Probabilities	ptmRS: Binomial Peptide Score	ptmRS: Isoform Confidence Probability [Probability]	Sequences in Protein	Positions in Protein	PSM Modification Positions in Protein
	High	Unambiguous	[R].DTEGVPEVLTR.[I]		3	AT2G42130.5; AT2G42130.4; AT2G42130.3	70	0	2	6.56135e-05	608.312	1215.62	1215.62	-3.96	-0.00241	47	40				R.DTEGVPEVLTR.I	[273-283]
	High	Unambiguous	[M].vQETVQGSPLVYAR.[E]	N-Term(Acetyl)	4	AT2G42130.1; AT2G42130.2; AT2G42130.4; AT2G42130.3	81	0	2	5.34183e-06	794.918	1588.83	1588.83	-2.39	-0.0019	48	41				M.VQETVQGSPLVYAR.E	[51-64]	1xAcetyl [N-Term]
	High	Unambiguous	[KN].DAGGFEALVTGK.[TI]		5	AT2G42130.1; AT2G42130.2; AT3G58010.1; AT2G42130.4; AT2G42130.3	57	0	2	0.00131506	582.797	1164.59	1164.59	-3.25	-0.00189	48	41				K.DAGGFEALVTGK.T	[81-92]
AT3G58010.1	plastoglobulin 34kD	8	2	2	1	1	308	34.1	5.41	99
	Confidence	PSM Ambiguity	Annotated Sequence	Modifications	# Proteins	Protein Accessions	Ions Score	# Missed Cleavages	Charge	Expectation Value	m/z [Da]	MH+ [Da]	Theo. MH+ [Da]	DeltaM [ppm]	Deltam/z [Da]	Identity Strict	Identity Relaxed	ptmRS: Best Site Probabilities	ptmRS: Binomial Peptide Score	ptmRS: Isoform Confidence Probability [Probability]	Sequences in Protein	Positions in Protein	PSM Modification Positions in Protein
	High	Unambiguous	[M].vQDSVQGIPSVYAR.[E]	N-Term(Acetyl)	1	AT3G58010.1	67	0	2	0.000140671	780.902	1560.8	1560.8	-2.87	-0.00224	48	41				M.VQDSVQGIPSVYAR.E	[56-69]	1xAcetyl [N-Term]
	High	Unambiguous	[KN].DAGGFEALVTGK.[TI]		5	AT2G42130.1; AT2G42130.2; AT3G58010.1; AT2G42130.4; AT2G42130.3	57	0	2	0.00131506	582.797	1164.59	1164.59	-3.25	-0.00189	48	41				N.DAGGFEALVTGK.I	[86-97]
AT1G76180.1	Dehydrin family protein	7	1	1	1	1	185	20.8	5.48	91
	Confidence	PSM Ambiguity	Annotated Sequence	Modifications	# Proteins	Protein Accessions	Ions Score	# Missed Cleavages	Charge	Expectation Value	m/z [Da]	MH+ [Da]	Theo. MH+ [Da]	DeltaM [ppm]	Deltam/z [Da]	Identity Strict	Identity Relaxed	ptmRS: Best Site Probabilities	ptmRS: Binomial Peptide Score	ptmRS: Isoform Confidence Probability [Probability]	Sequences in Protein	Positions in Protein	PSM Modification Positions in Protein
	High	Unambiguous	[K].VATEESSAEVTDR.[G]		1	AT1G76180.1	91	0	2	6.47684e-07	697.323	1393.64	1393.64	-4.42	-0.00308	49	42				K.VATEESSAEVTDR.G	[16-28]
AT4G22240.1	Plastid-lipid associated protein PAP / fibrillin family protein	10	2	2	1	1	310	33.6	5.83	64
	Confidence	PSM Ambiguity	Annotated Sequence	Modifications	# Proteins	Protein Accessions	Ions Score	# Missed Cleavages	Charge	Expectation Value	m/z [Da]	MH+ [Da]	Theo. MH+ [Da]	DeltaM [ppm]	Deltam/z [Da]	Identity Strict	Identity Relaxed	ptmRS: Best Site Probabilities	ptmRS: Binomial Peptide Score	ptmRS: Isoform Confidence Probability [Probability]	Sequences in Protein	Positions in Protein	PSM Modification Positions in Protein
	Medium	Unambiguous	[R].FAGPLGTNSISTNAK.[F]		1	AT4G22240.1	43	0	2	0.034198	739.383	1477.76	1477.76	-4.35	-0.00321	48	41				R.FAGPLGTNSISTNAK.F	[182-196]
	High	Unambiguous	[KR].GLLTSVQDTASSVAR.[T]		2	AT4G04020.1; AT4G22240.1	55	0	2	0.00226315	752.899	1504.79	1504.8	-3.65	-0.00275	48	41				R.GLLTSVQDTASSVAR.T	[243-257]
AT5G66570.1	PS II oxygen-evolving complex 1	4	1	1	1	1	332	35.1	5.66	58
	Confidence	PSM Ambiguity	Annotated Sequence	Modifications	# Proteins	Protein Accessions	Ions Score	# Missed Cleavages	Charge	Expectation Value	m/z [Da]	MH+ [Da]	Theo. MH+ [Da]	DeltaM [ppm]	Deltam/z [Da]	Identity Strict	Identity Relaxed	ptmRS: Best Site Probabilities	ptmRS: Binomial Peptide Score	ptmRS: Isoform Confidence Probability [Probability]	Sequences in Protein	Positions in Protein	PSM Modification Positions in Protein
	High	Unambiguous	[K].NTAASVGEITLK.[IV]		2	AT3G50820.1; AT5G66570.1	58	0	2	0.000840354	602.329	1203.65	1203.66	-5.63	-0.00339	47	40				K.NTAASVGEITLK.V	[277-288]
AT4G37200.1	Thioredoxin superfamily protein	4	1	1	1	1	261	28.7	5.38	56
	Confidence	PSM Ambiguity	Annotated Sequence	Modifications	# Proteins	Protein Accessions	Ions Score	# Missed Cleavages	Charge	Expectation Value	m/z [Da]	MH+ [Da]	Theo. MH+ [Da]	DeltaM [ppm]	Deltam/z [Da]	Identity Strict	Identity Relaxed	ptmRS: Best Site Probabilities	ptmRS: Binomial Peptide Score	ptmRS: Isoform Confidence Probability [Probability]	Sequences in Protein	Positions in Protein	PSM Modification Positions in Protein
	High	Unambiguous	[R].EGNEEGNVVGR.[L]		1	AT4G37200.1	56	0	2	0.00175435	580.268	1159.53	1159.53	-3.85	-0.00223	48	41				R.EGNEEGNVVGR.L	[204-214]
AT3G22400.1	PLAT/LH2 domain-containing lipoxygenase family protein	1	1	1	1	1	886	101	6.62	50
	Confidence	PSM Ambiguity	Annotated Sequence	Modifications	# Proteins	Protein Accessions	Ions Score	# Missed Cleavages	Charge	Expectation Value	m/z [Da]	MH+ [Da]	Theo. MH+ [Da]	DeltaM [ppm]	Deltam/z [Da]	Identity Strict	Identity Relaxed	ptmRS: Best Site Probabilities	ptmRS: Binomial Peptide Score	ptmRS: Isoform Confidence Probability [Probability]	Sequences in Protein	Positions in Protein	PSM Modification Positions in Protein
	High	Unambiguous	[R].TDEEFAR.[E]		2	AT1G55020.1; AT3G22400.1	50	0	2	0.00398338	434.194	867.381	867.384	-3.55	-0.00154	45	38				R.TDEEFAR.E	[384-390]
AT5G13490.1	ADP/ATP carrier 2	2	1	1	1	1	385	41.7	9.79	47
	Confidence	PSM Ambiguity	Annotated Sequence	Modifications	# Proteins	Protein Accessions	Ions Score	# Missed Cleavages	Charge	Expectation Value	m/z [Da]	MH+ [Da]	Theo. MH+ [Da]	DeltaM [ppm]	Deltam/z [Da]	Identity Strict	Identity Relaxed	ptmRS: Best Site Probabilities	ptmRS: Binomial Peptide Score	ptmRS: Isoform Confidence Probability [Probability]	Sequences in Protein	Positions in Protein	PSM Modification Positions in Protein
	High	Unambiguous	[R].GNTANVIR.[Y]		3	AT5G13490.1; AT4G28390.1; AT3G08580.1	47	0	2	0.00893343	422.733	844.458	844.464	-6.5	-0.00274	46	39				R.GNTANVIR.Y	[150-157]
AT2G46910.1	Plastid-lipid associated protein PAP / fibrillin family protein	3	1	1	1	1	284	31.6	8.16	47
	Confidence	PSM Ambiguity	Annotated Sequence	Modifications	# Proteins	Protein Accessions	Ions Score	# Missed Cleavages	Charge	Expectation Value	m/z [Da]	MH+ [Da]	Theo. MH+ [Da]	DeltaM [ppm]	Deltam/z [Da]	Identity Strict	Identity Relaxed	ptmRS: Best Site Probabilities	ptmRS: Binomial Peptide Score	ptmRS: Isoform Confidence Probability [Probability]	Sequences in Protein	Positions in Protein	PSM Modification Positions in Protein
	High	Unambiguous	[R].GLTATSDQR.[S]		1	AT2G46910.1	47	0	2	0.0093631	474.738	948.468	948.475	-6.46	-0.00306	46	39				R.GLTATSDQR.S	[77-85]
sp		6	1	1	1	1	148	16.5	9.16	42
	Confidence	PSM Ambiguity	Annotated Sequence	Modifications	# Proteins	Protein Accessions	Ions Score	# Missed Cleavages	Charge	Expectation Value	m/z [Da]	MH+ [Da]	Theo. MH+ [Da]	DeltaM [ppm]	Deltam/z [Da]	Identity Strict	Identity Relaxed	ptmRS: Best Site Probabilities	ptmRS: Binomial Peptide Score	ptmRS: Isoform Confidence Probability [Probability]	Sequences in Protein	Positions in Protein	PSM Modification Positions in Protein
	Medium	Unambiguous	[R].ATNYNAGDR.[S]		1	sp	42	0	2	0.0313512	491.219	981.431	981.438	-7.26	-0.00356	46	39				R.ATNYNAGDR.S	[60-68]
AT5G19760.1	Mitochondrial substrate carrier family protein	3	1	1	1	1	298	31.9	9.23	41
	Confidence	PSM Ambiguity	Annotated Sequence	Modifications	# Proteins	Protein Accessions	Ions Score	# Missed Cleavages	Charge	Expectation Value	m/z [Da]	MH+ [Da]	Theo. MH+ [Da]	DeltaM [ppm]	Deltam/z [Da]	Identity Strict	Identity Relaxed	ptmRS: Best Site Probabilities	ptmRS: Binomial Peptide Score	ptmRS: Isoform Confidence Probability [Probability]	Sequences in Protein	Positions in Protein	PSM Modification Positions in Protein
	Medium	Unambiguous	[R].QATYTTAR.[L]		1	AT5G19760.1	41	0	2	0.0500403	456.229	911.451	911.458	-8.11	-0.00369	47	40				R.QATYTTAR.L	[76-83]
AT2G42100.1	Actin-like ATPase superfamily protein	2	1	1	1	1	378	42.1	5.33	40
	Confidence	PSM Ambiguity	Annotated Sequence	Modifications	# Proteins	Protein Accessions	Ions Score	# Missed Cleavages	Charge	Expectation Value	m/z [Da]	MH+ [Da]	Theo. MH+ [Da]	DeltaM [ppm]	Deltam/z [Da]	Identity Strict	Identity Relaxed	ptmRS: Best Site Probabilities	ptmRS: Binomial Peptide Score	ptmRS: Isoform Confidence Probability [Probability]	Sequences in Protein	Positions in Protein	PSM Modification Positions in Protein
	High	Unambiguous	[K].VVAPPER.[K]		9	AT5G59370.1; AT3G18780.2; AT2G42100.1; AT5G09810.1; AT1G49240.1; AT2G37620.1; AT3G46520.1; AT3G12110.1; AT3G18780.1	40	0	2	0.00859391	384.222	767.437	767.441	-5.39	-0.00207	39	32				K.VVAPPER.K	[332-338]
AT1G77490.1	thylakoidal ascorbate peroxidase	2	1	1	1	1	426	46.1	7.28	38
	Confidence	PSM Ambiguity	Annotated Sequence	Modifications	# Proteins	Protein Accessions	Ions Score	# Missed Cleavages	Charge	Expectation Value	m/z [Da]	MH+ [Da]	Theo. MH+ [Da]	DeltaM [ppm]	Deltam/z [Da]	Identity Strict	Identity Relaxed	ptmRS: Best Site Probabilities	ptmRS: Binomial Peptide Score	ptmRS: Isoform Confidence Probability [Probability]	Sequences in Protein	Positions in Protein	PSM Modification Positions in Protein
	High	Unambiguous	[K].LSNLGAK.[F]		1	AT1G77490.1	38	0	2	0.00960578	351.709	702.41	702.414	-5.72	-0.00201	37	30				K.LSNLGAK.F	[336-342]
AT2G18770.1	P-loop containing nucleoside triphosphate hydrolases superfamily protein	3	1	1	1	1	260	29	7.93	37
	Confidence	PSM Ambiguity	Annotated Sequence	Modifications	# Proteins	Protein Accessions	Ions Score	# Missed Cleavages	Charge	Expectation Value	m/z [Da]	MH+ [Da]	Theo. MH+ [Da]	DeltaM [ppm]	Deltam/z [Da]	Identity Strict	Identity Relaxed	ptmRS: Best Site Probabilities	ptmRS: Binomial Peptide Score	ptmRS: Isoform Confidence Probability [Probability]	Sequences in Protein	Positions in Protein	PSM Modification Positions in Protein
	Medium	Unambiguous	[IV].DVPGHSR.[L]		2	AT2G18770.1; AT5G05670.2	37	0	2	0.0353281	384.191	767.374	767.379	-6.96	-0.00267	42	35				I.DVPGHSR.L	[115-121]
AT2G20240.1	Protein of unknown function (DUF3741)	1	1	1	1	1	713	79.6	6.25	35
	Confidence	PSM Ambiguity	Annotated Sequence	Modifications	# Proteins	Protein Accessions	Ions Score	# Missed Cleavages	Charge	Expectation Value	m/z [Da]	MH+ [Da]	Theo. MH+ [Da]	DeltaM [ppm]	Deltam/z [Da]	Identity Strict	Identity Relaxed	ptmRS: Best Site Probabilities	ptmRS: Binomial Peptide Score	ptmRS: Isoform Confidence Probability [Probability]	Sequences in Protein	Positions in Protein	PSM Modification Positions in Protein
	Medium	Unambiguous	[S].KAVGVQK.[C]		1	AT2G20240.1	35	1	2	0.0437746	365.232	729.456	729.462	-7.41	-0.0027	41	34				S.KAVGVQK.C	[178-184]
AT3G55550.1	Concanavalin A-like lectin protein kinase family protein	1	1	1	1	1	684	76.1	6.19	32
	Confidence	PSM Ambiguity	Annotated Sequence	Modifications	# Proteins	Protein Accessions	Ions Score	# Missed Cleavages	Charge	Expectation Value	m/z [Da]	MH+ [Da]	Theo. MH+ [Da]	DeltaM [ppm]	Deltam/z [Da]	Identity Strict	Identity Relaxed	ptmRS: Best Site Probabilities	ptmRS: Binomial Peptide Score	ptmRS: Isoform Confidence Probability [Probability]	Sequences in Protein	Positions in Protein	PSM Modification Positions in Protein
	Medium	Unambiguous	[I].aPTGAIR.[L]	N-Term(Acetyl)	1	AT3G55550.1	32	0	2	0.0256158	364.207	727.406	727.41	-5.03	-0.00183	35	28				I.APTGAIR.L	[47-53]

## Sheet: spot 5
Accession	Description	Coverage [%]	# Peptides	# PSMs	# Unique Peptides	# Protein Groups	# AAs	MW [kDa]	calc. pI	Score Mascot: A6 Mascot	Modifications
sp		55	38	122	36	1	643	65.8	8.12	6058	Acetyl [N-Term]
	Confidence	PSM Ambiguity	Annotated Sequence	Modifications	# Proteins	Protein Accessions	Ions Score	# Missed Cleavages	Charge	Expectation Value	m/z [Da]	MH+ [Da]	Theo. MH+ [Da]	DeltaM [ppm]	Deltam/z [Da]	Identity Strict	Identity Relaxed	ptmRS: Best Site Probabilities	ptmRS: Binomial Peptide Score	ptmRS: Isoform Confidence Probability [Probability]	Sequences in Protein	Positions in Protein	PSM Modification Positions in Protein
	High	Unambiguous	[R].FSScGGGGGSFGAGGGFGSR.[S]	C4(Carbamidomethyl)	1	sp	122	0	2	1.78899e-11	883.371	1765.74	1765.73	0.32	0.00029	34	27				R.FSSCGGGGGSFGAGGGFGSR.S	[45-64]
	High	Unambiguous	[R].FSScGGGGGSFGAGGGFGSR.[S]	C4(Carbamidomethyl)	1	sp	102	0	2	1.73727e-09	883.371	1765.73	1765.73	0.05	4e-05	34	27				R.FSSCGGGGGSFGAGGGFGSR.S	[45-64]
	High	Unambiguous	[R].FSScGGGGGSFGAGGGFGSR.[S]	C4(Carbamidomethyl)	1	sp	99	0	2	3.67076e-09	883.371	1765.73	1765.73	-0.37	-0.00032	34	27				R.FSSCGGGGGSFGAGGGFGSR.S	[45-64]
	High	Unambiguous	[R].FSScGGGGGSFGAGGGFGSR.[S]	C4(Carbamidomethyl)	1	sp	92	0	2	1.95163e-08	883.37	1765.73	1765.73	-0.58	-0.00051	34	27				R.FSSCGGGGGSFGAGGGFGSR.S	[45-64]
	High	Unambiguous	[R].FSScGGGGGSFGAGGGFGSR.[S]	C4(Carbamidomethyl)	1	sp	135	0	2	9.3297e-13	883.37	1765.73	1765.73	-0.92	-0.00081	34	27				R.FSSCGGGGGSFGAGGGFGSR.S	[45-64]
	High	Unambiguous	[R].FSScGGGGGSFGAGGGFGSR.[S]	C4(Carbamidomethyl)	1	sp	119	0	2	3.88954e-11	883.37	1765.73	1765.73	-1.27	-0.00112	34	27				R.FSSCGGGGGSFGAGGGFGSR.S	[45-64]
	High	Unambiguous	[R].FSScGGGGGSFGAGGGFGSR.[S]	C4(Carbamidomethyl)	1	sp	122	0	2	1.79799e-11	883.369	1765.73	1765.73	-1.82	-0.00161	34	27				R.FSSCGGGGGSFGAGGGFGSR.S	[45-64]
	High	Unambiguous	[R].FSScGGGGGSFGAGGGFGSR.[S]	C4(Carbamidomethyl)	1	sp	98	0	2	4.83934e-09	883.369	1765.73	1765.73	-1.82	-0.00161	34	27				R.FSSCGGGGGSFGAGGGFGSR.S	[45-64]
	High	Unambiguous	[R].FSScGGGGGSFGAGGGFGSR.[S]	C4(Carbamidomethyl)	1	sp	139	0	2	3.7014e-13	883.369	1765.73	1765.73	-2.23	-0.00197	34	27				R.FSSCGGGGGSFGAGGGFGSR.S	[45-64]
	High	Unambiguous	[R].FSScGGGGGSFGAGGGFGSR.[S]	C4(Carbamidomethyl)	1	sp	69	0	2	3.76125e-06	883.367	1765.73	1765.73	-4.45	-0.00393	34	27				R.FSSCGGGGGSFGAGGGFGSR.S	[45-64]
	High	Unambiguous	[R].FSScGGGGGSFGAGGGFGSR.[S]	C4(Carbamidomethyl)	1	sp	97	0	2	5.75649e-09	883.367	1765.73	1765.73	-4.86	-0.00429	34	27				R.FSSCGGGGGSFGAGGGFGSR.S	[45-64]
	High	Unambiguous	[R].GSGGGSSGGSIGGRGSSSGGVK.[S]		1	sp	39	1	3	0.00516137	584.61	1751.82	1751.83	-6.44	-0.00376	35	28				R.GSGGGSSGGSIGGRGSSSGGVK.S	[602-623]
	High	Unambiguous	[R].LDSELKNMQDMVEDYR.[N]		1	sp	45	1	3	0.00114739	662.635	1985.89	1985.89	-1.28	-0.00085	35	28				R.LDSELKNMQDMVEDYR.N	[251-266]
	High	Unambiguous	[K].NMQDMVEDYRNK.[Y]		1	sp	39	1	3	0.00398443	514.892	1542.66	1542.67	-4.72	-0.00243	34	27				K.NMQDMVEDYRNK.Y	[257-268]
	Medium	Unambiguous	[R].LLRDYQELMNTK.[L]		1	sp	31	1	2	0.0270088	762.396	1523.78	1523.79	-2.82	-0.00214	35	28				R.LLRDYQELMNTK.L	[460-471]
	High	Unambiguous	[R].FLEQQNQVLQTK.[W]		2	sp; sp	48	0	3	0.000372573	492.598	1475.78	1475.79	-4.64	-0.00228	33	26				R.FLEQQNQVLQTK.W	[199-210]
	High	Unambiguous	[R].FLEQQNQVLQTK.[W]		2	sp; sp	72	0	2	1.48829e-06	738.393	1475.78	1475.79	-5.09	-0.00376	34	27				R.FLEQQNQVLQTK.W	[199-210]
[truncated: 367 more rows]

## Sheet: spot 5_semi
Accession	Description	Coverage [%]	# Peptides	# PSMs	# Unique Peptides	# Protein Groups	# AAs	MW [kDa]	calc. pI	Score Mascot: A6 Mascot	Modifications
[truncated: 365 more rows]

[truncated: 36 more sheets: spot 6, spot 6_semi, spot 7, spot 7_semi, spot 8, spot 8_semi, spot 10, spot 10_semi, spot 11, spot 11_semi, spot 12, spot 12_semi, spot 13, spot 13_semi, spot 14, spot 14_semi, spot 15, spot 15_semi, spot 16, spot 16_semi …]
