# Supplementary material for: Characterization of the Free and Membrane-Associated Fractions of the Thylakoid Lumen Proteome in Arabidopsis thaliana
Source: Int J Mol Sci. 2021 Jul 29;22(15):8126. doi: 10.3390/ijms22158126 (PMC8346976; doi:10.3390/ijms22158126)
Supplement: Supplementary file 1 [file ijms-22-08126-s001.zip › Supplementary Table S4.xlsx]

## Sheet: SRM detection
List of transitions used for detection in SRM
Protein Name	Modified Sequence	Precursor Mz	Precursor Charge	Product Mz	Product Charge	Fragment Ion	Cleavage Aa
PSBO1	ADSVSKNAPPEFQNTK	578.288	3	1031.52	1	y9	A
PSBO1	ADSVSKNAPPEFQNTK	578.288	3	960.479	1	y8	P
PSBO1	ADSVSKNAPPEFQNTK	578.288	3	863.426	1	y7	P
PSBO1	ADSVSKNAPPEFQNTK	578.288	3	766.373	1	y6	E
PSBO1	ADSVSKNAPPEFQNTK	578.288	3	637.33	1	y5	F
PSBO1	ADSVSKNAPPEFQNTK	578.288	3	773.379	1	b8	A
PSBO1	NAPPEFQNTK	382.524	3	863.426	1	y7	P
PSBO1	NAPPEFQNTK	382.524	3	766.373	1	y6	E
PSBO1	NAPPEFQNTK	382.524	3	637.33	1	y5	F
PSBO1	NAPPEFQNTK	382.524	3	490.262	1	y4	Q
PSBO1	NAPPEFQNTKLMTR	823.92	2	1364.7	1	y11	P
PSBO1	NAPPEFQNTKLMTR	823.92	2	1138.6	1	y9	F
PSBO1	NAPPEFQNTKLMTR	823.92	2	991.535	1	y8	Q
PSBO1	NAPPEFQNTKLMTR	823.92	2	863.477	1	y7	N
PSBO1	NAPPEFQNTKLMTR	823.92	2	283.14	1	b3	P
PSBO1	NAPPEFQNTKLMTR	549.615	3	1138.6	1	y9	F
PSBO1	NAPPEFQNTKLMTR	549.615	3	991.535	1	y8	Q
PSBO1	NAPPEFQNTKLMTR	549.615	3	863.477	1	y7	N
PSBO1	NAPPEFQNTKLMTR	549.615	3	648.386	1	y5	K
PSBO1	NAPPEFQNTKLMTR	549.615	3	520.291	1	y4	L
PSBO1	NAPPEFQNTKLM[+16]TR	831.917	2	1380.69	1	y11	P
PSBO1	NAPPEFQNTKLM[+16]TR	831.917	2	1154.6	1	y9	F
PSBO1	NAPPEFQNTKLM[+16]TR	831.917	2	1007.53	1	y8	Q
PSBO1	NAPPEFQNTKLM[+16]TR	831.917	2	879.472	1	y7	N
PSBO1	NAPPEFQNTKLM[+16]TR	554.947	3	1007.53	1	y8	Q
PSBO1	NAPPEFQNTKLM[+16]TR	554.947	3	879.472	1	y7	N
PSBO1	NAPPEFQNTKLM[+16]TR	554.947	3	765.429	1	y6	T
PSBO1	NAPPEFQNTKLM[+16]TR	554.947	3	664.381	1	y5	K
PSBO1	NAPPEFQNTKLM[+16]TR	554.947	3	536.286	1	y4	L
PSBO1	VPFLFTVKQLDASGKPDSFTGK	794.762	3	1094.55	1	y11	A
PSBO1	VPFLFTVKQLDASGKPDSFTGK	794.762	3	936.479	1	y9	G
PSBO1	VPFLFTVKQLDASGKPDSFTGK	794.762	3	751.362	1	y7	P
PSBO1	VPFLFTVKQLDASGKPDSFTGK	794.762	3	539.282	1	y5	S
PSBO1	QLDASGKPDSFTGK	725.862	2	1209.57	1	y12	D
PSBO1	QLDASGKPDSFTGK	725.862	2	936.479	1	y9	G
PSBO1	QLDASGKPDSFTGK	725.862	2	751.362	1	y7	P
PSBO1	QLDASGKPDSFTGK	725.862	2	539.282	1	y5	S
PSBO1	QLDASGKPDSFTGK	484.244	3	936.479	1	y9	G
PSBO1	QLDASGKPDSFTGK	484.244	3	751.362	1	y7	P
PSBO1	QLDASGKPDSFTGK	484.244	3	654.309	1	y6	D
PSBO1	QLDASGKPDSFTGK	484.244	3	539.282	1	y5	S
PSBO1	QLDASGKPDSFTGKFLVPSYR	771.734	3	1066.6	1	y9	G
PSBO1	QLDASGKPDSFTGKFLVPSYR	771.734	3	881.488	1	y7	F
PSBO1	QLDASGKPDSFTGKFLVPSYR	771.734	3	734.42	1	y6	L
PSBO1	QLDASGKPDSFTGKFLVPSYR	771.734	3	621.335	1	y5	V
PSBO1	QLDASGKPDSFTGKFLVPSYR	771.734	3	522.267	1	y4	P
PSBO1	GGSTGYDNAVALPAGGRGDEEELVK	1231.59	2	1469.76	1	y14	L
PSBO1	GGSTGYDNAVALPAGGRGDEEELVK	1231.59	2	1356.68	1	y13	P
PSBO1	GGSTGYDNAVALPAGGRGDEEELVK	1231.59	2	746.393	1	y6	E
PSBO1	GGSTGYDNAVALPAGGRGDEEELVK	1231.59	2	488.308	1	y4	E
PSBO1	GGSTGYDNAVALPAGGRGDEEELVK	1231.59	2	638.242	1	b7	D
PSBO1	GGSTGYDNAVALPAGGRGDEEELVK	821.398	3	1356.68	1	y13	P
PSBO1	GGSTGYDNAVALPAGGRGDEEELVK	821.398	3	746.393	1	y6	E
PSBO1	GGSTGYDNAVALPAGGRGDEEELVK	821.398	3	617.35	1	y5	E
PSBO1	GGSTGYDNAVALPAGGRGDEEELVK	821.398	3	638.242	1	b7	D
PSBO1	GDEEELVK	459.724	2	746.393	1	y6	E
PSBO1	GDEEELVK	459.724	2	617.35	1	y5	E
PSBO1	GDEEELVK	459.724	2	488.308	1	y4	E
PSBO1	GDEEELVK	459.724	2	772.336	1	b7	V
PSBO1	GDEEELVKENVK	694.849	2	958.557	1	y8	E
PSBO1	GDEEELVKENVK	694.849	2	829.514	1	y7	L
PSBO1	GDEEELVKENVK	694.849	2	716.43	1	y6	V
PSBO1	GDEEELVKENVK	694.849	2	617.362	1	y5	K
PSBO1	GDEEELVKENVK	694.849	2	772.336	1	b7	V
PSBO1	GDEEELVKENVK	463.568	3	829.514	1	y7	L
PSBO1	GDEEELVKENVK	463.568	3	716.43	1	y6	V
PSBO1	GDEEELVKENVK	463.568	3	617.362	1	y5	K
PSBO1	GDEEELVKENVK	463.568	3	360.224	1	y3	N
PSBO2	NAPPDFQNTK	566.275	2	946.463	1	y8	P
PSBO2	NAPPDFQNTK	566.275	2	849.41	1	y7	P
PSBO2	NAPPDFQNTK	566.275	2	752.357	1	y6	D
PSBO2	NAPPDFQNTK	566.275	2	637.33	1	y5	F
PSBO2	NAPPDFQNTKLMTR	544.944	3	1138.6	1	y9	F
PSBO2	NAPPDFQNTKLMTR	544.944	3	991.535	1	y8	Q
PSBO2	NAPPDFQNTKLMTR	544.944	3	863.477	1	y7	N
PSBO2	NAPPDFQNTKLMTR	544.944	3	749.434	1	y6	T
PSBO2	NAPPDFQNTKLMTR	544.944	3	648.386	1	y5	K
PSBO2	NAPPDFQNTKLMTR	544.944	3	520.291	1	y4	L
PSBO2	NAPPDFQNTKLM[+16]TR	550.275	3	879.472	1	y7	N
PSBO2	NAPPDFQNTKLM[+16]TR	550.275	3	765.429	1	y6	T
PSBO2	NAPPDFQNTKLM[+16]TR	550.275	3	664.381	1	y5	K
PSBO2	NAPPDFQNTKLM[+16]TR	550.275	3	536.286	1	y4	L
PSBO2	LTYTLDEIEGPFEVGSDGSVK	1128.55	2	1420.7	1	y14	I
PSBO2	LTYTLDEIEGPFEVGSDGSVK	1128.55	2	1307.61	1	y13	E
PSBO2	LTYTLDEIEGPFEVGSDGSVK	1128.55	2	1178.57	1	y12	G
PSBO2	LTYTLDEIEGPFEVGSDGSVK	1128.55	2	877.426	1	y9	E
PSBO2	LTYTLDEIEGPFEVGSDGSVK	1128.55	2	748.384	1	y8	V
PSBO2	LTYTLDEIEGPFEVGSDGSVK	1128.55	2	649.315	1	y7	G
PSBO2	LTYTLDEIEGPFEVGSDGSVK	1128.55	2	592.294	1	y6	S
PSBO2	LTYTLDEIEGPFEVGSDGSVK	1128.55	2	592.334	1	b5	L
PSBO2	LTYTLDEIEGPFEVGSDGSVK	1128.55	2	1078.53	1	b9	E
PSBO2	LTYTLDEIEGPFEVGSDGSVK	752.702	3	1178.57	1	y12	G
PSBO2	LTYTLDEIEGPFEVGSDGSVK	752.702	3	877.426	1	y9	E
PSBO2	LTYTLDEIEGPFEVGSDGSVK	752.702	3	748.384	1	y8	V
PSBO2	LTYTLDEIEGPFEVGSDGSVK	752.702	3	649.315	1	y7	G
PSBO2	LTYTLDEIEGPFEVGSDGSVK	752.702	3	592.294	1	y6	S
PSBO2	LTYTLDEIEGPFEVGSDGSVK	752.702	3	592.334	1	b5	L
PSBO2	LTYTLDEIEGPFEVGSDGSVK	752.702	3	1078.53	1	b9	E
PSBO2	QLEASGKPESFSGK	732.87	2	1223.59	1	y12	E
PSBO2	QLEASGKPESFSGK	732.87	2	1094.55	1	y11	A
PSBO2	QLEASGKPESFSGK	732.87	2	1023.51	1	y10	S
PSBO2	QLEASGKPESFSGK	732.87	2	936.479	1	y9	G
PSBO2	QLEASGKPESFSGK	732.87	2	751.362	1	y7	P
PSBO2	QLEASGKPESFSGK	732.87	2	525.267	1	y5	S
PSBO2	QLEASGKPESFSGK	732.87	2	442.23	1	b4	A
PSBO2	QLEASGKPESFSGK	732.87	2	714.378	1	b7	K
PSBO2	QLEASGKPESFSGK	488.916	3	751.362	1	y7	P
PSBO2	QLEASGKPESFSGK	488.916	3	654.309	1	y6	E
PSBO2	QLEASGKPESFSGK	488.916	3	525.267	1	y5	S
PSBO2	QLEASGKPESFSGK	488.916	3	442.23	1	b4	A
PSBO2	QLEASGKPESFSGKFLVPSYR	776.406	3	881.488	1	y7	F
PSBO2	QLEASGKPESFSGKFLVPSYR	776.406	3	734.42	1	y6	L
PSBO2	QLEASGKPESFSGKFLVPSYR	776.406	3	621.335	1	y5	V
PSBO2	QLEASGKPESFSGKFLVPSYR	776.406	3	522.267	1	y4	P
PSBO2	GGSTGYDNAVALPAGGRGDEEELSK	1225.58	2	1457.72	1	y14	L
PSBO2	GGSTGYDNAVALPAGGRGDEEELSK	1225.58	2	1344.64	1	y13	P
PSBO2	GGSTGYDNAVALPAGGRGDEEELSK	1225.58	2	476.271	1	y4	E
PSBO2	GGSTGYDNAVALPAGGRGDEEELSK	1225.58	2	347.229	1	y3	L
PSBO2	GGSTGYDNAVALPAGGRGDEEELSK	1225.58	2	234.145	1	y2	S
PSBO2	GGSTGYDNAVALPAGGRGDEEELSK	817.386	3	1457.72	1	y14	L
PSBO2	GGSTGYDNAVALPAGGRGDEEELSK	817.386	3	1344.64	1	y13	P
PSBO2	GGSTGYDNAVALPAGGRGDEEELSK	817.386	3	734.357	1	y6	E
PSBO2	GGSTGYDNAVALPAGGRGDEEELSK	817.386	3	234.145	1	y2	S
PSBO2	GDEEELSK	453.706	2	734.357	1	y6	E
PSBO2	GDEEELSK	453.706	2	605.314	1	y5	E
PSBO2	GDEEELSK	453.706	2	476.271	1	y4	E
PSBO2	GDEEELSK	453.706	2	347.229	1	y3	L
PSBO2	GDEEELSK	453.706	2	234.145	1	y2	S
PSBO2	GDEEELSKENVK	688.831	2	1075.56	1	y9	E
PSBO2	GDEEELSKENVK	688.831	2	946.52	1	y8	E
PSBO2	GDEEELSKENVK	688.831	2	817.478	1	y7	L
PSBO2	GDEEELSKENVK	688.831	2	704.394	1	y6	S
PSBO2	GDEEELSKENVK	688.831	2	489.267	1	y4	E
PSBO2	GDEEELSKENVK	688.831	2	431.141	1	b4	E
PSBO2	GDEEELSKENVK	459.556	3	946.52	1	y8	E
PSBO2	GDEEELSKENVK	459.556	3	817.478	1	y7	L
PSBO2	GDEEELSKENVK	459.556	3	704.394	1	y6	S
PSBO2	GDEEELSKENVK	459.556	3	617.362	1	y5	K
Biognosys|iRT	AGGSSEPVTGLADK	644.823	2	1016.53	1	y10	S
Biognosys|iRT	AGGSSEPVTGLADK	644.823	2	929.494	1	y9	E
Biognosys|iRT	AGGSSEPVTGLADK	644.823	2	800.451	1	y8	P
Biognosys|iRT	YILAGVESNK	547.298	2	817.441	1	y8	L
Biognosys|iRT	YILAGVESNK	547.298	2	704.357	1	y7	A
Biognosys|iRT	YILAGVESNK	547.298	2	633.32	1	y6	G
Biognosys|iRT	DAVTPADFSEWSK	726.836	2	1066.48	1	y9	P
Biognosys|iRT	DAVTPADFSEWSK	726.836	2	969.431	1	y8	A
Biognosys|iRT	DAVTPADFSEWSK	726.836	2	898.394	1	y7	D
Biognosys|iRT	DAVTPADFSEWSK	726.836	2	783.367	1	y6	F
Biognosys|iRT	LGGNETQVR	487.257	2	860.422	1	y8	G
Biognosys|iRT	LGGNETQVR	487.257	2	803.401	1	y7	G
Biognosys|iRT	LGGNETQVR	487.257	2	746.379	1	y6	N
Biognosys|iRT	LGGNETQVR	487.257	2	632.336	1	y5	E
Biognosys|iRT	LGGNETQVR	487.257	2	503.294	1	y4	T
Biognosys|iRT	TPVISGGPYYER	669.838	2	1140.57	1	y10	V
Biognosys|iRT	TPVISGGPYYER	669.838	2	1041.5	1	y9	I
Biognosys|iRT	TPVISGGPYYER	669.838	2	928.416	1	y8	S
Biognosys|iRT	TPVISGGPYYER	669.838	2	841.384	1	y7	G
Biognosys|iRT	TPVISGGPYYER	669.838	2	784.362	1	y6	G
Biognosys|iRT	TPVITGAPYYER	683.854	2	1069.53	1	y9	I
Biognosys|iRT	TPVITGAPYYER	683.854	2	956.447	1	y8	T
Biognosys|iRT	TPVITGAPYYER	683.854	2	855.4	1	y7	G
Biognosys|iRT	TPVITGAPYYER	683.854	2	727.341	1	y5	P
Biognosys|iRT	GDLDAASYYAPVR	699.338	2	1112.54	1	y10	D
Biognosys|iRT	GDLDAASYYAPVR	699.338	2	997.51	1	y9	A
Biognosys|iRT	GDLDAASYYAPVR	699.338	2	926.473	1	y8	A
Biognosys|iRT	GDLDAASYYAPVR	699.338	2	855.436	1	y7	S
Biognosys|iRT	TGFIIDPGGVIR	415.571	3	598.367	1	y6	P
Biognosys|iRT	TGFIIDPGGVIR	415.571	3	501.314	1	y5	G
Biognosys|iRT	TGFIIDPGGVIR	415.571	3	444.293	1	y4	G
Biognosys|iRT	GTFIIDPAAIVR	424.915	3	626.398	1	y6	P
Biognosys|iRT	GTFIIDPAAIVR	424.915	3	529.346	1	y5	A
Biognosys|iRT	GTFIIDPAAIVR	424.915	3	458.309	1	y4	A

## Sheet: SRM quantification
List of transitions used for quantification in SRM
Protein Name	Modified Sequence	Precursor Mz	Precursor Charge	Product Mz	Product Charge	Fragment Ion	Cleavage Aa
PSBO1	ADSVSKNAPPEFQNTK	578.288	3	960.479	1	y8	P
PSBO1	ADSVSKNAPPEFQNTK	578.288	3	863.426	1	y7	P
PSBO1	ADSVSKNAPPEFQNTK	578.288	3	637.33	1	y5	F
PSBO1	NAPPEFQNTK	382.524	3	863.426	1	y7	P
PSBO1	NAPPEFQNTK	382.524	3	637.33	1	y5	F
PSBO1	NAPPEFQNTK	382.524	3	490.262	1	y4	Q
PSBO1	NAPPEFQNTKLMTR	823.92	2	1364.7	1	y11	P
PSBO1	NAPPEFQNTKLMTR	823.92	2	1138.6	1	y9	F
PSBO1	NAPPEFQNTKLMTR	823.92	2	991.535	1	y8	Q
PSBO1	NAPPEFQNTKLMTR	549.615	3	863.477	1	y7	N
PSBO1	NAPPEFQNTKLMTR	549.615	3	648.386	1	y5	K
PSBO1	NAPPEFQNTKLMTR	549.615	3	520.291	1	y4	L
PSBO1	NAPPEFQNTKLM[+16]TR	831.917	2	1380.69	1	y11	P
PSBO1	NAPPEFQNTKLM[+16]TR	831.917	2	1007.53	1	y8	Q
PSBO1	NAPPEFQNTKLM[+16]TR	831.917	2	879.472	1	y7	N
PSBO1	NAPPEFQNTKLM[+16]TR	554.947	3	765.429	1	y6	T
PSBO1	NAPPEFQNTKLM[+16]TR	554.947	3	664.381	1	y5	K
PSBO1	NAPPEFQNTKLM[+16]TR	554.947	3	536.286	1	y4	L
PSBO1	VPFLFTVKQLDASGKPDSFTGK	794.762	3	936.479	1	y9	G
PSBO1	VPFLFTVKQLDASGKPDSFTGK	794.762	3	751.362	1	y7	P
PSBO1	VPFLFTVKQLDASGKPDSFTGK	794.762	3	539.282	1	y5	S
PSBO1	QLDASGKPDSFTGK	725.862	2	936.479	1	y9	G
PSBO1	QLDASGKPDSFTGK	725.862	2	751.362	1	y7	P
PSBO1	QLDASGKPDSFTGK	725.862	2	539.282	1	y5	S
PSBO1	QLDASGKPDSFTGK	484.244	3	751.362	1	y7	P
PSBO1	QLDASGKPDSFTGK	484.244	3	654.309	1	y6	D
PSBO1	QLDASGKPDSFTGK	484.244	3	539.282	1	y5	S
PSBO1	QLDASGKPDSFTGKFLVPSYR	771.734	3	881.488	1	y7	F
PSBO1	QLDASGKPDSFTGKFLVPSYR	771.734	3	734.42	1	y6	L
PSBO1	QLDASGKPDSFTGKFLVPSYR	771.734	3	522.267	1	y4	P
PSBO1	GGSTGYDNAVALPAGGRGDEEELVK	1231.59	2	1356.68	1	y13	P
PSBO1	GGSTGYDNAVALPAGGRGDEEELVK	1231.59	2	746.393	1	y6	E
PSBO1	GGSTGYDNAVALPAGGRGDEEELVK	1231.59	2	488.308	1	y4	E
PSBO1	GGSTGYDNAVALPAGGRGDEEELVK	821.398	3	1356.68	1	y13	P
PSBO1	GGSTGYDNAVALPAGGRGDEEELVK	821.398	3	746.393	1	y6	E
PSBO1	GGSTGYDNAVALPAGGRGDEEELVK	821.398	3	638.242	1	b7	D
PSBO1	GDEEELVK	459.724	2	746.393	1	y6	E
PSBO1	GDEEELVK	459.724	2	617.35	1	y5	E
PSBO1	GDEEELVK	459.724	2	488.308	1	y4	E
PSBO1	GDEEELVKENVK	694.849	2	829.514	1	y7	L
PSBO1	GDEEELVKENVK	694.849	2	716.43	1	y6	V
PSBO1	GDEEELVKENVK	694.849	2	617.362	1	y5	K
PSBO1	GDEEELVKENVK	463.568	3	716.43	1	y6	V
PSBO1	GDEEELVKENVK	463.568	3	617.362	1	y5	K
PSBO1	GDEEELVKENVK	463.568	3	360.224	1	y3	N
PSBO2	NAPPDFQNTK	566.275	2	946.463	1	y8	P
PSBO2	NAPPDFQNTK	566.275	2	849.41	1	y7	P
PSBO2	NAPPDFQNTK	566.275	2	637.33	1	y5	F
PSBO2	NAPPDFQNTKLMTR	544.944	3	863.477	1	y7	N
PSBO2	NAPPDFQNTKLMTR	544.944	3	648.386	1	y5	K
PSBO2	NAPPDFQNTKLMTR	544.944	3	520.291	1	y4	L
PSBO2	NAPPDFQNTKLM[+16]TR	550.275	3	765.429	1	y6	T
PSBO2	NAPPDFQNTKLM[+16]TR	550.275	3	664.381	1	y5	K
PSBO2	NAPPDFQNTKLM[+16]TR	550.275	3	536.286	1	y4	L
PSBO2	LTYTLDEIEGPFEVGSDGSVK	1128.55	2	1307.61	1	y13	E
PSBO2	LTYTLDEIEGPFEVGSDGSVK	1128.55	2	1178.57	1	y12	G
PSBO2	LTYTLDEIEGPFEVGSDGSVK	1128.55	2	649.315	1	y7	G
PSBO2	LTYTLDEIEGPFEVGSDGSVK	752.702	3	748.384	1	y8	V
PSBO2	LTYTLDEIEGPFEVGSDGSVK	752.702	3	649.315	1	y7	G
PSBO2	LTYTLDEIEGPFEVGSDGSVK	752.702	3	592.294	1	y6	S
PSBO2	QLEASGKPESFSGK	732.87	2	1023.51	1	y10	S
PSBO2	QLEASGKPESFSGK	732.87	2	936.479	1	y9	G
PSBO2	QLEASGKPESFSGK	732.87	2	751.362	1	y7	P
PSBO2	QLEASGKPESFSGK	488.916	3	751.362	1	y7	P
PSBO2	QLEASGKPESFSGK	488.916	3	654.309	1	y6	E
PSBO2	QLEASGKPESFSGK	488.916	3	525.267	1	y5	S
PSBO2	QLEASGKPESFSGKFLVPSYR	776.406	3	881.488	1	y7	F
PSBO2	QLEASGKPESFSGKFLVPSYR	776.406	3	734.42	1	y6	L
PSBO2	QLEASGKPESFSGKFLVPSYR	776.406	3	522.267	1	y4	P
PSBO2	GGSTGYDNAVALPAGGRGDEEELSK	1225.58	2	1344.64	1	y13	P
PSBO2	GGSTGYDNAVALPAGGRGDEEELSK	1225.58	2	347.229	1	y3	L
PSBO2	GGSTGYDNAVALPAGGRGDEEELSK	1225.58	2	234.145	1	y2	S
PSBO2	GGSTGYDNAVALPAGGRGDEEELSK	817.386	3	1344.64	1	y13	P
PSBO2	GGSTGYDNAVALPAGGRGDEEELSK	817.386	3	734.357	1	y6	E
PSBO2	GGSTGYDNAVALPAGGRGDEEELSK	817.386	3	234.145	1	y2	S
PSBO2	GDEEELSK	453.706	2	734.357	1	y6	E
PSBO2	GDEEELSK	453.706	2	605.314	1	y5	E
PSBO2	GDEEELSK	453.706	2	234.145	1	y2	S
PSBO2	GDEEELSKENVK	688.831	2	946.52	1	y8	E
PSBO2	GDEEELSKENVK	688.831	2	817.478	1	y7	L
PSBO2	GDEEELSKENVK	688.831	2	704.394	1	y6	S
PSBO2	GDEEELSKENVK	459.556	3	817.478	1	y7	L
PSBO2	GDEEELSKENVK	459.556	3	704.394	1	y6	S
PSBO2	GDEEELSKENVK	459.556	3	617.362	1	y5	K

## Sheet: PsbO band_FL
Accession	Description	Coverage [%]	# Peptides	# PSMs	# Unique Peptides	# Protein Groups	# AAs	MW [kDa]	calc. pI	Score Mascot: A6 Mascot	Modifications
AT5G66570.1	PS II oxygen-evolving complex 1	73	43	206	20	1	332	35.1	5.66	6745
	Confidence	PSM Ambiguity	Annotated Sequence	Modifications	# Proteins	Protein Accessions	Ions Score	# Missed Cleavages	Charge	Expectation Value	m/z [Da]	MH+ [Da]	Theo. MH+ [Da]	DeltaM [ppm]	Deltam/z [Da]	Identity Strict	Identity Relaxed	Sequences in Protein	Positions in Protein	PSM Modification Positions in Protein
	High	Unambiguous	[K].FLVPSYR.[G]		2	AT3G50820.1; AT5G66570.1	49	0	2	0.000147663	441.248	881.488	881.488	0	0	31	24	K.FLVPSYR.G	[231-237]
	High	Unambiguous	[K].GTGTANQcPTIDGGSETFSFKPGK.[Y]	C8(Carbamidomethyl)	1	AT5G66570.1	72	0	3	2.59236e-06	819.716	2457.13	2457.14	-0.12	-0.0003	36	29	K.GTGTANQCPTIDGGSETFSFKPGK.Y	[107-130]
	High	Unambiguous	[K].NTAASVGEITLK.[IV]		2	AT3G50820.1; AT5G66570.1	45	0	2	0.000620431	602.333	1203.66	1203.66	0.33	0.0004	33	26	K.NTAASVGEITLK.V	[277-288]
	High	Unambiguous	[K].FLVPSYR.[G]		2	AT3G50820.1; AT5G66570.1	43	0	2	0.000627005	441.248	881.488	881.488	-0.1	-9e-05	31	24	K.FLVPSYR.G	[231-237]
	High	Unambiguous	[K].QLDASGKPDSFTGKFLVPSYR.[G]		1	AT5G66570.1	49	1	4	0.00031424	579.052	2313.19	2313.19	-0.02	-5e-05	34	27	K.QLDASGKPDSFTGKFLVPSYR.G	[217-237]
	High	Unambiguous	[K].QLDASGKPDSFTGKFLVPSYR.[G]		1	AT5G66570.1	48	1	3	0.000368078	771.734	2313.19	2313.19	0.01	3e-05	33	26	K.QLDASGKPDSFTGKFLVPSYR.G	[217-237]
	High	Unambiguous	[K].KFcFEPTSFTVKADSVSK.[N]	C3(Carbamidomethyl)	2	AT3G50820.1; AT5G66570.1	53	2	4	0.000198637	520.263	2078.03	2078.03	0.49	0.00103	35	28	K.KFCFEPTSFTVKADSVSK.N	[135-152]
	High	Unambiguous	[K].GTGTANQcPTIDGGSETFSFKPGK.[Y]	C8(Carbamidomethyl)	1	AT5G66570.1	104	0	3	1.77051e-09	819.716	2457.13	2457.14	-0.02	-5e-05	36	29	K.GTGTANQCPTIDGGSETFSFKPGK.Y	[107-130]
	High	Unambiguous	[K].FcFEPTSFTVKADSVSK.[N]	C2(Carbamidomethyl)	2	AT3G50820.1; AT5G66570.1	91	1	2	3.04948e-08	975.469	1949.93	1949.93	0.03	5e-05	36	29	K.FCFEPTSFTVKADSVSK.N	[136-152]
	High	Unambiguous	[K].FLVPSYR.[G]		2	AT3G50820.1; AT5G66570.1	40	0	2	0.00123957	441.248	881.488	881.488	-0.14	-0.00012	31	24	K.FLVPSYR.G	[231-237]
	High	Unambiguous	[K].KFcFEPTSFTVK.[A]	C3(Carbamidomethyl)	2	AT3G50820.1; AT5G66570.1	69	1	2	3.87763e-06	745.871	1490.73	1490.73	-0.01	-1e-05	34	27	K.KFCFEPTSFTVK.A	[135-146]
	High	Unambiguous	[K].GTGTANQcPTIDGGSETFSFKPGK.[Y]	C8(Carbamidomethyl)	1	AT5G66570.1	101	0	3	3.42115e-09	819.717	2457.14	2457.14	0.03	7e-05	36	29	K.GTGTANQCPTIDGGSETFSFKPGK.Y	[107-130]
	High	Unambiguous	[K].KFcFEPTSFTVK.[A]	C3(Carbamidomethyl)	2	AT3G50820.1; AT5G66570.1	40	1	3	0.00329281	497.583	1490.73	1490.73	-0.06	-8e-05	34	27	K.KFCFEPTSFTVK.A	[135-146]
	Medium	Unambiguous	[K].FcFEPTSFTVK.[A]	C2(Carbamidomethyl)	2	AT3G50820.1; AT5G66570.1	30	0	2	0.0296069	681.823	1362.64	1362.64	-0.28	-0.00038	34	27	K.FCFEPTSFTVK.A	[136-146]
	High	Unambiguous	[K].EEDGIDYAAVTVQLPGGER.[V]		2	AT3G50820.1; AT5G66570.1	109	0	2	4.82944e-10	1009.99	2018.97	2018.97	0.2	0.0004	36	29	K.EEDGIDYAAVTVQLPGGER.V	[190-208]
	High	Unambiguous	[K].KFcFEPTSFTVK.[A]	C3(Carbamidomethyl)	2	AT3G50820.1; AT5G66570.1	46	1	3	0.000680339	497.583	1490.73	1490.73	-0.22	-0.00033	34	27	K.KFCFEPTSFTVK.A	[135-146]
	High	Unambiguous	[K].NTAASVGEITLK.[IV]		2	AT3G50820.1; AT5G66570.1	65	0	2	6.33031e-06	602.334	1203.66	1203.66	0.84	0.00101	33	26	K.NTAASVGEITLK.V	[277-288]
	Medium	Unambiguous	[K].VPKDVKIQGVWYGQLE.[-]		1	AT5G66570.1	28	2	3	0.0232014	620.341	1859.01	1859.01	0.54	0.00101	31	24	K.VPKDVKIQGVWYGQLE.-	[317-332]
	High	Unambiguous	[K].FLVPSYR.[G]		2	AT3G50820.1; AT5G66570.1	43	0	2	0.000671848	441.247	881.487	881.488	-0.28	-0.00025	31	24	K.FLVPSYR.G	[231-237]
	High	Unambiguous	[K].KFcFEPTSFTVK.[A]	C3(Carbamidomethyl)	2	AT3G50820.1; AT5G66570.1	76	1	2	7.44082e-07	745.87	1490.73	1490.73	-0.62	-0.00093	34	27	K.KFCFEPTSFTVK.A	[135-146]
	High	Unambiguous	[R].GDEEELVKENVKNTAASVGEITLK.[V]		1	AT5G66570.1	96	2	3	6.83522e-09	858.446	2573.32	2573.33	-0.8	-0.00205	34	27	R.GDEEELVKENVKNTAASVGEITLK.V	[265-288]
	High	Unambiguous	[K].FcFEPTSFTVKADSVSK.[N]	C2(Carbamidomethyl)	2	AT3G50820.1; AT5G66570.1	64	1	3	1.439e-05	650.648	1949.93	1949.93	-0.51	-0.00099	36	29	K.FCFEPTSFTVKADSVSK.N	[136-152]
	High	Unambiguous	[K].IQGVWYGQLE.[-]		1	AT5G66570.1	36	0	2	0.00549814	596.804	1192.6	1192.6	0.08	0.0001	33	26	K.IQGVWYGQLE.-	[323-332]
	High	Unambiguous	[K].GTGTANQcPTIDGGSETFSFKPGK.[Y]	C8(Carbamidomethyl)	1	AT5G66570.1	100	0	3	4.84529e-09	819.718	2457.14	2457.14	0.77	0.0019	36	29	K.GTGTANQCPTIDGGSETFSFKPGK.Y	[107-130]
	High	Unambiguous	[K].NTAASVGEITLK.[IV]		2	AT3G50820.1; AT5G66570.1	73	0	2	9.38633e-07	602.333	1203.66	1203.66	0.18	0.00022	33	26	K.NTAASVGEITLK.V	[277-288]
	High	Unambiguous	[K].NTAASVGEITLK.[IV]		2	AT3G50820.1; AT5G66570.1	66	0	2	5.0983e-06	602.332	1203.66	1203.66	-0.13	-0.00015	33	26	K.NTAASVGEITLK.V	[277-288]
	High	Unambiguous	[R].GGSTGYDNAVALPAGGRGDEEELVK.[E]		1	AT5G66570.1	63	1	2	2.56143e-05	1231.59	2462.18	2462.18	-0.57	-0.00141	36	29	R.GGSTGYDNAVALPAGGRGDEEELVK.E	[248-272]
	High	Unambiguous	[R].GGSTGYDNAVALPAGGR.[G]		2	AT3G50820.1; AT5G66570.1	64	0	2	1.23034e-05	781.885	1562.76	1562.76	2.55	0.00398	34	27	R.GGSTGYDNAVALPAGGR.G	[248-264]
	High	Unambiguous	[K].NTAASVGEITLKVTK.[S]		1	AT5G66570.1	75	1	2	2.88705e-07	766.437	1531.87	1531.87	-0.62	-0.00094	29	22	K.NTAASVGEITLKVTK.S	[277-291]
	High	Unambiguous	[K].NTAASVGEITLKVTK.[S]		1	AT5G66570.1	57	1	3	1.88803e-05	511.295	1531.87	1531.87	0.03	4e-05	29	22	K.NTAASVGEITLKVTK.S	[277-291]
	High	Unambiguous	[K].GTGTANQcPTIDGGSETFSFKPGK.[Y]	C8(Carbamidomethyl)	1	AT5G66570.1	102	0	3	2.96604e-09	819.716	2457.13	2457.14	-0.17	-0.00042	36	29	K.GTGTANQCPTIDGGSETFSFKPGK.Y	[107-130]
	High	Unambiguous	[K].ENVKNTAASVGEITLKVTK.[S]		1	AT5G66570.1	43	2	4	0.000491839	501.285	2002.12	2002.12	-0.12	-0.00023	29	22	K.ENVKNTAASVGEITLKVTK.S	[273-291]
	High	Unambiguous	[R].GSSFLDPK.[G]		2	AT3G50820.1; AT5G66570.1	40	0	2	0.00171137	425.719	850.43	850.431	-0.46	-0.00039	32	25	R.GSSFLDPK.G	[238-245]
	High	Unambiguous	[K].GTGTANQcPTIDGGSETFSFKPGK.[Y]	C8(Carbamidomethyl)	1	AT5G66570.1	67	0	2	8.62372e-06	1229.07	2457.13	2457.14	-0.15	-0.00038	36	29	K.GTGTANQCPTIDGGSETFSFKPGK.Y	[107-130]
	High	Unambiguous	[K].ENVKNTAASVGEITLKVTK.[S]		1	AT5G66570.1	94	2	3	3.39351e-09	668.044	2002.12	2002.12	0.02	4e-05	29	22	K.ENVKNTAASVGEITLKVTK.S	[273-291]
	High	Unambiguous	[K].YAGKKFcFEPTSFTVK.[A]	C7(Carbamidomethyl)	1	AT5G66570.1	40	2	3	0.00299257	637.322	1909.95	1909.95	-0.06	-0.00012	35	28	K.YAGKKFCFEPTSFTVK.A	[131-146]
	High	Unambiguous	[K].FLVPSYR.[G]		2	AT3G50820.1; AT5G66570.1	37	0	2	0.00324649	441.248	881.489	881.488	0.41	0.00037	32	25	K.FLVPSYR.G	[231-237]
	High	Unambiguous	[K].KFcFEPTSFTVKADSVSK.[N]	C3(Carbamidomethyl)	2	AT3G50820.1; AT5G66570.1	102	2	3	2.19816e-09	693.348	2078.03	2078.03	0.66	0.00138	35	28	K.KFCFEPTSFTVKADSVSK.N	[135-152]
	High	Unambiguous	[K].FLVPSYR.[G]		2	AT3G50820.1; AT5G66570.1	47	0	2	0.000347868	441.248	881.489	881.488	0.35	0.0003	32	25	K.FLVPSYR.G	[231-237]
	High	Unambiguous	[K].GTGTANQcPTIDGGSETFSFKPGK.[Y]	C8(Carbamidomethyl)	1	AT5G66570.1	109	0	3	5.6344e-10	819.716	2457.13	2457.14	-0.07	-0.00017	36	29	K.GTGTANQCPTIDGGSETFSFKPGK.Y	[107-130]
	High	Unambiguous	[K].NTAASVGEITLK.[IV]		2	AT3G50820.1; AT5G66570.1	66	0	2	4.69272e-06	602.333	1203.66	1203.66	-0.07	-9e-05	33	26	K.NTAASVGEITLK.V	[277-288]
	Medium	Unambiguous	[R].GSSFLDPK.[G]		2	AT3G50820.1; AT5G66570.1	30	0	2	0.0214008	425.719	850.432	850.431	0.59	0.0005	32	25	R.GSSFLDPK.G	[238-245]
	High	Unambiguous	[K].FLVPSYR.[G]		2	AT3G50820.1; AT5G66570.1	47	0	2	0.000360923	441.248	881.488	881.488	0.28	0.00024	32	25	K.FLVPSYR.G	[231-237]
	High	Unambiguous	[K].RLTYDEIQSK.[T]		2	AT3G50820.1; AT5G66570.1	45	1	2	0.000876558	626.831	1252.66	1252.65	0.75	0.00094	34	27	K.RLTYDEIQSK.T	[91-100]
	High	Unambiguous	[K].FcFEPTSFTVK.[A]	C2(Carbamidomethyl)	2	AT3G50820.1; AT5G66570.1	38	0	2	0.00409378	681.823	1362.64	1362.64	-0.1	-0.00014	34	27	K.FCFEPTSFTVK.A	[136-146]
	High	Unambiguous	[R].VPFLFTVK.[Q]		2	AT3G50820.1; AT5G66570.1	50	0	2	6.87607e-05	475.789	950.571	950.571	0.1	9e-05	27	21	R.VPFLFTVK.Q	[209-216]
	High	Unambiguous	[K].SKPETGEVIGVFESLQPSDTDLGAK.[V]		2	AT3G50820.1; AT5G66570.1	66	0	3	9.24078e-06	868.774	2604.31	2604.3	0.26	0.00068	35	28	K.SKPETGEVIGVFESLQPSDTDLGAK.V	[292-316]
	High	Unambiguous	[K].GTGTANQcPTIDGGSETFSFKPGK.[Y]	C8(Carbamidomethyl)	1	AT5G66570.1	114	0	3	1.68336e-10	819.716	2457.13	2457.14	-0.17	-0.00042	36	29	K.GTGTANQCPTIDGGSETFSFKPGK.Y	[107-130]
	High	Unambiguous	[K].NTAASVGEITLK.[IV]		2	AT3G50820.1; AT5G66570.1	50	0	2	0.000183834	602.333	1203.66	1203.66	0.74	0.00089	33	26	K.NTAASVGEITLK.V	[277-288]
	High	Unambiguous	[R].GGSTGYDNAVALPAGGR.[G]		2	AT3G50820.1; AT5G66570.1	76	0	2	7.11146e-07	781.88	1562.75	1562.76	-0.73	-0.00115	34	27	R.GGSTGYDNAVALPAGGR.G	[248-264]
	Medium	Unambiguous	[K].KFcFEPTSFTVK.[A]	C3(Carbamidomethyl)	2	AT3G50820.1; AT5G66570.1	31	1	3	0.0239644	497.583	1490.73	1490.73	-0.16	-0.00024	34	27	K.KFCFEPTSFTVK.A	[135-146]
	High	Unambiguous	[K].GTGTANQcPTIDGGSETFSFKPGK.[Y]	C8(Carbamidomethyl)	1	AT5G66570.1	85	0	3	1.34428e-07	819.716	2457.13	2457.14	-0.24	-0.0006	36	29	K.GTGTANQCPTIDGGSETFSFKPGK.Y	[107-130]
	High	Unambiguous	[K].SKPETGEVIGVFESLQPSDTDLGAK.[V]		2	AT3G50820.1; AT5G66570.1	68	0	3	5.45463e-06	868.773	2604.3	2604.3	0.07	0.00019	35	28	K.SKPETGEVIGVFESLQPSDTDLGAK.V	[292-316]
	High	Unambiguous	[K].SKPETGEVIGVFESLQPSDTDLGAK.[V]		2	AT3G50820.1; AT5G66570.1	52	0	3	0.00022154	868.772	2604.3	2604.3	-0.14	-0.00036	35	28	K.SKPETGEVIGVFESLQPSDTDLGAK.V	[292-316]
	High	Unambiguous	[K].FLVPSYR.[G]		2	AT3G50820.1; AT5G66570.1	39	0	2	0.0017309	441.248	881.488	881.488	-0.07	-6e-05	31	24	K.FLVPSYR.G	[231-237]
	High	Unambiguous	[K].NTAASVGEITLK.[IV]		2	AT3G50820.1; AT5G66570.1	49	0	2	0.000275693	602.332	1203.66	1203.66	-0.13	-0.00015	33	26	K.NTAASVGEITLK.V	[277-288]
	High	Unambiguous	[R].VPFLFTVK.[Q]		2	AT3G50820.1; AT5G66570.1	47	0	2	0.000115702	475.789	950.572	950.571	0.39	0.00037	27	21	R.VPFLFTVK.Q	[209-216]
	High	Unambiguous	[K].FcFEPTSFTVK.[A]	C2(Carbamidomethyl)	2	AT3G50820.1; AT5G66570.1	50	0	2	0.000323638	681.822	1362.64	1362.64	-1	-0.00136	35	28	K.FCFEPTSFTVK.A	[136-146]
	Medium	Unambiguous	[R].VPFLFTVK.[Q]		2	AT3G50820.1; AT5G66570.1	23	0	2	0.0313574	475.79	950.572	950.571	0.58	0.00055	27	21	R.VPFLFTVK.Q	[209-216]
	High	Unambiguous	[K].KFcFEPTSFTVK.[A]	C3(Carbamidomethyl)	2	AT3G50820.1; AT5G66570.1	38	1	3	0.00494557	497.584	1490.74	1490.73	0.27	0.0004	34	27	K.KFCFEPTSFTVK.A	[135-146]
	High	Unambiguous	[K].FcFEPTSFTVK.[A]	C2(Carbamidomethyl)	2	AT3G50820.1; AT5G66570.1	41	0	2	0.00252271	681.824	1362.64	1362.64	0.21	0.00029	34	27	K.FCFEPTSFTVK.A	[136-146]
	High	Unambiguous	[R].VPFLFTVK.[Q]		2	AT3G50820.1; AT5G66570.1	57	0	2	1.38147e-05	475.789	950.572	950.571	0.39	0.00037	27	21	R.VPFLFTVK.Q	[209-216]
	High	Unambiguous	[K].SKPETGEVIGVFESLQPSDTDLGAK.[V]		2	AT3G50820.1; AT5G66570.1	61	0	3	3.20961e-05	868.774	2604.31	2604.3	0.31	0.0008	35	28	K.SKPETGEVIGVFESLQPSDTDLGAK.V	[292-316]
	High	Unambiguous	[K].NTAASVGEITLK.[IV]		2	AT3G50820.1; AT5G66570.1	57	0	2	3.36231e-05	602.334	1203.66	1203.66	1.24	0.0015	32	25	K.NTAASVGEITLK.V	[277-288]
	High	Unambiguous	[R].GGSTGYDNAVALPAGGR.[G]		2	AT3G50820.1; AT5G66570.1	64	0	2	1.15713e-05	781.883	1562.76	1562.76	0.75	0.00117	34	27	R.GGSTGYDNAVALPAGGR.G	[248-264]
	Medium	Unambiguous	[K].IQGVWYGQLE.[-]		1	AT5G66570.1	33	0	2	0.0129651	596.803	1192.6	1192.6	-0.12	-0.00014	34	27	K.IQGVWYGQLE.-	[323-332]
	High	Unambiguous	[K].FcFEPTSFTVK.[A]	C2(Carbamidomethyl)	2	AT3G50820.1; AT5G66570.1	43	0	2	0.00164519	681.824	1362.64	1362.64	0.66	0.0009	34	27	K.FCFEPTSFTVK.A	[136-146]
	High	Unambiguous	[R].VPFLFTVK.[Q]		2	AT3G50820.1; AT5G66570.1	32	0	2	0.00424953	475.789	950.571	950.571	0.26	0.00025	27	21	R.VPFLFTVK.Q	[209-216]
	High	Unambiguous	[K].GTGTANQcPTIDGGSETFSFKPGK.[Y]	C8(Carbamidomethyl)	1	AT5G66570.1	54	0	3	0.000177548	819.718	2457.14	2457.14	0.7	0.00172	36	29	K.GTGTANQCPTIDGGSETFSFKPGK.Y	[107-130]
	High	Unambiguous	[K].SKPETGEVIGVFESLQPSDTDLGAK.[V]		2	AT3G50820.1; AT5G66570.1	37	0	3	0.00821648	868.77	2604.3	2604.3	-1.05	-0.00274	36	29	K.SKPETGEVIGVFESLQPSDTDLGAK.V	[292-316]
	High	Unambiguous	[K].NTAASVGEITLK.[IV]		2	AT3G50820.1; AT5G66570.1	36	0	2	0.00499665	602.336	1203.66	1203.66	2.82	0.00339	32	25	K.NTAASVGEITLK.V	[277-288]
	High	Unambiguous	[K].IQGVWYGQLE.[-]		1	AT5G66570.1	36	0	2	0.00691476	596.803	1192.6	1192.6	-0.02	-2e-05	34	27	K.IQGVWYGQLE.-	[323-332]
	High	Unambiguous	[R].GGSTGYDNAVALPAGGR.[G]		2	AT3G50820.1; AT5G66570.1	56	0	2	7.79756e-05	781.88	1562.75	1562.76	-0.77	-0.00121	34	27	R.GGSTGYDNAVALPAGGR.G	[248-264]
	High	Unambiguous	[K].IQGVWYGQLE.[-]		1	AT5G66570.1	36	0	2	0.00620137	596.804	1192.6	1192.6	0.14	0.00016	33	26	K.IQGVWYGQLE.-	[323-332]
	High	Unambiguous	[K].FcFEPTSFTVK.[A]	C2(Carbamidomethyl)	2	AT3G50820.1; AT5G66570.1	50	0	2	0.000272348	681.823	1362.64	1362.64	-0.06	-8e-05	34	27	K.FCFEPTSFTVK.A	[136-146]
	High	Selected	[R].LTYTLDEIEGPFEVASDGSVNFKEEDGIDYAAVTVQLPGGER.[V]		1	AT5G66570.1	40	1	3	0.00406247	1511.06	4531.17	4531.17	-0.03	-0.00013	35	28	R.LTYTLDEIEGPFEVASDGSVNFKEEDGIDYAAVTVQLPGGER.V	[167-208]
	High	Selected	[R].LTYTLDEIEGPFEVASDGSVNFKEEDGIDYAAVTVQLPGGER.[V]		1	AT5G66570.1	58	1	4	6.04418e-05	1133.55	4531.17	4531.17	-0.07	-0.00033	35	29	R.LTYTLDEIEGPFEVASDGSVNFKEEDGIDYAAVTVQLPGGER.V	[167-208]
	High	Unambiguous	[R].VPFLFTVK.[Q]		2	AT3G50820.1; AT5G66570.1	31	0	2	0.00494698	475.789	950.571	950.571	0.26	0.00025	27	21	R.VPFLFTVK.Q	[209-216]
	High	Unambiguous	[K].SKPETGEVIGVFESLQPSDTDLGAK.[V]		2	AT3G50820.1; AT5G66570.1	63	0	3	2.0325e-05	868.773	2604.3	2604.3	0.12	0.00031	35	28	K.SKPETGEVIGVFESLQPSDTDLGAK.V	[292-316]
	High	Unambiguous	[K].GTGTANQcPTIDGGSETFSFKPGK.[Y]	C8(Carbamidomethyl)	1	AT5G66570.1	79	0	3	5.8234e-07	819.716	2457.13	2457.14	-0.17	-0.00042	36	29	K.GTGTANQCPTIDGGSETFSFKPGK.Y	[107-130]
	High	Unambiguous	[K].NTAASVGEITLK.[IV]		2	AT3G50820.1; AT5G66570.1	42	0	2	0.00118072	602.333	1203.66	1203.66	0.28	0.00034	33	26	K.NTAASVGEITLK.V	[277-288]
	Medium	Unambiguous	[K].KFcFEPTSFTVK.[A]	C3(Carbamidomethyl)	2	AT3G50820.1; AT5G66570.1	29	1	3	0.0392595	497.584	1490.74	1490.73	0.33	0.0005	34	27	K.KFCFEPTSFTVK.A	[135-146]
	High	Unambiguous	[K].SKPETGEVIGVFESLQPSDTDLGAK.[V]		2	AT3G50820.1; AT5G66570.1	49	0	3	0.000458175	868.773	2604.31	2604.3	0.19	0.00049	35	28	K.SKPETGEVIGVFESLQPSDTDLGAK.V	[292-316]
	High	Unambiguous	[K].FcFEPTSFTVK.[A]	C2(Carbamidomethyl)	2	AT3G50820.1; AT5G66570.1	48	0	2	0.000417237	681.824	1362.64	1362.64	0.08	0.00011	34	27	K.FCFEPTSFTVK.A	[136-146]
	High	Unambiguous	[K].FcFEPTSFTVK.[A]	C2(Carbamidomethyl)	2	AT3G50820.1; AT5G66570.1	43	0	2	0.00156817	681.825	1362.64	1362.64	1.06	0.00145	34	27	K.FCFEPTSFTVK.A	[136-146]
	High	Unambiguous	[K].FLVPSYR.[G]		2	AT3G50820.1; AT5G66570.1	52	0	2	0.000106271	441.248	881.488	881.488	0.1	9e-05	32	25	K.FLVPSYR.G	[231-237]
	High	Unambiguous	[K].SKPETGEVIGVFESLQPSDTDLGAK.[V]		2	AT3G50820.1; AT5G66570.1	73	0	3	2.07552e-06	868.773	2604.3	2604.3	0.05	0.00013	35	28	K.SKPETGEVIGVFESLQPSDTDLGAK.V	[292-316]
	High	Unambiguous	[R].VPFLFTVKQLDASGKPDSFTGK.[F]		1	AT5G66570.1	56	1	3	4.35541e-05	794.762	2382.27	2382.27	0.26	0.00063	32	25	R.VPFLFTVKQLDASGKPDSFTGK.F	[209-230]
	High	Unambiguous	[K].FcFEPTSFTVK.[A]	C2(Carbamidomethyl)	2	AT3G50820.1; AT5G66570.1	45	0	2	0.000849427	681.825	1362.64	1362.64	0.88	0.0012	34	27	K.FCFEPTSFTVK.A	[136-146]
	Medium	Unambiguous	[K].SKPETGEVIGVFESLQPSDTDLGAKVPK.[D]		2	AT3G50820.1; AT5G66570.1	29	1	4	0.0313567	732.885	2928.52	2928.52	-0.24	-0.00071	33	26	K.SKPETGEVIGVFESLQPSDTDLGAKVPK.D	[292-319]
	High	Unambiguous	[K].FLVPSYR.[G]		2	AT3G50820.1; AT5G66570.1	49	0	2	0.000155694	441.248	881.488	881.488	-0.07	-6e-05	31	24	K.FLVPSYR.G	[231-237]
	High	Unambiguous	[K].SKPETGEVIGVFESLQPSDTDLGAKVPK.[D]		2	AT3G50820.1; AT5G66570.1	65	1	3	6.93922e-06	976.846	2928.52	2928.52	0.31	0.00089	33	26	K.SKPETGEVIGVFESLQPSDTDLGAKVPK.D	[292-319]
	Medium	Unambiguous	[R].GGSTGYDNAVALPAGGR.[G]		2	AT3G50820.1; AT5G66570.1	27	0	2	0.05911	781.88	1562.75	1562.76	-0.81	-0.00127	34	27	R.GGSTGYDNAVALPAGGR.G	[248-264]
	High	Unambiguous	[K].GTGTANQcPTIDGGSETFSFKPGK.[Y]	C8(Carbamidomethyl)	1	AT5G66570.1	73	0	3	2.47293e-06	819.714	2457.13	2457.14	-0.94	-0.00231	36	29	K.GTGTANQCPTIDGGSETFSFKPGK.Y	[107-130]
	High	Unambiguous	[K].NTAASVGEITLK.[IV]		2	AT3G50820.1; AT5G66570.1	46	0	2	0.000563158	602.333	1203.66	1203.66	0.43	0.00052	33	26	K.NTAASVGEITLK.V	[277-288]
	High	Unambiguous	[K].FLVPSYR.[G]		2	AT3G50820.1; AT5G66570.1	37	0	2	0.00269943	441.248	881.488	881.488	-0.14	-0.00012	31	24	K.FLVPSYR.G	[231-237]
	High	Unambiguous	[K].SKPETGEVIGVFESLQPSDTDLGAKVPKDVK.[I]		2	AT3G50820.1; AT5G66570.1	32	2	5	0.0101695	654.948	3270.71	3270.71	-0.01	-2e-05	32	25	K.SKPETGEVIGVFESLQPSDTDLGAKVPKDVK.I	[292-322]
	High	Unambiguous	[K].GTGTANQcPTIDGGSETFSFKPGK.[Y]	C8(Carbamidomethyl)	1	AT5G66570.1	70	0	3	5.18539e-06	819.717	2457.14	2457.14	0.13	0.00031	36	29	K.GTGTANQCPTIDGGSETFSFKPGK.Y	[107-130]
	High	Unambiguous	[K].GTGTANQcPTIDGGSETFSFKPGK.[Y]	C8(Carbamidomethyl)	1	AT5G66570.1	75	0	3	1.32047e-06	819.714	2457.13	2457.14	-1.06	-0.00262	36	29	K.GTGTANQCPTIDGGSETFSFKPGK.Y	[107-130]
	High	Unambiguous	[K].FcFEPTSFTVK.[A]	C2(Carbamidomethyl)	2	AT3G50820.1; AT5G66570.1	47	0	2	0.000628997	681.823	1362.64	1362.64	-0.77	-0.00105	34	27	K.FCFEPTSFTVK.A	[136-146]
	High	Unambiguous	[K].SKPETGEVIGVFESLQPSDTDLGAK.[V]		2	AT3G50820.1; AT5G66570.1	70	0	3	3.83223e-06	868.774	2604.31	2604.3	0.31	0.0008	35	28	K.SKPETGEVIGVFESLQPSDTDLGAK.V	[292-316]
	High	Unambiguous	[K].FLVPSYR.[G]		2	AT3G50820.1; AT5G66570.1	39	0	2	0.00218985	441.248	881.488	881.488	0.1	9e-05	32	25	K.FLVPSYR.G	[231-237]
	Medium	Unambiguous	[K].IQGVWYGQLE.[-]		1	AT5G66570.1	29	0	2	0.0300453	596.803	1192.6	1192.6	-0.07	-8e-05	34	27	K.IQGVWYGQLE.-	[323-332]
	High	Unambiguous	[K].GTGTANQcPTIDGGSETFSFKPGK.[Y]	C8(Carbamidomethyl)	1	AT5G66570.1	84	0	3	1.75444e-07	819.716	2457.13	2457.14	-0.29	-0.00072	36	29	K.GTGTANQCPTIDGGSETFSFKPGK.Y	[107-130]
	High	Unambiguous	[K].SKPETGEVIGVFESLQPSDTDLGAK.[V]		2	AT3G50820.1; AT5G66570.1	50	0	4	0.000343372	651.831	2604.3	2604.3	-0.24	-0.00063	35	28	K.SKPETGEVIGVFESLQPSDTDLGAK.V	[292-316]
	Medium	Unambiguous	[K].FcFEPTSFTVK.[A]	C2(Carbamidomethyl)	2	AT3G50820.1; AT5G66570.1	33	0	2	0.0154577	681.823	1362.64	1362.64	-0.19	-0.00026	34	27	K.FCFEPTSFTVK.A	[136-146]
	Medium	Unambiguous	[K].IQGVWYGQLE.[-]		1	AT5G66570.1	29	0	2	0.0316066	596.803	1192.6	1192.6	-0.02	-2e-05	34	27	K.IQGVWYGQLE.-	[323-332]
	High	Unambiguous	[K].SKPETGEVIGVFESLQPSDTDLGAK.[V]		2	AT3G50820.1; AT5G66570.1	61	0	3	2.80026e-05	868.772	2604.3	2604.3	-0.26	-0.00067	35	28	K.SKPETGEVIGVFESLQPSDTDLGAK.V	[292-316]
	High	Unambiguous	[K].FLVPSYR.[G]		2	AT3G50820.1; AT5G66570.1	33	0	2	0.00598786	441.248	881.488	881.488	-0.07	-6e-05	31	24	K.FLVPSYR.G	[231-237]
	High	Unambiguous	[K].SKPETGEVIGVFESLQPSDTDLGAK.[V]		2	AT3G50820.1; AT5G66570.1	102	0	2	2.39754e-09	1302.66	2604.3	2604.3	0.11	0.00029	35	28	K.SKPETGEVIGVFESLQPSDTDLGAK.V	[292-316]
	High	Unambiguous	[K].NTAASVGEITLK.[IV]		2	AT3G50820.1; AT5G66570.1	48	0	2	0.000349539	602.333	1203.66	1203.66	0.18	0.00022	33	26	K.NTAASVGEITLK.V	[277-288]
	High	Unambiguous	[K].KFcFEPTSFTVK.[A]	C3(Carbamidomethyl)	2	AT3G50820.1; AT5G66570.1	39	1	3	0.0042322	497.583	1490.73	1490.73	-0.02	-2e-05	34	27	K.KFCFEPTSFTVK.A	[135-146]
	High	Unambiguous	[K].TYmEVKGTGTANQcPTIDGGSETFSFKPGK.[Y]	M3(Oxidation); C14(Carbamidomethyl)	1	AT5G66570.1	69	1	4	8.34154e-06	806.876	3224.48	3224.49	-0.4	-0.00128	37	30	K.TYMEVKGTGTANQCPTIDGGSETFSFKPGK.Y	[101-130]
	Medium	Unambiguous	[K].GTGTANQcPTIDGGSETFSFKPGKYAGK.[K]	C8(Carbamidomethyl)	1	AT5G66570.1	36	1	4	0.0121335	719.843	2876.35	2876.35	-0.06	-0.00018	37	30	K.GTGTANQCPTIDGGSETFSFKPGKYAGK.K	[107-134]
	Medium	Unambiguous	[K].TYmEVK.[G]	M3(Oxidation)	2	AT3G50820.1; AT5G66570.1	25	0	2	0.0263084	393.689	786.37	786.37	-0.03	-3e-05	28	21	K.TYMEVK.G	[101-106]
	High	Unambiguous	[K].QLDASGKPDSFTGK.[F]		1	AT5G66570.1	47	0	3	0.000523012	484.243	1450.72	1450.72	-0.47	-0.00068	34	27	K.QLDASGKPDSFTGK.F	[217-230]
	High	Unambiguous	[K].QLDASGKPDSFTGK.[F]		1	AT5G66570.1	44	0	4	0.0010001	363.434	1450.72	1450.72	-0.24	-0.00035	34	27	K.QLDASGKPDSFTGK.F	[217-230]
	High	Unambiguous	[K].RLTYDEIQSK.[T]		2	AT3G50820.1; AT5G66570.1	38	1	2	0.00450863	626.83	1252.65	1252.65	0.17	0.00021	34	27	K.RLTYDEIQSK.T	[91-100]
	Medium	Unambiguous	[K].TYmEVK.[G]	M3(Oxidation)	2	AT3G50820.1; AT5G66570.1	24	0	2	0.0308386	393.688	786.369	786.37	-0.73	-0.00058	28	21	K.TYMEVK.G	[101-106]
	High	Unambiguous	[K].NAPPEFQNTK.[L]		1	AT5G66570.1	35	0	2	0.00571573	573.283	1145.56	1145.56	0.14	0.00016	32	25	K.NAPPEFQNTK.L	[153-162]
	Medium	Unambiguous	[K].TYmEVK.[G]	M3(Oxidation)	2	AT3G50820.1; AT5G66570.1	28	0	2	0.012563	393.689	786.37	786.37	-0.31	-0.00024	28	21	K.TYMEVK.G	[101-106]
	High	Unambiguous	[K].NAPPEFQNTK.[L]		1	AT5G66570.1	36	0	2	0.00538037	573.284	1145.56	1145.56	1.05	0.0012	33	26	K.NAPPEFQNTK.L	[153-162]
	Medium	Unambiguous	[K].RLTYDEIQSK.[T]		2	AT3G50820.1; AT5G66570.1	34	1	3	0.0117851	418.222	1252.65	1252.65	-0.16	-0.0002	34	27	K.RLTYDEIQSK.T	[91-100]
	High	Unambiguous	[K].RLTYDEIQSK.[T]		2	AT3G50820.1; AT5G66570.1	51	1	2	0.00023534	626.83	1252.65	1252.65	-0.03	-3e-05	34	27	K.RLTYDEIQSK.T	[91-100]
	Medium	Unambiguous	[K].TYmEVK.[G]	M3(Oxidation)	2	AT3G50820.1; AT5G66570.1	28	0	2	0.0173634	393.689	786.37	786.37	0.04	3e-05	29	22	K.TYMEVK.G	[101-106]
	High	Unambiguous	[K].QLDASGKPDSFTGK.[F]		1	AT5G66570.1	81	0	2	2.47832e-07	725.862	1450.72	1450.72	-0.06	-8e-05	34	27	K.QLDASGKPDSFTGK.F	[217-230]
	High	Unambiguous	[K].QLDASGKPDSFTGK.[F]		1	AT5G66570.1	45	0	3	0.000906887	484.244	1450.72	1450.72	0.12	0.00018	34	27	K.QLDASGKPDSFTGK.F	[217-230]
	High	Unambiguous	[K].RLTYDEIQSK.[T]		2	AT3G50820.1; AT5G66570.1	51	1	2	0.000247768	626.831	1252.65	1252.65	0.31	0.00039	34	27	K.RLTYDEIQSK.T	[91-100]
	Medium	Unambiguous	[K].RLTYDEIQSK.[T]		2	AT3G50820.1; AT5G66570.1	33	1	3	0.0124651	418.223	1252.65	1252.65	0.06	7e-05	33	26	K.RLTYDEIQSK.T	[91-100]
	Medium	Unambiguous	[K].TYmEVK.[G]	M3(Oxidation)	2	AT3G50820.1; AT5G66570.1	28	0	2	0.0128853	393.688	786.37	786.37	-0.38	-0.0003	28	21	K.TYMEVK.G	[101-106]
	High	Unambiguous	[K].TYmEVK.[G]	M3(Oxidation)	2	AT3G50820.1; AT5G66570.1	30	0	2	0.00830032	393.688	786.369	786.37	-0.46	-0.00036	28	21	K.TYMEVK.G	[101-106]
	High	Unambiguous	[K].ADSVSK.[N]		2	AT3G50820.1; AT5G66570.1	33	0	2	0.00512535	303.658	606.309	606.309	-0.22	-0.00013	30	23	K.ADSVSK.N	[147-152]
	High	Unambiguous	[K].ADSVSK.[N]		2	AT3G50820.1; AT5G66570.1	34	0	2	0.00437244	303.658	606.309	606.309	-0.17	-0.0001	30	23	K.ADSVSK.N	[147-152]
	High	Unambiguous	[K].ADSVSK.[N]		2	AT3G50820.1; AT5G66570.1	33	0	2	0.00466363	303.658	606.309	606.309	-0.07	-4e-05	30	23	K.ADSVSK.N	[147-152]
	High	Unambiguous	[K].ADSVSK.[N]		2	AT3G50820.1; AT5G66570.1	34	0	2	0.00400612	303.658	606.309	606.309	-0.22	-0.00013	30	23	K.ADSVSK.N	[147-152]
	High	Unambiguous	[K].ADSVSK.[N]		2	AT3G50820.1; AT5G66570.1	34	0	2	0.00392395	303.658	606.309	606.309	-0.22	-0.00013	30	23	K.ADSVSK.N	[147-152]
	High	Unambiguous	[K].ADSVSK.[N]		2	AT3G50820.1; AT5G66570.1	34	0	2	0.00364522	303.658	606.309	606.309	-0.32	-0.00019	30	23	K.ADSVSK.N	[147-152]
	High	Unambiguous	[K].ADSVSK.[N]		2	AT3G50820.1; AT5G66570.1	36	0	2	0.00249301	303.658	606.309	606.309	-0.32	-0.00019	30	23	K.ADSVSK.N	[147-152]
	High	Unambiguous	[K].ADSVSK.[N]		2	AT3G50820.1; AT5G66570.1	33	0	2	0.00490596	303.658	606.309	606.309	-0.17	-0.0001	30	23	K.ADSVSK.N	[147-152]
	High	Unambiguous	[K].ADSVSK.[N]		2	AT3G50820.1; AT5G66570.1	33	0	2	0.00889524	303.658	606.309	606.309	-0.52	-0.00031	32	25	K.ADSVSK.N	[147-152]
	High	Unambiguous	[K].TYmEVK.[G]	M3(Oxidation)	2	AT3G50820.1; AT5G66570.1	28	0	2	0.0119976	393.688	786.37	786.37	-0.34	-0.00027	28	21	K.TYMEVK.G	[101-106]
	High	Unambiguous	[K].NAPPEFQNTK.[L]		1	AT5G66570.1	36	0	2	0.0048103	573.283	1145.56	1145.56	0.03	4e-05	32	25	K.NAPPEFQNTK.L	[153-162]
	High	Unambiguous	[K].NAPPEFQNTK.[L]		1	AT5G66570.1	40	0	3	0.00175905	382.524	1145.56	1145.56	-0.12	-0.00014	32	25	K.NAPPEFQNTK.L	[153-162]
	Medium	Unambiguous	[K].TYmEVK.[G]	M3(Oxidation)	2	AT3G50820.1; AT5G66570.1	28	0	2	0.0135861	393.689	786.37	786.37	-0.19	-0.00015	28	21	K.TYMEVK.G	[101-106]
	Medium	Unambiguous	[K].TYmEVK.[G]	M3(Oxidation)	2	AT3G50820.1; AT5G66570.1	25	0	2	0.0257096	393.689	786.37	786.37	-0.23	-0.00018	28	21	K.TYMEVK.G	[101-106]
	High	Unambiguous	[K].NAPPEFQNTK.[L]		1	AT5G66570.1	37	0	2	0.00376853	573.283	1145.56	1145.56	0.03	4e-05	32	25	K.NAPPEFQNTK.L	[153-162]
	High	Unambiguous	[K].RLTYDEIQSKTYmEVK.[G]	M13(Oxidation)	2	AT3G50820.1; AT5G66570.1	70	2	3	3.27986e-06	674.007	2020.01	2020.01	0.03	7e-05	35	28	K.RLTYDEIQSKTYMEVK.G	[91-106]
	High	Unambiguous	[K].RLTYDEIQSKTYmEVK.[G]	M13(Oxidation)	2	AT3G50820.1; AT5G66570.1	43	2	4	0.00161145	505.757	2020.01	2020.01	0.16	0.00032	35	28	K.RLTYDEIQSKTYMEVK.G	[91-106]
	High	Unambiguous	[K].NTAASVGEITLK.[IV]		2	AT3G50820.1; AT5G66570.1	60	0	3	1.7966e-05	401.89	1203.66	1203.66	-0.3	-0.00036	32	25	K.NTAASVGEITLK.V	[277-288]
	High	Unambiguous	[R].GSSFLDPK.[G]		2	AT3G50820.1; AT5G66570.1	43	0	2	0.00109675	425.718	850.428	850.431	-1.24	-0.00106	33	26	R.GSSFLDPK.G	[238-245]
	High	Unambiguous	[K].ADSVSKNAPPEFQNTKLMTR.[L]		1	AT5G66570.1	46	2	4	0.000829453	559.287	2234.13	2234.12	0.2	0.00044	35	28	K.ADSVSKNAPPEFQNTKLMTR.L	[147-166]
	High	Unambiguous	[R].GGSTGYDNAVALPAGGR.[G]		2	AT3G50820.1; AT5G66570.1	96	0	2	8.49194e-09	781.88	1562.75	1562.76	-0.69	-0.00109	34	27	R.GGSTGYDNAVALPAGGR.G	[248-264]
	High	Unambiguous	[R].LTYDEIQSK.[T]		2	AT3G50820.1; AT5G66570.1	42	0	2	0.00133101	548.78	1096.55	1096.55	0.49	0.00053	33	26	R.LTYDEIQSK.T	[92-100]
	High	Unambiguous	[R].GSSFLDPKGR.[G]		2	AT3G50820.1; AT5G66570.1	36	1	3	0.00518604	355.189	1063.55	1063.55	0.26	0.00027	33	26	R.GSSFLDPKGR.G	[238-247]
	High	Unambiguous	[K].RLTYDEIQSKTYmEVK.[G]	M13(Oxidation)	2	AT3G50820.1; AT5G66570.1	46	2	3	0.000920008	674.008	2020.01	2020.01	0.46	0.00092	35	28	K.RLTYDEIQSKTYMEVK.G	[91-106]
	High	Unambiguous	[R].GGSTGYDNAVALPAGGR.[G]		2	AT3G50820.1; AT5G66570.1	61	0	2	2.51261e-05	781.882	1562.76	1562.76	0.05	7e-05	34	27	R.GGSTGYDNAVALPAGGR.G	[248-264]
	High	Unambiguous	[K].ENVKNTAASVGEITLK.[IV]		2	AT3G50820.1; AT5G66570.1	95	1	2	5.50556e-09	837.457	1673.91	1673.91	0.13	0.00022	32	25	K.ENVKNTAASVGEITLK.V	[273-288]
	High	Unambiguous	[R].GSSFLDPK.[G]		2	AT3G50820.1; AT5G66570.1	41	0	2	0.00161936	425.718	850.43	850.431	-0.56	-0.00048	32	25	R.GSSFLDPK.G	[238-245]
	High	Unambiguous	[K].GTGTANQcPTIDGGSETFSFKPGKYAGK.[K]	C8(Carbamidomethyl)	1	AT5G66570.1	57	1	3	0.000100132	959.454	2876.35	2876.35	-0.44	-0.00128	37	30	K.GTGTANQCPTIDGGSETFSFKPGKYAGK.K	[107-134]
	High	Unambiguous	[R].GSSFLDPK.[G]		2	AT3G50820.1; AT5G66570.1	35	0	2	0.00643139	425.72	850.433	850.431	1.59	0.00135	33	26	R.GSSFLDPK.G	[238-245]
	High	Unambiguous	[K].RLTYDEIQSKTYMEVK.[G]		2	AT3G50820.1; AT5G66570.1	50	2	3	0.000285109	668.675	2004.01	2004.01	0.05	0.0001	34	27	K.RLTYDEIQSKTYMEVK.G	[91-106]
	High	Unambiguous	[R].GGSTGYDNAVALPAGGR.[G]		2	AT3G50820.1; AT5G66570.1	47	0	3	0.000611717	521.591	1562.76	1562.76	0.77	0.0012	34	27	R.GGSTGYDNAVALPAGGR.G	[248-264]
	High	Unambiguous	[K].NAPPEFQNTKLMTR.[L]		1	AT5G66570.1	52	1	3	0.000170931	549.616	1646.83	1646.83	0.33	0.00054	34	27	K.NAPPEFQNTKLMTR.L	[153-166]
	High	Unambiguous	[K].GTGTANQcPTIDGGSETFSFKPGKYAGKK.[F]	C8(Carbamidomethyl)	1	AT5G66570.1	41	2	4	0.00376256	751.868	3004.45	3004.45	0.43	0.00128	36	29	K.GTGTANQCPTIDGGSETFSFKPGKYAGKK.F	[107-135]
	High	Unambiguous	[K].NAPPEFQNTKLMTR.[L]		1	AT5G66570.1	71	1	2	2.39785e-06	823.92	1646.83	1646.83	0.54	0.00088	34	27	K.NAPPEFQNTKLMTR.L	[153-166]
	High	Unambiguous	[R].GSSFLDPK.[G]		2	AT3G50820.1; AT5G66570.1	43	0	2	0.000932032	425.719	850.431	850.431	0.44	0.00038	32	25	R.GSSFLDPK.G	[238-245]
	High	Unambiguous	[R].GGSTGYDNAVALPAGGR.[G]		2	AT3G50820.1; AT5G66570.1	62	0	2	1.84509e-05	781.882	1562.76	1562.76	0.44	0.00068	34	27	R.GGSTGYDNAVALPAGGR.G	[248-264]
	High	Unambiguous	[K].GRGGSTGYDNAVALPAGGRGDEEELVK.[E]		1	AT5G66570.1	48	2	3	0.000676467	892.44	2675.31	2675.3	0.41	0.0011	36	29	K.GRGGSTGYDNAVALPAGGRGDEEELVK.E	[246-272]
	High	Unambiguous	[K].GRGGSTGYDNAVALPAGGR.[G]		2	AT3G50820.1; AT5G66570.1	80	1	2	3.22869e-07	888.441	1775.88	1775.88	-0.86	-0.00152	35	28	K.GRGGSTGYDNAVALPAGGR.G	[246-264]
	High	Unambiguous	[K].TYMEVK.[G]		2	AT3G50820.1; AT5G66570.1	34	0	2	0.00831292	385.692	770.376	770.375	0.39	0.0003	32	25	K.TYMEVK.G	[101-106]
	High	Unambiguous	[R].GDEEELVK.[E]		1	AT5G66570.1	46	0	2	0.00033922	459.725	918.443	918.441	0.72	0.00066	31	24	R.GDEEELVK.E	[265-272]
	High	Unambiguous	[K].RLTYDEIQSK.[T]		2	AT3G50820.1; AT5G66570.1	36	1	3	0.00693497	418.223	1252.65	1252.65	0.21	0.00026	34	27	K.RLTYDEIQSK.T	[91-100]
	High	Unambiguous	[R].LTYDEIQSK.[T]		2	AT3G50820.1; AT5G66570.1	56	0	2	5.81172e-05	548.78	1096.55	1096.55	-0.13	-0.00014	33	26	R.LTYDEIQSK.T	[92-100]
	High	Unambiguous	[K].NAPPEFQNTK.[L]		1	AT5G66570.1	36	0	2	0.00559058	573.284	1145.56	1145.56	0.73	0.00083	33	26	K.NAPPEFQNTK.L	[153-162]
	High	Unambiguous	[K].RLTYDEIQSK.[T]		2	AT3G50820.1; AT5G66570.1	39	1	2	0.00302661	626.831	1252.66	1252.65	0.85	0.00106	34	27	K.RLTYDEIQSK.T	[91-100]
	High	Unambiguous	[K].QLDASGKPDSFTGK.[F]		1	AT5G66570.1	50	0	3	0.000314491	484.245	1450.72	1450.72	0.96	0.0014	34	27	K.QLDASGKPDSFTGK.F	[217-230]
	High	Unambiguous	[K].RLTYDEIQSK.[T]		2	AT3G50820.1; AT5G66570.1	44	1	3	0.00101148	418.222	1252.65	1252.65	-0.57	-0.00072	34	27	K.RLTYDEIQSK.T	[91-100]
	Medium	Unambiguous	[K].TYMEVK.[G]		2	AT3G50820.1; AT5G66570.1	25	0	2	0.0598082	385.69	770.374	770.375	-1.04	-0.0008	32	25	K.TYMEVK.G	[101-106]
	High	Unambiguous	[R].GDEEELVKENVK.[N]		1	AT5G66570.1	44	1	3	0.00117319	463.568	1388.69	1388.69	-0.09	-0.00013	34	27	R.GDEEELVKENVK.N	[265-276]
	High	Unambiguous	[R].GDEEELVKENVK.[N]		1	AT5G66570.1	81	1	2	2.3419e-07	694.849	1388.69	1388.69	0.13	0.00018	34	27	R.GDEEELVKENVK.N	[265-276]
	Medium	Unambiguous	[K].TYmEVK.[G]	M3(Oxidation)	2	AT3G50820.1; AT5G66570.1	25	0	2	0.0268593	393.688	786.369	786.37	-0.85	-0.00067	28	21	K.TYMEVK.G	[101-106]
	High	Unambiguous	[K].QLDASGKPDSFTGK.[F]		1	AT5G66570.1	89	0	2	3.85586e-08	725.862	1450.72	1450.72	-0.14	-0.0002	34	27	K.QLDASGKPDSFTGK.F	[217-230]
	High	Unambiguous	[K].QLDASGKPDSFTGK.[F]		1	AT5G66570.1	40	0	3	0.00258586	484.245	1450.72	1450.72	0.73	0.00106	34	27	K.QLDASGKPDSFTGK.F	[217-230]
	High	Unambiguous	[R].LTYDEIQSK.[T]		2	AT3G50820.1; AT5G66570.1	38	0	2	0.00373512	548.78	1096.55	1096.55	-0.13	-0.00014	33	26	R.LTYDEIQSK.T	[92-100]
	High	Unambiguous	[K].TYMEVK.[G]		2	AT3G50820.1; AT5G66570.1	33	0	2	0.00817095	385.691	770.375	770.375	-0.17	-0.00013	32	25	K.TYMEVK.G	[101-106]
	High	Unambiguous	[R].GDEEELVK.[E]		1	AT5G66570.1	45	0	2	0.000518885	459.725	918.442	918.441	0.16	0.00015	32	25	R.GDEEELVK.E	[265-272]
	High	Unambiguous	[K].ADSVSKNAPPEFQNTK.[L]		1	AT5G66570.1	39	1	3	0.00376595	578.288	1732.85	1732.85	0.04	7e-05	35	28	K.ADSVSKNAPPEFQNTK.L	[147-162]
	High	Unambiguous	[K].NAPPEFQNTK.[L]		1	AT5G66570.1	39	0	2	0.00209446	573.283	1145.56	1145.56	0.19	0.00022	32	25	K.NAPPEFQNTK.L	[153-162]
	High	Unambiguous	[R].LTYDEIQSK.[T]		2	AT3G50820.1; AT5G66570.1	40	0	2	0.00206484	548.781	1096.55	1096.55	0.82	0.0009	33	26	R.LTYDEIQSK.T	[92-100]
	High	Unambiguous	[R].GDEEELVKENVK.[N]		1	AT5G66570.1	68	1	2	4.28969e-06	694.849	1388.69	1388.69	0	0	34	27	R.GDEEELVKENVK.N	[265-276]
	Medium	Unambiguous	[K].QLDASGKPDSFTGK.[F]		1	AT5G66570.1	27	0	3	0.0544389	484.245	1450.72	1450.72	0.58	0.00085	34	27	K.QLDASGKPDSFTGK.F	[217-230]
	Medium	Unambiguous	[R].GSSFLDPKGR.[G]		2	AT3G50820.1; AT5G66570.1	28	1	3	0.032711	355.189	1063.55	1063.55	-0.09	-9e-05	33	26	R.GSSFLDPKGR.G	[238-247]
	High	Unambiguous	[R].GDEEELVKENVK.[N]		1	AT5G66570.1	45	1	3	0.000801253	463.569	1388.69	1388.69	0.43	0.0006	34	27	R.GDEEELVKENVK.N	[265-276]
	High	Unambiguous	[K].RLTYDEIQSK.[T]		2	AT3G50820.1; AT5G66570.1	34	1	3	0.0108279	418.222	1252.65	1252.65	-0.12	-0.00015	34	27	K.RLTYDEIQSK.T	[91-100]
	Medium	Unambiguous	[K].NAPPEFQNTKLmTR.[L]	M12(Oxidation)	1	AT5G66570.1	33	1	3	0.0134879	554.946	1662.82	1662.83	-0.5	-0.00083	34	27	K.NAPPEFQNTKLMTR.L	[153-166]
	High	Unambiguous	[R].GSSFLDPKGR.[G]		2	AT3G50820.1; AT5G66570.1	34	1	2	0.00887723	532.281	1063.55	1063.55	0.89	0.00095	33	26	R.GSSFLDPKGR.G	[238-247]
	High	Unambiguous	[K].GRGGSTGYDNAVALPAGGR.[G]		2	AT3G50820.1; AT5G66570.1	51	1	3	0.000264762	592.631	1775.88	1775.88	0.18	0.00032	35	28	K.GRGGSTGYDNAVALPAGGR.G	[246-264]
	High	Unambiguous	[R].VPFLFTVK.[Q]		2	AT3G50820.1; AT5G66570.1	33	0	2	0.00316476	475.79	950.572	950.571	0.81	0.00077	27	21	R.VPFLFTVK.Q	[209-216]
	High	Unambiguous	[K].RLTYDEIQSK.[T]		2	AT3G50820.1; AT5G66570.1	47	1	2	0.000501156	626.831	1252.65	1252.65	0.61	0.00076	34	27	K.RLTYDEIQSK.T	[91-100]
	High	Unambiguous	[K].ADSVSKNAPPEFQNTKLmTR.[L]	M18(Oxidation)	1	AT5G66570.1	42	2	4	0.00197676	563.286	2250.12	2250.12	0.3	0.00067	35	28	K.ADSVSKNAPPEFQNTKLMTR.L	[147-166]
	High	Unambiguous	[K].ADSVSKNAPPEFQNTKLmTR.[L]	M18(Oxidation)	1	AT5G66570.1	60	2	3	3.69266e-05	750.711	2250.12	2250.12	0.13	0.00029	35	28	K.ADSVSKNAPPEFQNTKLMTR.L	[147-166]
	High	Unambiguous	[K].NAPPEFQNTKLmTR.[L]	M12(Oxidation)	1	AT5G66570.1	38	1	3	0.0045276	554.947	1662.83	1662.83	0.09	0.00014	34	27	K.NAPPEFQNTKLMTR.L	[153-166]
	Medium	Unambiguous	[K].GRGGSTGYDNAVALPAGGR.[G]		2	AT3G50820.1; AT5G66570.1	35	1	3	0.0110284	592.63	1775.88	1775.88	-0.26	-0.00047	35	28	K.GRGGSTGYDNAVALPAGGR.G	[246-264]
	High	Unambiguous	[K].NAPPEFQNTKLmTR.[L]	M12(Oxidation)	1	AT5G66570.1	45	1	2	0.000888314	831.917	1662.83	1662.83	-0.33	-0.00054	34	27	K.NAPPEFQNTKLMTR.L	[153-166]
	High	Unambiguous	[K].RLTYDEIQSK.[T]		2	AT3G50820.1; AT5G66570.1	50	1	2	0.000248911	626.831	1252.65	1252.65	0.41	0.00052	34	27	K.RLTYDEIQSK.T	[91-100]
	High	Unambiguous	[R].VPFLFTVK.[Q]		2	AT3G50820.1; AT5G66570.1	31	0	2	0.00475708	475.789	950.571	950.571	-0.19	-0.00018	27	21	R.VPFLFTVK.Q	[209-216]
AT3G50820.1	photosystem II subunit O-2	73	42	188	19	1	331	35	6.16	5829
	Confidence	PSM Ambiguity	Annotated Sequence	Modifications	# Proteins	Protein Accessions	Ions Score	# Missed Cleavages	Charge	Expectation Value	m/z [Da]	MH+ [Da]	Theo. MH+ [Da]	DeltaM [ppm]	Deltam/z [Da]	Identity Strict	Identity Relaxed	Sequences in Protein	Positions in Protein	PSM Modification Positions in Protein
	High	Unambiguous	[K].GTGTANQcPTIDGGSETFSFK.[A]	C8(Carbamidomethyl)	1	AT3G50820.1	76	0	2	1.20498e-06	1087.99	2174.97	2174.97	0.39	0.00084	36	29	K.GTGTANQCPTIDGGSETFSFK.A	[106-126]
	High	Unambiguous	[K].FLVPSYR.[G]		2	AT3G50820.1; AT5G66570.1	49	0	2	0.000147663	441.248	881.488	881.488	0	0	31	24	K.FLVPSYR.G	[230-236]
	High	Unambiguous	[K].NTAASVGEITLK.[IV]		2	AT3G50820.1; AT5G66570.1	45	0	2	0.000620431	602.333	1203.66	1203.66	0.33	0.0004	33	26	K.NTAASVGEITLK.I	[276-287]
	High	Unambiguous	[K].GTGTANQcPTIDGGSETFSFK.[A]	C8(Carbamidomethyl)	1	AT3G50820.1	84	0	2	1.5848e-07	1087.99	2174.97	2174.97	0.73	0.00158	36	29	K.GTGTANQCPTIDGGSETFSFK.A	[106-126]
	High	Unambiguous	[K].FLVPSYR.[G]		2	AT3G50820.1; AT5G66570.1	43	0	2	0.000627005	441.248	881.488	881.488	-0.1	-9e-05	31	24	K.FLVPSYR.G	[230-236]
	High	Unambiguous	[K].KFcFEPTSFTVKADSVSK.[N]	C3(Carbamidomethyl)	2	AT3G50820.1; AT5G66570.1	53	2	4	0.000198637	520.263	2078.03	2078.03	0.49	0.00103	35	28	K.KFCFEPTSFTVKADSVSK.N	[134-151]
	High	Unambiguous	[K].FcFEPTSFTVKADSVSK.[N]	C2(Carbamidomethyl)	2	AT3G50820.1; AT5G66570.1	91	1	2	3.04948e-08	975.469	1949.93	1949.93	0.03	5e-05	36	29	K.FCFEPTSFTVKADSVSK.N	[135-151]
	High	Unambiguous	[K].FLVPSYR.[G]		2	AT3G50820.1; AT5G66570.1	40	0	2	0.00123957	441.248	881.488	881.488	-0.14	-0.00012	31	24	K.FLVPSYR.G	[230-236]
	High	Unambiguous	[K].KFcFEPTSFTVK.[A]	C3(Carbamidomethyl)	2	AT3G50820.1; AT5G66570.1	69	1	2	3.87763e-06	745.871	1490.73	1490.73	-0.01	-1e-05	34	27	K.KFCFEPTSFTVK.A	[134-145]
	High	Unambiguous	[K].KFcFEPTSFTVK.[A]	C3(Carbamidomethyl)	2	AT3G50820.1; AT5G66570.1	40	1	3	0.00329281	497.583	1490.73	1490.73	-0.06	-8e-05	34	27	K.KFCFEPTSFTVK.A	[134-145]
	Medium	Unambiguous	[K].FcFEPTSFTVK.[A]	C2(Carbamidomethyl)	2	AT3G50820.1; AT5G66570.1	30	0	2	0.0296069	681.823	1362.64	1362.64	-0.28	-0.00038	34	27	K.FCFEPTSFTVK.A	[135-145]
	High	Unambiguous	[K].EEDGIDYAAVTVQLPGGER.[V]		2	AT3G50820.1; AT5G66570.1	109	0	2	4.82944e-10	1009.99	2018.97	2018.97	0.2	0.0004	36	29	K.EEDGIDYAAVTVQLPGGER.V	[189-207]
	High	Unambiguous	[K].KFcFEPTSFTVK.[A]	C3(Carbamidomethyl)	2	AT3G50820.1; AT5G66570.1	46	1	3	0.000680339	497.583	1490.73	1490.73	-0.22	-0.00033	34	27	K.KFCFEPTSFTVK.A	[134-145]
	High	Unambiguous	[K].NTAASVGEITLK.[IV]		2	AT3G50820.1; AT5G66570.1	65	0	2	6.33031e-06	602.334	1203.66	1203.66	0.84	0.00101	33	26	K.NTAASVGEITLK.I	[276-287]
	Medium	Unambiguous	[K].VPKDVKIQGVWYGQIE.[-]		1	AT3G50820.1	28	2	3	0.0232014	620.341	1859.01	1859.01	0.54	0.00101	31	24	K.VPKDVKIQGVWYGQIE.-	[316-331]
	High	Unambiguous	[K].FLVPSYR.[G]		2	AT3G50820.1; AT5G66570.1	43	0	2	0.000671848	441.247	881.487	881.488	-0.28	-0.00025	31	24	K.FLVPSYR.G	[230-236]
	High	Unambiguous	[K].FKEEDGIDYAAVTVQLPGGER.[V]		1	AT3G50820.1	52	1	3	0.000272983	765.38	2294.13	2294.13	-0.46	-0.00106	36	29	K.FKEEDGIDYAAVTVQLPGGER.V	[187-207]
	High	Unambiguous	[K].KFcFEPTSFTVK.[A]	C3(Carbamidomethyl)	2	AT3G50820.1; AT5G66570.1	76	1	2	7.44082e-07	745.87	1490.73	1490.73	-0.62	-0.00093	34	27	K.KFCFEPTSFTVK.A	[134-145]
	High	Unambiguous	[K].FKEEDGIDYAAVTVQLPGGER.[V]		1	AT3G50820.1	117	1	2	7.72296e-11	1147.57	2294.13	2294.13	-0.64	-0.00146	36	29	K.FKEEDGIDYAAVTVQLPGGER.V	[187-207]
	High	Unambiguous	[K].FcFEPTSFTVKADSVSK.[N]	C2(Carbamidomethyl)	2	AT3G50820.1; AT5G66570.1	64	1	3	1.439e-05	650.648	1949.93	1949.93	-0.51	-0.00099	36	29	K.FCFEPTSFTVKADSVSK.N	[135-151]
	High	Unambiguous	[K].GTGTANQcPTIDGGSETFSFK.[A]	C8(Carbamidomethyl)	1	AT3G50820.1	83	0	3	1.9408e-07	725.661	2174.97	2174.97	0.26	0.00056	36	29	K.GTGTANQCPTIDGGSETFSFK.A	[106-126]
	High	Unambiguous	[K].IQGVWYGQIE.[-]		1	AT3G50820.1	36	0	2	0.00549814	596.804	1192.6	1192.6	0.08	0.0001	33	26	K.IQGVWYGQIE.-	[322-331]
	High	Unambiguous	[R].GDEEELSKENVKNTAASVGEITLK.[I]		1	AT3G50820.1	62	2	4	1.81703e-05	641.08	2561.3	2561.29	0.24	0.00061	34	27	R.GDEEELSKENVKNTAASVGEITLK.I	[264-287]
	High	Unambiguous	[K].NTAASVGEITLK.[IV]		2	AT3G50820.1; AT5G66570.1	73	0	2	9.38633e-07	602.333	1203.66	1203.66	0.18	0.00022	33	26	K.NTAASVGEITLK.I	[276-287]
	High	Unambiguous	[K].NTAASVGEITLK.[IV]		2	AT3G50820.1; AT5G66570.1	66	0	2	5.0983e-06	602.332	1203.66	1203.66	-0.13	-0.00015	33	26	K.NTAASVGEITLK.I	[276-287]
	High	Unambiguous	[R].GGSTGYDNAVALPAGGR.[G]		2	AT3G50820.1; AT5G66570.1	64	0	2	1.23034e-05	781.885	1562.76	1562.76	2.55	0.00398	34	27	R.GGSTGYDNAVALPAGGR.G	[247-263]
	High	Unambiguous	[R].GSSFLDPK.[G]		2	AT3G50820.1; AT5G66570.1	40	0	2	0.00171137	425.719	850.43	850.431	-0.46	-0.00039	32	25	R.GSSFLDPK.G	[237-244]
	High	Unambiguous	[K].NTAASVGEITLKITK.[S]		1	AT3G50820.1	77	1	3	1.48588e-07	515.966	1545.88	1545.88	-0.06	-9e-05	28	21	K.NTAASVGEITLKITK.S	[276-290]
	High	Unambiguous	[K].NTAASVGEITLKITK.[S]		1	AT3G50820.1	78	1	2	1.19208e-07	773.445	1545.88	1545.88	-0.54	-0.00083	28	21	K.NTAASVGEITLKITK.S	[276-290]
	High	Unambiguous	[K].YTGKKFcFEPTSFTVK.[A]	C7(Carbamidomethyl)	1	AT3G50820.1	45	2	3	0.00101689	647.326	1939.96	1939.96	0.23	0.00045	35	28	K.YTGKKFCFEPTSFTVK.A	[130-145]
	High	Unambiguous	[K].GTGTANQcPTIDGGSETFSFK.[A]	C8(Carbamidomethyl)	1	AT3G50820.1	85	0	2	1.44369e-07	1087.99	2174.96	2174.97	-0.68	-0.00147	36	29	K.GTGTANQCPTIDGGSETFSFK.A	[106-126]
	High	Unambiguous	[K].QLEASGKPESFSGKFLVPSYR.[G]		1	AT3G50820.1	55	1	3	7.3103e-05	776.406	2327.2	2327.2	-0.09	-0.00022	33	26	K.QLEASGKPESFSGKFLVPSYR.G	[216-236]
	High	Unambiguous	[K].FLVPSYR.[G]		2	AT3G50820.1; AT5G66570.1	37	0	2	0.00324649	441.248	881.489	881.488	0.41	0.00037	32	25	K.FLVPSYR.G	[230-236]
	High	Unambiguous	[K].KFcFEPTSFTVKADSVSK.[N]	C3(Carbamidomethyl)	2	AT3G50820.1; AT5G66570.1	102	2	3	2.19816e-09	693.348	2078.03	2078.03	0.66	0.00138	35	28	K.KFCFEPTSFTVKADSVSK.N	[134-151]
	High	Unambiguous	[K].FLVPSYR.[G]		2	AT3G50820.1; AT5G66570.1	47	0	2	0.000347868	441.248	881.489	881.488	0.35	0.0003	32	25	K.FLVPSYR.G	[230-236]
	High	Unambiguous	[K].NTAASVGEITLK.[IV]		2	AT3G50820.1; AT5G66570.1	66	0	2	4.69272e-06	602.333	1203.66	1203.66	-0.07	-9e-05	33	26	K.NTAASVGEITLK.I	[276-287]
	Medium	Unambiguous	[R].GSSFLDPK.[G]		2	AT3G50820.1; AT5G66570.1	30	0	2	0.0214008	425.719	850.432	850.431	0.59	0.0005	32	25	R.GSSFLDPK.G	[237-244]
	High	Unambiguous	[K].ENVKNTAASVGEITLKITK.[S]		1	AT3G50820.1	47	2	4	0.000114919	504.789	2016.13	2016.13	0.17	0.00034	27	20	K.ENVKNTAASVGEITLKITK.S	[272-290]
	High	Unambiguous	[K].ENVKNTAASVGEITLKITK.[S]		1	AT3G50820.1	65	2	3	1.86377e-06	672.716	2016.13	2016.13	0.2	0.0004	27	20	K.ENVKNTAASVGEITLKITK.S	[272-290]
	High	Unambiguous	[K].FLVPSYR.[G]		2	AT3G50820.1; AT5G66570.1	47	0	2	0.000360923	441.248	881.488	881.488	0.28	0.00024	32	25	K.FLVPSYR.G	[230-236]
	High	Unambiguous	[K].RLTYDEIQSK.[T]		2	AT3G50820.1; AT5G66570.1	45	1	2	0.000876558	626.831	1252.66	1252.65	0.75	0.00094	34	27	K.RLTYDEIQSK.T	[90-99]
	High	Unambiguous	[K].FcFEPTSFTVK.[A]	C2(Carbamidomethyl)	2	AT3G50820.1; AT5G66570.1	38	0	2	0.00409378	681.823	1362.64	1362.64	-0.1	-0.00014	34	27	K.FCFEPTSFTVK.A	[135-145]
	High	Unambiguous	[R].VPFLFTVK.[Q]		2	AT3G50820.1; AT5G66570.1	50	0	2	6.87607e-05	475.789	950.571	950.571	0.1	9e-05	27	21	R.VPFLFTVK.Q	[208-215]
	High	Unambiguous	[K].SKPETGEVIGVFESLQPSDTDLGAK.[V]		2	AT3G50820.1; AT5G66570.1	66	0	3	9.24078e-06	868.774	2604.31	2604.3	0.26	0.00068	35	28	K.SKPETGEVIGVFESLQPSDTDLGAK.V	[291-315]
	High	Unambiguous	[K].NTAASVGEITLK.[IV]		2	AT3G50820.1; AT5G66570.1	50	0	2	0.000183834	602.333	1203.66	1203.66	0.74	0.00089	33	26	K.NTAASVGEITLK.I	[276-287]
	High	Unambiguous	[R].GGSTGYDNAVALPAGGR.[G]		2	AT3G50820.1; AT5G66570.1	76	0	2	7.11146e-07	781.88	1562.75	1562.76	-0.73	-0.00115	34	27	R.GGSTGYDNAVALPAGGR.G	[247-263]
	Medium	Unambiguous	[K].KFcFEPTSFTVK.[A]	C3(Carbamidomethyl)	2	AT3G50820.1; AT5G66570.1	31	1	3	0.0239644	497.583	1490.73	1490.73	-0.16	-0.00024	34	27	K.KFCFEPTSFTVK.A	[134-145]
	High	Unambiguous	[K].SKPETGEVIGVFESLQPSDTDLGAK.[V]		2	AT3G50820.1; AT5G66570.1	68	0	3	5.45463e-06	868.773	2604.3	2604.3	0.07	0.00019	35	28	K.SKPETGEVIGVFESLQPSDTDLGAK.V	[291-315]
	High	Unambiguous	[K].SKPETGEVIGVFESLQPSDTDLGAK.[V]		2	AT3G50820.1; AT5G66570.1	52	0	3	0.00022154	868.772	2604.3	2604.3	-0.14	-0.00036	35	28	K.SKPETGEVIGVFESLQPSDTDLGAK.V	[291-315]
	High	Unambiguous	[R].LTYTLDEIEGPFEVGSDGSVK.[F]		1	AT3G50820.1	82	0	2	2.98529e-07	1128.55	2256.09	2256.09	0.17	0.00039	36	29	R.LTYTLDEIEGPFEVGSDGSVK.F	[166-186]
	High	Unambiguous	[K].FLVPSYR.[G]		2	AT3G50820.1; AT5G66570.1	39	0	2	0.0017309	441.248	881.488	881.488	-0.07	-6e-05	31	24	K.FLVPSYR.G	[230-236]
	High	Unambiguous	[K].NTAASVGEITLK.[IV]		2	AT3G50820.1; AT5G66570.1	49	0	2	0.000275693	602.332	1203.66	1203.66	-0.13	-0.00015	33	26	K.NTAASVGEITLK.I	[276-287]
	High	Unambiguous	[R].LTYTLDEIEGPFEVGSDGSVK.[F]		1	AT3G50820.1	75	0	3	1.41738e-06	752.702	2256.09	2256.09	-0.23	-0.00052	36	29	R.LTYTLDEIEGPFEVGSDGSVK.F	[166-186]
	High	Unambiguous	[R].VPFLFTVK.[Q]		2	AT3G50820.1; AT5G66570.1	47	0	2	0.000115702	475.789	950.572	950.571	0.39	0.00037	27	21	R.VPFLFTVK.Q	[208-215]
	High	Unambiguous	[K].FcFEPTSFTVK.[A]	C2(Carbamidomethyl)	2	AT3G50820.1; AT5G66570.1	50	0	2	0.000323638	681.822	1362.64	1362.64	-1	-0.00136	35	28	K.FCFEPTSFTVK.A	[135-145]
	Medium	Unambiguous	[R].VPFLFTVK.[Q]		2	AT3G50820.1; AT5G66570.1	23	0	2	0.0313574	475.79	950.572	950.571	0.58	0.00055	27	21	R.VPFLFTVK.Q	[208-215]
	High	Unambiguous	[K].KFcFEPTSFTVK.[A]	C3(Carbamidomethyl)	2	AT3G50820.1; AT5G66570.1	38	1	3	0.00494557	497.584	1490.74	1490.73	0.27	0.0004	34	27	K.KFCFEPTSFTVK.A	[134-145]
	High	Unambiguous	[K].FcFEPTSFTVK.[A]	C2(Carbamidomethyl)	2	AT3G50820.1; AT5G66570.1	41	0	2	0.00252271	681.824	1362.64	1362.64	0.21	0.00029	34	27	K.FCFEPTSFTVK.A	[135-145]
	High	Unambiguous	[R].VPFLFTVK.[Q]		2	AT3G50820.1; AT5G66570.1	57	0	2	1.38147e-05	475.789	950.572	950.571	0.39	0.00037	27	21	R.VPFLFTVK.Q	[208-215]
	High	Unambiguous	[K].SKPETGEVIGVFESLQPSDTDLGAK.[V]		2	AT3G50820.1; AT5G66570.1	61	0	3	3.20961e-05	868.774	2604.31	2604.3	0.31	0.0008	35	28	K.SKPETGEVIGVFESLQPSDTDLGAK.V	[291-315]
	High	Unambiguous	[K].NTAASVGEITLK.[IV]		2	AT3G50820.1; AT5G66570.1	57	0	2	3.36231e-05	602.334	1203.66	1203.66	1.24	0.0015	32	25	K.NTAASVGEITLK.I	[276-287]
	High	Unambiguous	[R].GGSTGYDNAVALPAGGR.[G]		2	AT3G50820.1; AT5G66570.1	64	0	2	1.15713e-05	781.883	1562.76	1562.76	0.75	0.00117	34	27	R.GGSTGYDNAVALPAGGR.G	[247-263]
	Medium	Unambiguous	[K].IQGVWYGQIE.[-]		1	AT3G50820.1	33	0	2	0.0129651	596.803	1192.6	1192.6	-0.12	-0.00014	34	27	K.IQGVWYGQIE.-	[322-331]
	High	Unambiguous	[K].FcFEPTSFTVK.[A]	C2(Carbamidomethyl)	2	AT3G50820.1; AT5G66570.1	43	0	2	0.00164519	681.824	1362.64	1362.64	0.66	0.0009	34	27	K.FCFEPTSFTVK.A	[135-145]
	High	Unambiguous	[R].VPFLFTVK.[Q]		2	AT3G50820.1; AT5G66570.1	32	0	2	0.00424953	475.789	950.571	950.571	0.26	0.00025	27	21	R.VPFLFTVK.Q	[208-215]
	High	Unambiguous	[K].SKPETGEVIGVFESLQPSDTDLGAK.[V]		2	AT3G50820.1; AT5G66570.1	37	0	3	0.00821648	868.77	2604.3	2604.3	-1.05	-0.00274	36	29	K.SKPETGEVIGVFESLQPSDTDLGAK.V	[291-315]
	High	Unambiguous	[K].NTAASVGEITLK.[IV]		2	AT3G50820.1; AT5G66570.1	36	0	2	0.00499665	602.336	1203.66	1203.66	2.82	0.00339	32	25	K.NTAASVGEITLK.I	[276-287]
	High	Unambiguous	[K].IQGVWYGQIE.[-]		1	AT3G50820.1	36	0	2	0.00691476	596.803	1192.6	1192.6	-0.02	-2e-05	34	27	K.IQGVWYGQIE.-	[322-331]
	High	Unambiguous	[R].GGSTGYDNAVALPAGGR.[G]		2	AT3G50820.1; AT5G66570.1	56	0	2	7.79756e-05	781.88	1562.75	1562.76	-0.77	-0.00121	34	27	R.GGSTGYDNAVALPAGGR.G	[247-263]
	High	Unambiguous	[K].IQGVWYGQIE.[-]		1	AT3G50820.1	36	0	2	0.00620137	596.804	1192.6	1192.6	0.14	0.00016	33	26	K.IQGVWYGQIE.-	[322-331]
	High	Unambiguous	[K].FcFEPTSFTVK.[A]	C2(Carbamidomethyl)	2	AT3G50820.1; AT5G66570.1	50	0	2	0.000272348	681.823	1362.64	1362.64	-0.06	-8e-05	34	27	K.FCFEPTSFTVK.A	[135-145]
	High	Rejected	[R].LTYTLDEIEGPFEVGSDGSVKFKEEDGIDYAAVTVQLPGGER.[V]		1	AT3G50820.1	40	2	3	0.00406247	1511.06	4531.17	4531.2	-2.71	-0.01226	35	28	R.LTYTLDEIEGPFEVGSDGSVKFKEEDGIDYAAVTVQLPGGER.V	[166-207]
	High	Unambiguous	[R].VPFLFTVK.[Q]		2	AT3G50820.1; AT5G66570.1	31	0	2	0.00494698	475.789	950.571	950.571	0.26	0.00025	27	21	R.VPFLFTVK.Q	[208-215]
	High	Unambiguous	[K].SKPETGEVIGVFESLQPSDTDLGAK.[V]		2	AT3G50820.1; AT5G66570.1	63	0	3	2.0325e-05	868.773	2604.3	2604.3	0.12	0.00031	35	28	K.SKPETGEVIGVFESLQPSDTDLGAK.V	[291-315]
	High	Unambiguous	[K].NTAASVGEITLK.[IV]		2	AT3G50820.1; AT5G66570.1	42	0	2	0.00118072	602.333	1203.66	1203.66	0.28	0.00034	33	26	K.NTAASVGEITLK.I	[276-287]
	Medium	Unambiguous	[K].KFcFEPTSFTVK.[A]	C3(Carbamidomethyl)	2	AT3G50820.1; AT5G66570.1	29	1	3	0.0392595	497.584	1490.74	1490.73	0.33	0.0005	34	27	K.KFCFEPTSFTVK.A	[134-145]
	High	Rejected	[R].LTYTLDEIEGPFEVGSDGSVKFKEEDGIDYAAVTVQLPGGER.[V]		1	AT3G50820.1	58	2	4	6.04418e-05	1133.55	4531.17	4531.2	-2.08	-0.00943	35	29	R.LTYTLDEIEGPFEVGSDGSVKFKEEDGIDYAAVTVQLPGGER.V	[166-207]
	High	Unambiguous	[K].SKPETGEVIGVFESLQPSDTDLGAK.[V]		2	AT3G50820.1; AT5G66570.1	49	0	3	0.000458175	868.773	2604.31	2604.3	0.19	0.00049	35	28	K.SKPETGEVIGVFESLQPSDTDLGAK.V	[291-315]
	High	Unambiguous	[K].FcFEPTSFTVK.[A]	C2(Carbamidomethyl)	2	AT3G50820.1; AT5G66570.1	48	0	2	0.000417237	681.824	1362.64	1362.64	0.08	0.00011	34	27	K.FCFEPTSFTVK.A	[135-145]
	High	Unambiguous	[K].FcFEPTSFTVK.[A]	C2(Carbamidomethyl)	2	AT3G50820.1; AT5G66570.1	43	0	2	0.00156817	681.825	1362.64	1362.64	1.06	0.00145	34	27	K.FCFEPTSFTVK.A	[135-145]
	High	Unambiguous	[K].FLVPSYR.[G]		2	AT3G50820.1; AT5G66570.1	52	0	2	0.000106271	441.248	881.488	881.488	0.1	9e-05	32	25	K.FLVPSYR.G	[230-236]
	High	Unambiguous	[K].SKPETGEVIGVFESLQPSDTDLGAK.[V]		2	AT3G50820.1; AT5G66570.1	73	0	3	2.07552e-06	868.773	2604.3	2604.3	0.05	0.00013	35	28	K.SKPETGEVIGVFESLQPSDTDLGAK.V	[291-315]
	High	Unambiguous	[K].FcFEPTSFTVK.[A]	C2(Carbamidomethyl)	2	AT3G50820.1; AT5G66570.1	45	0	2	0.000849427	681.825	1362.64	1362.64	0.88	0.0012	34	27	K.FCFEPTSFTVK.A	[135-145]
	Medium	Unambiguous	[K].SKPETGEVIGVFESLQPSDTDLGAKVPK.[D]		2	AT3G50820.1; AT5G66570.1	29	1	4	0.0313567	732.885	2928.52	2928.52	-0.24	-0.00071	33	26	K.SKPETGEVIGVFESLQPSDTDLGAKVPK.D	[291-318]
	High	Unambiguous	[K].FLVPSYR.[G]		2	AT3G50820.1; AT5G66570.1	49	0	2	0.000155694	441.248	881.488	881.488	-0.07	-6e-05	31	24	K.FLVPSYR.G	[230-236]
	High	Unambiguous	[K].SKPETGEVIGVFESLQPSDTDLGAKVPK.[D]		2	AT3G50820.1; AT5G66570.1	65	1	3	6.93922e-06	976.846	2928.52	2928.52	0.31	0.00089	33	26	K.SKPETGEVIGVFESLQPSDTDLGAKVPK.D	[291-318]
	Medium	Unambiguous	[R].GGSTGYDNAVALPAGGR.[G]		2	AT3G50820.1; AT5G66570.1	27	0	2	0.05911	781.88	1562.75	1562.76	-0.81	-0.00127	34	27	R.GGSTGYDNAVALPAGGR.G	[247-263]
	High	Unambiguous	[K].NTAASVGEITLK.[IV]		2	AT3G50820.1; AT5G66570.1	46	0	2	0.000563158	602.333	1203.66	1203.66	0.43	0.00052	33	26	K.NTAASVGEITLK.I	[276-287]
	High	Unambiguous	[K].FLVPSYR.[G]		2	AT3G50820.1; AT5G66570.1	37	0	2	0.00269943	441.248	881.488	881.488	-0.14	-0.00012	31	24	K.FLVPSYR.G	[230-236]
	High	Unambiguous	[K].SKPETGEVIGVFESLQPSDTDLGAKVPKDVK.[I]		2	AT3G50820.1; AT5G66570.1	32	2	5	0.0101695	654.948	3270.71	3270.71	-0.01	-2e-05	32	25	K.SKPETGEVIGVFESLQPSDTDLGAKVPKDVK.I	[291-321]
	Medium	Unambiguous	[K].IQGVWYGQIE.[-]		1	AT3G50820.1	29	0	2	0.0316066	596.803	1192.6	1192.6	-0.02	-2e-05	34	27	K.IQGVWYGQIE.-	[322-331]
	High	Unambiguous	[K].FcFEPTSFTVK.[A]	C2(Carbamidomethyl)	2	AT3G50820.1; AT5G66570.1	47	0	2	0.000628997	681.823	1362.64	1362.64	-0.77	-0.00105	34	27	K.FCFEPTSFTVK.A	[135-145]
	High	Unambiguous	[K].SKPETGEVIGVFESLQPSDTDLGAK.[V]		2	AT3G50820.1; AT5G66570.1	70	0	3	3.83223e-06	868.774	2604.31	2604.3	0.31	0.0008	35	28	K.SKPETGEVIGVFESLQPSDTDLGAK.V	[291-315]
	High	Unambiguous	[K].FLVPSYR.[G]		2	AT3G50820.1; AT5G66570.1	39	0	2	0.00218985	441.248	881.488	881.488	0.1	9e-05	32	25	K.FLVPSYR.G	[230-236]
	Medium	Unambiguous	[K].IQGVWYGQIE.[-]		1	AT3G50820.1	29	0	2	0.0300453	596.803	1192.6	1192.6	-0.07	-8e-05	34	27	K.IQGVWYGQIE.-	[322-331]
	High	Unambiguous	[K].SKPETGEVIGVFESLQPSDTDLGAK.[V]		2	AT3G50820.1; AT5G66570.1	50	0	4	0.000343372	651.831	2604.3	2604.3	-0.24	-0.00063	35	28	K.SKPETGEVIGVFESLQPSDTDLGAK.V	[291-315]
	Medium	Unambiguous	[K].FcFEPTSFTVK.[A]	C2(Carbamidomethyl)	2	AT3G50820.1; AT5G66570.1	33	0	2	0.0154577	681.823	1362.64	1362.64	-0.19	-0.00026	34	27	K.FCFEPTSFTVK.A	[135-145]
	High	Unambiguous	[K].SKPETGEVIGVFESLQPSDTDLGAK.[V]		2	AT3G50820.1; AT5G66570.1	61	0	3	2.80026e-05	868.772	2604.3	2604.3	-0.26	-0.00067	35	28	K.SKPETGEVIGVFESLQPSDTDLGAK.V	[291-315]
	High	Unambiguous	[K].FLVPSYR.[G]		2	AT3G50820.1; AT5G66570.1	33	0	2	0.00598786	441.248	881.488	881.488	-0.07	-6e-05	31	24	K.FLVPSYR.G	[230-236]
	High	Unambiguous	[K].SKPETGEVIGVFESLQPSDTDLGAK.[V]		2	AT3G50820.1; AT5G66570.1	102	0	2	2.39754e-09	1302.66	2604.3	2604.3	0.11	0.00029	35	28	K.SKPETGEVIGVFESLQPSDTDLGAK.V	[291-315]
	High	Unambiguous	[K].NTAASVGEITLK.[IV]		2	AT3G50820.1; AT5G66570.1	48	0	2	0.000349539	602.333	1203.66	1203.66	0.18	0.00022	33	26	K.NTAASVGEITLK.I	[276-287]
	High	Unambiguous	[K].KFcFEPTSFTVK.[A]	C3(Carbamidomethyl)	2	AT3G50820.1; AT5G66570.1	39	1	3	0.0042322	497.583	1490.73	1490.73	-0.02	-2e-05	34	27	K.KFCFEPTSFTVK.A	[134-145]
	Medium	Unambiguous	[K].TYmEVK.[G]	M3(Oxidation)	2	AT3G50820.1; AT5G66570.1	25	0	2	0.0263084	393.689	786.37	786.37	-0.03	-3e-05	28	21	K.TYMEVK.G	[100-105]
	High	Unambiguous	[R].GDEEELSKENVK.[N]		1	AT3G50820.1	42	1	3	0.00157903	459.556	1376.65	1376.65	0.07	0.0001	33	26	R.GDEEELSKENVK.N	[264-275]
	High	Unambiguous	[R].GDEEELSKENVK.[N]		1	AT3G50820.1	67	1	2	4.87162e-06	688.83	1376.65	1376.65	-0.13	-0.00018	33	27	R.GDEEELSKENVK.N	[264-275]
	High	Unambiguous	[K].RLTYDEIQSK.[T]		2	AT3G50820.1; AT5G66570.1	38	1	2	0.00450863	626.83	1252.65	1252.65	0.17	0.00021	34	27	K.RLTYDEIQSK.T	[90-99]
	Medium	Unambiguous	[K].TYmEVK.[G]	M3(Oxidation)	2	AT3G50820.1; AT5G66570.1	24	0	2	0.0308386	393.688	786.369	786.37	-0.73	-0.00058	28	21	K.TYMEVK.G	[100-105]
	Medium	Unambiguous	[K].QLEASGKPESFSGK.[F]		1	AT3G50820.1	27	0	3	0.0485012	488.916	1464.73	1464.73	0.45	0.00066	34	27	K.QLEASGKPESFSGK.F	[216-229]
	Medium	Unambiguous	[K].TYmEVK.[G]	M3(Oxidation)	2	AT3G50820.1; AT5G66570.1	28	0	2	0.012563	393.689	786.37	786.37	-0.31	-0.00024	28	21	K.TYMEVK.G	[100-105]
	Medium	Unambiguous	[R].GDEEELSKENVK.[N]		1	AT3G50820.1	31	1	3	0.0212099	459.556	1376.65	1376.65	-0.17	-0.00024	34	27	R.GDEEELSKENVK.N	[264-275]
	High	Unambiguous	[R].GDEEELSKENVK.[N]		1	AT3G50820.1	79	1	2	3.3759e-07	688.831	1376.65	1376.65	0.04	6e-05	33	26	R.GDEEELSKENVK.N	[264-275]
	High	Unambiguous	[K].QLEASGKPESFSGK.[F]		1	AT3G50820.1	35	0	4	0.00906427	366.939	1464.73	1464.73	-0.08	-0.00011	34	27	K.QLEASGKPESFSGK.F	[216-229]
	High	Unambiguous	[K].NAPPDFQNTK.[L]		1	AT3G50820.1	36	0	2	0.00527307	566.275	1131.54	1131.54	0.05	5e-05	33	26	K.NAPPDFQNTK.L	[152-161]
	Medium	Unambiguous	[K].RLTYDEIQSK.[T]		2	AT3G50820.1; AT5G66570.1	34	1	3	0.0117851	418.222	1252.65	1252.65	-0.16	-0.0002	34	27	K.RLTYDEIQSK.T	[90-99]
	High	Unambiguous	[K].RLTYDEIQSK.[T]		2	AT3G50820.1; AT5G66570.1	51	1	2	0.00023534	626.83	1252.65	1252.65	-0.03	-3e-05	34	27	K.RLTYDEIQSK.T	[90-99]
	High	Unambiguous	[K].QLEASGKPESFSGK.[F]		1	AT3G50820.1	52	0	3	0.000180668	488.916	1464.73	1464.73	0.24	0.00035	34	27	K.QLEASGKPESFSGK.F	[216-229]
	High	Unambiguous	[K].QLEASGKPESFSGK.[F]		1	AT3G50820.1	56	0	3	6.22131e-05	488.916	1464.73	1464.73	0.24	0.00035	34	27	K.QLEASGKPESFSGK.F	[216-229]
	Medium	Unambiguous	[K].TYmEVK.[G]	M3(Oxidation)	2	AT3G50820.1; AT5G66570.1	28	0	2	0.0173634	393.689	786.37	786.37	0.04	3e-05	29	22	K.TYMEVK.G	[100-105]
	High	Unambiguous	[K].QLEASGKPESFSGK.[F]		1	AT3G50820.1	66	0	2	7.60619e-06	732.871	1464.73	1464.73	0.31	0.00046	34	27	K.QLEASGKPESFSGK.F	[216-229]
	High	Unambiguous	[K].RLTYDEIQSK.[T]		2	AT3G50820.1; AT5G66570.1	51	1	2	0.000247768	626.831	1252.65	1252.65	0.31	0.00039	34	27	K.RLTYDEIQSK.T	[90-99]
	Medium	Unambiguous	[K].RLTYDEIQSK.[T]		2	AT3G50820.1; AT5G66570.1	33	1	3	0.0124651	418.223	1252.65	1252.65	0.06	7e-05	33	26	K.RLTYDEIQSK.T	[90-99]
	Medium	Unambiguous	[K].TYmEVK.[G]	M3(Oxidation)	2	AT3G50820.1; AT5G66570.1	28	0	2	0.0128853	393.688	786.37	786.37	-0.38	-0.0003	28	21	K.TYMEVK.G	[100-105]
	High	Unambiguous	[K].QLEASGKPESFSGK.[F]		1	AT3G50820.1	52	0	3	0.000185303	488.916	1464.73	1464.73	0.22	0.00032	34	27	K.QLEASGKPESFSGK.F	[216-229]
	High	Unambiguous	[K].TYmEVK.[G]	M3(Oxidation)	2	AT3G50820.1; AT5G66570.1	30	0	2	0.00830032	393.688	786.369	786.37	-0.46	-0.00036	28	21	K.TYMEVK.G	[100-105]
	High	Unambiguous	[K].QLEASGKPESFSGK.[F]		1	AT3G50820.1	69	0	2	3.67135e-06	732.87	1464.73	1464.73	-0.35	-0.00052	34	27	K.QLEASGKPESFSGK.F	[216-229]
	High	Unambiguous	[K].ADSVSK.[N]		2	AT3G50820.1; AT5G66570.1	33	0	2	0.00512535	303.658	606.309	606.309	-0.22	-0.00013	30	23	K.ADSVSK.N	[146-151]
	High	Unambiguous	[K].ADSVSK.[N]		2	AT3G50820.1; AT5G66570.1	34	0	2	0.00437244	303.658	606.309	606.309	-0.17	-0.0001	30	23	K.ADSVSK.N	[146-151]
	High	Unambiguous	[K].ADSVSK.[N]		2	AT3G50820.1; AT5G66570.1	33	0	2	0.00466363	303.658	606.309	606.309	-0.07	-4e-05	30	23	K.ADSVSK.N	[146-151]
	High	Unambiguous	[K].ADSVSK.[N]		2	AT3G50820.1; AT5G66570.1	34	0	2	0.00400612	303.658	606.309	606.309	-0.22	-0.00013	30	23	K.ADSVSK.N	[146-151]
	High	Unambiguous	[K].ADSVSK.[N]		2	AT3G50820.1; AT5G66570.1	34	0	2	0.00392395	303.658	606.309	606.309	-0.22	-0.00013	30	23	K.ADSVSK.N	[146-151]
	High	Unambiguous	[K].ADSVSK.[N]		2	AT3G50820.1; AT5G66570.1	34	0	2	0.00364522	303.658	606.309	606.309	-0.32	-0.00019	30	23	K.ADSVSK.N	[146-151]
	High	Unambiguous	[K].ADSVSK.[N]		2	AT3G50820.1; AT5G66570.1	36	0	2	0.00249301	303.658	606.309	606.309	-0.32	-0.00019	30	23	K.ADSVSK.N	[146-151]
	High	Unambiguous	[K].ADSVSK.[N]		2	AT3G50820.1; AT5G66570.1	33	0	2	0.00490596	303.658	606.309	606.309	-0.17	-0.0001	30	23	K.ADSVSK.N	[146-151]
	High	Unambiguous	[K].ADSVSK.[N]		2	AT3G50820.1; AT5G66570.1	33	0	2	0.00889524	303.658	606.309	606.309	-0.52	-0.00031	32	25	K.ADSVSK.N	[146-151]
	High	Unambiguous	[K].TYmEVK.[G]	M3(Oxidation)	2	AT3G50820.1; AT5G66570.1	28	0	2	0.0119976	393.688	786.37	786.37	-0.34	-0.00027	28	21	K.TYMEVK.G	[100-105]
	Medium	Unambiguous	[K].TYmEVK.[G]	M3(Oxidation)	2	AT3G50820.1; AT5G66570.1	28	0	2	0.0135861	393.689	786.37	786.37	-0.19	-0.00015	28	21	K.TYMEVK.G	[100-105]
	Medium	Unambiguous	[K].TYmEVK.[G]	M3(Oxidation)	2	AT3G50820.1; AT5G66570.1	25	0	2	0.0257096	393.689	786.37	786.37	-0.23	-0.00018	28	21	K.TYMEVK.G	[100-105]
	High	Unambiguous	[R].GDEEELSK.[E]		1	AT3G50820.1	44	0	2	0.000651685	453.706	906.405	906.405	0.06	6e-05	32	25	R.GDEEELSK.E	[264-271]
	High	Unambiguous	[K].NAPPDFQNTK.[L]		1	AT3G50820.1	37	0	2	0.00464583	566.275	1131.54	1131.54	0.21	0.00023	33	26	K.NAPPDFQNTK.L	[152-161]
	High	Unambiguous	[K].RLTYDEIQSKTYmEVK.[G]	M13(Oxidation)	2	AT3G50820.1; AT5G66570.1	70	2	3	3.27986e-06	674.007	2020.01	2020.01	0.03	7e-05	35	28	K.RLTYDEIQSKTYMEVK.G	[90-105]
	High	Unambiguous	[K].RLTYDEIQSKTYmEVK.[G]	M13(Oxidation)	2	AT3G50820.1; AT5G66570.1	43	2	4	0.00161145	505.757	2020.01	2020.01	0.16	0.00032	35	28	K.RLTYDEIQSKTYMEVK.G	[90-105]
	High	Unambiguous	[K].NTAASVGEITLK.[IV]		2	AT3G50820.1; AT5G66570.1	60	0	3	1.7966e-05	401.89	1203.66	1203.66	-0.3	-0.00036	32	25	K.NTAASVGEITLK.I	[276-287]
	High	Unambiguous	[K].ADSVSKNAPPDFQNTKLMTR.[L]		1	AT3G50820.1	54	2	4	0.000154418	555.783	2220.11	2220.11	0.15	0.00032	35	28	K.ADSVSKNAPPDFQNTKLMTR.L	[146-165]
	High	Unambiguous	[R].GGSTGYDNAVALPAGGRGDEEELSKENVK.[N]		1	AT3G50820.1	45	2	2	0.00151846	1460.7	2920.39	2920.39	-0.92	-0.00269	36	29	R.GGSTGYDNAVALPAGGRGDEEELSKENVK.N	[247-275]
	High	Unambiguous	[R].GSSFLDPK.[G]		2	AT3G50820.1; AT5G66570.1	43	0	2	0.00109675	425.718	850.428	850.431	-1.24	-0.00106	33	26	R.GSSFLDPK.G	[237-244]
	High	Unambiguous	[R].GGSTGYDNAVALPAGGR.[G]		2	AT3G50820.1; AT5G66570.1	96	0	2	8.49194e-09	781.88	1562.75	1562.76	-0.69	-0.00109	34	27	R.GGSTGYDNAVALPAGGR.G	[247-263]
	High	Unambiguous	[R].LTYDEIQSK.[T]		2	AT3G50820.1; AT5G66570.1	42	0	2	0.00133101	548.78	1096.55	1096.55	0.49	0.00053	33	26	R.LTYDEIQSK.T	[91-99]
	High	Unambiguous	[R].GSSFLDPKGR.[G]		2	AT3G50820.1; AT5G66570.1	36	1	3	0.00518604	355.189	1063.55	1063.55	0.26	0.00027	33	26	R.GSSFLDPKGR.G	[237-246]
	High	Unambiguous	[K].RLTYDEIQSKTYmEVK.[G]	M13(Oxidation)	2	AT3G50820.1; AT5G66570.1	46	2	3	0.000920008	674.008	2020.01	2020.01	0.46	0.00092	35	28	K.RLTYDEIQSKTYMEVK.G	[90-105]
	Medium	Unambiguous	[K].GRGGSTGYDNAVALPAGGRGDEEELSK.[E]		1	AT3G50820.1	35	2	4	0.0162418	666.572	2663.27	2663.27	-0.03	-7e-05	37	30	K.GRGGSTGYDNAVALPAGGRGDEEELSK.E	[245-271]
	High	Unambiguous	[K].GRGGSTGYDNAVALPAGGRGDEEELSK.[E]		1	AT3G50820.1	37	2	3	0.0107766	888.429	2663.27	2663.27	0.71	0.00188	36	29	K.GRGGSTGYDNAVALPAGGRGDEEELSK.E	[245-271]
	High	Unambiguous	[K].GTGTANQcPTIDGGSETFSFKAGKYTGK.[K]	C8(Carbamidomethyl)	1	AT3G50820.1	58	2	4	8.26271e-05	720.843	2880.35	2880.35	0.12	0.00036	37	30	K.GTGTANQCPTIDGGSETFSFKAGKYTGK.K	[106-133]
	High	Unambiguous	[R].GGSTGYDNAVALPAGGR.[G]		2	AT3G50820.1; AT5G66570.1	61	0	2	2.51261e-05	781.882	1562.76	1562.76	0.05	7e-05	34	27	R.GGSTGYDNAVALPAGGR.G	[247-263]
	High	Unambiguous	[K].ENVKNTAASVGEITLK.[IV]		2	AT3G50820.1; AT5G66570.1	95	1	2	5.50556e-09	837.457	1673.91	1673.91	0.13	0.00022	32	25	K.ENVKNTAASVGEITLK.I	[272-287]
	High	Unambiguous	[R].GSSFLDPK.[G]		2	AT3G50820.1; AT5G66570.1	41	0	2	0.00161936	425.718	850.43	850.431	-0.56	-0.00048	32	25	R.GSSFLDPK.G	[237-244]
	High	Unambiguous	[R].GSSFLDPK.[G]		2	AT3G50820.1; AT5G66570.1	35	0	2	0.00643139	425.72	850.433	850.431	1.59	0.00135	33	26	R.GSSFLDPK.G	[237-244]
	High	Unambiguous	[K].RLTYDEIQSKTYMEVK.[G]		2	AT3G50820.1; AT5G66570.1	50	2	3	0.000285109	668.675	2004.01	2004.01	0.05	0.0001	34	27	K.RLTYDEIQSKTYMEVK.G	[90-105]
	High	Unambiguous	[R].GGSTGYDNAVALPAGGR.[G]		2	AT3G50820.1; AT5G66570.1	47	0	3	0.000611717	521.591	1562.76	1562.76	0.77	0.0012	34	27	R.GGSTGYDNAVALPAGGR.G	[247-263]
	High	Unambiguous	[K].NAPPDFQNTKLMTR.[L]		1	AT3G50820.1	59	1	3	3.58664e-05	544.945	1632.82	1632.82	0.6	0.00098	34	27	K.NAPPDFQNTKLMTR.L	[152-165]
	High	Unambiguous	[R].GGSTGYDNAVALPAGGRGDEEELSK.[E]		1	AT3G50820.1	44	1	3	0.00195013	817.385	2450.14	2450.14	-0.29	-0.00072	36	29	R.GGSTGYDNAVALPAGGRGDEEELSK.E	[247-271]
	High	Unambiguous	[R].GGSTGYDNAVALPAGGRGDEEELSK.[E]		1	AT3G50820.1	80	1	2	5.01921e-07	1225.58	2450.15	2450.14	1.52	0.00372	36	29	R.GGSTGYDNAVALPAGGRGDEEELSK.E	[247-271]
	High	Unambiguous	[R].GSSFLDPK.[G]		2	AT3G50820.1; AT5G66570.1	43	0	2	0.000932032	425.719	850.431	850.431	0.44	0.00038	32	25	R.GSSFLDPK.G	[237-244]
	High	Unambiguous	[R].GGSTGYDNAVALPAGGR.[G]		2	AT3G50820.1; AT5G66570.1	62	0	2	1.84509e-05	781.882	1562.76	1562.76	0.44	0.00068	34	27	R.GGSTGYDNAVALPAGGR.G	[247-263]
	High	Unambiguous	[K].GRGGSTGYDNAVALPAGGR.[G]		2	AT3G50820.1; AT5G66570.1	80	1	2	3.22869e-07	888.441	1775.88	1775.88	-0.86	-0.00152	35	28	K.GRGGSTGYDNAVALPAGGR.G	[245-263]
	High	Unambiguous	[K].TYMEVK.[G]		2	AT3G50820.1; AT5G66570.1	34	0	2	0.00831292	385.692	770.376	770.375	0.39	0.0003	32	25	K.TYMEVK.G	[100-105]
	High	Unambiguous	[K].RLTYDEIQSK.[T]		2	AT3G50820.1; AT5G66570.1	36	1	3	0.00693497	418.223	1252.65	1252.65	0.21	0.00026	34	27	K.RLTYDEIQSK.T	[90-99]
	High	Unambiguous	[R].LTYDEIQSK.[T]		2	AT3G50820.1; AT5G66570.1	56	0	2	5.81172e-05	548.78	1096.55	1096.55	-0.13	-0.00014	33	26	R.LTYDEIQSK.T	[91-99]
	High	Unambiguous	[K].NAPPDFQNTK.[L]		1	AT3G50820.1	39	0	2	0.00292232	566.276	1131.55	1131.54	1.07	0.00121	33	26	K.NAPPDFQNTK.L	[152-161]
	High	Unambiguous	[K].RLTYDEIQSK.[T]		2	AT3G50820.1; AT5G66570.1	39	1	2	0.00302661	626.831	1252.66	1252.65	0.85	0.00106	34	27	K.RLTYDEIQSK.T	[90-99]
	High	Unambiguous	[K].RLTYDEIQSK.[T]		2	AT3G50820.1; AT5G66570.1	44	1	3	0.00101148	418.222	1252.65	1252.65	-0.57	-0.00072	34	27	K.RLTYDEIQSK.T	[90-99]
	Medium	Unambiguous	[K].TYMEVK.[G]		2	AT3G50820.1; AT5G66570.1	25	0	2	0.0598082	385.69	770.374	770.375	-1.04	-0.0008	32	25	K.TYMEVK.G	[100-105]
	Medium	Unambiguous	[K].TYmEVK.[G]	M3(Oxidation)	2	AT3G50820.1; AT5G66570.1	25	0	2	0.0268593	393.688	786.369	786.37	-0.85	-0.00067	28	21	K.TYMEVK.G	[100-105]
	High	Unambiguous	[R].LTYDEIQSK.[T]		2	AT3G50820.1; AT5G66570.1	38	0	2	0.00373512	548.78	1096.55	1096.55	-0.13	-0.00014	33	26	R.LTYDEIQSK.T	[91-99]
	High	Unambiguous	[K].TYMEVK.[G]		2	AT3G50820.1; AT5G66570.1	33	0	2	0.00817095	385.691	770.375	770.375	-0.17	-0.00013	32	25	K.TYMEVK.G	[100-105]
	High	Unambiguous	[K].NAPPDFQNTK.[L]		1	AT3G50820.1	36	0	2	0.0051007	566.276	1131.54	1131.54	0.37	0.00042	33	26	K.NAPPDFQNTK.L	[152-161]
	High	Unambiguous	[K].NAPPDFQNTK.[L]		1	AT3G50820.1	36	0	2	0.00478223	566.275	1131.54	1131.54	0.32	0.00036	33	26	K.NAPPDFQNTK.L	[152-161]
	High	Unambiguous	[R].LTYDEIQSK.[T]		2	AT3G50820.1; AT5G66570.1	40	0	2	0.00206484	548.781	1096.55	1096.55	0.82	0.0009	33	26	R.LTYDEIQSK.T	[91-99]
	Medium	Unambiguous	[R].GSSFLDPKGR.[G]		2	AT3G50820.1; AT5G66570.1	28	1	3	0.032711	355.189	1063.55	1063.55	-0.09	-9e-05	33	26	R.GSSFLDPKGR.G	[237-246]
	High	Unambiguous	[K].RLTYDEIQSK.[T]		2	AT3G50820.1; AT5G66570.1	34	1	3	0.0108279	418.222	1252.65	1252.65	-0.12	-0.00015	34	27	K.RLTYDEIQSK.T	[90-99]
	High	Unambiguous	[R].GSSFLDPKGR.[G]		2	AT3G50820.1; AT5G66570.1	34	1	2	0.00887723	532.281	1063.55	1063.55	0.89	0.00095	33	26	R.GSSFLDPKGR.G	[237-246]
	High	Unambiguous	[K].GRGGSTGYDNAVALPAGGR.[G]		2	AT3G50820.1; AT5G66570.1	51	1	3	0.000264762	592.631	1775.88	1775.88	0.18	0.00032	35	28	K.GRGGSTGYDNAVALPAGGR.G	[245-263]
	High	Unambiguous	[R].VPFLFTVK.[Q]		2	AT3G50820.1; AT5G66570.1	33	0	2	0.00316476	475.79	950.572	950.571	0.81	0.00077	27	21	R.VPFLFTVK.Q	[208-215]
	High	Unambiguous	[K].NAPPDFQNTKLmTR.[L]	M12(Oxidation)	1	AT3G50820.1	39	1	3	0.00388535	550.276	1648.81	1648.81	0.65	0.00107	34	27	K.NAPPDFQNTKLMTR.L	[152-165]
	High	Unambiguous	[K].RLTYDEIQSK.[T]		2	AT3G50820.1; AT5G66570.1	47	1	2	0.000501156	626.831	1252.65	1252.65	0.61	0.00076	34	27	K.RLTYDEIQSK.T	[90-99]
	High	Unambiguous	[K].NAPPDFQNTKLmTR.[L]	M12(Oxidation)	1	AT3G50820.1	52	1	2	0.000191685	824.909	1648.81	1648.81	0.12	0.0002	34	27	K.NAPPDFQNTKLMTR.L	[152-165]
	Medium	Unambiguous	[K].GRGGSTGYDNAVALPAGGR.[G]		2	AT3G50820.1; AT5G66570.1	35	1	3	0.0110284	592.63	1775.88	1775.88	-0.26	-0.00047	35	28	K.GRGGSTGYDNAVALPAGGR.G	[245-263]
	High	Unambiguous	[K].RLTYDEIQSK.[T]		2	AT3G50820.1; AT5G66570.1	50	1	2	0.000248911	626.831	1252.65	1252.65	0.41	0.00052	34	27	K.RLTYDEIQSK.T	[90-99]
	High	Unambiguous	[R].VPFLFTVK.[Q]		2	AT3G50820.1; AT5G66570.1	31	0	2	0.00475708	475.789	950.571	950.571	-0.19	-0.00018	27	21	R.VPFLFTVK.Q	[208-215]
AT5G66190.1	ferredoxin-NADP(+)-oxidoreductase 1	69	32	72	25	1	360	40.3	8.13	2123
	Confidence	PSM Ambiguity	Annotated Sequence	Modifications	# Proteins	Protein Accessions	Ions Score	# Missed Cleavages	Charge	Expectation Value	m/z [Da]	MH+ [Da]	Theo. MH+ [Da]	DeltaM [ppm]	Deltam/z [Da]	Identity Strict	Identity Relaxed	Sequences in Protein	Positions in Protein	PSM Modification Positions in Protein
	High	Unambiguous	[K].GVcSNFLcDLKPGDEAK.[I]	C3(Carbamidomethyl); C8(Carbamidomethyl)	2	AT5G66190.1; AT5G66190.2	49	0	3	0.000560918	637.297	1909.88	1909.88	-0.35	-0.00067	36	29	K.GVCSNFLCDLKPGDEAK.I	[176-192]
	High	Unambiguous	[K].GVcSNFLcDLKPGDEAK.[I]	C3(Carbamidomethyl); C8(Carbamidomethyl)	2	AT5G66190.1; AT5G66190.2	87	0	2	8.43039e-08	955.443	1909.88	1909.88	0.05	0.0001	36	29	K.GVCSNFLCDLKPGDEAK.I	[176-192]
	High	Unambiguous	[K].RSEQWNVEVY.[-]		2	AT5G66190.1; AT5G66190.2	50	1	2	0.000263209	655.312	1309.62	1309.62	0.08	0.00011	34	27	K.RSEQWNVEVY.-	[351-360]
	High	Unambiguous	[K].GIDDImVSLAAK.[D]	M6(Oxidation)	2	AT5G66190.1; AT5G66190.2	82	0	2	1.59734e-07	624.828	1248.65	1248.65	-0.38	-0.00048	33	26	K.GIDDIMVSLAAK.D	[326-337]
	Medium	Unambiguous	[K].KDNTFVYMcGLK.[G]	C9(Carbamidomethyl)	5	AT5G66190.1; AT5G66190.2; AT1G20020.3; AT1G20020.1; AT1G20020.2	28	1	3	0.0491752	492.572	1475.7	1475.7	-0.12	-0.00018	35	28	K.KDNTFVYMCGLK.G	[310-321]
	Medium	Unambiguous	[K].DGIDWLEYKK.[Q]		2	AT5G66190.1; AT5G66190.2	31	1	3	0.0240602	422.884	1266.64	1266.64	0.14	0.00017	34	27	K.DGIDWLEYKK.Q	[338-347]
	Medium	Unambiguous	[K].DGIDWLEYKK.[Q]		2	AT5G66190.1; AT5G66190.2	34	1	3	0.0136944	422.883	1266.63	1266.64	-0.66	-0.00083	34	27	K.DGIDWLEYKK.Q	[338-347]
	High	Unambiguous	[K].DGIDWLEYKK.[Q]		2	AT5G66190.1; AT5G66190.2	51	1	2	0.000266753	633.821	1266.63	1266.64	-0.71	-0.00089	35	28	K.DGIDWLEYKK.Q	[338-347]
	High	Unambiguous	[R].LYSIASSAIGDFGDSK.[T]		2	AT5G66190.1; AT5G66190.2	85	0	2	9.30857e-08	815.9	1630.79	1630.8	-1.03	-0.00168	35	28	R.LYSIASSAIGDFGDSK.T	[140-155]
	High	Unambiguous	[K].DGIDWLEYKK.[Q]		2	AT5G66190.1; AT5G66190.2	50	1	2	0.000329837	633.822	1266.64	1266.64	0.21	0.00027	34	27	K.DGIDWLEYKK.Q	[338-347]
	High	Unambiguous	[K].DNTFVYmcGLK.[G]	M7(Oxidation); C8(Carbamidomethyl)	5	AT5G66190.1; AT5G66190.2; AT1G20020.3; AT1G20020.1; AT1G20020.2	50	0	2	0.00028643	682.305	1363.6	1363.6	0.27	0.00037	34	27	K.DNTFVYMCGLK.G	[311-321]
	High	Unambiguous	[R].LDFAVSR.[E]		2	AT5G66190.1; AT5G66190.2	36	0	2	0.00452894	404.222	807.436	807.436	-0.09	-8e-05	32	25	R.LDFAVSR.E	[275-281]
	High	Unambiguous	[K].KDNTFVYMcGLK.[G]	C9(Carbamidomethyl)	5	AT5G66190.1; AT5G66190.2; AT1G20020.3; AT1G20020.1; AT1G20020.2	38	1	3	0.00518116	492.571	1475.7	1475.7	-0.7	-0.00103	35	28	K.KDNTFVYMCGLK.G	[310-321]
	High	Unambiguous	[K].KDNTFVYMcGLK.[G]	C9(Carbamidomethyl)	5	AT5G66190.1; AT5G66190.2; AT1G20020.3; AT1G20020.1; AT1G20020.2	88	1	2	5.77403e-08	738.354	1475.7	1475.7	-0.35	-0.00052	35	28	K.KDNTFVYMCGLK.G	[310-321]
	High	Unambiguous	[R].EGQSIGVIPEGIDK.[N]		2	AT5G66190.1; AT5G66190.2	51	0	2	0.000160379	721.379	1441.75	1441.75	-0.66	-0.00095	33	26	R.EGQSIGVIPEGIDK.N	[118-131]
	High	Unambiguous	[K].DNTFVYmcGLK.[G]	M7(Oxidation); C8(Carbamidomethyl)	5	AT5G66190.1; AT5G66190.2; AT1G20020.3; AT1G20020.1; AT1G20020.2	34	0	2	0.010561	682.302	1363.6	1363.6	-1.74	-0.00237	34	27	K.DNTFVYMCGLK.G	[311-321]
	High	Unambiguous	[R].EGQSIGVIPEGIDK.[N]		2	AT5G66190.1; AT5G66190.2	51	0	2	0.00015142	721.38	1441.75	1441.75	-0.11	-0.00016	33	26	R.EGQSIGVIPEGIDK.N	[118-131]
	High	Unambiguous	[R].mAEYAEELWELLKK.[D]	M1(Oxidation)	2	AT5G66190.1; AT5G66190.2	52	1	3	0.000205773	590.299	1768.88	1768.88	0.01	2e-05	35	28	R.MAEYAEELWELLKK.D	[297-310]
	High	Unambiguous	[R].mAEYAEELWELLKK.[D]	M1(Oxidation)	2	AT5G66190.1; AT5G66190.2	90	1	2	3.24676e-08	884.944	1768.88	1768.88	-0.48	-0.00085	35	28	R.MAEYAEELWELLKK.D	[297-310]
	High	Unambiguous	[K].DPNATIImLGTGTGIAPFR.[S]	M8(Oxidation)	2	AT5G66190.1; AT5G66190.2	84	0	2	9.51674e-08	981.011	1961.02	1961.02	-0.23	-0.00044	33	26	K.DPNATIIMLGTGTGIAPFR.S	[206-224]
	High	Unambiguous	[K].DPNATIImLGTGTGIAPFR.[S]	M8(Oxidation)	2	AT5G66190.1; AT5G66190.2	85	0	3	8.29528e-08	654.343	1961.01	1961.02	-0.24	-0.00046	33	26	K.DPNATIIMLGTGTGIAPFR.S	[206-224]
	High	Unambiguous	[K].DPNATIIMLGTGTGIAPFR.[S]		2	AT5G66190.1; AT5G66190.2	97	0	2	5.17218e-09	973.014	1945.02	1945.02	0.1	0.00019	33	27	K.DPNATIIMLGTGTGIAPFR.S	[206-224]
	High	Unambiguous	[R].mAEYAEELWELLK.[K]	M1(Oxidation)	2	AT5G66190.1; AT5G66190.2	73	0	2	1.67445e-06	820.898	1640.79	1640.79	0.34	0.00055	35	28	R.MAEYAEELWELLK.K	[297-309]
	High	Unambiguous	[R].LYSIASSAIGDFGDSK.[T]		2	AT5G66190.1; AT5G66190.2	72	0	2	1.99014e-06	815.902	1630.8	1630.8	-0.02	-3e-05	35	28	R.LYSIASSAIGDFGDSK.T	[140-155]
	High	Unambiguous	[K].DPNATIIMLGTGTGIAPFR.[S]		2	AT5G66190.1; AT5G66190.2	67	0	3	4.88285e-06	649.012	1945.02	1945.02	0.12	0.00024	33	27	K.DPNATIIMLGTGTGIAPFR.S	[206-224]
	High	Unambiguous	[K].DNTFVYMcGLK.[G]	C8(Carbamidomethyl)	5	AT5G66190.1; AT5G66190.2; AT1G20020.3; AT1G20020.1; AT1G20020.2	49	0	2	0.000341839	674.306	1347.61	1347.61	-0.79	-0.00107	34	27	K.DNTFVYMCGLK.G	[311-321]
	High	Unambiguous	[R].LYSIASSAIGDFGDSK.[T]		2	AT5G66190.1; AT5G66190.2	64	0	2	1.37553e-05	815.901	1630.79	1630.8	-0.32	-0.00052	35	28	R.LYSIASSAIGDFGDSK.T	[140-155]
	High	Unambiguous	[R].SEQWNVEVY.[-]		2	AT5G66190.1; AT5G66190.2	33	0	2	0.0107017	577.262	1153.52	1153.52	-0.1	-0.00012	33	26	R.SEQWNVEVY.-	[352-360]
	High	Unambiguous	[R].LYSIASSAIGDFGDSK.[T]		2	AT5G66190.1; AT5G66190.2	68	0	2	4.94938e-06	815.901	1630.8	1630.8	-0.06	-0.0001	35	28	R.LYSIASSAIGDFGDSK.T	[140-155]
	High	Unambiguous	[R].LYSIASSAIGDFGDSK.[T]		2	AT5G66190.1; AT5G66190.2	46	0	3	0.000864074	544.27	1630.8	1630.8	0	-1e-05	35	28	R.LYSIASSAIGDFGDSK.T	[140-155]
	Medium	Unambiguous	[K].ITGDDAPGETWHIVFTTEGEVPYR.[E]		1	AT5G66190.1	35	0	3	0.0171785	897.43	2690.28	2690.27	0.31	0.00084	37	30	K.ITGDDAPGETWHIVFTTEGEVPYR.E	[94-117]
	High	Unambiguous	[K].GIDDIMVSLAAK.[D]		2	AT5G66190.1; AT5G66190.2	69	0	2	2.51972e-06	616.831	1232.66	1232.66	-0.07	-9e-05	33	26	K.GIDDIMVSLAAK.D	[326-337]
	High	Unambiguous	[K].DGIDWLEYK.[K]		2	AT5G66190.1; AT5G66190.2	45	0	2	0.000767392	569.775	1138.54	1138.54	0.23	0.00026	33	26	K.DGIDWLEYK.K	[338-346]
	High	Unambiguous	[R].LYSIASSAIGDFGDSK.[T]		2	AT5G66190.1; AT5G66190.2	77	0	2	6.01256e-07	815.899	1630.79	1630.8	-1.52	-0.00249	35	28	R.LYSIASSAIGDFGDSK.T	[140-155]
	High	Unambiguous	[K].DGIDWLEYK.[K]		2	AT5G66190.1; AT5G66190.2	46	0	2	0.00056003	569.774	1138.54	1138.54	-0.04	-4e-05	33	26	K.DGIDWLEYK.K	[338-346]
	High	Unambiguous	[R].LDFAVSR.[E]		2	AT5G66190.1; AT5G66190.2	41	0	2	0.00123026	404.221	807.435	807.436	-0.28	-0.00023	32	25	R.LDFAVSR.E	[275-281]
	High	Unambiguous	[K].KQEEGIVVNK.[F]		1	AT5G66190.1	54	1	2	7.77337e-05	572.323	1143.64	1143.64	0.62	0.00071	32	25	K.KQEEGIVVNK.F	[68-77]
	Medium	Unambiguous	[K].mYIQTR.[M]	M1(Oxidation)	5	AT5G66190.1; AT5G66190.2; AT1G20020.3; AT1G20020.1; AT1G20020.2	31	0	2	0.0130622	414.207	827.407	827.408	-0.36	-0.0003	32	25	K.MYIQTR.M	[291-296]
	High	Unambiguous	[K].mYIQTR.[M]	M1(Oxidation)	5	AT5G66190.1; AT5G66190.2; AT1G20020.3; AT1G20020.1; AT1G20020.2	32	0	2	0.0109525	414.208	827.408	827.408	0.26	0.00022	32	25	K.MYIQTR.M	[291-296]
	Medium	Unambiguous	[K].mYIQTR.[M]	M1(Oxidation)	5	AT5G66190.1; AT5G66190.2; AT1G20020.3; AT1G20020.1; AT1G20020.2	32	0	2	0.0106418	414.207	827.407	827.408	-0.36	-0.0003	32	25	K.MYIQTR.M	[291-296]
	High	Unambiguous	[K].ITGPVGK.[E]		2	AT5G66190.1; AT5G66190.2	36	0	2	0.00192896	336.208	671.409	671.409	0.16	0.0001	28	21	K.ITGPVGK.E	[193-199]
	High	Unambiguous	[K].KQEEGIVVNK.[F]		1	AT5G66190.1	58	1	2	3.29087e-05	572.322	1143.64	1143.64	0.25	0.00028	32	25	K.KQEEGIVVNK.F	[68-77]
	Medium	Unambiguous	[K].KQEEGIVVNK.[F]		1	AT5G66190.1	32	1	3	0.0134906	381.884	1143.64	1143.64	-0.05	-6e-05	33	26	K.KQEEGIVVNK.F	[68-77]
	High	Unambiguous	[K].ITGPVGK.[E]		2	AT5G66190.1; AT5G66190.2	35	0	2	0.00212354	336.208	671.408	671.409	-0.48	-0.00032	28	21	K.ITGPVGK.E	[193-199]
	High	Unambiguous	[K].EMLmPK.[D]	M4(Oxidation)	5	AT5G66190.1; AT5G66190.2; AT1G20020.3; AT1G20020.1; AT1G20020.2	36	0	2	0.00512646	382.688	764.368	764.368	-0.01	-1e-05	32	25	K.EMLMPK.D	[200-205]
	High	Unambiguous	[K].EMLmPK.[D]	M4(Oxidation)	5	AT5G66190.1; AT5G66190.2; AT1G20020.3; AT1G20020.1; AT1G20020.2	35	0	2	0.00541774	382.688	764.368	764.368	-0.13	-0.0001	32	25	K.EMLMPK.D	[200-205]
	Medium	Unambiguous	[K].mYIQTR.[M]	M1(Oxidation)	5	AT5G66190.1; AT5G66190.2; AT1G20020.3; AT1G20020.1; AT1G20020.2	30	0	2	0.0176278	414.208	827.408	827.408	-0.07	-6e-05	32	25	K.MYIQTR.M	[291-296]
	High	Unambiguous	[K].NPDNFR.[L]		2	AT5G66190.1; AT5G66190.2	29	0	2	0.0120177	381.68	762.353	762.353	-0.14	-0.00011	29	22	K.NPDNFR.L	[269-274]
	Medium	Unambiguous	[K].NPYTGR.[C]		1	AT5G66190.1	25	0	2	0.0383152	354.177	707.347	707.347	-0.14	-0.0001	31	24	K.NPYTGR.C	[82-87]
	High	Unambiguous	[K].mKEKNPDNFR.[L]	M1(Oxidation)	2	AT5G66190.1; AT5G66190.2	41	2	3	0.0024677	432.212	1294.62	1294.62	0.14	0.00018	34	27	K.MKEKNPDNFR.L	[265-274]
	High	Unambiguous	[K].mKEKNPDNFR.[L]	M1(Oxidation)	2	AT5G66190.1; AT5G66190.2	35	2	2	0.0104196	647.813	1294.62	1294.62	-0.45	-0.00058	34	27	K.MKEKNPDNFR.L	[265-274]
	Medium	Unambiguous	[R].EQTNEKGEK.[M]		2	AT5G66190.1; AT5G66190.2	32	1	2	0.0166268	531.757	1062.51	1062.51	0.15	0.00016	33	26	R.EQTNEKGEK.M	[282-290]
	High	Unambiguous	[K].NPYTGR.[C]		1	AT5G66190.1	35	0	2	0.00422056	354.177	707.347	707.347	-0.19	-0.00013	31	24	K.NPYTGR.C	[82-87]
	High	Unambiguous	[K].ITGPVGK.[E]		2	AT5G66190.1; AT5G66190.2	35	0	2	0.00220324	336.208	671.408	671.409	-0.16	-0.00011	28	21	K.ITGPVGK.E	[193-199]
	Medium	Unambiguous	[K].mKEKNPDNFR.[L]	M1(Oxidation)	2	AT5G66190.1; AT5G66190.2	32	2	3	0.0194708	432.212	1294.62	1294.62	0.21	0.00027	34	27	K.MKEKNPDNFR.L	[265-274]
	High	Unambiguous	[K].KQEEGIVVNK.[F]		1	AT5G66190.1	37	1	3	0.00406103	381.883	1143.63	1143.64	-1.09	-0.00125	32	25	K.KQEEGIVVNK.F	[68-77]
	High	Unambiguous	[K].MKEKNPDNFR.[L]		2	AT5G66190.1; AT5G66190.2	50	2	3	0.0002425	426.881	1278.63	1278.63	0.62	0.00079	33	26	K.MKEKNPDNFR.L	[265-274]
	High	Unambiguous	[K].EKNPDNFR.[L]		2	AT5G66190.1; AT5G66190.2	37	1	3	0.00388532	340.502	1019.49	1019.49	-0.06	-6e-05	33	26	K.EKNPDNFR.L	[267-274]
	Medium	Unambiguous	[K].EKNPDNFR.[L]		2	AT5G66190.1; AT5G66190.2	31	1	2	0.0171421	510.25	1019.49	1019.49	0.65	0.00066	33	26	K.EKNPDNFR.L	[267-274]
	Medium	Unambiguous	[K].QEEGIVVNK.[F]		1	AT5G66190.1	29	0	2	0.0204475	508.274	1015.54	1015.54	-0.18	-0.00018	31	24	K.QEEGIVVNK.F	[69-77]
	Medium	Selected	[K].EMLMPK.[D]		5	AT5G66190.1; AT5G66190.2; AT1G20020.3; AT1G20020.1; AT1G20020.2	24	0	2	0.040359	374.69	748.373	748.373	0.1	7e-05	30	23	K.EMLMPK.D	[200-205]
	High	Unambiguous	[R].LVYTNDGGEIVK.[G]		2	AT5G66190.1; AT5G66190.2	69	0	2	3.6161e-06	654.347	1307.69	1307.68	0.92	0.00121	34	27	R.LVYTNDGGEIVK.G	[164-175]
	High	Unambiguous	[K].mFFEEHEDYK.[F]	M1(Oxidation)	2	AT5G66190.1; AT5G66190.2	72	0	2	1.28291e-06	695.788	1390.57	1390.56	2.57	0.00357	33	26	K.MFFEEHEDYK.F	[230-239]
	Medium	Selected	[K].TVSLcVK.[R]	C5(Carbamidomethyl)	2	AT5G66190.1; AT5G66190.2	29	0	2	0.0202916	403.725	806.444	806.444	-0.32	-0.00026	31	24	K.TVSLCVK.R	[156-162]
	High	Unambiguous	[K].RLVYTNDGGEIVK.[G]		2	AT5G66190.1; AT5G66190.2	72	1	2	1.43836e-06	732.398	1463.79	1463.79	1.23	0.0018	33	26	K.RLVYTNDGGEIVK.G	[163-175]
	High	Unambiguous	[K].KDNTFVYmcGLK.[G]	M8(Oxidation); C9(Carbamidomethyl)	5	AT5G66190.1; AT5G66190.2; AT1G20020.3; AT1G20020.1; AT1G20020.2	42	1	3	0.00235465	497.904	1491.7	1491.7	0.41	0.00061	35	28	K.KDNTFVYMCGLK.G	[310-321]
	High	Unambiguous	[K].RLVYTNDGGEIVK.[G]		2	AT5G66190.1; AT5G66190.2	37	1	3	0.00479853	488.601	1463.79	1463.79	0.65	0.00095	33	26	K.RLVYTNDGGEIVK.G	[163-175]
	High	Unambiguous	[RK].cLLNTK.[I]	C1(Carbamidomethyl)	4	AT5G66190.1; AT1G20020.3; AT1G20020.1; AT1G20020.2	33	0	2	0.009198	374.705	748.403	748.402	0.63	0.00047	33	26	R.CLLNTK.I	[88-93]
	High	Unambiguous	[K].TVSLcVKR.[L]	C5(Carbamidomethyl)	2	AT5G66190.1; AT5G66190.2	46	1	3	0.000389512	321.52	962.545	962.545	-0.01	-1e-05	31	24	K.TVSLCVKR.L	[156-163]
	High	Unambiguous	[K].EmLMPK.[D]	M2(Oxidation)	5	AT5G66190.1; AT5G66190.2; AT1G20020.3; AT1G20020.1; AT1G20020.2	40	0	2	0.00169363	382.688	764.368	764.368	0.11	8e-05	32	25	K.EMLMPK.D	[200-205]
	High	Unambiguous	[K].TVSLcVKR.[L]	C5(Carbamidomethyl)	2	AT5G66190.1; AT5G66190.2	50	1	2	0.000155065	481.777	962.547	962.545	0.82	0.00079	32	25	K.TVSLCVKR.L	[156-163]
	High	Unambiguous	[K].KDNTFVYmcGLKGmEK.[G]	M8(Oxidation); C9(Carbamidomethyl); M14(Oxidation)	5	AT5G66190.1; AT5G66190.2; AT1G20020.3; AT1G20020.1; AT1G20020.2	40	2	3	0.00349546	651.636	1952.89	1952.89	0.52	0.00101	35	28	K.KDNTFVYMCGLKGMEK.G	[310-325]
AT1G20020.1	ferredoxin-NADP(+)-oxidoreductase 2	60	29	64	22	1	369	41.1	8.31	1996
	Confidence	PSM Ambiguity	Annotated Sequence	Modifications	# Proteins	Protein Accessions	Ions Score	# Missed Cleavages	Charge	Expectation Value	m/z [Da]	MH+ [Da]	Theo. MH+ [Da]	DeltaM [ppm]	Deltam/z [Da]	Identity Strict	Identity Relaxed	Sequences in Protein	Positions in Protein	PSM Modification Positions in Protein
	High	Unambiguous	[R].EQANDKGEK.[M]		3	AT1G20020.3; AT1G20020.1; AT1G20020.2	44	1	2	0.000900873	509.744	1018.48	1018.48	0.14	0.00015	33	26	R.EQANDKGEK.M	[291-299]
	High	Unambiguous	[K].KAEQWNVEVY.[-]		3	AT1G20020.3; AT1G20020.1; AT1G20020.2	46	1	2	0.000634038	633.311	1265.61	1265.62	-0.6	-0.00076	33	26	K.KAEQWNVEVY.-	[360-369]
	Medium	Unambiguous	[K].ITADDAPGETWHmVFSHQGEIPYR.[E]	M13(Oxidation)	2	AT1G20020.1; AT1G20020.2	32	0	3	0.0373078	925.094	2773.27	2773.27	0.04	0.0001	37	30	K.ITADDAPGETWHMVFSHQGEIPYR.E	[103-126]
	Medium	Unambiguous	[K].KDNTFVYMcGLK.[G]	C9(Carbamidomethyl)	5	AT5G66190.1; AT5G66190.2; AT1G20020.3; AT1G20020.1; AT1G20020.2	28	1	3	0.0491752	492.572	1475.7	1475.7	-0.12	-0.00018	35	28	K.KDNTFVYMCGLK.G	[319-330]
	High	Unambiguous	[K].DNTFVYmcGLK.[G]	M7(Oxidation); C8(Carbamidomethyl)	5	AT5G66190.1; AT5G66190.2; AT1G20020.3; AT1G20020.1; AT1G20020.2	50	0	2	0.00028643	682.305	1363.6	1363.6	0.27	0.00037	34	27	K.DNTFVYMCGLK.G	[320-330]
	High	Unambiguous	[K].KDNTFVYMcGLK.[G]	C9(Carbamidomethyl)	5	AT5G66190.1; AT5G66190.2; AT1G20020.3; AT1G20020.1; AT1G20020.2	38	1	3	0.00518116	492.571	1475.7	1475.7	-0.7	-0.00103	35	28	K.KDNTFVYMCGLK.G	[319-330]
	High	Unambiguous	[K].KDNTFVYMcGLK.[G]	C9(Carbamidomethyl)	5	AT5G66190.1; AT5G66190.2; AT1G20020.3; AT1G20020.1; AT1G20020.2	88	1	2	5.77403e-08	738.354	1475.7	1475.7	-0.35	-0.00052	35	28	K.KDNTFVYMCGLK.G	[319-330]
	High	Unambiguous	[K].DNTFVYmcGLK.[G]	M7(Oxidation); C8(Carbamidomethyl)	5	AT5G66190.1; AT5G66190.2; AT1G20020.3; AT1G20020.1; AT1G20020.2	34	0	2	0.010561	682.302	1363.6	1363.6	-1.74	-0.00237	34	27	K.DNTFVYMCGLK.G	[320-330]
	High	Unambiguous	[K].DPNATVImLATGTGIAPFR.[S]	M8(Oxidation)	3	AT1G20020.3; AT1G20020.1; AT1G20020.2	80	0	2	2.26e-07	981.013	1961.02	1961.02	0.43	0.00084	33	26	K.DPNATVIMLATGTGIAPFR.S	[215-233]
	High	Unambiguous	[K].DPNATVImLATGTGIAPFR.[S]	M8(Oxidation)	3	AT1G20020.3; AT1G20020.1; AT1G20020.2	51	0	3	0.000192357	654.344	1961.02	1961.02	0.23	0.00045	33	26	K.DPNATVIMLATGTGIAPFR.S	[215-233]
	High	Unambiguous	[K].GVcSNFLcDLAPGSDVK.[L]	C3(Carbamidomethyl); C8(Carbamidomethyl)	3	AT1G20020.3; AT1G20020.1; AT1G20020.2	78	0	2	5.71203e-07	919.924	1838.84	1838.84	0.06	0.00011	35	28	K.GVCSNFLCDLAPGSDVK.L	[185-201]
	High	Unambiguous	[R].mAQYAAELWELLKK.[D]	M1(Oxidation)	3	AT1G20020.3; AT1G20020.1; AT1G20020.2	76	1	2	5.99765e-07	855.451	1709.89	1709.89	0.29	0.00049	33	26	R.MAQYAAELWELLKK.D	[306-319]
	High	Unambiguous	[K].DPNATVImLATGTGIAPFR.[S]	M8(Oxidation)	3	AT1G20020.3; AT1G20020.1; AT1G20020.2	77	0	3	5.04559e-07	654.343	1961.01	1961.02	-0.36	-0.00071	33	26	K.DPNATVIMLATGTGIAPFR.S	[215-233]
	High	Unambiguous	[K].DPNATVImLATGTGIAPFR.[S]	M8(Oxidation)	3	AT1G20020.3; AT1G20020.1; AT1G20020.2	96	0	2	5.79311e-09	981.011	1961.01	1961.02	-0.51	-0.00099	33	26	K.DPNATVIMLATGTGIAPFR.S	[215-233]
	High	Unambiguous	[R].mAQYAAELWELLKK.[D]	M1(Oxidation)	3	AT1G20020.3; AT1G20020.1; AT1G20020.2	66	1	3	6.16209e-06	570.636	1709.89	1709.89	0.09	0.00016	33	26	R.MAQYAAELWELLKK.D	[306-319]
	High	Unambiguous	[R].mAQYAAELWELLK.[K]	M1(Oxidation)	3	AT1G20020.3; AT1G20020.1; AT1G20020.2	76	0	2	7.1356e-07	791.403	1581.8	1581.8	0	0	34	27	R.MAQYAAELWELLK.K	[306-318]
	High	Unambiguous	[R].MAQYAAELWELLK.[K]		3	AT1G20020.3; AT1G20020.1; AT1G20020.2	63	0	2	1.61398e-05	783.405	1565.8	1565.8	0.05	8e-05	34	27	R.MAQYAAELWELLK.K	[306-318]
	High	Unambiguous	[K].DPNATVIMLATGTGIAPFR.[S]		3	AT1G20020.3; AT1G20020.1; AT1G20020.2	50	0	3	0.000289268	649.012	1945.02	1945.02	-0.13	-0.00025	34	27	K.DPNATVIMLATGTGIAPFR.S	[215-233]
	High	Unambiguous	[R].MAQYAAELWELLKK.[D]		3	AT1G20020.3; AT1G20020.1; AT1G20020.2	54	1	3	8.79533e-05	565.304	1693.9	1693.9	0.08	0.00013	33	26	R.MAQYAAELWELLKK.D	[306-319]
	High	Unambiguous	[K].DPNATVImLATGTGIAPFR.[S]	M8(Oxidation)	3	AT1G20020.3; AT1G20020.1; AT1G20020.2	85	0	2	7.87429e-08	981.012	1961.02	1961.02	-0.07	-0.00014	33	26	K.DPNATVIMLATGTGIAPFR.S	[215-233]
	High	Unambiguous	[K].DPNATVIMLATGTGIAPFR.[S]		3	AT1G20020.3; AT1G20020.1; AT1G20020.2	106	0	2	6.19515e-10	973.015	1945.02	1945.02	0.25	0.00049	33	26	K.DPNATVIMLATGTGIAPFR.S	[215-233]
	High	Unambiguous	[K].DNTFVYMcGLK.[G]	C8(Carbamidomethyl)	5	AT5G66190.1; AT5G66190.2; AT1G20020.3; AT1G20020.1; AT1G20020.2	49	0	2	0.000341839	674.306	1347.61	1347.61	-0.79	-0.00107	34	27	K.DNTFVYMCGLK.G	[320-330]
	High	Unambiguous	[K].ITADDAPGETWHMVFSHQGEIPYR.[E]		2	AT1G20020.1; AT1G20020.2	44	0	4	0.00195775	690.073	2757.27	2757.27	-0.17	-0.00048	37	30	K.ITADDAPGETWHMVFSHQGEIPYR.E	[103-126]
	High	Unambiguous	[K].GVcSNFLcDLAPGSDVK.[L]	C3(Carbamidomethyl); C8(Carbamidomethyl)	3	AT1G20020.3; AT1G20020.1; AT1G20020.2	89	0	2	5.47322e-08	919.924	1838.84	1838.84	0.09	0.00017	35	28	K.GVCSNFLCDLAPGSDVK.L	[185-201]
	High	Unambiguous	[K].AEQWNVEVY.[-]		3	AT1G20020.3; AT1G20020.1; AT1G20020.2	32	0	2	0.0110755	569.264	1137.52	1137.52	0.24	0.00027	32	25	K.AEQWNVEVY.-	[361-369]
	High	Unambiguous	[K].GVcSNFLcDLAPGSDVK.[L]	C3(Carbamidomethyl); C8(Carbamidomethyl)	3	AT1G20020.3; AT1G20020.1; AT1G20020.2	68	0	2	6.64222e-06	919.921	1838.83	1838.84	-1.74	-0.00319	36	29	K.GVCSNFLCDLAPGSDVK.L	[185-201]
	High	Unambiguous	[K].GVcSNFLcDLAPGSDVK.[L]	C3(Carbamidomethyl); C8(Carbamidomethyl)	3	AT1G20020.3; AT1G20020.1; AT1G20020.2	49	0	3	0.000544562	613.619	1838.84	1838.84	0.08	0.00015	35	28	K.GVCSNFLCDLAPGSDVK.L	[185-201]
	High	Unambiguous	[K].KNEEGVIVNR.[Y]		3	AT1G20020.3; AT1G20020.1; AT1G20020.2	39	1	3	0.00232915	386.547	1157.63	1157.63	-0.04	-5e-05	32	25	K.KNEEGVIVNR.Y	[77-86]
	High	Unambiguous	[K].KNEEGVIVNR.[Y]		3	AT1G20020.3; AT1G20020.1; AT1G20020.2	70	1	2	1.67099e-06	579.317	1157.63	1157.63	-0.13	-0.00016	32	25	K.KNEEGVIVNR.Y	[77-86]
	Medium	Unambiguous	[K].mYIQTR.[M]	M1(Oxidation)	5	AT5G66190.1; AT5G66190.2; AT1G20020.3; AT1G20020.1; AT1G20020.2	31	0	2	0.0130622	414.207	827.407	827.408	-0.36	-0.0003	32	25	K.MYIQTR.M	[300-305]
	High	Unambiguous	[R].LVYTNDQGETVK.[G]		3	AT1G20020.3; AT1G20020.1; AT1G20020.2	42	0	2	0.00169803	683.846	1366.68	1366.68	-0.32	-0.00044	34	27	R.LVYTNDQGETVK.G	[173-184]
	High	Unambiguous	[K].APENFR.[V]		3	AT1G20020.3; AT1G20020.1; AT1G20020.2	36	0	2	0.00405188	367.185	733.363	733.363	0.18	0.00013	31	24	K.APENFR.V	[278-283]
	High	Unambiguous	[K].mYIQTR.[M]	M1(Oxidation)	5	AT5G66190.1; AT5G66190.2; AT1G20020.3; AT1G20020.1; AT1G20020.2	32	0	2	0.0109525	414.208	827.408	827.408	0.26	0.00022	32	25	K.MYIQTR.M	[300-305]
	High	Unambiguous	[K].LTGPVGK.[E]		3	AT1G20020.3; AT1G20020.1; AT1G20020.2	35	0	2	0.00212354	336.208	671.408	671.409	-0.48	-0.00032	28	21	K.LTGPVGK.E	[202-208]
	Medium	Unambiguous	[K].mYIQTR.[M]	M1(Oxidation)	5	AT5G66190.1; AT5G66190.2; AT1G20020.3; AT1G20020.1; AT1G20020.2	32	0	2	0.0106418	414.207	827.407	827.408	-0.36	-0.0003	32	25	K.MYIQTR.M	[300-305]
	High	Unambiguous	[K].LTGPVGK.[E]		3	AT1G20020.3; AT1G20020.1; AT1G20020.2	36	0	2	0.00192896	336.208	671.409	671.409	0.16	0.0001	28	21	K.LTGPVGK.E	[202-208]
	High	Unambiguous	[K].APENFR.[V]		3	AT1G20020.3; AT1G20020.1; AT1G20020.2	33	0	2	0.00829196	367.185	733.363	733.363	-0.03	-2e-05	31	24	K.APENFR.V	[278-283]
	High	Unambiguous	[K].AQITTETDTPTPAK.[K]		3	AT1G20020.3; AT1G20020.1; AT1G20020.2	92	0	2	2.0129e-08	737.375	1473.74	1473.74	0.19	0.00029	34	27	K.AQITTETDTPTPAK.K	[56-69]
	High	Unambiguous	[K].RLVYTNDQGETVK.[G]		3	AT1G20020.3; AT1G20020.1; AT1G20020.2	58	1	3	5.09836e-05	508.267	1522.79	1522.79	0.2	0.0003	34	27	K.RLVYTNDQGETVK.G	[172-184]
	High	Unambiguous	[K].RLVYTNDQGETVK.[G]		3	AT1G20020.3; AT1G20020.1; AT1G20020.2	63	1	2	1.6449e-05	761.896	1522.78	1522.79	-0.66	-0.00101	34	27	K.RLVYTNDQGETVK.G	[172-184]
	High	Unambiguous	[K].EMLmPK.[D]	M4(Oxidation)	5	AT5G66190.1; AT5G66190.2; AT1G20020.3; AT1G20020.1; AT1G20020.2	36	0	2	0.00512646	382.688	764.368	764.368	-0.01	-1e-05	32	25	K.EMLMPK.D	[209-214]
	High	Unambiguous	[K].EMLmPK.[D]	M4(Oxidation)	5	AT5G66190.1; AT5G66190.2; AT1G20020.3; AT1G20020.1; AT1G20020.2	35	0	2	0.00541774	382.688	764.368	764.368	-0.13	-0.0001	32	25	K.EMLMPK.D	[209-214]
	Medium	Unambiguous	[K].mYIQTR.[M]	M1(Oxidation)	5	AT5G66190.1; AT5G66190.2; AT1G20020.3; AT1G20020.1; AT1G20020.2	30	0	2	0.0176278	414.208	827.408	827.408	-0.07	-6e-05	32	25	K.MYIQTR.M	[300-305]
	Medium	Unambiguous	[K].EPYTGK.[C]		3	AT1G20020.3; AT1G20020.1; AT1G20020.2	24	0	2	0.0567366	347.674	694.341	694.341	-0.09	-6e-05	31	24	K.EPYTGK.C	[91-96]
	High	Unambiguous	[K].EPYTGK.[C]		3	AT1G20020.3; AT1G20020.1; AT1G20020.2	34	0	2	0.00594105	347.674	694.34	694.341	-0.53	-0.00037	31	24	K.EPYTGK.C	[91-96]
	Medium	Unambiguous	[K].AKAPENFR.[V]		3	AT1G20020.3; AT1G20020.1; AT1G20020.2	28	1	3	0.033836	311.503	932.495	932.495	-0.12	-0.00011	33	26	K.AKAPENFR.V	[276-283]
	High	Unambiguous	[K].AKAPENFR.[V]		3	AT1G20020.3; AT1G20020.1; AT1G20020.2	37	1	3	0.00380522	311.503	932.495	932.495	-0.12	-0.00011	33	26	K.AKAPENFR.V	[276-283]
	High	Unambiguous	[K].LTGPVGK.[E]		3	AT1G20020.3; AT1G20020.1; AT1G20020.2	35	0	2	0.00220324	336.208	671.408	671.409	-0.16	-0.00011	28	21	K.LTGPVGK.E	[202-208]
	High	Unambiguous	[R].EQANDKGEKmYIQTR.[M]	M10(Oxidation)	3	AT1G20020.3; AT1G20020.1; AT1G20020.2	42	2	3	0.00253415	609.628	1826.87	1826.87	-0.3	-0.00054	35	28	R.EQANDKGEKMYIQTR.M	[291-305]
	High	Unambiguous	[K].VSKKNEEGVIVNR.[Y]		3	AT1G20020.3; AT1G20020.1; AT1G20020.2	68	2	3	1.83832e-06	491.279	1471.82	1471.82	-0.05	-7e-05	30	23	K.VSKKNEEGVIVNR.Y	[74-86]
	Medium	Unambiguous	[K].AKAPENFR.[V]		3	AT1G20020.3; AT1G20020.1; AT1G20020.2	29	1	2	0.0242184	466.751	932.495	932.495	0.14	0.00013	33	26	K.AKAPENFR.V	[276-283]
	High	Unambiguous	[R].YRPKEPYTGK.[C]		3	AT1G20020.3; AT1G20020.1; AT1G20020.2	42	1	2	0.00141845	619.83	1238.65	1238.65	-0.16	-0.0002	33	26	R.YRPKEPYTGK.C	[87-96]
	Medium	Unambiguous	[R].YRPKEPYTGK.[C]		3	AT1G20020.3; AT1G20020.1; AT1G20020.2	28	1	3	0.0422588	413.556	1238.65	1238.65	-0.17	-0.00021	33	26	R.YRPKEPYTGK.C	[87-96]
	Medium	Selected	[K].EMLMPK.[D]		5	AT5G66190.1; AT5G66190.2; AT1G20020.3; AT1G20020.1; AT1G20020.2	24	0	2	0.040359	374.69	748.373	748.373	0.1	7e-05	30	23	K.EMLMPK.D	[209-214]
	High	Unambiguous	[R].EGQSVGVIADGIDK.[N]		3	AT1G20020.3; AT1G20020.1; AT1G20020.2	64	0	2	1.17681e-05	694.355	1387.7	1387.71	-0.97	-0.00134	34	27	R.EGQSVGVIADGIDK.N	[127-140]
	High	Unambiguous	[R].EGQSVGVIADGIDK.[N]		3	AT1G20020.3; AT1G20020.1; AT1G20020.2	67	0	2	5.69136e-06	694.356	1387.7	1387.71	-0.48	-0.00067	34	27	R.EGQSVGVIADGIDK.N	[127-140]
	High	Unambiguous	[K].KDNTFVYmcGLK.[G]	M8(Oxidation); C9(Carbamidomethyl)	5	AT5G66190.1; AT5G66190.2; AT1G20020.3; AT1G20020.1; AT1G20020.2	42	1	3	0.00235465	497.904	1491.7	1491.7	0.41	0.00061	35	28	K.KDNTFVYMCGLK.G	[319-330]
	High	Unambiguous	[RK].cLLNTK.[I]	C1(Carbamidomethyl)	4	AT5G66190.1; AT1G20020.3; AT1G20020.1; AT1G20020.2	33	0	2	0.009198	374.705	748.403	748.402	0.63	0.00047	33	26	K.CLLNTK.I	[97-102]
	High	Unambiguous	[R].VDYAISR.[E]		3	AT1G20020.3; AT1G20020.1; AT1G20020.2	48	0	2	0.0002211	412.218	823.43	823.431	-0.78	-0.00065	31	24	R.VDYAISR.E	[284-290]
	High	Unambiguous	[K].NEEGVIVNR.[Y]		3	AT1G20020.3; AT1G20020.1; AT1G20020.2	51	0	2	0.000127364	515.27	1029.53	1029.53	0.32	0.00033	32	25	K.NEEGVIVNR.Y	[78-86]
	High	Unambiguous	[K].EmLMPK.[D]	M2(Oxidation)	5	AT5G66190.1; AT5G66190.2; AT1G20020.3; AT1G20020.1; AT1G20020.2	40	0	2	0.00169363	382.688	764.368	764.368	0.11	8e-05	32	25	K.EMLMPK.D	[209-214]
	High	Unambiguous	[R].LVYTNDQGETVK.[G]		3	AT1G20020.3; AT1G20020.1; AT1G20020.2	92	0	2	2.05433e-08	683.845	1366.68	1366.68	-0.59	-0.00081	34	27	R.LVYTNDQGETVK.G	[173-184]
	High	Unambiguous	[K].MFFEKHDDYK.[F]		3	AT1G20020.3; AT1G20020.1; AT1G20020.2	35	1	3	0.00909084	453.874	1359.61	1359.6	0.6	0.00081	34	27	K.MFFEKHDDYK.F	[239-248]
	High	Unambiguous	[K].KDNTFVYmcGLKGmEK.[G]	M8(Oxidation); C9(Carbamidomethyl); M14(Oxidation)	5	AT5G66190.1; AT5G66190.2; AT1G20020.3; AT1G20020.1; AT1G20020.2	40	2	3	0.00349546	651.636	1952.89	1952.89	0.52	0.00101	35	28	K.KDNTFVYMCGLKGMEK.G	[319-334]
AT1G67280.1	Glyoxalase/Bleomycin resistance protein/Dioxygenase superfamily protein	49	23	43	23	1	350	39.1	7.37	1137
	Confidence	PSM Ambiguity	Annotated Sequence	Modifications	# Proteins	Protein Accessions	Ions Score	# Missed Cleavages	Charge	Expectation Value	m/z [Da]	MH+ [Da]	Theo. MH+ [Da]	DeltaM [ppm]	Deltam/z [Da]	Identity Strict	Identity Relaxed	Sequences in Protein	Positions in Protein	PSM Modification Positions in Protein
	High	Unambiguous	[K].FELLER.[G]		2	AT1G67280.2; AT1G67280.1	32	0	2	0.00938168	403.725	806.442	806.441	0.67	0.00054	31	24	K.FELLER.G	[207-212]
	High	Unambiguous	[K].GNAYAQIAIGTDDVYK.[ST]		4	AT1G11840.3; AT1G67280.2; AT1G11840.6; AT1G67280.1	77	0	2	7.73478e-07	849.92	1698.83	1698.83	-0.19	-0.00033	35	28	K.GNAYAQIAIGTDDVYK.T	[285-300]
	High	Unambiguous	[K].ITAcLDPDGWK.[S]	C4(Carbamidomethyl)	2	AT1G67280.2; AT1G67280.1	67	0	2	5.54801e-06	638.305	1275.6	1275.6	-0.14	-0.00018	34	27	K.ITACLDPDGWK.S	[326-336]
	High	Unambiguous	[R].GPTPEPLcQVMLR.[V]	C8(Carbamidomethyl)	2	AT1G67280.2; AT1G67280.1	53	0	2	0.000144756	749.381	1497.75	1497.76	-0.22	-0.00033	34	27	R.GPTPEPLCQVMLR.V	[213-225]
	High	Unambiguous	[K].AFGmELLR.[T]	M4(Oxidation)	2	AT1G67280.2; AT1G67280.1	53	0	2	0.000131974	476.75	952.493	952.492	0.7	0.00067	33	26	K.AFGMELLR.T	[239-246]
	High	Unambiguous	[R].EPGPLPGISTK.[I]		2	AT1G67280.2; AT1G67280.1	36	0	2	0.00250452	548.306	1095.6	1095.6	-0.02	-2e-05	30	23	R.EPGPLPGISTK.I	[315-325]
	High	Unambiguous	[R].EPGPLPGISTK.[I]		2	AT1G67280.2; AT1G67280.1	36	0	2	0.00298472	548.306	1095.6	1095.6	0.15	0.00017	31	24	R.EPGPLPGISTK.I	[315-325]
	High	Unambiguous	[R].GPTPEPLcQVmLR.[V]	C8(Carbamidomethyl); M11(Oxidation)	2	AT1G67280.2; AT1G67280.1	70	0	2	2.79862e-06	757.379	1513.75	1513.75	0.41	0.00062	34	27	R.GPTPEPLCQVMLR.V	[213-225]
	High	Unambiguous	[R].GPTPEPLcQVmLR.[V]	C8(Carbamidomethyl); M11(Oxidation)	2	AT1G67280.2; AT1G67280.1	53	0	2	0.000146672	757.378	1513.75	1513.75	-0.76	-0.00115	34	27	R.GPTPEPLCQVMLR.V	[213-225]
	High	Unambiguous	[K].AFGmELLR.[T]	M4(Oxidation)	2	AT1G67280.2; AT1G67280.1	48	0	2	0.000366673	476.749	952.492	952.492	-0.26	-0.00025	33	26	K.AFGMELLR.T	[239-246]
	High	Unambiguous	[K].AAQATTQDDLLTWVK.[N]		1	AT1G67280.1	41	0	3	0.00203626	554.29	1660.86	1660.85	0.56	0.00092	34	27	K.AAQATTQDDLLTWVK.N	[69-83]
	High	Unambiguous	[R].EPGPLPGISTK.[I]		2	AT1G67280.2; AT1G67280.1	36	0	2	0.00294376	548.306	1095.61	1095.6	0.26	0.00029	31	24	R.EPGPLPGISTK.I	[315-325]
	High	Unambiguous	[K].FYTEcLGMK.[L]	C5(Carbamidomethyl)	2	AT1G67280.2; AT1G67280.1	46	0	2	0.000705459	574.76	1148.51	1148.51	0.39	0.00045	34	27	K.FYTECLGMK.L	[105-113]
	High	Unambiguous	[K].TVIAFIEDPDGYKFELLER.[G]		2	AT1G67280.2; AT1G67280.1	63	1	3	1.42045e-05	752.393	2255.16	2255.16	0.58	0.00131	34	27	K.TVIAFIEDPDGYKFELLER.G	[194-212]
	Medium	Unambiguous	[K].SVFVDNIDFLK.[E]		2	AT1G67280.2; AT1G67280.1	30	0	2	0.0186711	648.845	1296.68	1296.68	0.08	0.00011	32	25	K.SVFVDNIDFLK.E	[337-347]
	High	Unambiguous	[K].SVFVDNIDFLK.[E]		2	AT1G67280.2; AT1G67280.1	55	0	2	5.51022e-05	648.846	1296.68	1296.68	0.22	0.00029	32	25	K.SVFVDNIDFLK.E	[337-347]
	High	Unambiguous	[K].SVFVDNIDFLKELE.[-]		2	AT1G67280.2; AT1G67280.1	37	1	2	0.00563744	834.431	1667.85	1667.85	0.41	0.00069	34	27	K.SVFVDNIDFLKELE.-	[337-350]
	High	Unambiguous	[K].AFGMELLR.[T]		2	AT1G67280.2; AT1G67280.1	43	0	2	0.00104963	468.753	936.498	936.497	0.47	0.00044	32	25	K.AFGMELLR.T	[239-246]
	High	Unambiguous	[R].GPTPEPLcQVMLR.[V]	C8(Carbamidomethyl)	2	AT1G67280.2; AT1G67280.1	36	0	2	0.00720388	749.38	1497.75	1497.76	-0.71	-0.00107	34	27	R.GPTPEPLCQVMLR.V	[213-225]
	High	Unambiguous	[K].AAQATTQDDLLTWVK.[N]		1	AT1G67280.1	92	0	2	1.63774e-08	830.931	1660.85	1660.85	0.03	5e-05	34	27	K.AAQATTQDDLLTWVK.N	[69-83]
	High	Unambiguous	[K].AAQATTQDDLLTWVK.[N]		1	AT1G67280.1	60	0	3	2.75266e-05	554.289	1660.85	1660.85	-0.36	-0.0006	34	27	K.AAQATTQDDLLTWVK.N	[69-83]
	High	Unambiguous	[K].AFGMELLR.[T]		2	AT1G67280.2; AT1G67280.1	46	0	2	0.000510703	468.752	936.497	936.497	-0.21	-0.0002	32	25	K.AFGMELLR.T	[239-246]
	High	Unambiguous	[K].AAQATTQDDLLTWVK.[N]		1	AT1G67280.1	88	0	2	4.13296e-08	830.931	1660.85	1660.85	0.25	0.00041	34	27	K.AAQATTQDDLLTWVK.N	[69-83]
	High	Unambiguous	[K].TVIAFIEDPDGYK.[F]		2	AT1G67280.2; AT1G67280.1	56	0	2	7.46377e-05	734.372	1467.74	1467.74	-0.03	-4e-05	34	27	K.TVIAFIEDPDGYK.F	[194-206]
	High	Unambiguous	[K].VSREPGPVK.[G]		2	AT1G67280.2; AT1G67280.1	29	1	2	0.00694055	484.78	968.553	968.552	0.13	0.00012	27	20	K.VSREPGPVK.G	[182-190]
	High	Unambiguous	[K].RDIPEEK.[Y]		5	AT1G11840.3; AT1G67280.2; AT1G11840.6; AT1G67280.1; AT1G11840.5	33	1	2	0.00547334	443.736	886.464	886.463	0.52	0.00046	30	23	K.RDIPEEK.Y	[118-124]
	High	Unambiguous	[K].TAEAIK.[L]		2	AT1G67280.2; AT1G67280.1	36	0	2	0.00700475	316.684	632.361	632.361	-0.14	-9e-05	34	27	K.TAEAIK.L	[301-306]
	High	Unambiguous	[K].VSREPGPVKGGK.[T]		2	AT1G67280.2; AT1G67280.1	42	2	3	0.000587235	404.235	1210.69	1210.69	-0.03	-4e-05	29	22	K.VSREPGPVKGGK.T	[182-193]
	High	Unambiguous	[K].VSREPGPVKGGK.[T]		2	AT1G67280.2; AT1G67280.1	36	2	2	0.00239019	605.849	1210.69	1210.69	0.25	0.0003	29	22	K.VSREPGPVKGGK.T	[182-193]
	High	Unambiguous	[R].KRDIPEEK.[Y]		5	AT1G11840.3; AT1G67280.2; AT1G11840.6; AT1G67280.1; AT1G11840.5	34	2	3	0.00533666	338.857	1014.56	1014.56	-0.04	-4e-05	31	24	R.KRDIPEEK.Y	[117-124]
	Medium	Unambiguous	[R].TRDNPEYK.[Y]		2	AT1G67280.2; AT1G67280.1	29	1	2	0.0252014	511.749	1022.49	1022.49	0.48	0.00049	33	26	R.TRDNPEYK.Y	[247-254]
	High	Unambiguous	[R].VGDLDR.[TA]		5	AT1G11840.3; AT1G67280.2; AT1G11840.6; AT1G67280.1; AT1G11840.5	39	0	2	0.00205873	337.677	674.346	674.347	-0.49	-0.00033	32	25	R.VGDLDR.A	[226-231]
	High	Unambiguous	[K].FYTEcLGmK.[L]	C5(Carbamidomethyl); M8(Oxidation)	2	AT1G67280.2; AT1G67280.1	37	0	2	0.00459313	582.755	1164.5	1164.51	-1.26	-0.00146	33	26	K.FYTECLGMK.L	[105-113]
	High	Unambiguous	[K].ITREPGPLPGISTK.[I]		2	AT1G67280.2; AT1G67280.1	43	1	3	0.000382148	489.285	1465.84	1465.84	0.45	0.00065	28	21	K.ITREPGPLPGISTK.I	[312-325]
	High	Unambiguous	[R].EPGPLPGISTK.[I]		2	AT1G67280.2; AT1G67280.1	30	0	2	0.0111267	548.306	1095.61	1095.6	0.49	0.00053	30	23	R.EPGPLPGISTK.I	[315-325]
	High	Unambiguous	[K].ITREPGPLPGISTK.[I]		2	AT1G67280.2; AT1G67280.1	37	1	2	0.00139419	733.421	1465.84	1465.84	-0.62	-0.0009	28	21	K.ITREPGPLPGISTK.I	[312-325]
	High	Unambiguous	[K].ITREPGPLPGISTK.[I]		2	AT1G67280.2; AT1G67280.1	44	1	3	0.000322279	489.284	1465.84	1465.84	0.32	0.00047	28	21	K.ITREPGPLPGISTK.I	[312-325]
	High	Unambiguous	[K].TVELVK.[A]		2	AT1G67280.2; AT1G67280.1	38	0	2	0.00301438	344.715	688.423	688.424	-0.73	-0.0005	32	25	K.TVELVK.A	[171-176]
	Medium	Unambiguous	[-R].mLHVVYR.[V]	M1(Oxidation)	2	AT1G67280.2; AT1G67280.1	33	0	2	0.0103985	467.253	933.498	933.497	0.26	0.00024	33	26	R.MLHVVYR.V	[89-95]
	High	Unambiguous	[-R].mLHVVYR.[V]	M1(Oxidation)	2	AT1G67280.2; AT1G67280.1	35	0	3	0.00657613	311.837	933.497	933.497	0	0	33	26	R.MLHVVYR.V	[89-95]
	High	Unambiguous	[R].RMLHVVYR.[V]		1	AT1G67280.1	37	1	3	0.00412236	358.54	1073.6	1073.6	0.3	0.00032	33	26	R.RMLHVVYR.V	[88-95]
	Medium	Unambiguous	[-R].MLHVVYR.[V]		2	AT1G67280.2; AT1G67280.1	31	0	3	0.0208259	306.506	917.503	917.503	0.03	3e-05	34	27	R.MLHVVYR.V	[89-95]
	Medium	Unambiguous	[K].TVELVK.[A]		2	AT1G67280.2; AT1G67280.1	25	0	2	0.0511916	344.716	688.424	688.424	-0.02	-2e-05	32	25	K.TVELVK.A	[171-176]
AT4G18370.1	DEGP protease 5	49	15	26	15	1	323	34.9	5.31	1061
	Confidence	PSM Ambiguity	Annotated Sequence	Modifications	# Proteins	Protein Accessions	Ions Score	# Missed Cleavages	Charge	Expectation Value	m/z [Da]	MH+ [Da]	Theo. MH+ [Da]	DeltaM [ppm]	Deltam/z [Da]	Identity Strict	Identity Relaxed	Sequences in Protein	Positions in Protein	PSM Modification Positions in Protein
	High	Unambiguous	[R].ELNPVVLGTSNDLR.[V]		1	AT4G18370.1	70	0	2	1.42811e-06	763.912	1526.82	1526.82	-0.2	-0.0003	32	25	R.ELNPVVLGTSNDLR.V	[200-213]
	High	Unambiguous	[K].IEGTGSGFVWDK.[L]		1	AT4G18370.1	81	0	2	2.17737e-07	648.316	1295.62	1295.63	-0.8	-0.00104	34	27	K.IEGTGSGFVWDK.L	[127-138]
	High	Unambiguous	[R].ELNPVVLGTSNDLR.[V]		1	AT4G18370.1	63	0	3	8.41452e-06	509.612	1526.82	1526.82	0.63	0.00096	32	25	R.ELNPVVLGTSNDLR.V	[200-213]
	High	Unambiguous	[R].ELNPVVLGTSNDLR.[V]		1	AT4G18370.1	62	0	2	1.11554e-05	763.913	1526.82	1526.82	0.24	0.00037	32	25	R.ELNPVVLGTSNDLR.V	[200-213]
	Medium	Unambiguous	[K].EKEEELEEEEERNVNLFQK.[T]		1	AT4G18370.1	31	2	3	0.0403502	807.719	2421.14	2421.14	0.11	0.00028	37	30	K.EKEEELEEEEERNVNLFQK.T	[79-97]
	High	Unambiguous	[K].LATDQFGLQR.[C]		1	AT4G18370.1	60	0	2	2.01065e-05	574.807	1148.61	1148.61	0.17	0.0002	33	26	K.LATDQFGLQR.C	[152-161]
	High	Unambiguous	[K].LATDQFGLQR.[C]		1	AT4G18370.1	68	0	2	3.51121e-06	574.806	1148.61	1148.61	-0.3	-0.00035	33	26	K.LATDQFGLQR.C	[152-161]
	High	Unambiguous	[K].TSPSVVYIEAIELPK.[T]		1	AT4G18370.1	64	0	3	6.6819e-06	549.306	1645.9	1645.9	-0.16	-0.00027	31	24	K.TSPSVVYIEAIELPK.T	[98-112]
	High	Unambiguous	[K].TSPSVVYIEAIELPK.[T]		1	AT4G18370.1	61	0	2	1.23603e-05	823.456	1645.9	1645.9	-0.08	-0.00012	32	25	K.TSPSVVYIEAIELPK.T	[98-112]
	High	Unambiguous	[R].KGSGmSSGVNFAIPIDTVVR.[T]	M5(Oxidation)	1	AT4G18370.1	88	1	2	3.92625e-08	1026.03	2051.06	2051.06	-0.44	-0.00091	34	27	R.KGSGMSSGVNFAIPIDTVVR.T	[288-307]
	High	Unambiguous	[K].IVGLDPDNDLAVLK.[I]		1	AT4G18370.1	72	0	2	6.90586e-07	741.414	1481.82	1481.82	-0.33	-0.0005	30	23	K.IVGLDPDNDLAVLK.I	[180-193]
	High	Unambiguous	[R].KGSGmSSGVNFAIPIDTVVR.[T]	M5(Oxidation)	1	AT4G18370.1	48	1	3	0.000410431	684.358	2051.06	2051.06	0	0	34	27	R.KGSGMSSGVNFAIPIDTVVR.T	[288-307]
	High	Unambiguous	[K].GSGmSSGVNFAIPIDTVVR.[T]	M4(Oxidation)	1	AT4G18370.1	107	0	2	6.27568e-10	961.985	1922.96	1922.96	-0.51	-0.00098	35	28	K.GSGMSSGVNFAIPIDTVVR.T	[289-307]
	High	Unambiguous	[R].TVPYLIVYGTAYR.[D]		1	AT4G18370.1	53	0	2	9.01922e-05	758.413	1515.82	1515.82	-0.88	-0.00134	32	25	R.TVPYLIVYGTAYR.D	[308-320]
	High	Unambiguous	[R].TVPYLIVYGTAYR.[D]		1	AT4G18370.1	65	0	3	5.77612e-06	505.945	1515.82	1515.82	0.03	5e-05	32	25	R.TVPYLIVYGTAYR.D	[308-320]
	High	Unambiguous	[K].IVGLDPDNDLAVLK.[I]		1	AT4G18370.1	41	0	2	0.000805783	741.414	1481.82	1481.82	-0.42	-0.00062	30	23	K.IVGLDPDNDLAVLK.I	[180-193]
	High	Unambiguous	[R].KGSGMSSGVNFAIPIDTVVR.[T]		1	AT4G18370.1	63	1	3	1.27467e-05	679.025	2035.06	2035.06	-0.58	-0.00119	33	26	R.KGSGMSSGVNFAIPIDTVVR.T	[288-307]
	Medium	Unambiguous	[K].EKEEELEEEEER.[N]		1	AT4G18370.1	34	1	3	0.014461	526.566	1577.68	1577.68	0.2	0.00032	35	28	K.EKEEELEEEEER.N	[79-90]
	High	Unambiguous	[K].EKEEELEEEEER.[N]		1	AT4G18370.1	79	1	2	4.10007e-07	789.344	1577.68	1577.68	-0.31	-0.00049	35	28	K.EKEEELEEEEER.N	[79-90]
	High	Unambiguous	[K].EEELEEEEER.[N]		1	AT4G18370.1	55	0	2	5.81655e-05	660.775	1320.54	1320.54	-0.19	-0.00025	32	25	K.EEELEEEEER.N	[81-90]
	Medium	Unambiguous	[K].IETEGR.[E]		1	AT4G18370.1	29	0	2	0.0275823	352.682	704.356	704.357	-0.6	-0.00043	33	26	K.IETEGR.E	[194-199]
	Medium	Unambiguous	[K].IETEGR.[E]		1	AT4G18370.1	32	0	2	0.0139518	352.682	704.357	704.357	-0.26	-0.00018	33	26	K.IETEGR.E	[194-199]
	High	Unambiguous	[K].LGHIVTNYHVIAK.[L]		1	AT4G18370.1	31	0	3	0.00724082	488.949	1464.83	1464.83	0.28	0.00041	29	22	K.LGHIVTNYHVIAK.L	[139-151]
	High	Unambiguous	[K].TSSGDILTDEENGK.[I]		1	AT4G18370.1	77	0	2	4.9461e-07	733.335	1465.66	1465.67	-0.56	-0.00083	34	27	K.TSSGDILTDEENGK.I	[113-126]
	High	Unambiguous	[K].LGHIVTNYHVIAK.[L]		1	AT4G18370.1	40	0	4	0.0010154	366.964	1464.83	1464.83	0.13	0.00019	29	22	K.LGHIVTNYHVIAK.L	[139-151]
	High	Unambiguous	[K].VSLVDAK.[G]		1	AT4G18370.1	45	0	2	0.000551023	366.219	731.431	731.43	1.14	0.00083	32	25	K.VSLVDAK.G	[164-170]
sp		30	17	17	17	1	643	65.8	8.12	785
	Confidence	PSM Ambiguity	Annotated Sequence	Modifications	# Proteins	Protein Accessions	Ions Score	# Missed Cleavages	Charge	Expectation Value	m/z [Da]	MH+ [Da]	Theo. MH+ [Da]	DeltaM [ppm]	Deltam/z [Da]	Identity Strict	Identity Relaxed	Sequences in Protein	Positions in Protein	PSM Modification Positions in Protein
	High	Unambiguous	[R].TNAENEFVTIK.[K]		1	sp	49	0	2	0.000356918	633.325	1265.64	1265.64	1.85	0.00234	34	27	R.TNAENEFVTIK.K	[277-287]
	High	Unambiguous	[R].SLDLDSIIAEVK.[A]		1	sp	67	0	2	4.02594e-06	651.861	1302.72	1302.72	0.05	7e-05	33	26	R.SLDLDSIIAEVK.A	[343-354]
	High	Unambiguous	[K].SLNNQFASFIDK.[V]		1	sp	67	0	2	6.00794e-06	692.349	1383.69	1383.69	-0.11	-0.00016	34	27	K.SLNNQFASFIDK.V	[185-196]
	High	Unambiguous	[K].SLNNQFASFIDKVR.[F]		1	sp	57	1	3	5.11605e-05	546.959	1638.86	1638.86	0.41	0.00067	33	26	K.SLNNQFASFIDKVR.F	[185-198]
	High	Unambiguous	[RK].LDSELK.[LN]		4	AT5G15200.2; AT5G27740.1; AT5G15200.1; sp	35	0	2	0.00745522	352.695	704.382	704.383	-0.18	-0.00012	34	27	R.LDSELK.N	[251-256]
	High	Unambiguous	[K].DVDGAYmTK.[V]	M7(Oxidation)	1	sp	36	0	2	0.00464846	508.224	1015.44	1015.44	-0.14	-0.00014	32	25	K.DVDGAYMTK.V	[289-297]
	High	Unambiguous	[R].NKYEDEINKR.[T]		1	sp	55	2	3	8.25614e-05	436.89	1308.66	1308.65	0.52	0.00069	34	27	R.NKYEDEINKR.T	[267-276]
	High	Unambiguous	[R].GGGGGGYGSGGSSYGSGGGSYGSGGGGGGGR.[G]		1	sp	140	0	2	3.6174e-13	1192.48	2383.95	2383.95	-0.03	-7e-05	35	28	R.GGGGGGYGSGGSSYGSGGGSYGSGGGGGGGR.G	[518-548]
	High	Unambiguous	[K].SKAEAESLYQSK.[Y]		1	sp	72	1	2	1.83389e-06	670.838	1340.67	1340.67	-0.27	-0.00037	35	28	K.SKAEAESLYQSK.Y	[364-375]
	High	Unambiguous	[R].GSGGGSSGGSIGGRGSSSGGVK.[S]		1	sp	46	1	3	0.000786913	584.614	1751.83	1751.83	0.08	0.00014	35	28	R.GSGGGSSGGSIGGRGSSSGGVK.S	[602-623]
	High	Unambiguous	[K].KDVDGAYmTK.[V]	M8(Oxidation)	1	sp	55	1	2	7.4521e-05	572.272	1143.54	1143.54	0.33	0.00038	33	26	K.KDVDGAYMTK.V	[288-297]
	High	Unambiguous	[R].GGSGGGGGGSSGGRGSGGGSSGGSIGGR.[G]		1	sp	38	1	3	0.00726393	693.977	2079.92	2079.91	0.16	0.00034	36	29	R.GGSGGGGGGSSGGRGSGGGSSGGSIGGR.G	[588-615]
	High	Unambiguous	[R].LRSEIDNVKK.[Q]		1	sp	42	2	3	0.00101799	401.235	1201.69	1201.69	-0.12	-0.00014	32	25	R.LRSEIDNVKK.Q	[407-416]
	High	Unambiguous	[R].TNAENEFVTIKK.[D]		1	sp	65	1	3	8.08532e-06	465.249	1393.73	1393.73	0.35	0.00048	33	26	R.TNAENEFVTIKK.D	[277-288]
	High	Unambiguous	[K].SISISVAR.[G]		1	sp	44	0	2	0.000457791	416.749	832.491	832.489	1.32	0.0011	30	23	K.SISISVAR.G	[74-81]
	High	Unambiguous	[R].FSScGGGGGSFGAGGGFGSR.[S]	C4(Carbamidomethyl)	1	sp	149	0	2	3.45858e-14	883.37	1765.73	1765.73	-0.67	-0.00118	34	27	R.FSSCGGGGGSFGAGGGFGSR.S	[45-64]
	High	Unambiguous	[K].YEELQITAGR.[H]		1	sp	63	0	2	1.37989e-05	590.301	1179.59	1179.6	-2.71	-0.00319	34	27	K.YEELQITAGR.H	[376-385]
AT4G27440.1	protochlorophyllide oxidoreductase B	30	15	20	11	1	401	43.3	9.16	738
	Confidence	PSM Ambiguity	Annotated Sequence	Modifications	# Proteins	Protein Accessions	Ions Score	# Missed Cleavages	Charge	Expectation Value	m/z [Da]	MH+ [Da]	Theo. MH+ [Da]	DeltaM [ppm]	Deltam/z [Da]	Identity Strict	Identity Relaxed	Sequences in Protein	Positions in Protein	PSM Modification Positions in Protein
	High	Unambiguous	[R].LLLDDLK.[KN]		3	AT1G03630.1; AT1G03630.2; AT4G27440.1	48	0	2	0.000230951	415.255	829.503	829.503	0.31	0.00026	31	24	R.LLLDDLK.K	[208-214]
	High	Unambiguous	[K].DSYTVmHLDLASLDSVR.[Q]	M6(Oxidation)	3	AT5G54190.1; AT5G54190.2; AT4G27440.1	90	0	3	3.47303e-08	646.648	1937.93	1937.93	0.21	0.00041	35	28	K.DSYTVMHLDLASLDSVR.Q	[138-154]
	High	Unambiguous	[R].EHIPLFR.[LTA]		5	AT1G03630.1; AT5G54190.1; AT5G54190.2; AT1G03630.2; AT4G27440.1	39	0	2	0.00151067	456.259	911.511	911.51	0.53	0.00048	30	23	R.EHIPLFR.A	[318-324]
	High	Unambiguous	[R].EHIPLFR.[LTA]		5	AT1G03630.1; AT5G54190.1; AT5G54190.2; AT1G03630.2; AT4G27440.1	33	0	3	0.00642547	304.508	911.51	911.51	0.08	7e-05	30	23	R.EHIPLFR.A	[318-324]
	High	Unambiguous	[R].QFVDNFR.[R]		3	AT5G54190.1; AT5G54190.2; AT4G27440.1	40	0	2	0.00302842	463.23	925.453	925.453	0.35	0.00033	34	27	R.QFVDNFR.R	[155-161]
	High	Unambiguous	[R].LLLDDLKK.[S]		3	AT1G03630.1; AT1G03630.2; AT4G27440.1	39	1	2	0.00064907	479.303	957.599	957.598	0.63	0.0006	27	20	R.LLLDDLKK.S	[208-215]
	High	Unambiguous	[R].LLLDDLKK.[S]		3	AT1G03630.1; AT1G03630.2; AT4G27440.1	40	1	3	0.000547383	319.871	957.599	957.598	0.32	0.0003	27	20	R.LLLDDLKK.S	[208-215]
	High	Unambiguous	[K].GNVVVTGASSGLGLATAK.[A]		2	AT5G54190.1; AT4G27440.1	89	0	3	1.7936e-08	534.634	1601.89	1601.89	0.19	0.00031	31	24	K.GNVVVTGASSGLGLATAK.A	[89-106]
	High	Unambiguous	[K].GNVVVTGASSGLGLATAK.[A]		2	AT5G54190.1; AT4G27440.1	103	0	2	7.63344e-10	801.446	1601.88	1601.89	-0.28	-0.00045	31	24	K.GNVVVTGASSGLGLATAK.A	[89-106]
	Medium	Unambiguous	[R].ALFPPFQK.[Y]		1	AT4G27440.1	26	0	2	0.0384105	474.271	947.535	947.535	-0.14	-0.00013	31	24	R.ALFPPFQK.Y	[325-332]
	Medium	Unambiguous	[K].SVGMPK.[D]		1	AT4G27440.1	30	0	2	0.0115178	309.667	618.328	618.328	-0.22	-0.00014	31	24	K.SVGMPK.D	[132-137]
	High	Unambiguous	[K].GYVSETESGK.[R]		1	AT4G27440.1	35	0	2	0.00708661	528.746	1056.48	1056.48	0.19	0.0002	33	26	K.GYVSETESGK.R	[337-346]
	High	Unambiguous	[K].GYVSETESGKR.[L]		1	AT4G27440.1	42	1	3	0.00159823	404.867	1212.59	1212.59	-0.06	-8e-05	34	27	K.GYVSETESGKR.L	[337-347]
	High	Unambiguous	[K].GYVSETESGKR.[L]		1	AT4G27440.1	60	1	2	2.41346e-05	606.796	1212.59	1212.59	-0.1	-0.00013	34	27	K.GYVSETESGKR.L	[337-347]
	High	Unambiguous	[R].LAQVVSDPSLTK.[S]		1	AT4G27440.1	68	0	2	2.35035e-06	629.356	1257.7	1257.7	-0.44	-0.00055	31	24	R.LAQVVSDPSLTK.S	[348-359]
	High	Unambiguous	[R].KVWEISEK.[L]		1	AT4G27440.1	51	1	2	0.000141266	509.782	1018.56	1018.56	0.41	0.00042	32	25	R.KVWEISEK.L	[389-396]
	High	Unambiguous	[R].KGNVVVTGASSGLGLATAK.[A]		2	AT5G54190.1; AT4G27440.1	89	1	3	1.0728e-08	577.332	1729.98	1729.98	0.41	0.00072	29	22	R.KGNVVVTGASSGLGLATAK.A	[88-106]
	High	Unambiguous	[R].KGNVVVTGASSGLGLATAK.[A]		2	AT5G54190.1; AT4G27440.1	99	1	2	1.2253e-09	865.494	1729.98	1729.98	-0.01	-2e-05	29	22	R.KGNVVVTGASSGLGLATAK.A	[88-106]
	High	Unambiguous	[K].ANLGDLR.[G]		5	AT1G03630.1; AT5G54190.1; AT5G54190.2; AT1G03630.2; AT4G27440.1	42	0	2	0.000722748	379.712	758.416	758.416	0.15	0.00012	30	23	K.ANLGDLR.G	[244-250]
	High	Unambiguous	[K].VcNmLTmQEFHR.[R]	C2(Carbamidomethyl); M4(Oxidation); M7(Oxidation)	3	AT5G54190.1; AT5G54190.2; AT4G27440.1	57	0	3	5.8378e-05	533.237	1597.7	1597.69	0.82	0.00131	34	27	K.VCNMLTMQEFHR.R	[281-292]
AT4G25080.1	magnesium-protoporphyrin IX methyltransferase	40	14	18	14	1	312	33.8	7.87	710
	Confidence	PSM Ambiguity	Annotated Sequence	Modifications	# Proteins	Protein Accessions	Ions Score	# Missed Cleavages	Charge	Expectation Value	m/z [Da]	MH+ [Da]	Theo. MH+ [Da]	DeltaM [ppm]	Deltam/z [Da]	Identity Strict	Identity Relaxed	Sequences in Protein	Positions in Protein	PSM Modification Positions in Protein
	High	Unambiguous	[R].VILSFAPK.[T]		2	AT4G25080.1; AT4G25080.4	61	0	2	5.41778e-06	437.773	874.539	874.54	-0.6	-0.00052	28	21	R.VILSFAPK.T	[242-249]
	High	Unambiguous	[R].GLTTTQFYFSR.[L]		2	AT4G25080.1; AT4G25080.4	67	0	2	5.42711e-06	660.832	1320.66	1320.66	-0.7	-0.00093	34	27	R.GLTTTQFYFSR.L	[295-305]
	High	Unambiguous	[K].TFYYDILKR.[I]		2	AT4G25080.1; AT4G25080.4	48	1	3	0.000331243	406.889	1218.65	1218.65	0.35	0.00043	33	26	K.TFYYDILKR.I	[250-258]
	High	Unambiguous	[K].TFYYDILKR.[I]		2	AT4G25080.1; AT4G25080.4	36	1	2	0.00595082	609.829	1218.65	1218.65	-0.03	-4e-05	33	26	K.TFYYDILKR.I	[250-258]
	High	Unambiguous	[K].ADGmIAHLASLAEK.[R]	M4(Oxidation)	2	AT4G25080.1; AT4G25080.4	57	0	3	4.77817e-05	481.583	1442.73	1442.73	0.72	0.00104	34	27	K.ADGMIAHLASLAEK.R	[227-240]
	High	Unambiguous	[K].RVILSFAPK.[T]		2	AT4G25080.1; AT4G25080.4	27	1	2	0.0101802	515.825	1030.64	1030.64	0.96	0.00099	26	19	K.RVILSFAPK.T	[241-249]
	High	Unambiguous	[K].EGAIVSASDISAAMVAEAEmK.[A]	M20(Oxidation)	2	AT4G25080.1; AT4G25080.4	55	0	3	0.000135657	699.335	2095.99	2095.99	0.25	0.00052	36	29	K.EGAIVSASDISAAMVAEAEMK.A	[165-185]
	High	Unambiguous	[K].TVENTMLMLTEDR.[S]		2	AT4G25080.1; AT4G25080.4	80	0	2	2.95918e-07	776.869	1552.73	1552.73	-1.3	-0.00202	35	28	K.TVENTMLMLTEDR.S	[129-141]
	High	Unambiguous	[R].KIYGETDEVNR.[V]		2	AT4G25080.1; AT4G25080.4	54	1	3	0.000109847	441.89	1323.65	1323.65	0.12	0.00016	34	27	R.KIYGETDEVNR.V	[107-117]
	High	Unambiguous	[R].AYLHSEADVER.[A]		2	AT4G25080.1; AT4G25080.4	60	0	2	2.86186e-05	645.31	1289.61	1289.61	0.02	3e-05	34	27	R.AYLHSEADVER.A	[272-282]
	High	Unambiguous	[R].KLQAEEVGGGDKEVVR.[E]		2	AT4G25080.1; AT4G25080.4	87	2	3	3.51539e-08	571.976	1713.91	1713.91	-0.05	-8e-05	32	25	R.KLQAEEVGGGDKEVVR.E	[79-94]
	High	Unambiguous	[R].AYLHSEADVER.[A]		2	AT4G25080.1; AT4G25080.4	54	0	3	0.000101001	430.542	1289.61	1289.61	-0.19	-0.00024	34	27	R.AYLHSEADVER.A	[272-282]
	High	Unambiguous	[K].IYGETDEVNR.[V]		2	AT4G25080.1; AT4G25080.4	63	0	2	9.7338e-06	598.283	1195.56	1195.56	-0.39	-0.00046	33	26	K.IYGETDEVNR.V	[108-117]
	Medium	Unambiguous	[K].AQLPSENLPK.[F]		2	AT4G25080.1; AT4G25080.4	26	0	2	0.0319484	548.804	1096.6	1096.6	0.31	0.00034	31	24	K.AQLPSENLPK.F	[188-197]
	High	Unambiguous	[K].ADGmIAHLASLAEKR.[V]	M4(Oxidation)	2	AT4G25080.1; AT4G25080.4	48	1	3	0.000319288	533.616	1598.83	1598.83	0.23	0.00036	33	26	K.ADGMIAHLASLAEKR.V	[227-241]
	High	Unambiguous	[K].ADGmIAHLASLAEKR.[V]	M4(Oxidation)	2	AT4G25080.1; AT4G25080.4	35	1	4	0.00743763	400.463	1598.83	1598.83	0.02	4e-05	33	26	K.ADGMIAHLASLAEKR.V	[227-241]
	High	Unambiguous	[K].TVENTmLmLTEDR.[S]	M6(Oxidation); M8(Oxidation)	2	AT4G25080.1; AT4G25080.4	74	0	2	1.48746e-06	792.866	1584.72	1584.72	-0.18	-0.00029	35	28	K.TVENTMLMLTEDR.S	[129-141]
	High	Unambiguous	[K].LQAEEVGGGDKEVVR.[E]		2	AT4G25080.1; AT4G25080.4	61	1	3	1.7328e-05	529.277	1585.82	1585.82	-0.35	-0.00055	33	26	K.LQAEEVGGGDKEVVR.E	[80-94]
AT5G35100.1	Cyclophilin-like peptidyl-prolyl cis-trans isomerase family protein	52	15	19	15	1	281	30.5	7.27	681
	Confidence	PSM Ambiguity	Annotated Sequence	Modifications	# Proteins	Protein Accessions	Ions Score	# Missed Cleavages	Charge	Expectation Value	m/z [Da]	MH+ [Da]	Theo. MH+ [Da]	DeltaM [ppm]	Deltam/z [Da]	Identity Strict	Identity Relaxed	Sequences in Protein	Positions in Protein	PSM Modification Positions in Protein
	High	Unambiguous	[R].AGVVSLcLSENDDDDDIR.[L]	C7(Carbamidomethyl)	1	AT5G35100.1	98	0	2	6.1862e-09	996.946	1992.89	1992.88	0.9	0.00178	36	29	R.AGVVSLCLSENDDDDDIR.L	[161-178]
	High	Unambiguous	[K].VTNPSLSPTLP.[-]		2	AT5G35100.2; AT5G35100.1	38	0	2	0.0021129	563.31	1125.61	1125.62	-1.29	-0.00145	31	24	K.VTNPSLSPTLP.-	[271-281]
	High	Unambiguous	[K].AFLLPHAR.[A]		1	AT5G35100.1	28	0	2	0.00726509	462.774	924.541	924.541	-0.18	-0.00017	26	19	K.AFLLPHAR.A	[153-160]
	High	Unambiguous	[R].VVLGLYGR.[H]		2	AT5G35100.2; AT5G35100.1	52	0	2	4.07607e-05	438.769	876.53	876.53	-0.08	-7e-05	28	21	R.VVLGLYGR.H	[79-86]
	High	Unambiguous	[K].TVFISGcGELK.[V]	C7(Carbamidomethyl)	2	AT5G35100.2; AT5G35100.1	39	0	2	0.00319673	605.811	1210.61	1210.61	0.48	0.00058	34	27	K.TVFISGCGELK.V	[260-270]
	High	Unambiguous	[K].QFNDFAEFLGDER.[A]		2	AT5G35100.2; AT5G35100.1	71	0	2	2.36678e-06	794.357	1587.71	1587.71	0.01	2e-05	34	27	K.QFNDFAEFLGDER.A	[234-246]
	High	Unambiguous	[K].QFNDFAEFLGDER.[A]		2	AT5G35100.2; AT5G35100.1	55	0	2	9.79846e-05	794.357	1587.71	1587.71	0.01	2e-05	34	27	K.QFNDFAEFLGDER.A	[234-246]
	High	Unambiguous	[K].IFPGQYFLAGR.[Q]		2	AT5G35100.2; AT5G35100.1	70	0	2	1.32656e-06	634.843	1268.68	1268.68	0.01	1e-05	31	24	K.IFPGQYFLAGR.Q	[114-124]
	High	Unambiguous	[R].LDPDYR.[N]		2	AT5G35100.2; AT5G35100.1	36	0	2	0.00503215	389.69	778.373	778.373	-0.29	-0.00022	32	25	R.LDPDYR.N	[179-184]
	High	Unambiguous	[R].mcTSSSTSYK.[N]	M1(Oxidation); C2(Carbamidomethyl)	2	AT5G35100.2; AT5G35100.1	50	0	2	0.000143638	584.236	1167.46	1167.47	-0.64	-0.00075	31	24	R.MCTSSSTSYK.N	[98-107]
	High	Unambiguous	[K].RMcTSSSTSYK.[N]	C3(Carbamidomethyl)	2	AT5G35100.2; AT5G35100.1	42	1	2	0.00167855	654.29	1307.57	1307.57	-0.01	-1e-05	33	26	K.RMCTSSSTSYK.N	[97-107]
	High	Unambiguous	[R].mcTSSSTSYK.[N]	M1(Oxidation); C2(Carbamidomethyl)	2	AT5G35100.2; AT5G35100.1	70	0	2	1.43308e-06	584.236	1167.46	1167.47	-0.64	-0.00075	31	24	R.MCTSSSTSYK.N	[98-107]
	High	Unambiguous	[R].mcTSSSTSYKNTPVHK.[I]	M1(Oxidation); C2(Carbamidomethyl)	2	AT5G35100.2; AT5G35100.1	40	1	3	0.00368537	615.282	1843.83	1843.83	0.05	9e-05	35	28	R.MCTSSSTSYKNTPVHK.I	[98-113]
	High	Unambiguous	[R].McTSSSTSYK.[N]	C2(Carbamidomethyl)	2	AT5G35100.2; AT5G35100.1	63	0	2	8.67649e-06	576.239	1151.47	1151.47	0.01	1e-05	32	25	R.MCTSSSTSYK.N	[98-107]
	High	Unambiguous	[K].AFLLPHAR.[A]		1	AT5G35100.1	32	0	3	0.00312062	308.852	924.541	924.541	-0.22	-0.00021	26	19	K.AFLLPHAR.A	[153-160]
	High	Unambiguous	[R].SDPSATLSSTTPcSDSTPLGR.[V]	C13(Carbamidomethyl)	2	AT5G35100.2; AT5G35100.1	101	0	2	3.38249e-09	1068.99	2136.98	2136.97	1.17	0.0025	36	29	R.SDPSATLSSTTPCSDSTPLGR.V	[58-78]
	Medium	Unambiguous	[R].HVPITVSTFK.[R]		2	AT5G35100.2; AT5G35100.1	23	0	2	0.0569909	564.824	1128.64	1128.64	-0.17	-0.00019	30	23	R.HVPITVSTFK.R	[87-96]
	High	Unambiguous	[R].HVPITVSTFKR.[M]		2	AT5G35100.2; AT5G35100.1	37	1	3	0.00193834	428.919	1284.74	1284.74	0.36	0.00046	30	23	R.HVPITVSTFKR.M	[87-97]
	High	Unambiguous	[R].RDTAEVGYSLR.[D]		1	AT5G35100.1	50	1	3	0.000279348	422.886	1266.64	1266.64	-0.22	-0.00028	34	27	R.RDTAEVGYSLR.D	[130-140]
AT1G77490.1	thylakoidal ascorbate peroxidase	37	14	20	14	1	426	46.1	7.28	670
	Confidence	PSM Ambiguity	Annotated Sequence	Modifications	# Proteins	Protein Accessions	Ions Score	# Missed Cleavages	Charge	Expectation Value	m/z [Da]	MH+ [Da]	Theo. MH+ [Da]	DeltaM [ppm]	Deltam/z [Da]	Identity Strict	Identity Relaxed	Sequences in Protein	Positions in Protein	PSM Modification Positions in Protein
	High	Unambiguous	[R].MGLDDKEIVALSGAHTLGR.[A]		1	AT1G77490.1	86	1	3	6.10537e-08	661.682	1983.03	1983.03	-0.25	-0.0005	33	26	R.MGLDDKEIVALSGAHTLGR.A	[227-245]
	High	Unambiguous	[K].FDPPEGIVIENVPEK.[F]		1	AT1G77490.1	49	0	2	0.000321992	841.936	1682.86	1682.86	0.4	0.00067	34	27	K.FDPPEGIVIENVPEK.F	[343-357]
	Medium	Unambiguous	[K].FDPPEGIVIENVPEK.[F]		1	AT1G77490.1	31	0	2	0.0213484	841.932	1682.86	1682.86	-2.07	-0.00348	34	27	K.FDPPEGIVIENVPEK.F	[343-357]
	High	Unambiguous	[RK].FDNSYFK.[NDEV]		6	AT2G18150.1; AT1G77490.1; AT4G08390.1; AT2G18140.1; AT4G08390.3; AT4G08390.4	37	0	2	0.00276498	460.711	920.414	920.415	-0.24	-0.00022	31	24	K.FDNSYFK.D	[280-286]
	High	Unambiguous	[R].mGLDDKEIVALSGAHTLGR.[A]	M1(Oxidation)	1	AT1G77490.1	53	1	4	0.00011069	500.513	1999.03	1999.03	0.31	0.00062	33	26	R.MGLDDKEIVALSGAHTLGR.A	[227-245]
	High	Unambiguous	[R].mGLDDKEIVALSGAHTLGR.[A]	M1(Oxidation)	1	AT1G77490.1	85	1	3	7.50675e-08	667.014	1999.03	1999.03	0.07	0.00014	33	26	R.MGLDDKEIVALSGAHTLGR.A	[227-245]
	High	Unambiguous	[K].HAANAGLLNALK.[L]		1	AT1G77490.1	82	0	2	5.93646e-08	596.844	1192.68	1192.68	0.43	0.00052	29	22	K.HAANAGLLNALK.L	[142-153]
	High	Unambiguous	[K].HAANAGLLNALK.[L]		1	AT1G77490.1	48	0	3	0.000181412	398.231	1192.68	1192.68	-0.56	-0.00067	30	23	K.HAANAGLLNALK.L	[142-153]
	High	Unambiguous	[R].DDDLLVLPTDAALFEDPSFK.[N]		1	AT1G77490.1	57	0	2	7.05575e-05	1111.05	2221.09	2221.09	0.5	0.00112	35	28	R.DDDLLVLPTDAALFEDPSFK.N	[293-312]
	High	Unambiguous	[K].RDDDLLVLPTDAALFEDPSFK.[N]		1	AT1G77490.1	39	1	3	0.0043032	793.069	2377.19	2377.19	-0.1	-0.00025	35	28	K.RDDDLLVLPTDAALFEDPSFK.N	[292-312]
	High	Unambiguous	[K].YAEDVAAFFK.[D]		1	AT1G77490.1	53	0	2	0.000120404	580.784	1160.56	1160.56	-0.66	-0.00077	34	27	K.YAEDVAAFFK.D	[318-327]
	High	Unambiguous	[R].SGWGKPETK.[Y]		4	AT1G77490.1; AT4G08390.1; AT4G08390.3; AT4G08390.4	38	0	2	0.00293424	495.256	989.505	989.505	0.08	8e-05	33	26	R.SGWGKPETK.Y	[251-259]
	Medium	Unambiguous	[R].SGWGKPETK.[Y]		4	AT1G77490.1; AT4G08390.1; AT4G08390.3; AT4G08390.4	27	0	3	0.0431553	330.506	989.504	989.505	-0.35	-0.00035	32	25	R.SGWGKPETK.Y	[251-259]
	Medium	Unambiguous	[K].LIQPLK.[D]		1	AT1G77490.1	18	0	2	0.0143357	356.242	711.476	711.476	-0.02	-2e-05	19	13	K.LIQPLK.D	[154-159]
	High	Unambiguous	[K].TGPGEAGGQSWTVK.[W]		1	AT1G77490.1	111	0	2	2.23367e-10	687.836	1374.66	1374.66	-0.35	-0.00048	34	27	K.TGPGEAGGQSWTVK.W	[263-276]
	Medium	Unambiguous	[R].VDVVAPEQcPEEGRLPDAGPPSPADHLR.[D]	C9(Carbamidomethyl)	1	AT1G77490.1	36	1	4	0.0128127	752.869	3008.45	3008.45	0.1	0.0003	36	29	R.VDVVAPEQCPEEGRLPDAGPPSPADHLR.D	[194-221]
	Medium	Unambiguous	[R].VDVVAPEQcPEEGRLPDAGPPSPADHLR.[D]	C9(Carbamidomethyl)	1	AT1G77490.1	30	1	3	0.0438342	1003.49	3008.45	3008.45	-0.23	-0.00068	36	29	R.VDVVAPEQCPEEGRLPDAGPPSPADHLR.D	[194-221]
	High	Unambiguous	[R].TKFcHPILVR.[L]	C4(Carbamidomethyl)	1	AT1G77490.1	48	1	3	0.000206503	424.241	1270.71	1270.71	0.13	0.00016	31	24	R.TKFCHPILVR.L	[99-108]
	High	Unambiguous	[R].FEAELK.[H]		1	AT1G77490.1	33	0	2	0.00509467	368.697	736.387	736.388	-0.22	-0.00016	30	23	R.FEAELK.H	[136-141]
	Medium	Unambiguous	[R].VDVVAPEQcPEEGR.[L]	C9(Carbamidomethyl)	1	AT1G77490.1	35	0	2	0.0119552	792.869	1584.73	1584.73	-0.43	-0.00068	35	28	R.VDVVAPEQCPEEGR.L	[194-207]
sp		18	11	14	10	1	593	59.5	5.21	575
	Confidence	PSM Ambiguity	Annotated Sequence	Modifications	# Proteins	Protein Accessions	Ions Score	# Missed Cleavages	Charge	Expectation Value	m/z [Da]	MH+ [Da]	Theo. MH+ [Da]	DeltaM [ppm]	Deltam/z [Da]	Identity Strict	Identity Relaxed	Sequences in Protein	Positions in Protein	PSM Modification Positions in Protein
	High	Unambiguous	[K].GSLGGGFSSGGFSGGSFSR.[G]		1	sp	106	0	2	9.80715e-10	854.39	1707.77	1707.77	0.14	0.00025	35	28	K.GSLGGGFSSGGFSGGSFSR.G	[41-59]
	High	Unambiguous	[K].DAEAWFNEK.[S]		1	sp	47	0	2	0.00040417	555.249	1109.49	1109.49	0.1	0.00011	33	26	K.DAEAWFNEK.S	[335-343]
	High	Unambiguous	[R].AETEcQNTEYQQLLDIK.[I]	C5(Carbamidomethyl)	1	sp	100	0	2	3.7266e-09	1041.98	2082.96	2082.96	-0.75	-0.00155	36	29	R.AETECQNTEYQQLLDIK.I	[423-439]
	High	Unambiguous	[K].NHEEEMKDLR.[N]		1	sp	40	1	3	0.0030468	434.203	1300.59	1300.6	-0.33	-0.00043	34	27	K.NHEEEMKDLR.N	[286-295]
	High	Unambiguous	[R].SQYEQLAEQNRK.[D]		1	sp	59	1	2	3.7172e-05	747.373	1493.74	1493.73	1.72	0.00257	34	27	R.SQYEQLAEQNRK.D	[323-334]
	High	Unambiguous	[K].NHEEEmKDLR.[N]	M6(Oxidation)	1	sp	49	1	3	0.00033057	439.535	1316.59	1316.59	0.02	2e-05	34	27	K.NHEEEMKDLR.N	[286-295]
	Medium	Unambiguous	[K].NHEEEmKDLR.[N]	M6(Oxidation)	1	sp	30	1	2	0.0276906	658.798	1316.59	1316.59	-0.39	-0.00051	34	27	K.NHEEEMKDLR.N	[286-295]
	High	Unambiguous	[K].VTmQNLNDR.[L]	M3(Oxidation)	1	sp	71	0	2	1.60789e-06	553.766	1106.53	1106.53	-0.09	-0.0001	32	25	K.VTMQNLNDR.L	[148-156]
	High	Unambiguous	[R].LASYLDKVR.[A]		1	sp	40	1	3	0.000822681	355.541	1064.61	1064.61	-0.14	-0.00015	28	21	R.LASYLDKVR.A	[157-165]
	High	Unambiguous	[R].ALEESNYELEGK.[I]		1	sp	85	0	2	8.56731e-08	691.327	1381.65	1381.65	-0.37	-0.00051	34	27	R.ALEESNYELEGK.I	[166-177]
	High	Unambiguous	[R].LKYENEVALR.[Q]		1	sp	49	1	2	0.000221679	617.845	1234.68	1234.68	1.48	0.00183	32	25	R.LKYENEVALR.Q	[236-245]
	High	Unambiguous	[K].VTMQNLNDR.[L]		1	sp	53	0	2	0.000118429	545.77	1090.53	1090.53	0.88	0.00096	33	26	K.VTMQNLNDR.L	[148-156]
	High	Unambiguous	[R].LASYLDK.[V]		2	sp; sp	35	0	2	0.00398203	405.224	809.44	809.44	0.01	0	31	24	R.LASYLDK.V	[157-163]
	High	Unambiguous	[K].YENEVALR.[Q]		1	sp	43	0	2	0.00120345	497.253	993.499	993.5	-0.31	-0.0003	33	26	K.YENEVALR.Q	[238-245]
sp		43	7	11	7	1	231	24.4	7.18	540
	Confidence	PSM Ambiguity	Annotated Sequence	Modifications	# Proteins	Protein Accessions	Ions Score	# Missed Cleavages	Charge	Expectation Value	m/z [Da]	MH+ [Da]	Theo. MH+ [Da]	DeltaM [ppm]	Deltam/z [Da]	Identity Strict	Identity Relaxed	Sequences in Protein	Positions in Protein	PSM Modification Positions in Protein
	High	Unambiguous	[R].LGEHNIDVLEGNEQFINAAK.[I]		1	sp	92	0	2	2.20958e-08	1106.06	2211.1	2211.1	0.17	0.00037	34	27	R.LGEHNIDVLEGNEQFINAAK.I	[58-77]
	High	Unambiguous	[R].LGEHNIDVLEGNEQFINAAK.[I]		1	sp	73	0	3	1.40878e-06	737.708	2211.11	2211.1	0.82	0.00181	34	27	R.LGEHNIDVLEGNEQFINAAK.I	[58-77]
	High	Unambiguous	[R].ScAAAGTEcLISGWGNTK.[S]	C2(Carbamidomethyl); C9(Carbamidomethyl)	1	sp	82	0	2	2.3359e-07	941.923	1882.84	1882.84	-0.97	-0.00183	36	29	R.SCAAAGTECLISGWGNTK.S	[116-133]
	High	Unambiguous	[K].SSGSSYPSLLQcLK.[A]	C12(Carbamidomethyl)	1	sp	59	0	2	3.62697e-05	763.88	1526.75	1526.75	0.19	0.00028	34	27	K.SSGSSYPSLLQCLK.A	[134-147]
	High	Unambiguous	[K].IITHPNFNGNTLDNDImLIK.[L]	M17(Oxidation)	1	sp	63	0	3	1.63892e-05	767.062	2299.17	2299.18	-0.42	-0.00096	34	27	K.IITHPNFNGNTLDNDIMLIK.L	[78-97]
	High	Unambiguous	[K].IITHPNFNGNTLDNDIMLIK.[L]		1	sp	75	0	3	7.91808e-07	761.731	2283.18	2283.18	-0.38	-0.00086	34	27	K.IITHPNFNGNTLDNDIMLIK.L	[78-97]
	High	Unambiguous	[K].APVLSDSScK.[S]	C9(Carbamidomethyl)	1	sp	78	0	2	3.18153e-07	532.258	1063.51	1063.51	0.23	0.00024	32	25	K.APVLSDSSCK.S	[148-157]
	High	Unambiguous	[R].VATVSLPR.[S]		1	sp	50	0	2	7.69541e-05	421.759	842.51	842.509	0.23	0.00019	28	21	R.VATVSLPR.S	[108-115]
	High	Unambiguous	[R].VATVSLPR.[S]		1	sp	46	0	2	0.00016797	421.758	842.509	842.509	-0.31	-0.00027	28	21	R.VATVSLPR.S	[108-115]
	High	Unambiguous	[R].VATVSLPR.[S]		1	sp	50	0	2	7.71315e-05	421.759	842.51	842.509	0.48	0.00041	28	21	R.VATVSLPR.S	[108-115]
	High	Unambiguous	[K].LSSPATLNSR.[V]		1	sp	54	0	2	5.79959e-05	523.286	1045.56	1045.56	0.35	0.00037	32	25	K.LSSPATLNSR.V	[98-107]
AT5G23120.1	photosystem II stability/assembly factor, chloroplast (HCF136)	35	12	12	12	1	403	44.1	7.34	538
	Confidence	PSM Ambiguity	Annotated Sequence	Modifications	# Proteins	Protein Accessions	Ions Score	# Missed Cleavages	Charge	Expectation Value	m/z [Da]	MH+ [Da]	Theo. MH+ [Da]	DeltaM [ppm]	Deltam/z [Da]	Identity Strict	Identity Relaxed	Sequences in Protein	Positions in Protein	PSM Modification Positions in Protein
	High	Unambiguous	[R].TVSSGISGASYYTGTFSAVNR.[S]		1	AT5G23120.1	118	0	2	6.0572e-11	1063.01	2125.02	2125.02	-0.3	-0.00064	35	28	R.TVSSGISGASYYTGTFSAVNR.S	[234-254]
	High	Unambiguous	[K].GTGITEEFEEVPVQSR.[G]		1	AT5G23120.1	64	0	2	1.3354e-05	889.433	1777.86	1777.86	-0.38	-0.00067	35	28	K.GTGITEEFEEVPVQSR.G	[316-331]
	High	Unambiguous	[R].FNSISFK.[G]		1	AT5G23120.1	43	0	2	0.000480876	421.724	842.441	842.441	-0.01	-1e-05	30	23	R.FNSISFK.G	[147-153]
	High	Unambiguous	[K].AAIQETVSATLNR.[T]		1	AT5G23120.1	52	0	2	0.000144202	687.374	1373.74	1373.74	0.89	0.00123	33	26	K.AAIQETVSATLNR.T	[221-233]
	High	Unambiguous	[R].SIPSAEEEDFNYR.[F]		1	AT5G23120.1	66	0	2	7.48855e-06	778.846	1556.68	1556.69	-0.44	-0.00068	34	27	R.SIPSAEEEDFNYR.F	[134-146]
	High	Unambiguous	[R].ADGGLWLLVR.[G]		1	AT5G23120.1	102	0	2	8.54775e-10	550.317	1099.63	1099.63	0.3	0.00033	31	24	R.ADGGLWLLVR.G	[298-307]
	High	Unambiguous	[R].SEEEAWAAGGSGILLR.[T]		1	AT5G23120.1	83	0	2	1.69731e-07	823.413	1645.82	1645.82	0.12	0.00019	34	27	R.SEEEAWAAGGSGILLR.T	[342-357]
	High	Unambiguous	[R].GFGILDVGYR.[S]		1	AT5G23120.1	45	0	2	0.000818682	548.793	1096.58	1096.58	0.21	0.00023	33	26	R.GFGILDVGYR.S	[332-341]
	High	Unambiguous	[K].GFVLGNDGVLLR.[Y]		1	AT5G23120.1	88	0	2	2.60179e-08	630.359	1259.71	1259.71	-0.01	-1e-05	32	25	K.GFVLGNDGVLLR.Y	[389-400]
	Medium	Unambiguous	[R].YVAVSSR.[G]		1	AT5G23120.1	28	0	2	0.022352	391.213	781.419	781.42	-0.51	-0.0004	31	24	R.YVAVSSR.G	[260-266]
	High	Unambiguous	[R].GGGLYLSK.[G]		1	AT5G23120.1	33	0	2	0.00439816	397.724	794.44	794.441	-0.36	-0.00028	29	22	R.GGGLYLSK.G	[308-315]
	High	Unambiguous	[R].QTLLETK.[D]		1	AT5G23120.1	48	0	2	0.0003449	416.743	832.478	832.477	0.19	0.00016	33	26	R.QTLLETK.D	[118-124]
sp		20	10	10	10	1	645	65.8	8	452
	Confidence	PSM Ambiguity	Annotated Sequence	Modifications	# Proteins	Protein Accessions	Ions Score	# Missed Cleavages	Charge	Expectation Value	m/z [Da]	MH+ [Da]	Theo. MH+ [Da]	DeltaM [ppm]	Deltam/z [Da]	Identity Strict	Identity Relaxed	Sequences in Protein	Positions in Protein	PSM Modification Positions in Protein
	High	Unambiguous	[K].FASFIDK.[V]		2	sp; sp	40	0	2	0.000979123	414.219	827.43	827.43	0.08	7e-05	30	23	K.FASFIDK.V	[195-201]
	High	Unambiguous	[K].VDLLNQEIEFLK.[V]		1	sp	78	0	2	2.20213e-07	730.903	1460.8	1460.8	-0.05	-8e-05	31	24	K.VDLLNQEIEFLK.V	[309-320]
	High	Unambiguous	[R].NLDLDSIIAEVK.[A]		1	sp	62	0	2	1.25821e-05	665.367	1329.73	1329.73	0.18	0.00023	32	25	R.NLDLDSIIAEVK.A	[348-359]
	High	Unambiguous	[R].GGSSSGGGYGSGGGGSSSVK.[G]		1	sp	96	0	2	7.4774e-09	794.845	1588.68	1588.68	0.08	0.00013	34	27	R.GGSSSGGGYGSGGGGSSSVK.G	[610-629]
	High	Unambiguous	[R].GSSSGGGYSSGSSSYGSGGR.[Q]		1	sp	100	0	2	2.82189e-09	870.856	1740.71	1740.71	-0.06	-0.0001	34	27	R.GSSSGGGYSSGSSSYGSGGR.Q	[531-550]
	High	Unambiguous	[K].GGSISGGGYGSGGGK.[H]		1	sp	71	0	2	2.02274e-06	599.279	1197.55	1197.55	0.11	0.00014	33	26	K.GGSISGGGYGSGGGK.H	[587-601]
	High	Unambiguous	[K].KYEDEINKR.[T]		1	sp	54	2	3	0.000104501	398.875	1194.61	1194.61	-0.09	-0.00011	34	27	K.KYEDEINKR.T	[273-281]
	Medium	Unambiguous	[R].YLDGLTAER.[T]		1	sp	32	0	2	0.0149035	519.268	1037.53	1037.53	0.81	0.00084	33	26	R.YLDGLTAER.T	[245-253]
	High	Unambiguous	[K].AQYEEIAQR.[S]		1	sp	45	0	2	0.000684602	554.275	1107.54	1107.54	0.32	0.00036	33	26	K.AQYEEIAQR.S	[360-368]
	High	Unambiguous	[R].HGGGGGGFGGGGFGSR.[S]		1	sp	38	0	3	0.00450044	440.866	1320.58	1320.58	0.16	0.00021	34	27	R.HGGGGGGFGGGGFGSR.S	[46-61]
sp		20	10	10	9	1	623	62.1	5.3	436
	Confidence	PSM Ambiguity	Annotated Sequence	Modifications	# Proteins	Protein Accessions	Ions Score	# Missed Cleavages	Charge	Expectation Value	m/z [Da]	MH+ [Da]	Theo. MH+ [Da]	DeltaM [ppm]	Deltam/z [Da]	Identity Strict	Identity Relaxed	Sequences in Protein	Positions in Protein	PSM Modification Positions in Protein
	High	Unambiguous	[K].EIETYHNLLEGGQEDFESSGAGK.[I]		1	sp	69	0	3	5.99599e-06	837.381	2510.13	2510.13	-0.55	-0.00137	37	30	K.EIETYHNLLEGGQEDFESSGAGK.I	[450-472]
	High	Unambiguous	[R].MTLDDFR.[I]		1	sp	41	0	2	0.00238195	449.211	897.414	897.413	0.18	0.00016	34	27	R.MTLDDFR.I	[234-240]
	High	Unambiguous	[K].TLLDIDNTR.[M]		1	sp	42	0	2	0.00132351	530.785	1060.56	1060.56	0.1	0.00011	33	26	K.TLLDIDNTR.M	[225-233]
	High	Unambiguous	[R].FSSSSGYGGGSSR.[V]		1	sp	76	0	2	5.3132e-07	618.267	1235.53	1235.53	-1.08	-0.00134	33	26	R.FSSSSGYGGGSSR.V	[47-59]
	High	Unambiguous	[K].EVTQLR.[H]		1	sp	35	0	2	0.00865301	373.214	745.42	745.42	0	0	34	27	K.EVTQLR.H	[369-374]
	High	Unambiguous	[R].SGGGGGGGLGSGGSIR.[S]		1	sp	107	0	2	5.21276e-10	616.802	1232.6	1232.6	-0.14	-0.00017	33	26	R.SGGGGGGGLGSGGSIR.S	[14-29]
	High	Unambiguous	[R].GGSGGSYGGGGSGGGYGGGSGSR.[G]		1	sp	103	0	2	1.39939e-09	896.366	1791.73	1791.73	-0.58	-0.00104	33	26	R.GGSGGSYGGGGSGGGYGGGSGSR.G	[491-513]
	High	Unambiguous	[K].STmQELNSR.[L]	M3(Oxidation)	1	sp	57	0	2	3.75499e-05	541.251	1081.49	1081.49	0.14	0.00015	32	25	K.STMQELNSR.L	[155-163]
	High	Unambiguous	[R].IKFEmEQNLR.[Q]	M5(Oxidation)	1	sp	60	1	3	3.02583e-05	441.896	1323.67	1323.67	0.18	0.00023	34	27	R.IKFEMEQNLR.Q	[241-250]
	High	Unambiguous	[R].LASYLDK.[V]		2	sp; sp	35	0	2	0.00398203	405.224	809.44	809.44	0.01	0	31	24	R.LASYLDK.V	[164-170]
AT2G34460.1	NAD(P)-binding Rossmann-fold superfamily protein	28	8	10	8	1	280	30.5	8.97	417
	Confidence	PSM Ambiguity	Annotated Sequence	Modifications	# Proteins	Protein Accessions	Ions Score	# Missed Cleavages	Charge	Expectation Value	m/z [Da]	MH+ [Da]	Theo. MH+ [Da]	DeltaM [ppm]	Deltam/z [Da]	Identity Strict	Identity Relaxed	Sequences in Protein	Positions in Protein	PSM Modification Positions in Protein
	High	Unambiguous	[K].VDNFGTVNLVDAcR.[K]	C13(Carbamidomethyl)	1	AT2G34460.1	97	0	2	6.10731e-09	790.379	1579.75	1579.75	-0.57	-0.0009	34	27	K.VDNFGTVNLVDACR.K	[136-149]
	High	Unambiguous	[K].SGINYTIVRPGGLK.[N]		1	AT2G34460.1	54	0	3	4.85459e-05	492.284	1474.84	1474.84	0.06	9e-05	30	23	K.SGINYTIVRPGGLK.N	[200-213]
	High	Unambiguous	[R].IVEQLLSR.[G]		1	AT2G34460.1	55	0	2	3.77906e-05	479.29	957.573	957.573	0.28	0.00027	30	23	R.IVEQLLSR.G	[62-69]
	High	Unambiguous	[K].TSFKDDPSLQIVR.[A]		1	AT2G34460.1	59	1	3	3.43614e-05	502.602	1505.79	1505.8	-0.71	-0.00108	33	26	K.TSFKDDPSLQIVR.A	[85-97]
	High	Unambiguous	[K].TSFKDDPSLQIVR.[A]		1	AT2G34460.1	45	1	2	0.000860393	753.403	1505.8	1505.8	0.81	0.00122	33	26	K.TSFKDDPSLQIVR.A	[85-97]
	High	Unambiguous	[K].VFVAGATGQTGKR.[I]		1	AT2G34460.1	60	1	3	1.83894e-05	431.242	1291.71	1291.71	-0.16	-0.00021	32	25	K.VFVAGATGQTGKR.I	[49-61]
	High	Unambiguous	[K].VFVAGATGQTGKR.[I]		1	AT2G34460.1	33	1	2	0.0100007	646.359	1291.71	1291.71	-0.56	-0.00073	33	26	K.VFVAGATGQTGKR.I	[49-61]
	High	Unambiguous	[R].ADVTEGPDK.[L]		1	AT2G34460.1	54	0	2	6.67452e-05	466.222	931.437	931.437	0.05	5e-05	32	25	R.ADVTEGPDK.L	[98-106]
	High	Unambiguous	[K].KVFVAGATGQTGKR.[I]		1	AT2G34460.1	76	2	3	2.67808e-07	473.941	1419.81	1419.81	0.1	0.00014	29	22	K.KVFVAGATGQTGKR.I	[48-61]
	High	Unambiguous	[K].VVEIVAR.[A]		1	AT2G34460.1	37	0	2	0.00149151	393.247	785.488	785.488	-0.2	-0.00015	28	21	K.VVEIVAR.A	[256-262]
AT4G09010.1	ascorbate peroxidase 4	32	10	10	10	1	349	37.9	8.46	354
	Confidence	PSM Ambiguity	Annotated Sequence	Modifications	# Proteins	Protein Accessions	Ions Score	# Missed Cleavages	Charge	Expectation Value	m/z [Da]	MH+ [Da]	Theo. MH+ [Da]	DeltaM [ppm]	Deltam/z [Da]	Identity Strict	Identity Relaxed	Sequences in Protein	Positions in Protein	PSM Modification Positions in Protein
	High	Unambiguous	[K].FTYLASAIR.[K]		1	AT4G09010.1	43	0	2	0.000471434	521.29	1041.57	1041.57	0.31	0.00033	29	22	K.FTYLASAIR.K	[193-201]
	High	Unambiguous	[K].FIAVGLGPR.[Q]		1	AT4G09010.1	50	0	2	0.000208775	465.283	929.558	929.557	0.54	0.00051	32	25	K.FIAVGLGPR.Q	[259-267]
	Medium	Unambiguous	[K].AKPELVPSLLK.[L]		1	AT4G09010.1	20	0	3	0.0123121	398.92	1194.75	1194.75	0.01	1e-05	21	14	K.AKPELVPSLLK.L	[108-118]
	High	Unambiguous	[K].GGPISYADIIQLAGQSAVK.[F]		1	AT4G09010.1	103	0	2	8.53345e-10	944.514	1888.02	1888.02	0.76	0.00143	31	24	K.GGPISYADIIQLAGQSAVK.F	[174-192]
	High	Unambiguous	[R].AENEGLSDGLSLIEEVKK.[E]		1	AT4G09010.1	102	1	3	1.52849e-09	644.337	1931	1931	-0.1	-0.0002	34	27	R.AENEGLSDGLSLIEEVKK.E	[149-166]
	High	Unambiguous	[K].ATVQEMKDK.[F]		1	AT4G09010.1	41	1	2	0.00177342	525.269	1049.53	1049.53	0.65	0.00068	33	26	K.ATVQEMKDK.F	[250-258]
	High	Unambiguous	[R].SDATEADPEGR.[V]		1	AT4G09010.1	57	0	2	3.31434e-05	574.247	1147.49	1147.49	0.03	3e-05	32	25	R.SDATEADPEGR.V	[233-243]
	Medium	Unambiguous	[K].LALNDAmTYDK.[A]	M7(Oxidation)	1	AT4G09010.1	31	0	2	0.0200307	635.803	1270.6	1270.6	0.45	0.00058	33	26	K.LALNDAMTYDK.A	[119-129]
	Medium	Unambiguous	[R].FSSELSR.[A]		1	AT4G09010.1	32	0	2	0.0125734	413.209	825.411	825.41	0.32	0.00026	32	25	R.FSSELSR.A	[142-148]
	High	Unambiguous	[R].VPQWGK.[A]		1	AT4G09010.1	38	0	2	0.000951133	357.7	714.393	714.393	-0.07	-5e-05	28	21	R.VPQWGK.A	[244-249]
AT5G39830.1	Trypsin family protein with PDZ domain	26	11	11	11	1	448	47.5	8.35	346
	Confidence	PSM Ambiguity	Annotated Sequence	Modifications	# Proteins	Protein Accessions	Ions Score	# Missed Cleavages	Charge	Expectation Value	m/z [Da]	MH+ [Da]	Theo. MH+ [Da]	DeltaM [ppm]	Deltam/z [Da]	Identity Strict	Identity Relaxed	Sequences in Protein	Positions in Protein	PSM Modification Positions in Protein
	High	Unambiguous	[R].IVQLFEK.[N]		2	AT5G39830.2; AT5G39830.1	41	0	2	0.000523018	438.762	876.517	876.519	-0.95	-0.00084	27	20	R.IVQLFEK.N	[119-125]
	High	Unambiguous	[K].ILDEYSVGDKVTLK.[I]		2	AT5G39830.2; AT5G39830.1	54	1	3	5.87278e-05	527.291	1579.86	1579.86	-0.12	-0.00018	32	25	K.ILDEYSVGDKVTLK.I	[416-429]
	High	Unambiguous	[R].NGALVLQVPGK.[S]		2	AT5G39830.2; AT5G39830.1	57	0	2	1.11504e-05	548.331	1095.65	1095.65	1.09	0.0012	27	20	R.NGALVLQVPGK.S	[364-374]
	High	Unambiguous	[K].VDAPETLLKPIK.[V]		2	AT5G39830.2; AT5G39830.1	40	0	3	0.000258064	441.934	1323.79	1323.79	-0.02	-3e-05	23	16	K.VDAPETLLKPIK.V	[220-231]
	High	Unambiguous	[K].IVPQLIQFSK.[V]		2	AT5G39830.2; AT5G39830.1	37	0	2	0.00185105	586.855	1172.7	1172.7	-0.15	-0.00018	29	22	K.IVPQLIQFSK.V	[332-341]
	High	Unambiguous	[R].AGINIELAPDPVANQLNVR.[N]		2	AT5G39830.2; AT5G39830.1	50	0	2	0.000144606	1002.55	2004.09	2004.09	0.23	0.00046	31	24	R.AGINIELAPDPVANQLNVR.N	[345-363]
	High	Unambiguous	[R].NPSPGDVVGR.[V]		2	AT5G39830.2; AT5G39830.1	56	0	2	6.96656e-05	499.256	997.505	997.506	-0.39	-0.00039	34	27	R.NPSPGDVVGR.V	[180-189]
	High	Unambiguous	[R].VNILASDGVQK.[N]		2	AT5G39830.2; AT5G39830.1	76	0	2	3.78301e-07	572.322	1143.64	1143.64	-0.23	-0.00027	31	24	R.VNILASDGVQK.N	[190-200]
	High	Unambiguous	[R].AKDLAVLK.[V]		2	AT5G39830.2; AT5G39830.1	50	1	2	7.14996e-05	429.276	857.545	857.545	-0.3	-0.00025	28	21	R.AKDLAVLK.V	[212-219]
	High	Unambiguous	[K].ISLEEK.[S]		2	AT5G39830.2; AT5G39830.1	38	0	2	0.00200969	359.703	718.399	718.398	0.66	0.00047	31	24	K.ISLEEK.S	[441-446]
	Medium	Unambiguous	[R].GNEDLELK.[I]		2	AT5G39830.2; AT5G39830.1	28	0	2	0.0224249	459.232	917.458	917.457	0.03	3e-05	31	24	R.GNEDLELK.I	[433-440]
ATCG00540.1	photosynthetic electron transfer A	35	10	11	10	1	320	35.3	8.29	320
	Confidence	PSM Ambiguity	Annotated Sequence	Modifications	# Proteins	Protein Accessions	Ions Score	# Missed Cleavages	Charge	Expectation Value	m/z [Da]	MH+ [Da]	Theo. MH+ [Da]	DeltaM [ppm]	Deltam/z [Da]	Identity Strict	Identity Relaxed	Sequences in Protein	Positions in Protein	PSM Modification Positions in Protein
	High	Unambiguous	[R].EVIDIIPR.[G]		1	ATCG00540.1	54	0	2	1.64462e-05	477.784	954.562	954.562	-0.18	-0.00017	25	18	R.EVIDIIPR.G	[237-244]
	High	Unambiguous	[K].NILVIGPVPGQK.[Y]		1	ATCG00540.1	46	0	2	6.43939e-05	617.878	1234.75	1234.75	-1.2	-0.00148	24	17	K.NILVIGPVPGQK.Y	[146-157]
	High	Unambiguous	[K].IPYDMQLK.[Q]		1	ATCG00540.1	35	0	2	0.00730427	504.266	1007.52	1007.52	0.89	0.0009	33	26	K.IPYDMQLK.Q	[86-93]
	High	Unambiguous	[K].GGYEITIVDASNGR.[E]		1	ATCG00540.1	53	0	2	0.000129883	726.358	1451.71	1451.71	-1.57	-0.00228	34	27	K.GGYEITIVDASNGR.E	[223-236]
	High	Unambiguous	[K].YSEITFPILAPDPATNK.[D]		1	ATCG00540.1	68	0	2	4.38996e-06	938.989	1876.97	1876.97	0.24	0.00046	34	27	K.YSEITFPILAPDPATNK.D	[158-174]
	Medium	Unambiguous	[R].ISPEMK.[E]		1	ATCG00540.1	31	0	2	0.0213636	352.686	704.364	704.365	-0.31	-0.00022	33	27	R.ISPEMK.E	[124-129]
	High	Unambiguous	[R].GQIYPDGSK.[S]		1	ATCG00540.1	34	0	2	0.00918722	482.74	964.474	964.473	0.13	0.00012	33	26	R.GQIYPDGSK.S	[192-200]
	High	Unambiguous	[K].IGNLSFQNYRPNKK.[N]		1	ATCG00540.1	44	1	3	0.000805011	560.306	1678.9	1678.9	0.2	0.00033	32	25	K.IGNLSFQNYRPNKK.N	[132-145]
	High	Unambiguous	[K].IPYDmQLK.[Q]	M5(Oxidation)	1	ATCG00540.1	39	0	2	0.00273122	512.263	1023.52	1023.52	0.02	2e-05	33	26	K.IPYDMQLK.Q	[86-93]
	High	Unambiguous	[K].SNNTVYNATAGGIISK.[I]		1	ATCG00540.1	53	0	2	0.000155573	805.412	1609.82	1609.82	-0.37	-0.0006	34	27	K.SNNTVYNATAGGIISK.I	[201-216]
	High	Unambiguous	[K].YPIYVGGNR.[G]		1	ATCG00540.1	41	0	2	0.00214248	519.772	1038.54	1038.54	0.33	0.00035	33	26	K.YPIYVGGNR.G	[181-189]
AT3G43540.1	Protein of unknown function (DUF1350)	25	8	8	8	1	373	41	6.92	308
	Confidence	PSM Ambiguity	Annotated Sequence	Modifications	# Proteins	Protein Accessions	Ions Score	# Missed Cleavages	Charge	Expectation Value	m/z [Da]	MH+ [Da]	Theo. MH+ [Da]	DeltaM [ppm]	Deltam/z [Da]	Identity Strict	Identity Relaxed	Sequences in Protein	Positions in Protein	PSM Modification Positions in Protein
	High	Unambiguous	[R].LDScLVIPPPPK.[F]	C4(Carbamidomethyl)	1	AT3G43540.1	78	0	2	2.4654e-07	668.37	1335.73	1335.73	-0.56	-0.00075	32	25	R.LDSCLVIPPPPK.F	[47-58]
	High	Unambiguous	[K].VNAIISFNNK.[S]		2	AT3G43540.2; AT3G43540.1	54	0	2	6.78454e-05	560.311	1119.61	1119.62	-0.4	-0.00045	31	24	K.VNAIISFNNK.S	[171-180]
	High	Unambiguous	[R].TIVDWFR.[R]		2	AT3G43540.2; AT3G43540.1	33	0	2	0.00814026	468.751	936.494	936.494	0.09	8e-05	32	25	R.TIVDWFR.R	[363-369]
	High	Unambiguous	[K].LLLDTAGTTILNNDQEALK.[S]		2	AT3G43540.2; AT3G43540.1	87	0	2	3.52077e-08	1022.05	2043.09	2043.1	-0.74	-0.00151	32	25	K.LLLDTAGTTILNNDQEALK.S	[222-240]
	High	Unambiguous	[K].EGYLIVSVPYNVTFDHEQAAK.[Q]		2	AT3G43540.2; AT3G43540.1	54	0	3	0.000135446	794.065	2380.18	2380.18	-0.11	-0.00026	35	28	K.EGYLIVSVPYNVTFDHEQAAK.Q	[92-112]
	High	Unambiguous	[R].NASGDVLK.[L]		2	AT3G43540.2; AT3G43540.1	46	0	2	0.000565455	402.216	803.425	803.426	-0.26	-0.00021	33	26	R.NASGDVLK.L	[214-221]
	High	Unambiguous	[R].IESIGGTLEK.[V]		2	AT3G43540.2; AT3G43540.1	58	0	2	2.44224e-05	523.79	1046.57	1046.57	0.34	0.00036	32	25	R.IESIGGTLEK.V	[307-316]
	Medium	Unambiguous	[K].TIPLSETR.[V]		2	AT3G43540.2; AT3G43540.1	26	0	2	0.0413332	458.759	916.51	916.51	0.36	0.00033	32	25	K.TIPLSETR.V	[351-358]
AT3G47520.1	malate dehydrogenase	22	8	8	8	1	403	42.4	8.51	289
	Confidence	PSM Ambiguity	Annotated Sequence	Modifications	# Proteins	Protein Accessions	Ions Score	# Missed Cleavages	Charge	Expectation Value	m/z [Da]	MH+ [Da]	Theo. MH+ [Da]	DeltaM [ppm]	Deltam/z [Da]	Identity Strict	Identity Relaxed	Sequences in Protein	Positions in Protein	PSM Modification Positions in Protein
	High	Unambiguous	[K].TKPSVNFTDEEIQELTVR.[I]		1	AT3G47520.1	68	0	3	5.25116e-06	702.695	2106.07	2106.07	0.07	0.00014	34	27	K.TKPSVNFTDEEIQELTVR.I	[270-287]
	High	Unambiguous	[K].KLFGVTTLDVVR.[A]		4	AT3G47520.1; AT3G15020.2; AT1G53240.1; AT3G15020.1	49	1	3	6.32697e-05	449.938	1347.8	1347.8	0.01	1e-05	26	19	K.KLFGVTTLDVVR.A	[223-234]
	High	Unambiguous	[K].VAVLGAAGGIGQPLSLLIK.[M]		1	AT3G47520.1	63	0	2	1.02809e-07	889.052	1777.1	1777.09	0.33	0.00058	13	13	K.VAVLGAAGGIGQPLSLLIK.M	[85-103]
	High	Unambiguous	[K].LFGVTTLDVVR.[A]		4	AT3G47520.1; AT3G15020.2; AT1G53240.1; AT3G15020.1	59	0	2	1.44353e-05	610.356	1219.71	1219.7	0.31	0.00037	30	23	K.LFGVTTLDVVR.A	[224-234]
	High	Unambiguous	[R].DDLFNINANIVK.[T]		1	AT3G47520.1	35	0	2	0.00716791	688.365	1375.72	1375.72	0.27	0.00037	33	26	R.DDLFNINANIVK.T	[169-180]
	High	Unambiguous	[R].ANTFVSQK.[K]		1	AT3G47520.1	33	0	2	0.00998036	447.738	894.468	894.468	-0.01	-1e-05	33	26	R.ANTFVSQK.K	[235-242]
	High	Unambiguous	[R].IQNAGTEVVDAK.[A]		1	AT3G47520.1	74	0	2	8.40183e-07	622.828	1244.65	1244.65	-0.14	-0.00018	33	26	R.IQNAGTEVVDAK.A	[288-299]
	High	Unambiguous	[RK].ALEALK.[KELV]		7	AT1G07670.1; AT5G23720.2; AT5G23720.3; AT3G47520.1; AT1G07810.1; AT5G23720.1; AT4G00900.1	44	0	2	0.000521458	322.704	644.4	644.398	1.8	0.00116	31	24	K.ALEALK.V	[375-380]
AT3G01480.1	cyclophilin 38	21	6	7	6	1	437	48	5.16	278
	Confidence	PSM Ambiguity	Annotated Sequence	Modifications	# Proteins	Protein Accessions	Ions Score	# Missed Cleavages	Charge	Expectation Value	m/z [Da]	MH+ [Da]	Theo. MH+ [Da]	DeltaM [ppm]	Deltam/z [Da]	Identity Strict	Identity Relaxed	Sequences in Protein	Positions in Protein	PSM Modification Positions in Protein
	High	Unambiguous	[K].IKDNPNIEDcVFR.[I]	C10(Carbamidomethyl)	2	AT3G01480.1; AT3G01480.2	43	1	3	0.00157685	540.6	1619.79	1619.78	0.34	0.00056	35	28	K.IKDNPNIEDCVFR.I	[247-259]
	Medium	Unambiguous	[R].TVPLEImVTGEK.[T]	M7(Oxidation)	2	AT3G01480.1; AT3G01480.2	26	0	2	0.0558558	666.858	1332.71	1332.71	0.46	0.00061	33	26	R.TVPLEIMVTGEK.T	[318-329]
	High	Unambiguous	[K].TPFYGSTLEELGLYK.[A]		1	AT3G01480.1	88	0	2	4.08256e-08	859.439	1717.87	1717.87	0.57	0.00098	34	27	K.TPFYGSTLEELGLYK.A	[330-344]
	High	Unambiguous	[R].EEFENDSGSSQVFWLLK.[E]		1	AT3G01480.1	79	0	2	4.75281e-07	1007.97	2014.94	2014.94	0.03	6e-05	36	29	R.EEFENDSGSSQVFWLLK.E	[362-378]
	High	Unambiguous	[R].TVPLEIMVTGEK.[T]		2	AT3G01480.1; AT3G01480.2	45	0	2	0.000643061	658.86	1316.71	1316.71	0.16	0.00021	33	26	R.TVPLEIMVTGEK.T	[318-329]
	High	Unambiguous	[R].SDGFVVQTGDPEGPAEGFIDPSTEK.[T]		2	AT3G01480.1; AT3G01480.2	54	0	3	0.000211383	860.397	2579.18	2579.18	-0.28	-0.00073	37	30	R.SDGFVVQTGDPEGPAEGFIDPSTEK.T	[291-315]
	High	Unambiguous	[K].LEAGmQDmLK.[I]	M5(Oxidation); M8(Oxidation)	2	AT3G01480.1; AT3G01480.2	40	0	2	0.00209051	584.274	1167.54	1167.54	0.97	0.00114	33	26	K.LEAGMQDMLK.I	[180-189]
AT1G78915.3	Tetratricopeptide repeat (TPR)-like superfamily protein	20	10	10	10	1	405	45	8.66	259
	Confidence	PSM Ambiguity	Annotated Sequence	Modifications	# Proteins	Protein Accessions	Ions Score	# Missed Cleavages	Charge	Expectation Value	m/z [Da]	MH+ [Da]	Theo. MH+ [Da]	DeltaM [ppm]	Deltam/z [Da]	Identity Strict	Identity Relaxed	Sequences in Protein	Positions in Protein	PSM Modification Positions in Protein
	High	Unambiguous	[R].GLMNAYLAAK.[K]		3	AT1G78915.2; AT1G78915.1; AT1G78915.3	50	0	2	0.000222613	526.284	1051.56	1051.56	0.35	0.00036	33	26	R.GLMNAYLAAK.K	[282-291]
	High	Unambiguous	[K].EFGPIDYDAPVK.[S]		3	AT1G78915.2; AT1G78915.1; AT1G78915.3	52	0	2	0.000194714	675.833	1350.66	1350.66	0.19	0.00026	34	27	K.EFGPIDYDAPVK.S	[102-113]
	High	Unambiguous	[R].SFDIDFDER.[L]		3	AT1G78915.2; AT1G78915.1; AT1G78915.3	46	0	2	0.000490291	572.251	1143.5	1143.5	-0.11	-0.00013	33	26	R.SFDIDFDER.L	[75-83]
	Medium	Unambiguous	[K].GIDLEVTR.[G]		3	AT1G78915.2; AT1G78915.1; AT1G78915.3	28	0	2	0.0295987	451.751	902.494	902.494	-0.19	-0.00018	32	25	K.GIDLEVTR.G	[274-281]
	High	Unambiguous	[K].FLLDTR.[E]		3	AT1G78915.2; AT1G78915.1; AT1G78915.3	32	0	2	0.00716423	382.719	764.43	764.43	0.23	0.00018	30	23	K.FLLDTR.E	[299-304]
	High	Unambiguous	[K].NQISEEEK.[A]		3	AT1G78915.2; AT1G78915.1; AT1G78915.3	38	0	2	0.00381394	488.733	976.458	976.458	-0.03	-3e-05	33	26	K.NQISEEEK.A	[180-187]
	Medium	Unambiguous	[K].ERPTDPDVFR.[L]		3	AT1G78915.2; AT1G78915.1; AT1G78915.3	31	0	3	0.0241984	411.207	1231.61	1231.61	0.19	0.00023	34	27	K.ERPTDPDVFR.L	[237-246]
	High	Unambiguous	[R].AAAFLEK.[L]		3	AT1G78915.2; AT1G78915.1; AT1G78915.3	42	0	2	0.00101242	375.214	749.42	749.419	0.58	0.00044	31	24	R.AAAFLEK.L	[227-233]
	High	Unambiguous	[K].TIGLGTK.[V]		3	AT1G78915.2; AT1G78915.1; AT1G78915.3	40	0	2	0.00117138	345.213	689.42	689.419	0.28	0.00019	30	23	K.TIGLGTK.V	[118-124]
	High	Unambiguous	[K].NQISEEEKATLQQR.[L]		3	AT1G78915.2; AT1G78915.1; AT1G78915.3	64	1	3	1.0507e-05	558.621	1673.85	1673.85	0.54	0.0009	34	27	K.NQISEEEKATLQQR.L	[180-193]
AT4G04640.1	ATPase, F1 complex, gamma subunit protein	16	5	5	5	1	373	40.9	8	244
	Confidence	PSM Ambiguity	Annotated Sequence	Modifications	# Proteins	Protein Accessions	Ions Score	# Missed Cleavages	Charge	Expectation Value	m/z [Da]	MH+ [Da]	Theo. MH+ [Da]	DeltaM [ppm]	Deltam/z [Da]	Identity Strict	Identity Relaxed	Sequences in Protein	Positions in Protein	PSM Modification Positions in Protein
	High	Unambiguous	[R].ALQESLASELAAR.[M]		1	AT4G04640.1	79	0	2	2.98153e-07	679.866	1358.73	1358.73	-0.66	-0.00089	33	26	R.ALQESLASELAAR.M	[316-328]
	High	Unambiguous	[K].VALVVVTGDR.[G]		1	AT4G04640.1	63	0	2	6.6725e-06	514.81	1028.61	1028.61	1.56	0.00161	31	24	K.VALVVVTGDR.G	[127-136]
	High	Unambiguous	[K].SEPVIHTLLPLSPK.[G]		1	AT4G04640.1	39	0	3	0.00127128	510.968	1530.89	1530.89	0.17	0.00026	29	22	K.SEPVIHTLLPLSPK.G	[232-245]
	High	Unambiguous	[R].mSAmSSASDNASDLKK.[S]	M1(Oxidation); M4(Oxidation)	1	AT4G04640.1	99	1	3	3.90451e-09	558.915	1674.73	1674.73	0.11	0.00018	34	27	R.MSAMSSASDNASDLKK.S	[329-344]
	High	Unambiguous	[K].KGNSYFLR.[R]		1	AT4G04640.1	37	1	2	0.00209491	492.767	984.526	984.526	-0.05	-5e-05	30	23	K.KGNSYFLR.R	[172-179]
AT3G63140.1	chloroplast stem-loop binding protein of 41 kDa	16	6	6	6	1	406	43.9	8.43	220
	Confidence	PSM Ambiguity	Annotated Sequence	Modifications	# Proteins	Protein Accessions	Ions Score	# Missed Cleavages	Charge	Expectation Value	m/z [Da]	MH+ [Da]	Theo. MH+ [Da]	DeltaM [ppm]	Deltam/z [Da]	Identity Strict	Identity Relaxed	Sequences in Protein	Positions in Protein	PSM Modification Positions in Protein
	High	Unambiguous	[R].AVPIPGSGLQLTNISHVR.[D]		1	AT3G63140.1	66	0	3	1.78774e-06	620.354	1859.05	1859.05	-0.25	-0.00046	28	21	R.AVPIPGSGLQLTNISHVR.D	[260-277]
	Medium	Unambiguous	[K].STEQPPHVEGDAVK.[A]		1	AT3G63140.1	34	0	3	0.0123477	498.578	1493.72	1493.72	-0.7	-0.00105	34	27	K.STEQPPHVEGDAVK.A	[198-211]
	Medium	Unambiguous	[K].mKKPPFNR.[F]	M1(Oxidation)	1	AT3G63140.1	32	1	3	0.0148656	345.192	1033.56	1033.56	-0.01	-1e-05	33	26	K.MKKPPFNR.F	[123-130]
	High	Unambiguous	[K].ADAGHVVVEK.[Y]		1	AT3G63140.1	83	0	2	1.10421e-07	512.776	1024.54	1024.54	1.36	0.00139	33	26	K.ADAGHVVVEK.Y	[212-221]
	High	Unambiguous	[R].FEEYVK.[I]		1	AT3G63140.1	33	0	2	0.00235016	407.703	814.399	814.398	0.32	0.00026	26	19	R.FEEYVK.I	[375-380]
	High	Unambiguous	[R].FSEIVSGGGK.[T]		1	AT3G63140.1	61	0	2	1.45646e-05	490.756	980.505	980.505	0.07	7e-05	32	25	R.FSEIVSGGGK.T	[131-140]
AT2G35490.1	Plastid-lipid associated protein PAP / fibrillin family protein	14	5	5	5	1	376	40.5	4.55	189
	Confidence	PSM Ambiguity	Annotated Sequence	Modifications	# Proteins	Protein Accessions	Ions Score	# Missed Cleavages	Charge	Expectation Value	m/z [Da]	MH+ [Da]	Theo. MH+ [Da]	DeltaM [ppm]	Deltam/z [Da]	Identity Strict	Identity Relaxed	Sequences in Protein	Positions in Protein	PSM Modification Positions in Protein
	High	Unambiguous	[R].ALSGQPPLKLPFPGNR.[G]		1	AT2G35490.1	37	1	3	0.00178931	564.658	1691.96	1691.96	0	0	29	22	R.ALSGQPPLKLPFPGNR.G	[325-340]
	High	Unambiguous	[R].GDGGLFVLAR.[E]		1	AT2G35490.1	59	0	2	2.56557e-05	502.78	1004.55	1004.55	0.12	0.00012	33	26	R.GDGGLFVLAR.E	[359-368]
	High	Unambiguous	[K].QSLNPLQDVAANISR.[A]		1	AT2G35490.1	84	0	2	8.92195e-08	813.434	1625.86	1625.86	-0.12	-0.0002	33	26	K.QSLNPLQDVAANISR.A	[310-324]
	High	Unambiguous	[K].SGPELEESGTR.[F]		1	AT2G35490.1	43	0	2	0.00120362	581.273	1161.54	1161.54	-0.2	-0.00023	33	26	K.SGPELEESGTR.F	[105-115]
	High	Unambiguous	[K].LPFPGNR.[G]		1	AT2G35490.1	35	0	2	0.00182118	400.724	800.441	800.441	0.07	5e-05	27	20	K.LPFPGNR.G	[334-340]
AT2G21330.1	fructose-bisphosphate aldolase 1	10	4	4	4	1	399	42.9	6.58	165
	Confidence	PSM Ambiguity	Annotated Sequence	Modifications	# Proteins	Protein Accessions	Ions Score	# Missed Cleavages	Charge	Expectation Value	m/z [Da]	MH+ [Da]	Theo. MH+ [Da]	DeltaM [ppm]	Deltam/z [Da]	Identity Strict	Identity Relaxed	Sequences in Protein	Positions in Protein	PSM Modification Positions in Protein
	High	Unambiguous	[K].AAQDILLAR.[A]		2	AT2G21330.1; AT2G21330.3	55	0	2	1.95906e-05	485.788	970.569	970.568	0.65	0.00063	27	20	K.AAQDILLAR.A	[359-367]
	High	Unambiguous	[R].TAAYYQQGAR.[F]		5	AT2G21330.2; AT4G38970.1; AT2G21330.1; AT2G21330.3; AT4G38970.2	70	0	2	2.34667e-06	564.776	1128.54	1128.54	0.6	0.00068	33	26	R.TAAYYQQGAR.F	[174-183]
	Medium	Unambiguous	[R].ALQNTcLK.[T]	C6(Carbamidomethyl)	2	AT4G38970.1; AT2G21330.1	29	0	2	0.0333409	474.253	947.498	947.498	0.11	0.00011	34	27	R.ALQNTCLK.T	[341-348]
	High	Unambiguous	[K].YTGEGESEEAK.[E]		3	AT4G38970.1; AT2G21330.1; AT2G21330.3	63	0	2	8.16786e-06	600.256	1199.51	1199.51	-0.3	-0.00036	32	25	K.YTGEGESEEAK.E	[379-389]
AT1G08550.2	non-photochemical quenching 1	8	3	3	3	1	462	52	5.29	165
	Confidence	PSM Ambiguity	Annotated Sequence	Modifications	# Proteins	Protein Accessions	Ions Score	# Missed Cleavages	Charge	Expectation Value	m/z [Da]	MH+ [Da]	Theo. MH+ [Da]	DeltaM [ppm]	Deltam/z [Da]	Identity Strict	Identity Relaxed	Sequences in Protein	Positions in Protein	PSM Modification Positions in Protein
	High	Unambiguous	[K].TLDSGFFTR.[S]		1	AT1G08550.2	57	0	2	3.60006e-05	522.262	1043.52	1043.52	0.6	0.00063	32	25	K.TLDSGFFTR.S	[254-262]
	High	Unambiguous	[K].IENKPEDYIFVYYR.[G]		1	AT1G08550.2	48	0	3	0.000493718	616.977	1848.92	1848.92	0.12	0.00022	35	28	K.IENKPEDYIFVYYR.G	[299-312]
	High	Unambiguous	[R].TDNTcGPEPALVER.[I]	C5(Carbamidomethyl)	1	AT1G08550.2	97	0	2	7.36333e-09	779.862	1558.72	1558.72	0	0	35	28	R.TDNTCGPEPALVER.I	[358-371]
AT2G43750.2	O-acetylserine (thiol) lyase B	13	4	4	4	1	392	41.6	8.02	158
	Confidence	PSM Ambiguity	Annotated Sequence	Modifications	# Proteins	Protein Accessions	Ions Score	# Missed Cleavages	Charge	Expectation Value	m/z [Da]	MH+ [Da]	Theo. MH+ [Da]	DeltaM [ppm]	Deltam/z [Da]	Identity Strict	Identity Relaxed	Sequences in Protein	Positions in Protein	PSM Modification Positions in Protein
	Medium	Unambiguous	[K].IQGIGAGFVPK.[N]		1	AT2G43750.2	29	0	2	0.013911	543.818	1086.63	1086.63	-0.87	-0.00095	30	23	K.IQGIGAGFVPK.N	[293-303]
	High	Unambiguous	[K].IHYETTGPEIWEDTR.[G]		1	AT2G43750.2	38	0	3	0.00558254	616.291	1846.86	1846.86	-0.65	-0.0012	35	28	K.IHYETTGPEIWEDTR.G	[226-240]
	High	Unambiguous	[R].IGYSMITDAEEK.[G]		1	AT2G43750.2	86	0	2	6.56384e-08	678.821	1356.63	1356.64	-0.08	-0.00011	34	27	R.IGYSMITDAEEK.G	[119-130]
	High	Unambiguous	[K].LIAVVFPSFGER.[Y]		3	AT3G59760.1; AT2G43750.2; AT3G59760.3	57	0	2	2.35816e-05	667.877	1334.75	1334.75	-0.07	-0.0001	31	24	K.LIAVVFPSFGER.Y	[360-371]
AT1G03630.1	protochlorophyllide oxidoreductase C	8	5	7	1	1	401	43.9	9.11	143
	Confidence	PSM Ambiguity	Annotated Sequence	Modifications	# Proteins	Protein Accessions	Ions Score	# Missed Cleavages	Charge	Expectation Value	m/z [Da]	MH+ [Da]	Theo. MH+ [Da]	DeltaM [ppm]	Deltam/z [Da]	Identity Strict	Identity Relaxed	Sequences in Protein	Positions in Protein	PSM Modification Positions in Protein
	High	Unambiguous	[R].LLLDDLK.[KN]		3	AT1G03630.1; AT1G03630.2; AT4G27440.1	48	0	2	0.000230951	415.255	829.503	829.503	0.31	0.00026	31	24	R.LLLDDLK.K	[209-215]
	High	Unambiguous	[R].EHIPLFR.[LTA]		5	AT1G03630.1; AT5G54190.1; AT5G54190.2; AT1G03630.2; AT4G27440.1	39	0	2	0.00151067	456.259	911.511	911.51	0.53	0.00048	30	23	R.EHIPLFR.L	[318-324]
	High	Unambiguous	[R].EHIPLFR.[LTA]		5	AT1G03630.1; AT5G54190.1; AT5G54190.2; AT1G03630.2; AT4G27440.1	33	0	3	0.00642547	304.508	911.51	911.51	0.08	7e-05	30	23	R.EHIPLFR.L	[318-324]
	High	Unambiguous	[R].LLLDDLKK.[S]		3	AT1G03630.1; AT1G03630.2; AT4G27440.1	39	1	2	0.00064907	479.303	957.599	957.598	0.63	0.0006	27	20	R.LLLDDLKK.S	[209-216]
	High	Unambiguous	[R].LLLDDLKK.[S]		3	AT1G03630.1; AT1G03630.2; AT4G27440.1	40	1	3	0.000547383	319.871	957.599	957.598	0.32	0.0003	27	20	R.LLLDDLKK.S	[209-216]
	Medium	Unambiguous	[K].GYVSEEEAGKR.[L]		2	AT1G03630.1; AT1G03630.2	30	1	2	0.024951	612.796	1224.59	1224.59	-0.15	-0.00019	34	27	K.GYVSEEEAGKR.L	[337-347]
	High	Unambiguous	[K].ANLGDLR.[G]		5	AT1G03630.1; AT5G54190.1; AT5G54190.2; AT1G03630.2; AT4G27440.1	42	0	2	0.000722748	379.712	758.416	758.416	0.15	0.00012	30	23	K.ANLGDLR.G	[245-251]
AT3G48420.1	Haloacid dehalogenase-like hydrolase (HAD) superfamily protein	11	3	3	3	1	319	34.2	8.06	141
	Confidence	PSM Ambiguity	Annotated Sequence	Modifications	# Proteins	Protein Accessions	Ions Score	# Missed Cleavages	Charge	Expectation Value	m/z [Da]	MH+ [Da]	Theo. MH+ [Da]	DeltaM [ppm]	Deltam/z [Da]	Identity Strict	Identity Relaxed	Sequences in Protein	Positions in Protein	PSM Modification Positions in Protein
	High	Unambiguous	[K].cVVVEDSAIGLAAAK.[A]	C1(Carbamidomethyl)	1	AT3G48420.1	72	0	2	1.39441e-06	751.899	1502.79	1502.79	0.55	0.00083	33	26	K.CVVVEDSAIGLAAAK.A	[253-267]
	High	Unambiguous	[R].ISFNDTFKER.[D]		1	AT3G48420.1	47	1	3	0.000418898	419.547	1256.63	1256.63	-0.17	-0.00021	33	26	R.ISFNDTFKER.D	[97-106]
	High	Unambiguous	[K].VAVcSTSNEK.[A]	C4(Carbamidomethyl)	1	AT3G48420.1	53	0	2	9.14469e-05	547.761	1094.51	1094.51	0.13	0.00015	32	25	K.VAVCSTSNEK.A	[194-203]
AT1G50250.1	FTSH protease 1	6	4	4	4	1	716	76.7	5.83	135
	Confidence	PSM Ambiguity	Annotated Sequence	Modifications	# Proteins	Protein Accessions	Ions Score	# Missed Cleavages	Charge	Expectation Value	m/z [Da]	MH+ [Da]	Theo. MH+ [Da]	DeltaM [ppm]	Deltam/z [Da]	Identity Strict	Identity Relaxed	Sequences in Protein	Positions in Protein	PSM Modification Positions in Protein
	High	Unambiguous	[KR].ISIIPR.[TLSG]		2	AT1G50250.1; AT5G42270.1	39	0	2	0.000428697	349.731	698.456	698.456	-0.23	-0.00016	25	18	K.ISIIPR.G	[544-549]
	High	Unambiguous	[R].GQAGGLTFFAPSEER.[L]		2	AT1G50250.1; AT5G42270.1	72	0	2	1.82967e-06	783.88	1566.75	1566.75	-0.67	-0.00104	35	28	R.GQAGGLTFFAPSEER.L	[550-564]
	Medium	Unambiguous	[R].QVTVDRPDVAGR.[V]		2	AT1G50250.1; AT5G42270.1	25	0	3	0.0581673	438.238	1312.7	1312.7	0.61	0.0008	32	25	R.QVTVDRPDVAGR.V	[426-437]
	High	Unambiguous	[K].EISKDEISDALER.[I]		2	AT1G50250.1; AT5G42270.1	48	1	3	0.000418764	502.254	1504.75	1504.75	-0.15	-0.00023	34	27	K.EISKDEISDALER.I	[489-501]
AT2G35450.1	catalytics;hydrolases	10	4	4	4	1	346	38.1	7.46	128
	Confidence	PSM Ambiguity	Annotated Sequence	Modifications	# Proteins	Protein Accessions	Ions Score	# Missed Cleavages	Charge	Expectation Value	m/z [Da]	MH+ [Da]	Theo. MH+ [Da]	DeltaM [ppm]	Deltam/z [Da]	Identity Strict	Identity Relaxed	Sequences in Protein	Positions in Protein	PSM Modification Positions in Protein
	Medium	Unambiguous	[K].FSALFR.[I]		1	AT2G35450.1	29	0	2	0.0123118	370.707	740.408	740.409	-0.87	-0.00064	30	23	K.FSALFR.I	[259-264]
	High	Unambiguous	[K].FDHSLVTSVLK.[R]		1	AT2G35450.1	50	0	3	0.000209049	415.898	1245.68	1245.68	-0.8	-0.001	33	26	K.FDHSLVTSVLK.R	[118-128]
	High	Unambiguous	[R].FNPYLWPSGQK.[M]		1	AT2G35450.1	36	0	2	0.00719977	668.837	1336.67	1336.67	-0.71	-0.00095	34	27	R.FNPYLWPSGQK.M	[166-176]
	High	Unambiguous	[K].EAVTIIAK.[E]		1	AT2G35450.1	67	0	2	2.26768e-06	422.761	844.514	844.514	0.03	3e-05	30	23	K.EAVTIIAK.E	[311-318]
AT5G01530.1	light harvesting complex photosystem II	8	2	2	2	1	290	31.1	6.14	113
	Confidence	PSM Ambiguity	Annotated Sequence	Modifications	# Proteins	Protein Accessions	Ions Score	# Missed Cleavages	Charge	Expectation Value	m/z [Da]	MH+ [Da]	Theo. MH+ [Da]	DeltaM [ppm]	Deltam/z [Da]	Identity Strict	Identity Relaxed	Sequences in Protein	Positions in Protein	PSM Modification Positions in Protein
	High	Unambiguous	[K].FFDPLGLAADPEK.[T]		1	AT5G01530.1	68	0	2	3.96797e-06	710.361	1419.72	1419.72	-0.03	-4e-05	34	27	K.FFDPLGLAADPEK.T	[222-234]
	High	Unambiguous	[R].NAELDSEKR.[L]		2	AT5G01530.1; AT3G08940.2	62	1	2	1.13983e-05	531.265	1061.52	1061.52	0.21	0.00023	32	25	R.NAELDSEKR.L	[207-215]
AT4G31530.2	NAD(P)-binding Rossmann-fold superfamily protein	5	1	1	1	1	338	36.7	7.9	109
	Confidence	PSM Ambiguity	Annotated Sequence	Modifications	# Proteins	Protein Accessions	Ions Score	# Missed Cleavages	Charge	Expectation Value	m/z [Da]	MH+ [Da]	Theo. MH+ [Da]	DeltaM [ppm]	Deltam/z [Da]	Identity Strict	Identity Relaxed	Sequences in Protein	Positions in Protein	PSM Modification Positions in Protein
	High	Unambiguous	[R].AVVIGQGDNLVGEVSR.[L]		2	AT4G31530.1; AT4G31530.2	109	0	2	2.24531e-10	806.935	1612.86	1612.87	-0.58	-0.00093	32	25	R.AVVIGQGDNLVGEVSR.L	[261-276]
AT1G74070.1	Cyclophilin-like peptidyl-prolyl cis-trans isomerase family protein	10	4	4	4	1	317	34.4	9.47	99
	Confidence	PSM Ambiguity	Annotated Sequence	Modifications	# Proteins	Protein Accessions	Ions Score	# Missed Cleavages	Charge	Expectation Value	m/z [Da]	MH+ [Da]	Theo. MH+ [Da]	DeltaM [ppm]	Deltam/z [Da]	Identity Strict	Identity Relaxed	Sequences in Protein	Positions in Protein	PSM Modification Positions in Protein
	High	Unambiguous	[K].AGITYR.[R]		1	AT1G74070.1	50	0	2	0.00011336	340.69	680.372	680.373	-0.58	-0.00039	30	23	K.AGITYR.R	[132-137]
	High	Unambiguous	[K].RGEIcNVNK.[A]	C5(Carbamidomethyl)	1	AT1G74070.1	39	1	2	0.00300806	545.277	1089.55	1089.55	-0.52	-0.00056	33	26	K.RGEICNVNK.A	[183-191]
	High	Unambiguous	[K].VLEGmGVVEK.[M]	M5(Oxidation)	1	AT1G74070.1	37	0	2	0.00447144	538.787	1076.57	1076.57	0.16	0.00017	33	26	K.VLEGMGVVEK.M	[254-263]
	High	Unambiguous	[R].FSSIVSGK.[A]		1	AT1G74070.1	32	0	2	0.00553929	412.73	824.453	824.451	1.17	0.00096	29	22	R.FSSIVSGK.A	[124-131]
AT1G76180.1	Dehydrin family protein	7	1	1	1	1	185	20.8	5.48	84
	Confidence	PSM Ambiguity	Annotated Sequence	Modifications	# Proteins	Protein Accessions	Ions Score	# Missed Cleavages	Charge	Expectation Value	m/z [Da]	MH+ [Da]	Theo. MH+ [Da]	DeltaM [ppm]	Deltam/z [Da]	Identity Strict	Identity Relaxed	Sequences in Protein	Positions in Protein	PSM Modification Positions in Protein
	High	Unambiguous	[K].VATEESSAEVTDR.[G]		1	AT1G76180.1	84	0	2	1.20577e-07	697.326	1393.64	1393.64	0.02	3e-05	34	27	K.VATEESSAEVTDR.G	[16-28]
ATCG00020.1	photosystem II reaction center protein A	4	1	1	1	1	353	38.9	5.25	83
	Confidence	PSM Ambiguity	Annotated Sequence	Modifications	# Proteins	Protein Accessions	Ions Score	# Missed Cleavages	Charge	Expectation Value	m/z [Da]	MH+ [Da]	Theo. MH+ [Da]	DeltaM [ppm]	Deltam/z [Da]	Identity Strict	Identity Relaxed	Sequences in Protein	Positions in Protein	PSM Modification Positions in Protein
	High	Unambiguous	[R].ETTENESANEGYR.[F]		1	ATCG00020.1	83	0	2	1.13747e-07	750.316	1499.62	1499.62	0.15	0.00023	33	26	R.ETTENESANEGYR.F	[226-238]
AT1G52760.1	lysophospholipase 2	7	2	2	2	1	332	37	6.55	76
	Confidence	PSM Ambiguity	Annotated Sequence	Modifications	# Proteins	Protein Accessions	Ions Score	# Missed Cleavages	Charge	Expectation Value	m/z [Da]	MH+ [Da]	Theo. MH+ [Da]	DeltaM [ppm]	Deltam/z [Da]	Identity Strict	Identity Relaxed	Sequences in Protein	Positions in Protein	PSM Modification Positions in Protein
	High	Unambiguous	[K].LFTQSFLPLDGEIK.[G]		1	AT1G52760.1	41	0	2	0.00127905	804.438	1607.87	1607.87	0.31	0.0005	32	25	K.LFTQSFLPLDGEIK.G	[51-64]
	High	Unambiguous	[K].VAATSLAFFK.[H]		1	AT1G52760.1	50	0	2	9.25977e-05	527.8	1054.59	1054.59	-0.16	-0.00017	30	23	K.VAATSLAFFK.H	[119-128]
sp		7	2	2	2	1	214	24.5	5.02	72
	Confidence	PSM Ambiguity	Annotated Sequence	Modifications	# Proteins	Protein Accessions	Ions Score	# Missed Cleavages	Charge	Expectation Value	m/z [Da]	MH+ [Da]	Theo. MH+ [Da]	DeltaM [ppm]	Deltam/z [Da]	Identity Strict	Identity Relaxed	Sequences in Protein	Positions in Protein	PSM Modification Positions in Protein
	High	Unambiguous	[K].EKVNELSK.[D]		1	sp	45	1	2	0.00074518	473.764	946.52	946.52	-0.3	-0.00028	34	27	K.EKVNELSK.D	[50-57]
	High	Unambiguous	[K].EDVPSER.[Y]		1	sp	48	0	2	0.000281392	416.195	831.384	831.384	-0.34	-0.00029	32	25	K.EDVPSER.Y	[99-105]
AT5G03880.1	Thioredoxin family protein	9	2	2	2	1	339	37	8.88	62
	Confidence	PSM Ambiguity	Annotated Sequence	Modifications	# Proteins	Protein Accessions	Ions Score	# Missed Cleavages	Charge	Expectation Value	m/z [Da]	MH+ [Da]	Theo. MH+ [Da]	DeltaM [ppm]	Deltam/z [Da]	Identity Strict	Identity Relaxed	Sequences in Protein	Positions in Protein	PSM Modification Positions in Protein
	High	Unambiguous	[K].TSDDTGAVVVFTAPPGFKPPEPK.[R]		1	AT5G03880.1	47	0	3	0.000668439	786.405	2357.2	2357.2	-0.26	-0.00061	34	27	K.TSDDTGAVVVFTAPPGFKPPEPK.R	[51-73]
	High	Selected	[K].RQVLLEK.[A]		1	AT5G03880.1	34	1	2	0.00303444	443.279	885.552	885.552	0	0	29	22	K.RQVLLEK.A	[299-305]
AT1G78140.1	S-adenosyl-L-methionine-dependent methyltransferases superfamily protein	3	1	1	1	1	355	39.4	8.79	58
	Confidence	PSM Ambiguity	Annotated Sequence	Modifications	# Proteins	Protein Accessions	Ions Score	# Missed Cleavages	Charge	Expectation Value	m/z [Da]	MH+ [Da]	Theo. MH+ [Da]	DeltaM [ppm]	Deltam/z [Da]	Identity Strict	Identity Relaxed	Sequences in Protein	Positions in Protein	PSM Modification Positions in Protein
	High	Unambiguous	[R].TPLVSFLYER.[G]		1	AT1G78140.1	58	0	2	2.72253e-05	612.835	1224.66	1224.66	0.04	5e-05	32	25	R.TPLVSFLYER.G	[144-153]
AT1G04410.1	Lactate/malate dehydrogenase family protein	3	1	1	1	1	332	35.5	6.55	52
	Confidence	PSM Ambiguity	Annotated Sequence	Modifications	# Proteins	Protein Accessions	Ions Score	# Missed Cleavages	Charge	Expectation Value	m/z [Da]	MH+ [Da]	Theo. MH+ [Da]	DeltaM [ppm]	Deltam/z [Da]	Identity Strict	Identity Relaxed	Sequences in Protein	Positions in Protein	PSM Modification Positions in Protein
	High	Unambiguous	[K].VQTSSGEKPVR.[E]		1	AT1G04410.1	52	0	3	0.000128696	396.551	1187.64	1187.64	-0.05	-6e-05	33	26	K.VQTSSGEKPVR.E	[201-211]
AT4G29060.1	elongation factor Ts family protein	1	1	1	1	1	953	103.7	5.01	50
	Confidence	PSM Ambiguity	Annotated Sequence	Modifications	# Proteins	Protein Accessions	Ions Score	# Missed Cleavages	Charge	Expectation Value	m/z [Da]	MH+ [Da]	Theo. MH+ [Da]	DeltaM [ppm]	Deltam/z [Da]	Identity Strict	Identity Relaxed	Sequences in Protein	Positions in Protein	PSM Modification Positions in Protein
	High	Unambiguous	[K].SDAPAPTSQSR.[G]		2	AT4G29060.1; AT4G29060.2	50	0	2	0.000253417	558.768	1116.53	1116.53	0.17	0.00019	33	26	K.SDAPAPTSQSR.G	[104-114]
AT2G30950.1	FtsH extracellular protease family	2	1	1	1	1	695	74.1	6.35	48
	Confidence	PSM Ambiguity	Annotated Sequence	Modifications	# Proteins	Protein Accessions	Ions Score	# Missed Cleavages	Charge	Expectation Value	m/z [Da]	MH+ [Da]	Theo. MH+ [Da]	DeltaM [ppm]	Deltam/z [Da]	Identity Strict	Identity Relaxed	Sequences in Protein	Positions in Protein	PSM Modification Positions in Protein
	High	Unambiguous	[K].GVLLIGPPGTGK.[T]		1	AT2G30950.1	48	0	2	2.60885e-05	554.84	1108.67	1108.67	-0.03	-3e-05	22	15	K.GVLLIGPPGTGK.T	[262-273]
AT1G29920.1	chlorophyll A/B-binding protein 2	3	1	1	1	1	267	28.2	5.43	47
	Confidence	PSM Ambiguity	Annotated Sequence	Modifications	# Proteins	Protein Accessions	Ions Score	# Missed Cleavages	Charge	Expectation Value	m/z [Da]	MH+ [Da]	Theo. MH+ [Da]	DeltaM [ppm]	Deltam/z [Da]	Identity Strict	Identity Relaxed	Sequences in Protein	Positions in Protein	PSM Modification Positions in Protein
	High	Unambiguous	[K].FGEAVWFK.[A]		7	AT2G34430.1; AT2G34420.1; AT2G05100.1; AT2G05070.1; AT1G29920.1; AT3G27690.1; AT1G29930.1	47	0	2	0.000420996	492.254	983.5	983.499	0.96	0.00094	33	26	K.FGEAVWFK.A	[126-133]
AT3G27925.1	DegP protease 1	3	1	1	1	1	439	46.6	6.46	47
	Confidence	PSM Ambiguity	Annotated Sequence	Modifications	# Proteins	Protein Accessions	Ions Score	# Missed Cleavages	Charge	Expectation Value	m/z [Da]	MH+ [Da]	Theo. MH+ [Da]	DeltaM [ppm]	Deltam/z [Da]	Identity Strict	Identity Relaxed	Sequences in Protein	Positions in Protein	PSM Modification Positions in Protein
	High	Unambiguous	[K].ISVTLEPKPDES.[-]		1	AT3G27925.1	47	0	2	0.000472422	657.845	1314.68	1314.68	1.31	0.00172	33	26	K.ISVTLEPKPDES.-	[428-439]
AT3G56130.1	biotin/lipoyl attachment domain-containing protein	6	1	1	1	1	281	29.6	8.72	46
	Confidence	PSM Ambiguity	Annotated Sequence	Modifications	# Proteins	Protein Accessions	Ions Score	# Missed Cleavages	Charge	Expectation Value	m/z [Da]	MH+ [Da]	Theo. MH+ [Da]	DeltaM [ppm]	Deltam/z [Da]	Identity Strict	Identity Relaxed	Sequences in Protein	Positions in Protein	PSM Modification Positions in Protein
	High	Unambiguous	[K].SASSAPSPSQAKPSSEK.[V]		4	AT3G56130.1; AT3G56130.4; AT3G56130.2; AT3G56130.3	46	0	3	0.000831604	549.272	1645.8	1645.8	-0.21	-0.00035	35	28	K.SASSAPSPSQAKPSSEK.V	[151-167]
AT1G09970.2	Leucine-rich receptor-like protein kinase family protein	1	1	2	1	1	977	107.4	5.91	45
	Confidence	PSM Ambiguity	Annotated Sequence	Modifications	# Proteins	Protein Accessions	Ions Score	# Missed Cleavages	Charge	Expectation Value	m/z [Da]	MH+ [Da]	Theo. MH+ [Da]	DeltaM [ppm]	Deltam/z [Da]	Identity Strict	Identity Relaxed	Sequences in Protein	Positions in Protein	PSM Modification Positions in Protein
	Medium	Unambiguous	[K].SKESVmEIVDK.[K]	M6(Oxidation)	2	AT1G09970.1; AT1G09970.2	31	1	2	0.0216013	640.828	1280.65	1280.64	3.69	0.00473	34	27	K.SKESVMEIVDK.K	[904-914]
	High	Unambiguous	[K].SKESVmEIVDK.[K]	M6(Oxidation)	2	AT1G09970.1; AT1G09970.2	35	1	2	0.00942718	640.828	1280.65	1280.64	3.41	0.00436	34	27	K.SKESVMEIVDK.K	[904-914]
AT2G17265.1	homoserine kinase	2	1	1	1	1	370	38.5	8.29	44
	Confidence	PSM Ambiguity	Annotated Sequence	Modifications	# Proteins	Protein Accessions	Ions Score	# Missed Cleavages	Charge	Expectation Value	m/z [Da]	MH+ [Da]	Theo. MH+ [Da]	DeltaM [ppm]	Deltam/z [Da]	Identity Strict	Identity Relaxed	Sequences in Protein	Positions in Protein	PSM Modification Positions in Protein
	High	Unambiguous	[R].LVNSVSR.[-]		1	AT2G17265.1	44	0	2	0.000788921	387.727	774.446	774.447	-0.4	-0.00031	32	25	R.LVNSVSR.-	[364-370]
AT1G68410.1	Protein phosphatase 2C family protein	1	1	1	1	1	436	47	8.25	42
	Confidence	PSM Ambiguity	Annotated Sequence	Modifications	# Proteins	Protein Accessions	Ions Score	# Missed Cleavages	Charge	Expectation Value	m/z [Da]	MH+ [Da]	Theo. MH+ [Da]	DeltaM [ppm]	Deltam/z [Da]	Identity Strict	Identity Relaxed	Sequences in Protein	Positions in Protein	PSM Modification Positions in Protein
	High	Unambiguous	[R].cILDTK.[G]	C1(Carbamidomethyl)	1	AT1G68410.1	42	0	2	0.001179	375.197	749.386	749.386	-0.27	-0.00021	32	25	R.CILDTK.G	[160-165]
ATCG00270.1	photosystem II reaction center protein D	4	1	1	1	1	353	39.5	5.74	40
	Confidence	PSM Ambiguity	Annotated Sequence	Modifications	# Proteins	Protein Accessions	Ions Score	# Missed Cleavages	Charge	Expectation Value	m/z [Da]	MH+ [Da]	Theo. MH+ [Da]	DeltaM [ppm]	Deltam/z [Da]	Identity Strict	Identity Relaxed	Sequences in Protein	Positions in Protein	PSM Modification Positions in Protein
	High	Unambiguous	[R].AAEDPEFETFYTK.[N]		1	ATCG00270.1	40	0	2	0.00315097	774.35	1547.69	1547.69	0.78	0.0012	35	28	R.AAEDPEFETFYTK.N	[306-318]
AT4G10340.1	light harvesting complex of photosystem II 5	4	1	1	1	1	280	30.1	6.37	40
	Confidence	PSM Ambiguity	Annotated Sequence	Modifications	# Proteins	Protein Accessions	Ions Score	# Missed Cleavages	Charge	Expectation Value	m/z [Da]	MH+ [Da]	Theo. MH+ [Da]	DeltaM [ppm]	Deltam/z [Da]	Identity Strict	Identity Relaxed	Sequences in Protein	Positions in Protein	PSM Modification Positions in Protein
	High	Unambiguous	[K].AVSETSDELAK.[W]		1	AT4G10340.1	40	0	2	0.00273692	575.286	1149.56	1149.56	0.44	0.0005	34	27	K.AVSETSDELAK.W	[51-61]
AT3G26060.2	Thioredoxin superfamily protein	8	1	1	1	1	217	23.8	9.51	39
	Confidence	PSM Ambiguity	Annotated Sequence	Modifications	# Proteins	Protein Accessions	Ions Score	# Missed Cleavages	Charge	Expectation Value	m/z [Da]	MH+ [Da]	Theo. MH+ [Da]	DeltaM [ppm]	Deltam/z [Da]	Identity Strict	Identity Relaxed	Sequences in Protein	Positions in Protein	PSM Modification Positions in Protein
	High	Unambiguous	[K].AGAEVIGISGDDSASHK.[A]		2	AT3G26060.1; AT3G26060.2	39	0	3	0.00454166	538.597	1613.78	1613.78	0.27	0.00044	35	28	K.AGAEVIGISGDDSASHK.A	[129-145]
AT3G15520.1	Cyclophilin-like peptidyl-prolyl cis-trans isomerase family protein	3	1	1	1	1	466	50.5	7.06	36
	Confidence	PSM Ambiguity	Annotated Sequence	Modifications	# Proteins	Protein Accessions	Ions Score	# Missed Cleavages	Charge	Expectation Value	m/z [Da]	MH+ [Da]	Theo. MH+ [Da]	DeltaM [ppm]	Deltam/z [Da]	Identity Strict	Identity Relaxed	Sequences in Protein	Positions in Protein	PSM Modification Positions in Protein
	High	Unambiguous	[R].KPYGTmESNVKK.[A]	M6(Oxidation)	1	AT3G15520.1	36	1	3	0.00642403	466.575	1397.71	1397.71	0.1	0.00014	34	27	R.KPYGTMESNVKK.A	[161-172]
AT1G06680.1	photosystem II subunit P-1	2	1	1	1	1	263	28.1	7.39	33
	Confidence	PSM Ambiguity	Annotated Sequence	Modifications	# Proteins	Protein Accessions	Ions Score	# Missed Cleavages	Charge	Expectation Value	m/z [Da]	MH+ [Da]	Theo. MH+ [Da]	DeltaM [ppm]	Deltam/z [Da]	Identity Strict	Identity Relaxed	Sequences in Protein	Positions in Protein	PSM Modification Positions in Protein
	High	Unambiguous	[K].VQVPAK.[W]		2	AT1G06680.2; AT1G06680.1	33	0	2	0.00212664	321.203	641.398	641.398	-0.17	-0.00011	26	19	K.VQVPAK.W	[105-110]
AT2G20890.1	photosystem II reaction center PSB29 protein	3	1	1	1	1	300	33.8	9.13	29
	Confidence	PSM Ambiguity	Annotated Sequence	Modifications	# Proteins	Protein Accessions	Ions Score	# Missed Cleavages	Charge	Expectation Value	m/z [Da]	MH+ [Da]	Theo. MH+ [Da]	DeltaM [ppm]	Deltam/z [Da]	Identity Strict	Identity Relaxed	Sequences in Protein	Positions in Protein	PSM Modification Positions in Protein
	High	Unambiguous	[R].FFAVGLFR.[L]		1	AT2G20890.1	29	0	2	0.0117686	478.771	956.536	956.535	0.14	0.00013	29	22	R.FFAVGLFR.L	[202-209]
AT2G21520.2	Sec14p-like phosphatidylinositol transfer family protein	1	1	1	1	1	637	72.1	8.62	28
	Confidence	PSM Ambiguity	Annotated Sequence	Modifications	# Proteins	Protein Accessions	Ions Score	# Missed Cleavages	Charge	Expectation Value	m/z [Da]	MH+ [Da]	Theo. MH+ [Da]	DeltaM [ppm]	Deltam/z [Da]	Identity Strict	Identity Relaxed	Sequences in Protein	Positions in Protein	PSM Modification Positions in Protein
	Medium	Unambiguous	[K].SFLDPK.[T]		13	AT4G34580.1; AT4G39170.2; AT2G21540.3; AT2G21540.1; AT4G39180.1; AT2G18180.1; AT4G36490.1; AT2G21520.1; AT1G19650.2; AT4G39180.2; AT2G21520.2; AT4G39170.1; AT1G19650.1	28	0	2	0.032906	353.692	706.378	706.377	0.38	0.00027	33	26	K.SFLDPK.T	[288-293]
AT1G44094.1	unknown protein; Has 30201 Blast hits to 17322 proteins in 780 species: Archae - 12; Bacteria - 1396; Metazoa - 17338; Fungi - 3422; Plants - 5037; Viruses - 0; Other Eukaryotes - 2996 (source: NCBI BLink).	15	1	1	1	1	40	4.8	10.29	28
	Confidence	PSM Ambiguity	Annotated Sequence	Modifications	# Proteins	Protein Accessions	Ions Score	# Missed Cleavages	Charge	Expectation Value	m/z [Da]	MH+ [Da]	Theo. MH+ [Da]	DeltaM [ppm]	Deltam/z [Da]	Identity Strict	Identity Relaxed	Sequences in Protein	Positions in Protein	PSM Modification Positions in Protein
	Medium	Selected	[K].LEGGLR.[F]		1	AT1G44094.1	28	0	2	0.0369953	322.69	644.373	644.373	0.24	0.00016	33	26	K.LEGGLR.F	[24-29]
ATCG00170.1	DNA-directed RNA polymerase family protein	1	1	1	1	1	1376	156.3	9.36	25
	Confidence	PSM Ambiguity	Annotated Sequence	Modifications	# Proteins	Protein Accessions	Ions Score	# Missed Cleavages	Charge	Expectation Value	m/z [Da]	MH+ [Da]	Theo. MH+ [Da]	DeltaM [ppm]	Deltam/z [Da]	Identity Strict	Identity Relaxed	Sequences in Protein	Positions in Protein	PSM Modification Positions in Protein
	Medium	Unambiguous	[R].NQDLGIGLVNR.[L]		1	ATCG00170.1	25	0	3	0.0379849	400.223	1198.65	1198.65	-0.2	-0.00024	31	24	R.NQDLGIGLVNR.L	[266-276]
AT3G15120.1	P-loop containing nucleoside triphosphate hydrolases superfamily protein	0	1	1	1	1	1954	214.5	5.54	21
	Confidence	PSM Ambiguity	Annotated Sequence	Modifications	# Proteins	Protein Accessions	Ions Score	# Missed Cleavages	Charge	Expectation Value	m/z [Da]	MH+ [Da]	Theo. MH+ [Da]	DeltaM [ppm]	Deltam/z [Da]	Identity Strict	Identity Relaxed	Sequences in Protein	Positions in Protein	PSM Modification Positions in Protein
	Medium	Unambiguous	[K].KPVDVK.[E]		1	AT3G15120.1	21	0	2	0.0452233	343.216	685.424	685.424	-0.04	-3e-05	27	20	K.KPVDVK.E	[169-174]

## Sheet: PsbO band_MAL
Accession	Description	Coverage [%]	# Peptides	# PSMs	# Unique Peptides	# Protein Groups	# AAs	MW [kDa]	calc. pI	Score Mascot: A6 Mascot	Modifications
AT5G66570.1	PS II oxygen-evolving complex 1	73	39	197	17	1	332	35.1	5.66	6419
	Confidence	PSM Ambiguity	Annotated Sequence	Modifications	# Proteins	Protein Accessions	Ions Score	# Missed Cleavages	Charge	Expectation Value	m/z [Da]	MH+ [Da]	Theo. MH+ [Da]	DeltaM [ppm]	Deltam/z [Da]	Identity Strict	Identity Relaxed	Sequences in Protein	Positions in Protein	PSM Modification Positions in Protein
	Medium	Unambiguous	[K].VPKDVKIQGVWYGQLE.[-]		1	AT5G66570.1	32	2	3	0.0107993	620.34	1859.01	1859.01	-0.15	-0.00027	32	25	K.VPKDVKIQGVWYGQLE.-	[317-332]
	High	Unambiguous	[R].GGSTGYDNAVALPAGGR.[G]		2	AT3G50820.1; AT5G66570.1	56	0	2	7.24324e-05	781.882	1562.76	1562.76	0.36	0.00056	34	27	R.GGSTGYDNAVALPAGGR.G	[248-264]
	High	Unambiguous	[K].FLVPSYR.[G]		2	AT3G50820.1; AT5G66570.1	49	0	2	0.000156053	441.247	881.488	881.488	-0.17	-0.00015	31	24	K.FLVPSYR.G	[231-237]
	High	Unambiguous	[K].KFcFEPTSFTVK.[A]	C3(Carbamidomethyl)	2	AT3G50820.1; AT5G66570.1	37	1	3	0.00588768	497.584	1490.74	1490.73	0.33	0.0005	34	27	K.KFCFEPTSFTVK.A	[135-146]
	High	Unambiguous	[K].FLVPSYR.[G]		2	AT3G50820.1; AT5G66570.1	49	0	2	0.000160425	441.247	881.487	881.488	-0.31	-0.00028	31	24	K.FLVPSYR.G	[231-237]
	High	Unambiguous	[K].KFcFEPTSFTVK.[A]	C3(Carbamidomethyl)	2	AT3G50820.1; AT5G66570.1	76	1	2	6.64189e-07	745.87	1490.73	1490.73	-0.42	-0.00062	34	27	K.KFCFEPTSFTVK.A	[135-146]
	Medium	Unambiguous	[K].VPKDVKIQGVWYGQLE.[-]		1	AT5G66570.1	28	2	3	0.021874	620.34	1859.01	1859.01	-0.11	-0.00021	31	24	K.VPKDVKIQGVWYGQLE.-	[317-332]
	High	Unambiguous	[K].FLVPSYR.[G]		2	AT3G50820.1; AT5G66570.1	46	0	2	0.000330576	441.248	881.488	881.488	-0.1	-9e-05	31	24	K.FLVPSYR.G	[231-237]
	High	Unambiguous	[K].EEDGIDYAAVTVQLPGGER.[V]		2	AT3G50820.1; AT5G66570.1	112	0	2	2.6033e-10	1009.99	2018.97	2018.97	0.17	0.00034	36	29	K.EEDGIDYAAVTVQLPGGER.V	[190-208]
	High	Unambiguous	[K].GTGTANQcPTIDGGSETFSFKPGK.[Y]	C8(Carbamidomethyl)	1	AT5G66570.1	79	0	3	5.13683e-07	819.716	2457.13	2457.14	-0.05	-0.00011	36	29	K.GTGTANQCPTIDGGSETFSFKPGK.Y	[107-130]
	Medium	Unambiguous	[K].SKPETGEVIGVFESLQPSDTDLGAK.[V]		2	AT3G50820.1; AT5G66570.1	34	0	3	0.0143521	868.773	2604.31	2604.3	0.17	0.00043	35	28	K.SKPETGEVIGVFESLQPSDTDLGAK.V	[292-316]
	High	Unambiguous	[K].KFcFEPTSFTVK.[A]	C3(Carbamidomethyl)	2	AT3G50820.1; AT5G66570.1	39	1	3	0.00339631	497.583	1490.74	1490.73	0.13	0.00019	34	27	K.KFCFEPTSFTVK.A	[135-146]
	High	Unambiguous	[K].FLVPSYR.[G]		2	AT3G50820.1; AT5G66570.1	49	0	2	0.000161165	441.247	881.487	881.488	-0.69	-0.00061	31	24	K.FLVPSYR.G	[231-237]
	High	Unambiguous	[K].FcFEPTSFTVK.[A]	C2(Carbamidomethyl)	2	AT3G50820.1; AT5G66570.1	38	0	2	0.00429681	681.823	1362.64	1362.64	-0.24	-0.00032	34	27	K.FCFEPTSFTVK.A	[136-146]
	High	Unambiguous	[K].KFcFEPTSFTVK.[A]	C3(Carbamidomethyl)	2	AT3G50820.1; AT5G66570.1	79	1	2	3.55731e-07	745.871	1490.74	1490.73	0.11	0.00017	34	27	K.KFCFEPTSFTVK.A	[135-146]
	High	Unambiguous	[K].FcFEPTSFTVKADSVSK.[N]	C2(Carbamidomethyl)	2	AT3G50820.1; AT5G66570.1	61	1	3	3.4698e-05	650.648	1949.93	1949.93	-0.35	-0.00068	36	29	K.FCFEPTSFTVKADSVSK.N	[136-152]
	High	Unambiguous	[K].FcFEPTSFTVKADSVSK.[N]	C2(Carbamidomethyl)	2	AT3G50820.1; AT5G66570.1	72	1	2	2.43302e-06	975.471	1949.93	1949.93	0.65	0.00127	35	28	K.FCFEPTSFTVKADSVSK.N	[136-152]
	High	Unambiguous	[K].KFcFEPTSFTVK.[A]	C3(Carbamidomethyl)	2	AT3G50820.1; AT5G66570.1	39	1	3	0.00355407	497.583	1490.74	1490.73	0.07	0.0001	34	27	K.KFCFEPTSFTVK.A	[135-146]
	Medium	Unambiguous	[K].NTAASVGEITLK.[IV]		2	AT3G50820.1; AT5G66570.1	27	0	2	0.0365111	602.334	1203.66	1203.66	0.79	0.00095	33	26	K.NTAASVGEITLK.V	[277-288]
	High	Unambiguous	[R].GGSTGYDNAVALPAGGR.[G]		2	AT3G50820.1; AT5G66570.1	60	0	2	3.44081e-05	781.88	1562.75	1562.76	-0.81	-0.00127	34	27	R.GGSTGYDNAVALPAGGR.G	[248-264]
	Medium	Unambiguous	[R].GSSFLDPK.[G]		2	AT3G50820.1; AT5G66570.1	30	0	2	0.0173252	425.718	850.429	850.431	-1.07	-0.00091	32	25	R.GSSFLDPK.G	[238-245]
	High	Unambiguous	[K].GTGTANQcPTIDGGSETFSFKPGK.[Y]	C8(Carbamidomethyl)	1	AT5G66570.1	102	0	3	3.07708e-09	819.716	2457.13	2457.14	-0.32	-0.00078	36	29	K.GTGTANQCPTIDGGSETFSFKPGK.Y	[107-130]
	High	Unambiguous	[K].NTAASVGEITLK.[IV]		2	AT3G50820.1; AT5G66570.1	59	0	2	2.28295e-05	602.332	1203.66	1203.66	-0.33	-0.0004	33	26	K.NTAASVGEITLK.V	[277-288]
	High	Unambiguous	[R].GGSTGYDNAVALPAGGR.[G]		2	AT3G50820.1; AT5G66570.1	48	0	2	0.000404513	781.882	1562.76	1562.76	0.36	0.00056	34	27	R.GGSTGYDNAVALPAGGR.G	[248-264]
	High	Unambiguous	[K].NTAASVGEITLKVTK.[S]		1	AT5G66570.1	71	1	2	8.59653e-07	766.435	1531.86	1531.87	-1.97	-0.00302	30	23	K.NTAASVGEITLKVTK.S	[277-291]
	High	Unambiguous	[K].GTGTANQcPTIDGGSETFSFKPGK.[Y]	C8(Carbamidomethyl)	1	AT5G66570.1	108	0	3	6.45201e-10	819.716	2457.13	2457.14	-0.12	-0.0003	36	29	K.GTGTANQCPTIDGGSETFSFKPGK.Y	[107-130]
	High	Unambiguous	[K].NTAASVGEITLKVTK.[S]		1	AT5G66570.1	62	1	3	4.98291e-06	511.295	1531.87	1531.87	0.38	0.00059	29	22	K.NTAASVGEITLKVTK.S	[277-291]
	High	Unambiguous	[R].GSSFLDPK.[G]		2	AT3G50820.1; AT5G66570.1	32	0	2	0.0116666	425.719	850.431	850.431	0.05	4e-05	32	26	R.GSSFLDPK.G	[238-245]
	High	Unambiguous	[K].GTGTANQcPTIDGGSETFSFKPGK.[Y]	C8(Carbamidomethyl)	1	AT5G66570.1	106	0	2	1.16659e-09	1229.07	2457.14	2457.14	0.24	0.0006	36	29	K.GTGTANQCPTIDGGSETFSFKPGK.Y	[107-130]
	High	Unambiguous	[K].NTAASVGEITLK.[IV]		2	AT3G50820.1; AT5G66570.1	63	0	2	9.19527e-06	602.332	1203.66	1203.66	-0.28	-0.00033	33	26	K.NTAASVGEITLK.V	[277-288]
	High	Unambiguous	[K].IQGVWYGQLE.[-]		1	AT5G66570.1	39	0	2	0.00320987	596.804	1192.6	1192.6	0.14	0.00016	33	26	K.IQGVWYGQLE.-	[323-332]
	High	Unambiguous	[K].KFcFEPTSFTVKADSVSK.[N]	C3(Carbamidomethyl)	2	AT3G50820.1; AT5G66570.1	118	2	2	5.25613e-11	1039.52	2078.04	2078.03	2.26	0.00469	35	28	K.KFCFEPTSFTVKADSVSK.N	[135-152]
	High	Unambiguous	[K].QLDASGKPDSFTGKFLVPSYR.[G]		1	AT5G66570.1	48	1	4	0.000362193	579.052	2313.19	2313.19	0.03	7e-05	33	26	K.QLDASGKPDSFTGKFLVPSYR.G	[217-237]
	Medium	Unambiguous	[K].GTGTANQcPTIDGGSETFSFKPGK.[Y]	C8(Carbamidomethyl)	1	AT5G66570.1	34	0	3	0.0176165	819.717	2457.14	2457.14	0.2	0.0005	36	29	K.GTGTANQCPTIDGGSETFSFKPGK.Y	[107-130]
	High	Unambiguous	[K].QLDASGKPDSFTGKFLVPSYR.[G]		1	AT5G66570.1	59	1	3	3.42185e-05	771.734	2313.19	2313.19	-0.01	-3e-05	34	27	K.QLDASGKPDSFTGKFLVPSYR.G	[217-237]
	High	Unambiguous	[K].FLVPSYR.[G]		2	AT3G50820.1; AT5G66570.1	49	0	2	0.000197886	441.248	881.488	881.488	0.07	6e-05	32	25	K.FLVPSYR.G	[231-237]
	High	Unambiguous	[K].KFcFEPTSFTVKADSVSK.[N]	C3(Carbamidomethyl)	2	AT3G50820.1; AT5G66570.1	51	2	4	0.000274854	520.263	2078.03	2078.03	0.7	0.00146	35	28	K.KFCFEPTSFTVKADSVSK.N	[135-152]
	High	Unambiguous	[K].FLVPSYR.[G]		2	AT3G50820.1; AT5G66570.1	45	0	2	0.000562497	441.249	881.49	881.488	1.14	0.00101	32	25	K.FLVPSYR.G	[231-237]
	High	Unambiguous	[K].KFcFEPTSFTVKADSVSK.[N]	C3(Carbamidomethyl)	2	AT3G50820.1; AT5G66570.1	92	2	3	2.05061e-08	693.347	2078.03	2078.03	0.16	0.00034	35	28	K.KFCFEPTSFTVKADSVSK.N	[135-152]
	High	Unambiguous	[K].FLVPSYR.[G]		2	AT3G50820.1; AT5G66570.1	49	0	2	0.000160056	441.247	881.488	881.488	-0.21	-0.00018	31	24	K.FLVPSYR.G	[231-237]
	Medium	Unambiguous	[K].SKPETGEVIGVFESLQPSDTDLGAKVPKDVK.[I]		2	AT3G50820.1; AT5G66570.1	31	2	4	0.0157773	818.431	3270.7	3270.71	-0.51	-0.00166	32	25	K.SKPETGEVIGVFESLQPSDTDLGAKVPKDVK.I	[292-322]
	High	Unambiguous	[K].FcFEPTSFTVK.[A]	C2(Carbamidomethyl)	2	AT3G50820.1; AT5G66570.1	34	0	2	0.0111339	681.824	1362.64	1362.64	0.03	4e-05	34	27	K.FCFEPTSFTVK.A	[136-146]
	High	Unambiguous	[K].GTGTANQcPTIDGGSETFSFKPGK.[Y]	C8(Carbamidomethyl)	1	AT5G66570.1	107	0	3	1.00501e-09	819.717	2457.14	2457.14	0.03	7e-05	36	29	K.GTGTANQCPTIDGGSETFSFKPGK.Y	[107-130]
	High	Unambiguous	[K].FLVPSYR.[G]		2	AT3G50820.1; AT5G66570.1	49	0	2	0.000154622	441.248	881.488	881.488	-0.14	-0.00012	31	24	K.FLVPSYR.G	[231-237]
	High	Unambiguous	[K].NTAASVGEITLK.[IV]		2	AT3G50820.1; AT5G66570.1	47	0	2	0.000430948	602.333	1203.66	1203.66	0.69	0.00083	33	26	K.NTAASVGEITLK.V	[277-288]
	High	Unambiguous	[R].GGSTGYDNAVALPAGGR.[G]		2	AT3G50820.1; AT5G66570.1	64	0	2	1.02892e-05	781.882	1562.76	1562.76	0.13	0.0002	34	27	R.GGSTGYDNAVALPAGGR.G	[248-264]
	Medium	Unambiguous	[K].RLTYDEIQSK.[T]		2	AT3G50820.1; AT5G66570.1	32	1	2	0.0165626	626.831	1252.66	1252.65	0.9	0.00113	34	27	K.RLTYDEIQSK.T	[91-100]
	High	Unambiguous	[R].VPFLFTVK.[Q]		2	AT3G50820.1; AT5G66570.1	51	0	2	5.32526e-05	475.789	950.571	950.571	0.2	0.00019	27	21	R.VPFLFTVK.Q	[209-216]
	Medium	Unambiguous	[K].KFcFEPTSFTVK.[A]	C3(Carbamidomethyl)	2	AT3G50820.1; AT5G66570.1	28	1	2	0.0453202	745.87	1490.73	1490.73	-0.46	-0.00068	34	27	K.KFCFEPTSFTVK.A	[135-146]
	Medium	Unambiguous	[K].KFcFEPTSFTVK.[A]	C3(Carbamidomethyl)	2	AT3G50820.1; AT5G66570.1	30	1	3	0.0275148	497.583	1490.73	1490.73	-0.16	-0.00024	34	27	K.KFCFEPTSFTVK.A	[135-146]
	High	Unambiguous	[K].SKPETGEVIGVFESLQPSDTDLGAK.[V]		2	AT3G50820.1; AT5G66570.1	70	0	3	4.06078e-06	868.772	2604.3	2604.3	-0.16	-0.00042	35	28	K.SKPETGEVIGVFESLQPSDTDLGAK.V	[292-316]
	High	Unambiguous	[K].FcFEPTSFTVK.[A]	C2(Carbamidomethyl)	2	AT3G50820.1; AT5G66570.1	36	0	2	0.00733487	681.823	1362.64	1362.64	-0.33	-0.00044	34	27	K.FCFEPTSFTVK.A	[136-146]
	High	Unambiguous	[K].GTGTANQcPTIDGGSETFSFKPGK.[Y]	C8(Carbamidomethyl)	1	AT5G66570.1	102	0	3	3.2428e-09	819.717	2457.14	2457.14	0.18	0.00044	36	29	K.GTGTANQCPTIDGGSETFSFKPGK.Y	[107-130]
	High	Unambiguous	[K].NTAASVGEITLK.[IV]		2	AT3G50820.1; AT5G66570.1	62	0	2	1.38492e-05	602.333	1203.66	1203.66	0.74	0.00089	33	26	K.NTAASVGEITLK.V	[277-288]
	High	Unambiguous	[K].FLVPSYR.[G]		2	AT3G50820.1; AT5G66570.1	43	0	2	0.000838329	441.248	881.488	881.488	0.17	0.00015	32	25	K.FLVPSYR.G	[231-237]
	High	Unambiguous	[R].GGSTGYDNAVALPAGGR.[G]		2	AT3G50820.1; AT5G66570.1	41	0	2	0.00226893	781.881	1562.75	1562.76	-0.62	-0.00096	34	27	R.GGSTGYDNAVALPAGGR.G	[248-264]
	High	Unambiguous	[K].RLTYDEIQSK.[T]		2	AT3G50820.1; AT5G66570.1	45	1	2	0.000944158	626.831	1252.65	1252.65	0.27	0.00033	34	27	K.RLTYDEIQSK.T	[91-100]
	High	Unambiguous	[R].VPFLFTVK.[Q]		2	AT3G50820.1; AT5G66570.1	48	0	2	0.000111774	475.789	950.571	950.571	0.26	0.00025	27	21	R.VPFLFTVK.Q	[209-216]
	High	Unambiguous	[K].SKPETGEVIGVFESLQPSDTDLGAK.[V]		2	AT3G50820.1; AT5G66570.1	66	0	3	9.52281e-06	868.773	2604.3	2604.3	0.07	0.00019	35	28	K.SKPETGEVIGVFESLQPSDTDLGAK.V	[292-316]
	High	Unambiguous	[R].VPFLFTVK.[Q]		2	AT3G50820.1; AT5G66570.1	56	0	2	1.49397e-05	475.79	950.572	950.571	0.71	0.00067	27	21	R.VPFLFTVK.Q	[209-216]
	High	Unambiguous	[K].SKPETGEVIGVFESLQPSDTDLGAK.[V]		2	AT3G50820.1; AT5G66570.1	49	0	3	0.000447877	868.774	2604.31	2604.3	0.61	0.00159	35	28	K.SKPETGEVIGVFESLQPSDTDLGAK.V	[292-316]
	High	Unambiguous	[K].SKPETGEVIGVFESLQPSDTDLGAK.[V]		2	AT3G50820.1; AT5G66570.1	60	0	3	3.56477e-05	868.773	2604.31	2604.3	0.19	0.00049	35	28	K.SKPETGEVIGVFESLQPSDTDLGAK.V	[292-316]
	Medium	Unambiguous	[K].IQGVWYGQLE.[-]		1	AT5G66570.1	33	0	2	0.0140209	596.803	1192.6	1192.6	-0.02	-2e-05	34	27	K.IQGVWYGQLE.-	[323-332]
	High	Unambiguous	[K].FcFEPTSFTVK.[A]	C2(Carbamidomethyl)	2	AT3G50820.1; AT5G66570.1	50	0	2	0.000317063	681.823	1362.64	1362.64	-0.15	-0.0002	34	27	K.FCFEPTSFTVK.A	[136-146]
	High	Unambiguous	[K].FLVPSYR.[G]		2	AT3G50820.1; AT5G66570.1	43	0	2	0.000912881	441.248	881.489	881.488	0.31	0.00027	32	25	K.FLVPSYR.G	[231-237]
	High	Unambiguous	[K].NTAASVGEITLK.[IV]		2	AT3G50820.1; AT5G66570.1	49	0	2	0.00023287	602.335	1203.66	1203.66	1.7	0.00205	33	26	K.NTAASVGEITLK.V	[277-288]
	High	Unambiguous	[K].GTGTANQcPTIDGGSETFSFKPGK.[Y]	C8(Carbamidomethyl)	1	AT5G66570.1	79	0	3	6.25876e-07	819.716	2457.13	2457.14	-0.24	-0.0006	36	29	K.GTGTANQCPTIDGGSETFSFKPGK.Y	[107-130]
	High	Unambiguous	[R].GGSTGYDNAVALPAGGR.[G]		2	AT3G50820.1; AT5G66570.1	69	0	2	3.72239e-06	781.881	1562.75	1562.76	-0.62	-0.00096	34	27	R.GGSTGYDNAVALPAGGR.G	[248-264]
	High	Unambiguous	[R].VPFLFTVK.[Q]		2	AT3G50820.1; AT5G66570.1	41	0	2	0.000471347	475.79	950.572	950.571	0.42	0.0004	27	21	R.VPFLFTVK.Q	[209-216]
	High	Unambiguous	[K].SKPETGEVIGVFESLQPSDTDLGAK.[V]		2	AT3G50820.1; AT5G66570.1	58	0	3	6.64434e-05	868.773	2604.3	2604.3	-0.07	-0.00018	35	28	K.SKPETGEVIGVFESLQPSDTDLGAK.V	[292-316]
	Medium	Unambiguous	[K].FcFEPTSFTVK.[A]	C2(Carbamidomethyl)	2	AT3G50820.1; AT5G66570.1	28	0	2	0.0463603	681.823	1362.64	1362.64	-0.24	-0.00032	34	27	K.FCFEPTSFTVK.A	[136-146]
	High	Unambiguous	[K].NTAASVGEITLK.[IV]		2	AT3G50820.1; AT5G66570.1	45	0	2	0.000680949	602.335	1203.66	1203.66	1.95	0.00235	33	26	K.NTAASVGEITLK.V	[277-288]
	High	Unambiguous	[R].VPFLFTVK.[Q]		2	AT3G50820.1; AT5G66570.1	41	0	2	0.000472433	475.789	950.571	950.571	0.26	0.00025	27	21	R.VPFLFTVK.Q	[209-216]
	High	Unambiguous	[K].KFcFEPTSFTVK.[A]	C3(Carbamidomethyl)	2	AT3G50820.1; AT5G66570.1	42	1	3	0.00209897	497.583	1490.74	1490.73	0.13	0.00019	34	27	K.KFCFEPTSFTVK.A	[135-146]
	High	Rejected	[R].LTYTLDEIEGPFEVASDGSVNFKEEDGIDYAAVTVQLPGGER.[V]		1	AT5G66570.1	38	1	3	0.0062351	1511.06	4531.16	4531.17	-0.19	-0.00087	36	29	R.LTYTLDEIEGPFEVASDGSVNFKEEDGIDYAAVTVQLPGGER.V	[167-208]
	Medium	Unambiguous	[K].IQGVWYGQLE.[-]		1	AT5G66570.1	28	0	2	0.0375395	596.804	1192.6	1192.6	0.14	0.00016	33	26	K.IQGVWYGQLE.-	[323-332]
	High	Unambiguous	[K].FLVPSYR.[G]		2	AT3G50820.1; AT5G66570.1	35	0	2	0.00461606	441.247	881.488	881.488	-0.21	-0.00018	31	24	K.FLVPSYR.G	[231-237]
	High	Unambiguous	[K].NTAASVGEITLK.[IV]		2	AT3G50820.1; AT5G66570.1	63	0	2	9.8544e-06	602.333	1203.66	1203.66	0.43	0.00052	33	26	K.NTAASVGEITLK.V	[277-288]
	High	Unambiguous	[K].GTGTANQcPTIDGGSETFSFKPGK.[Y]	C8(Carbamidomethyl)	1	AT5G66570.1	80	0	3	4.33274e-07	819.716	2457.13	2457.14	-0.1	-0.00024	36	29	K.GTGTANQCPTIDGGSETFSFKPGK.Y	[107-130]
	High	Unambiguous	[R].GGSTGYDNAVALPAGGR.[G]		2	AT3G50820.1; AT5G66570.1	65	0	2	8.63142e-06	781.881	1562.76	1562.76	-0.03	-5e-05	34	27	R.GGSTGYDNAVALPAGGR.G	[248-264]
	High	Unambiguous	[K].ENVKNTAASVGEITLKVTK.[S]		1	AT5G66570.1	42	2	4	0.000621797	501.285	2002.12	2002.12	0.01	1e-05	29	22	K.ENVKNTAASVGEITLKVTK.S	[273-291]
	High	Unambiguous	[K].FLVPSYR.[G]		2	AT3G50820.1; AT5G66570.1	49	0	2	0.000208168	441.248	881.488	881.488	0.04	4e-05	32	25	K.FLVPSYR.G	[231-237]
	High	Unambiguous	[R].VPFLFTVKQLDASGKPDSFTGK.[F]		1	AT5G66570.1	47	1	3	0.000286963	794.762	2382.27	2382.27	0.03	8e-05	32	25	R.VPFLFTVKQLDASGKPDSFTGK.F	[209-230]
	High	Unambiguous	[K].KFcFEPTSFTVK.[A]	C3(Carbamidomethyl)	2	AT3G50820.1; AT5G66570.1	36	1	3	0.00779089	497.583	1490.74	1490.73	0.05	7e-05	34	27	K.KFCFEPTSFTVK.A	[135-146]
	High	Unambiguous	[K].FLVPSYR.[G]		2	AT3G50820.1; AT5G66570.1	49	0	2	0.00019459	441.248	881.49	881.488	0.93	0.00082	32	25	K.FLVPSYR.G	[231-237]
	High	Unambiguous	[K].FcFEPTSFTVK.[A]	C2(Carbamidomethyl)	2	AT3G50820.1; AT5G66570.1	52	0	2	0.000181642	681.824	1362.64	1362.64	0.66	0.0009	34	27	K.FCFEPTSFTVK.A	[136-146]
	High	Unambiguous	[K].SKPETGEVIGVFESLQPSDTDLGAKVPK.[D]		2	AT3G50820.1; AT5G66570.1	63	1	3	9.66798e-06	976.846	2928.52	2928.52	0.45	0.00132	33	26	K.SKPETGEVIGVFESLQPSDTDLGAKVPK.D	[292-319]
	High	Unambiguous	[K].SKPETGEVIGVFESLQPSDTDLGAK.[V]		2	AT3G50820.1; AT5G66570.1	67	0	3	7.45522e-06	868.772	2604.3	2604.3	-0.42	-0.0011	35	28	K.SKPETGEVIGVFESLQPSDTDLGAK.V	[292-316]
	Medium	Unambiguous	[K].SKPETGEVIGVFESLQPSDTDLGAKVPKDVK.[I]		2	AT3G50820.1; AT5G66570.1	30	2	5	0.0170231	654.948	3270.71	3270.71	0.16	0.00053	32	25	K.SKPETGEVIGVFESLQPSDTDLGAKVPKDVK.I	[292-322]
	Medium	Unambiguous	[K].NTAASVGEITLK.[IV]		2	AT3G50820.1; AT5G66570.1	27	0	2	0.0416515	602.333	1203.66	1203.66	0.53	0.00064	33	26	K.NTAASVGEITLK.V	[277-288]
	High	Unambiguous	[K].FLVPSYR.[G]		2	AT3G50820.1; AT5G66570.1	49	0	2	0.000204369	441.248	881.488	881.488	0.24	0.00021	32	25	K.FLVPSYR.G	[231-237]
	High	Unambiguous	[K].GTGTANQcPTIDGGSETFSFKPGK.[Y]	C8(Carbamidomethyl)	1	AT5G66570.1	69	0	3	5.43647e-06	819.717	2457.14	2457.14	0.33	0.0008	36	29	K.GTGTANQCPTIDGGSETFSFKPGK.Y	[107-130]
	High	Unambiguous	[K].FcFEPTSFTVK.[A]	C2(Carbamidomethyl)	2	AT3G50820.1; AT5G66570.1	45	0	2	0.00089748	681.824	1362.64	1362.64	0.44	0.00059	34	27	K.FCFEPTSFTVK.A	[136-146]
	High	Unambiguous	[R].VPFLFTVK.[Q]		2	AT3G50820.1; AT5G66570.1	45	0	2	0.000203864	475.789	950.571	950.571	0.1	9e-05	27	21	R.VPFLFTVK.Q	[209-216]
	Medium	Unambiguous	[K].KFcFEPTSFTVK.[A]	C3(Carbamidomethyl)	2	AT3G50820.1; AT5G66570.1	31	1	3	0.0227765	497.583	1490.73	1490.73	-0.12	-0.00018	34	27	K.KFCFEPTSFTVK.A	[135-146]
	High	Unambiguous	[K].NTAASVGEITLK.[IV]		2	AT3G50820.1; AT5G66570.1	45	0	2	0.000718837	602.333	1203.66	1203.66	0.64	0.00076	33	26	K.NTAASVGEITLK.V	[277-288]
	High	Unambiguous	[K].FLVPSYR.[G]		2	AT3G50820.1; AT5G66570.1	49	0	2	0.00019205	441.248	881.488	881.488	0.14	0.00012	32	25	K.FLVPSYR.G	[231-237]
	High	Unambiguous	[K].GTGTANQcPTIDGGSETFSFKPGK.[Y]	C8(Carbamidomethyl)	1	AT5G66570.1	56	0	3	0.000108027	819.716	2457.13	2457.14	-0.39	-0.00097	36	29	K.GTGTANQCPTIDGGSETFSFKPGK.Y	[107-130]
	High	Unambiguous	[K].FcFEPTSFTVK.[A]	C2(Carbamidomethyl)	2	AT3G50820.1; AT5G66570.1	44	0	2	0.00113801	681.823	1362.64	1362.64	-0.19	-0.00026	34	27	K.FCFEPTSFTVK.A	[136-146]
	High	Unambiguous	[K].SKPETGEVIGVFESLQPSDTDLGAK.[V]		2	AT3G50820.1; AT5G66570.1	54	0	3	0.000150705	868.773	2604.3	2604.3	0.05	0.00013	35	28	K.SKPETGEVIGVFESLQPSDTDLGAK.V	[292-316]
	High	Unambiguous	[K].FLVPSYR.[G]		2	AT3G50820.1; AT5G66570.1	46	0	2	0.000311366	441.247	881.487	881.488	-0.52	-0.00046	31	24	K.FLVPSYR.G	[231-237]
	High	Unambiguous	[K].GTGTANQcPTIDGGSETFSFKPGK.[Y]	C8(Carbamidomethyl)	1	AT5G66570.1	88	0	3	6.72447e-08	819.716	2457.13	2457.14	-0.37	-0.00091	36	29	K.GTGTANQCPTIDGGSETFSFKPGK.Y	[107-130]
	High	Unambiguous	[K].SKPETGEVIGVFESLQPSDTDLGAK.[V]		2	AT3G50820.1; AT5G66570.1	68	0	3	5.57559e-06	868.773	2604.3	2604.3	-0.12	-0.0003	35	28	K.SKPETGEVIGVFESLQPSDTDLGAK.V	[292-316]
	High	Unambiguous	[K].FcFEPTSFTVK.[A]	C2(Carbamidomethyl)	2	AT3G50820.1; AT5G66570.1	40	0	2	0.00254694	681.823	1362.64	1362.64	-0.41	-0.00057	34	27	K.FCFEPTSFTVK.A	[136-146]
	Medium	Unambiguous	[K].IQGVWYGQLE.[-]		1	AT5G66570.1	30	0	2	0.0251314	596.804	1192.6	1192.6	0.03	4e-05	33	26	K.IQGVWYGQLE.-	[323-332]
	High	Unambiguous	[K].SKPETGEVIGVFESLQPSDTDLGAK.[V]		2	AT3G50820.1; AT5G66570.1	106	0	2	9.75642e-10	1302.66	2604.3	2604.3	-0.17	-0.00045	35	28	K.SKPETGEVIGVFESLQPSDTDLGAK.V	[292-316]
	High	Unambiguous	[K].SKPETGEVIGVFESLQPSDTDLGAK.[V]		2	AT3G50820.1; AT5G66570.1	56	0	4	9.55458e-05	651.831	2604.3	2604.3	-0.03	-8e-05	35	28	K.SKPETGEVIGVFESLQPSDTDLGAK.V	[292-316]
	High	Unambiguous	[K].SKPETGEVIGVFESLQPSDTDLGAK.[V]		2	AT3G50820.1; AT5G66570.1	43	0	3	0.00192732	868.775	2604.31	2604.3	0.8	0.00208	35	28	K.SKPETGEVIGVFESLQPSDTDLGAK.V	[292-316]
	High	Unambiguous	[K].FLVPSYR.[G]		2	AT3G50820.1; AT5G66570.1	49	0	2	0.000199122	441.248	881.489	881.488	0.83	0.00073	32	25	K.FLVPSYR.G	[231-237]
	High	Unambiguous	[K].SKPETGEVIGVFESLQPSDTDLGAK.[V]		2	AT3G50820.1; AT5G66570.1	67	0	3	8.26097e-06	868.773	2604.31	2604.3	0.19	0.00049	35	28	K.SKPETGEVIGVFESLQPSDTDLGAK.V	[292-316]
	High	Unambiguous	[K].FcFEPTSFTVK.[A]	C2(Carbamidomethyl)	2	AT3G50820.1; AT5G66570.1	46	0	2	0.000695653	681.823	1362.64	1362.64	-0.33	-0.00044	34	27	K.FCFEPTSFTVK.A	[136-146]
	High	Unambiguous	[K].ENVKNTAASVGEITLKVTK.[S]		1	AT5G66570.1	65	2	3	2.99394e-06	668.044	2002.12	2002.12	-0.1	-0.0002	29	22	K.ENVKNTAASVGEITLKVTK.S	[273-291]
	High	Unambiguous	[K].NTAASVGEITLK.[IV]		2	AT3G50820.1; AT5G66570.1	45	0	2	0.000673954	602.333	1203.66	1203.66	0.43	0.00052	33	26	K.NTAASVGEITLK.V	[277-288]
	Medium	Unambiguous	[K].RLTYDEIQSK.[T]		2	AT3G50820.1; AT5G66570.1	32	1	3	0.0179611	418.222	1252.65	1252.65	-0.11	-0.00014	34	27	K.RLTYDEIQSK.T	[91-100]
	High	Unambiguous	[K].RLTYDEIQSK.[T]		2	AT3G50820.1; AT5G66570.1	51	1	2	0.000243245	626.831	1252.65	1252.65	0.27	0.00033	34	27	K.RLTYDEIQSK.T	[91-100]
	Medium	Unambiguous	[K].TYmEVK.[G]	M3(Oxidation)	2	AT3G50820.1; AT5G66570.1	28	0	2	0.0126501	393.689	786.37	786.37	-0.19	-0.00015	28	21	K.TYMEVK.G	[101-106]
	Medium	Unambiguous	[K].TYmEVK.[G]	M3(Oxidation)	2	AT3G50820.1; AT5G66570.1	28	0	2	0.0127672	393.688	786.369	786.37	-0.46	-0.00036	28	21	K.TYMEVK.G	[101-106]
	Medium	Unambiguous	[K].TYmEVK.[G]	M3(Oxidation)	2	AT3G50820.1; AT5G66570.1	25	0	2	0.0295553	393.689	786.371	786.37	0.2	0.00016	29	22	K.TYMEVK.G	[101-106]
	Medium	Unambiguous	[K].QLDASGKPDSFTGK.[F]		1	AT5G66570.1	33	0	3	0.0148979	484.244	1450.72	1450.72	0.33	0.00048	34	27	K.QLDASGKPDSFTGK.F	[217-230]
	High	Unambiguous	[K].QLDASGKPDSFTGK.[F]		1	AT5G66570.1	72	0	2	1.67845e-06	725.864	1450.72	1450.72	0.95	0.00138	34	27	K.QLDASGKPDSFTGK.F	[217-230]
	High	Unambiguous	[K].QLDASGKPDSFTGK.[F]		1	AT5G66570.1	53	0	3	0.000150283	484.245	1450.72	1450.72	0.58	0.00085	34	27	K.QLDASGKPDSFTGK.F	[217-230]
	High	Unambiguous	[K].NAPPEFQNTK.[L]		1	AT5G66570.1	41	0	2	0.00163854	573.284	1145.56	1145.56	0.78	0.00089	33	26	K.NAPPEFQNTK.L	[153-162]
	Medium	Unambiguous	[K].TYmEVK.[G]	M3(Oxidation)	2	AT3G50820.1; AT5G66570.1	28	0	2	0.0160559	393.689	786.37	786.37	0.04	3e-05	29	22	K.TYMEVK.G	[101-106]
	High	Unambiguous	[K].QLDASGKPDSFTGK.[F]		1	AT5G66570.1	92	0	2	1.69798e-08	725.863	1450.72	1450.72	0.2	0.00029	34	27	K.QLDASGKPDSFTGK.F	[217-230]
	High	Unambiguous	[R].GDEEELVK.[E]		1	AT5G66570.1	40	0	2	0.00127198	459.725	918.443	918.441	0.89	0.00082	31	24	R.GDEEELVK.E	[265-272]
	High	Unambiguous	[K].NAPPEFQNTK.[L]		1	AT5G66570.1	35	0	2	0.0060454	573.284	1145.56	1145.56	1.26	0.00144	33	26	K.NAPPEFQNTK.L	[153-162]
	Medium	Unambiguous	[K].TYmEVK.[G]	M3(Oxidation)	2	AT3G50820.1; AT5G66570.1	28	0	2	0.016187	393.689	786.371	786.37	0.63	0.00049	30	23	K.TYMEVK.G	[101-106]
	High	Unambiguous	[K].RLTYDEIQSK.[T]		2	AT3G50820.1; AT5G66570.1	50	1	2	0.000249333	626.831	1252.65	1252.65	0.7	0.00088	34	27	K.RLTYDEIQSK.T	[91-100]
	High	Unambiguous	[K].RLTYDEIQSK.[T]		2	AT3G50820.1; AT5G66570.1	36	1	3	0.00724362	418.222	1252.65	1252.65	-0.53	-0.00066	34	27	K.RLTYDEIQSK.T	[91-100]
	Medium	Unambiguous	[K].TYmEVK.[G]	M3(Oxidation)	2	AT3G50820.1; AT5G66570.1	28	0	2	0.0166969	393.689	786.37	786.37	0.12	0.0001	29	22	K.TYMEVK.G	[101-106]
	Medium	Unambiguous	[K].TYmEVK.[G]	M3(Oxidation)	2	AT3G50820.1; AT5G66570.1	28	0	2	0.0158915	393.689	786.371	786.37	0.63	0.00049	30	23	K.TYMEVK.G	[101-106]
	High	Unambiguous	[K].ADSVSK.[N]		2	AT3G50820.1; AT5G66570.1	33	0	2	0.00497421	303.658	606.309	606.309	-0.22	-0.00013	30	23	K.ADSVSK.N	[147-152]
	High	Unambiguous	[K].ADSVSK.[N]		2	AT3G50820.1; AT5G66570.1	34	0	2	0.0045053	303.658	606.309	606.309	-0.07	-4e-05	30	23	K.ADSVSK.N	[147-152]
	High	Unambiguous	[K].ADSVSK.[N]		2	AT3G50820.1; AT5G66570.1	34	0	2	0.00384347	303.658	606.309	606.309	-0.07	-4e-05	30	23	K.ADSVSK.N	[147-152]
	High	Unambiguous	[K].ADSVSK.[N]		2	AT3G50820.1; AT5G66570.1	36	0	2	0.00265903	303.658	606.309	606.309	-0.12	-7e-05	30	23	K.ADSVSK.N	[147-152]
	Medium	Unambiguous	[K].ADSVSK.[N]		2	AT3G50820.1; AT5G66570.1	23	0	2	0.0506668	303.658	606.309	606.309	-0.07	-4e-05	30	23	K.ADSVSK.N	[147-152]
	High	Unambiguous	[K].NAPPEFQNTK.[L]		1	AT5G66570.1	32	0	3	0.0109465	382.524	1145.56	1145.56	-0.15	-0.00017	32	25	K.NAPPEFQNTK.L	[153-162]
	Medium	Unambiguous	[K].TYmEVK.[G]	M3(Oxidation)	2	AT3G50820.1; AT5G66570.1	24	0	2	0.0295185	393.689	786.37	786.37	-0.15	-0.00012	28	21	K.TYMEVK.G	[101-106]
	Medium	Unambiguous	[K].TYmEVK.[G]	M3(Oxidation)	2	AT3G50820.1; AT5G66570.1	28	0	2	0.0165778	393.689	786.371	786.37	0.32	0.00025	29	22	K.TYMEVK.G	[101-106]
	Medium	Unambiguous	[R].VPFLFTVK.[Q]		2	AT3G50820.1; AT5G66570.1	27	0	2	0.0145627	475.79	950.573	950.571	0.97	0.00092	28	21	R.VPFLFTVK.Q	[209-216]
	Medium	Unambiguous	[K].QLDASGKPDSFTGK.[F]		1	AT5G66570.1	27	0	3	0.0522287	484.245	1450.72	1450.72	0.67	0.00097	34	27	K.QLDASGKPDSFTGK.F	[217-230]
	High	Unambiguous	[R].GGSTGYDNAVALPAGGR.[G]		2	AT3G50820.1; AT5G66570.1	92	0	2	1.90078e-08	781.882	1562.76	1562.76	0.4	0.00062	34	27	R.GGSTGYDNAVALPAGGR.G	[248-264]
	High	Unambiguous	[R].GGSTGYDNAVALPAGGR.[G]		2	AT3G50820.1; AT5G66570.1	44	0	3	0.00107741	521.591	1562.76	1562.76	0.61	0.00096	34	27	R.GGSTGYDNAVALPAGGR.G	[248-264]
	High	Unambiguous	[K].GTGTANQcPTIDGGSETFSFKPGKYAGKK.[F]	C8(Carbamidomethyl)	1	AT5G66570.1	48	2	4	0.000712711	751.868	3004.45	3004.45	0.33	0.00098	36	29	K.GTGTANQCPTIDGGSETFSFKPGKYAGKK.F	[107-135]
	High	Unambiguous	[K].NAPPEFQNTKLMTR.[L]		1	AT5G66570.1	49	1	3	0.000361031	549.615	1646.83	1646.83	-0.37	-0.00062	34	27	K.NAPPEFQNTKLMTR.L	[153-166]
	High	Unambiguous	[R].GSSFLDPK.[G]		2	AT3G50820.1; AT5G66570.1	43	0	2	0.000990497	425.719	850.43	850.431	-0.06	-5e-05	32	25	R.GSSFLDPK.G	[238-245]
	High	Unambiguous	[K].ADSVSKNAPPEFQNTKLMTR.[L]		1	AT5G66570.1	40	2	4	0.00339136	559.286	2234.12	2234.12	-0.27	-0.0006	35	28	K.ADSVSKNAPPEFQNTKLMTR.L	[147-166]
	High	Unambiguous	[R].GGSTGYDNAVALPAGGR.[G]		2	AT3G50820.1; AT5G66570.1	76	0	2	6.36031e-07	781.882	1562.76	1562.76	0.09	0.00013	34	27	R.GGSTGYDNAVALPAGGR.G	[248-264]
	High	Unambiguous	[K].RLTYDEIQSKTYmEVK.[G]	M13(Oxidation)	2	AT3G50820.1; AT5G66570.1	65	2	3	1.12076e-05	674.008	2020.01	2020.01	0.67	0.00135	35	28	K.RLTYDEIQSKTYMEVK.G	[91-106]
	High	Unambiguous	[R].LTYDEIQSK.[T]		2	AT3G50820.1; AT5G66570.1	39	0	2	0.0033133	548.776	1096.55	1096.55	-2.96	-0.00325	34	27	R.LTYDEIQSK.T	[92-100]
	High	Unambiguous	[K].NTAASVGEITLK.[IV]		2	AT3G50820.1; AT5G66570.1	52	0	3	0.000126808	401.891	1203.66	1203.66	0.16	0.00019	33	26	K.NTAASVGEITLK.V	[277-288]
	High	Unambiguous	[R].GSSFLDPK.[G]		2	AT3G50820.1; AT5G66570.1	43	0	2	0.000967009	425.719	850.431	850.431	0.19	0.00016	32	25	R.GSSFLDPK.G	[238-245]
	High	Unambiguous	[K].GTGTANQcPTIDGGSETFSFKPGKYAGKK.[F]	C8(Carbamidomethyl)	1	AT5G66570.1	43	2	5	0.00205122	601.695	3004.44	3004.45	-0.21	-0.00062	36	29	K.GTGTANQCPTIDGGSETFSFKPGKYAGKK.F	[107-135]
	High	Unambiguous	[K].NAPPEFQNTKLMTR.[L]		1	AT5G66570.1	71	1	2	2.23488e-06	823.919	1646.83	1646.83	-0.61	-0.00101	34	27	K.NAPPEFQNTKLMTR.L	[153-166]
	High	Unambiguous	[K].TYmEVKGTGTANQcPTIDGGSETFSFKPGKYAGK.[K]	M3(Oxidation); C14(Carbamidomethyl)	1	AT5G66570.1	37	2	4	0.0104084	911.683	3643.71	3643.7	0.38	0.00138	37	30	K.TYMEVKGTGTANQCPTIDGGSETFSFKPGKYAGK.K	[101-134]
	Medium	Unambiguous	[R].GGSTGYDNAVALPAGGRGDEEELVK.[E]		1	AT5G66570.1	34	1	3	0.0191241	821.4	2462.19	2462.18	0.88	0.00217	36	29	R.GGSTGYDNAVALPAGGRGDEEELVK.E	[248-272]
	High	Unambiguous	[K].GTGTANQcPTIDGGSETFSFKPGKYAGK.[K]	C8(Carbamidomethyl)	1	AT5G66570.1	44	1	4	0.00201881	719.844	2876.35	2876.35	0.25	0.00073	37	30	K.GTGTANQCPTIDGGSETFSFKPGKYAGK.K	[107-134]
	High	Unambiguous	[K].GTGTANQcPTIDGGSETFSFKPGKYAGK.[K]	C8(Carbamidomethyl)	1	AT5G66570.1	53	1	3	0.000256178	959.456	2876.35	2876.35	0.07	0.00019	37	30	K.GTGTANQCPTIDGGSETFSFKPGKYAGK.K	[107-134]
	High	Unambiguous	[K].NTAASVGEITLK.[IV]		2	AT3G50820.1; AT5G66570.1	70	0	2	1.84769e-06	602.333	1203.66	1203.66	0.38	0.00046	33	26	K.NTAASVGEITLK.V	[277-288]
	High	Unambiguous	[R].GGSTGYDNAVALPAGGRGDEEELVK.[E]		1	AT5G66570.1	56	1	2	0.000115553	1231.59	2462.17	2462.18	-1.07	-0.00263	36	29	R.GGSTGYDNAVALPAGGRGDEEELVK.E	[248-272]
	High	Unambiguous	[R].GSSFLDPK.[G]		2	AT3G50820.1; AT5G66570.1	62	0	2	1.22179e-05	425.719	850.43	850.431	-0.35	-0.0003	32	25	R.GSSFLDPK.G	[238-245]
	High	Unambiguous	[R].GGSTGYDNAVALPAGGR.[G]		2	AT3G50820.1; AT5G66570.1	73	0	2	1.33319e-06	781.883	1562.76	1562.76	0.67	0.00105	34	27	R.GGSTGYDNAVALPAGGR.G	[248-264]
	High	Unambiguous	[K].GRGGSTGYDNAVALPAGGRGDEEELVK.[E]		1	AT5G66570.1	54	2	3	0.000178077	892.438	2675.3	2675.3	-0.5	-0.00134	36	29	K.GRGGSTGYDNAVALPAGGRGDEEELVK.E	[246-272]
	High	Unambiguous	[R].GSSFLDPK.[G]		2	AT3G50820.1; AT5G66570.1	34	0	2	0.00780604	425.719	850.431	850.431	0.55	0.00047	32	25	R.GSSFLDPK.G	[238-245]
	High	Unambiguous	[K].RLTYDEIQSKTYMEVK.[G]		2	AT3G50820.1; AT5G66570.1	41	2	3	0.00234079	668.676	2004.01	2004.01	0.33	0.00065	34	27	K.RLTYDEIQSKTYMEVK.G	[91-106]
	High	Unambiguous	[R].GGSTGYDNAVALPAGGR.[G]		2	AT3G50820.1; AT5G66570.1	82	0	2	1.82316e-07	781.882	1562.76	1562.76	0.2	0.00032	34	27	R.GGSTGYDNAVALPAGGR.G	[248-264]
	High	Unambiguous	[K].GTGTANQcPTIDGGSETFSFKPGK.[Y]	C8(Carbamidomethyl)	1	AT5G66570.1	70	0	4	4.8548e-06	615.039	2457.14	2457.14	0.03	8e-05	36	29	K.GTGTANQCPTIDGGSETFSFKPGK.Y	[107-130]
	Medium	Unambiguous	[K].QLDASGKPDSFTGK.[F]		1	AT5G66570.1	30	0	3	0.0285715	484.244	1450.72	1450.72	0	-1e-05	34	27	K.QLDASGKPDSFTGK.F	[217-230]
	Medium	Unambiguous	[K].RLTYDEIQSK.[T]		2	AT3G50820.1; AT5G66570.1	33	1	2	0.0149519	626.83	1252.65	1252.65	-0.03	-3e-05	34	27	K.RLTYDEIQSK.T	[91-100]
	Medium	Unambiguous	[K].RLTYDEIQSK.[T]		2	AT3G50820.1; AT5G66570.1	31	1	3	0.0239164	418.223	1252.65	1252.65	-0.01	-2e-05	34	27	K.RLTYDEIQSK.T	[91-100]
	Medium	Unambiguous	[R].GDEEELVKENVK.[N]		1	AT5G66570.1	33	1	3	0.0140465	463.569	1388.69	1388.69	0.19	0.00027	34	27	R.GDEEELVKENVK.N	[265-276]
	High	Unambiguous	[R].GDEEELVKENVK.[N]		1	AT5G66570.1	77	1	2	5.9179e-07	694.849	1388.69	1388.69	-0.05	-7e-05	34	27	R.GDEEELVKENVK.N	[265-276]
	Medium	Unambiguous	[K].ADSVSKNAPPEFQNTKLmTR.[L]	M18(Oxidation)	1	AT5G66570.1	31	2	4	0.0291016	563.285	2250.12	2250.12	0.03	6e-05	35	28	K.ADSVSKNAPPEFQNTKLMTR.L	[147-166]
	High	Unambiguous	[K].NAPPEFQNTK.[L]		1	AT5G66570.1	36	0	2	0.0050911	573.284	1145.56	1145.56	1.1	0.00126	33	26	K.NAPPEFQNTK.L	[153-162]
	Medium	Unambiguous	[K].TYmEVK.[G]	M3(Oxidation)	2	AT3G50820.1; AT5G66570.1	25	0	2	0.0294993	393.689	786.372	786.37	0.94	0.00074	29	22	K.TYMEVK.G	[101-106]
	High	Unambiguous	[R].GDEEELVK.[E]		1	AT5G66570.1	43	0	2	0.000673723	459.725	918.443	918.441	0.76	0.00069	31	24	R.GDEEELVK.E	[265-272]
	Medium	Unambiguous	[K].TYMEVK.[G]		2	AT3G50820.1; AT5G66570.1	27	0	2	0.0397881	385.692	770.376	770.375	0.51	0.00039	32	25	K.TYMEVK.G	[101-106]
	High	Unambiguous	[K].RLTYDEIQSK.[T]		2	AT3G50820.1; AT5G66570.1	35	1	3	0.00933351	418.223	1252.65	1252.65	0.23	0.00029	34	27	K.RLTYDEIQSK.T	[91-100]
	Medium	Unambiguous	[K].QLDASGKPDSFTGK.[F]		1	AT5G66570.1	34	0	3	0.0123285	484.245	1450.72	1450.72	0.58	0.00085	34	27	K.QLDASGKPDSFTGK.F	[217-230]
	High	Unambiguous	[K].NAPPEFQNTK.[L]		1	AT5G66570.1	36	0	2	0.00545075	573.284	1145.56	1145.56	0.78	0.00089	33	26	K.NAPPEFQNTK.L	[153-162]
	High	Unambiguous	[R].LTYDEIQSK.[T]		2	AT3G50820.1; AT5G66570.1	34	0	2	0.00899801	548.78	1096.55	1096.55	0.65	0.00072	33	26	R.LTYDEIQSK.T	[92-100]
	High	Unambiguous	[K].ADSVSKNAPPEFQNTKLmTR.[L]	M18(Oxidation)	1	AT5G66570.1	60	2	3	3.25825e-05	750.711	2250.12	2250.12	0.05	0.00011	35	28	K.ADSVSKNAPPEFQNTKLMTR.L	[147-166]
	High	Unambiguous	[R].GSSFLDPKGR.[G]		2	AT3G50820.1; AT5G66570.1	39	1	2	0.00271818	532.281	1063.56	1063.55	1.01	0.00107	33	26	R.GSSFLDPKGR.G	[238-247]
	High	Unambiguous	[K].GRGGSTGYDNAVALPAGGR.[G]		2	AT3G50820.1; AT5G66570.1	46	1	3	0.000918066	592.631	1775.88	1775.88	-0.13	-0.00023	35	28	K.GRGGSTGYDNAVALPAGGR.G	[246-264]
	High	Unambiguous	[K].GRGGSTGYDNAVALPAGGR.[G]		2	AT3G50820.1; AT5G66570.1	108	1	2	5.88144e-10	888.443	1775.88	1775.88	0	0	35	28	K.GRGGSTGYDNAVALPAGGR.G	[246-264]
	High	Unambiguous	[K].NAPPEFQNTKLmTR.[L]	M12(Oxidation)	1	AT5G66570.1	36	1	3	0.00765408	554.947	1662.83	1662.83	0.05	8e-05	34	27	K.NAPPEFQNTKLMTR.L	[153-166]
	High	Unambiguous	[R].LTYDEIQSK.[T]		2	AT3G50820.1; AT5G66570.1	52	0	2	0.000152226	548.78	1096.55	1096.55	0.43	0.00047	33	26	R.LTYDEIQSK.T	[92-100]
	High	Unambiguous	[R].GSSFLDPKGR.[G]		2	AT3G50820.1; AT5G66570.1	36	1	3	0.00560652	355.189	1063.55	1063.55	-0.06	-6e-05	33	26	R.GSSFLDPKGR.G	[238-247]
	High	Unambiguous	[R].GDEEELVKENVK.[N]		1	AT5G66570.1	50	1	3	0.000258444	463.569	1388.69	1388.69	0.17	0.00024	34	27	R.GDEEELVKENVK.N	[265-276]
	High	Unambiguous	[K].QLDASGKPDSFTGK.[F]		1	AT5G66570.1	43	0	3	0.00138852	484.244	1450.72	1450.72	0.27	0.00039	34	27	K.QLDASGKPDSFTGK.F	[217-230]
	High	Unambiguous	[K].NAPPEFQNTKLmTR.[L]	M12(Oxidation)	1	AT5G66570.1	56	1	2	7.90179e-05	831.916	1662.83	1662.83	-0.51	-0.00085	34	27	K.NAPPEFQNTKLMTR.L	[153-166]
	Medium	Unambiguous	[K].GRGGSTGYDNAVALPAGGR.[G]		2	AT3G50820.1; AT5G66570.1	31	1	3	0.0255285	592.631	1775.88	1775.88	-0.06	-0.0001	35	28	K.GRGGSTGYDNAVALPAGGR.G	[246-264]
	High	Unambiguous	[K].RLTYDEIQSK.[T]		2	AT3G50820.1; AT5G66570.1	50	1	2	0.000257451	626.83	1252.65	1252.65	-0.12	-0.00016	34	27	K.RLTYDEIQSK.T	[91-100]
	Medium	Unambiguous	[K].NAPPEFQNTKLmTR.[L]	M12(Oxidation)	1	AT5G66570.1	30	1	3	0.026938	554.948	1662.83	1662.83	0.23	0.00039	34	27	K.NAPPEFQNTKLMTR.L	[153-166]
	High	Unambiguous	[R].LTYDEIQSK.[T]		2	AT3G50820.1; AT5G66570.1	40	0	2	0.00202854	548.78	1096.55	1096.55	0.49	0.00053	33	26	R.LTYDEIQSK.T	[92-100]
	High	Unambiguous	[R].GDEEELVKENVK.[N]		1	AT5G66570.1	76	1	2	6.92176e-07	694.848	1388.69	1388.69	-0.36	-0.00049	34	27	R.GDEEELVKENVK.N	[265-276]
	Medium	Unambiguous	[R].GSSFLDPKGR.[G]		2	AT3G50820.1; AT5G66570.1	31	1	3	0.0177532	355.189	1063.55	1063.55	-0.23	-0.00025	33	26	R.GSSFLDPKGR.G	[238-247]
AT3G50820.1	photosystem II subunit O-2	73	42	195	20	1	331	35	6.16	6382
	Confidence	PSM Ambiguity	Annotated Sequence	Modifications	# Proteins	Protein Accessions	Ions Score	# Missed Cleavages	Charge	Expectation Value	m/z [Da]	MH+ [Da]	Theo. MH+ [Da]	DeltaM [ppm]	Deltam/z [Da]	Identity Strict	Identity Relaxed	Sequences in Protein	Positions in Protein	PSM Modification Positions in Protein
	High	Unambiguous	[R].GGSTGYDNAVALPAGGR.[G]		2	AT3G50820.1; AT5G66570.1	56	0	2	7.24324e-05	781.882	1562.76	1562.76	0.36	0.00056	34	27	R.GGSTGYDNAVALPAGGR.G	[247-263]
	High	Unambiguous	[K].FLVPSYR.[G]		2	AT3G50820.1; AT5G66570.1	49	0	2	0.000156053	441.247	881.488	881.488	-0.17	-0.00015	31	24	K.FLVPSYR.G	[230-236]
	High	Unambiguous	[K].FKEEDGIDYAAVTVQLPGGER.[V]		1	AT3G50820.1	64	1	3	1.49092e-05	765.381	2294.13	2294.13	-0.2	-0.00045	36	29	K.FKEEDGIDYAAVTVQLPGGER.V	[187-207]
	High	Unambiguous	[K].FKEEDGIDYAAVTVQLPGGER.[V]		1	AT3G50820.1	117	1	2	7.7898e-11	1147.57	2294.13	2294.13	-0.26	-0.0006	36	29	K.FKEEDGIDYAAVTVQLPGGER.V	[187-207]
	High	Unambiguous	[K].KFcFEPTSFTVK.[A]	C3(Carbamidomethyl)	2	AT3G50820.1; AT5G66570.1	37	1	3	0.00588768	497.584	1490.74	1490.73	0.33	0.0005	34	27	K.KFCFEPTSFTVK.A	[134-145]
	Medium	Unambiguous	[K].VPKDVKIQGVWYGQIE.[-]		1	AT3G50820.1	32	2	3	0.0107993	620.34	1859.01	1859.01	-0.15	-0.00027	32	25	K.VPKDVKIQGVWYGQIE.-	[316-331]
	High	Unambiguous	[K].GTGTANQcPTIDGGSETFSFK.[A]	C8(Carbamidomethyl)	1	AT3G50820.1	78	0	2	7.31954e-07	1087.98	2174.96	2174.97	-1.24	-0.0027	36	29	K.GTGTANQCPTIDGGSETFSFK.A	[106-126]
	High	Unambiguous	[K].FLVPSYR.[G]		2	AT3G50820.1; AT5G66570.1	49	0	2	0.000160425	441.247	881.487	881.488	-0.31	-0.00028	31	24	K.FLVPSYR.G	[230-236]
	High	Unambiguous	[K].KFcFEPTSFTVK.[A]	C3(Carbamidomethyl)	2	AT3G50820.1; AT5G66570.1	76	1	2	6.64189e-07	745.87	1490.73	1490.73	-0.42	-0.00062	34	27	K.KFCFEPTSFTVK.A	[134-145]
	Medium	Unambiguous	[K].VPKDVKIQGVWYGQIE.[-]		1	AT3G50820.1	28	2	3	0.021874	620.34	1859.01	1859.01	-0.11	-0.00021	31	24	K.VPKDVKIQGVWYGQIE.-	[316-331]
	High	Unambiguous	[K].FLVPSYR.[G]		2	AT3G50820.1; AT5G66570.1	46	0	2	0.000330576	441.248	881.488	881.488	-0.1	-9e-05	31	24	K.FLVPSYR.G	[230-236]
	High	Unambiguous	[K].EEDGIDYAAVTVQLPGGER.[V]		2	AT3G50820.1; AT5G66570.1	112	0	2	2.6033e-10	1009.99	2018.97	2018.97	0.17	0.00034	36	29	K.EEDGIDYAAVTVQLPGGER.V	[189-207]
	Medium	Unambiguous	[K].SKPETGEVIGVFESLQPSDTDLGAK.[V]		2	AT3G50820.1; AT5G66570.1	34	0	3	0.0143521	868.773	2604.31	2604.3	0.17	0.00043	35	28	K.SKPETGEVIGVFESLQPSDTDLGAK.V	[291-315]
	High	Unambiguous	[K].KFcFEPTSFTVK.[A]	C3(Carbamidomethyl)	2	AT3G50820.1; AT5G66570.1	39	1	3	0.00339631	497.583	1490.74	1490.73	0.13	0.00019	34	27	K.KFCFEPTSFTVK.A	[134-145]
	High	Unambiguous	[K].FLVPSYR.[G]		2	AT3G50820.1; AT5G66570.1	49	0	2	0.000161165	441.247	881.487	881.488	-0.69	-0.00061	31	24	K.FLVPSYR.G	[230-236]
	High	Unambiguous	[K].FcFEPTSFTVK.[A]	C2(Carbamidomethyl)	2	AT3G50820.1; AT5G66570.1	38	0	2	0.00429681	681.823	1362.64	1362.64	-0.24	-0.00032	34	27	K.FCFEPTSFTVK.A	[135-145]
	High	Unambiguous	[K].KFcFEPTSFTVK.[A]	C3(Carbamidomethyl)	2	AT3G50820.1; AT5G66570.1	79	1	2	3.55731e-07	745.871	1490.74	1490.73	0.11	0.00017	34	27	K.KFCFEPTSFTVK.A	[134-145]
	High	Unambiguous	[K].FcFEPTSFTVKADSVSK.[N]	C2(Carbamidomethyl)	2	AT3G50820.1; AT5G66570.1	61	1	3	3.4698e-05	650.648	1949.93	1949.93	-0.35	-0.00068	36	29	K.FCFEPTSFTVKADSVSK.N	[135-151]
	High	Unambiguous	[K].FcFEPTSFTVKADSVSK.[N]	C2(Carbamidomethyl)	2	AT3G50820.1; AT5G66570.1	72	1	2	2.43302e-06	975.471	1949.93	1949.93	0.65	0.00127	35	28	K.FCFEPTSFTVKADSVSK.N	[135-151]
	High	Unambiguous	[K].FKEEDGIDYAAVTVQLPGGER.[V]		1	AT3G50820.1	54	1	3	0.000157779	765.381	2294.13	2294.13	-0.33	-0.00075	36	29	K.FKEEDGIDYAAVTVQLPGGER.V	[187-207]
	High	Unambiguous	[K].KFcFEPTSFTVK.[A]	C3(Carbamidomethyl)	2	AT3G50820.1; AT5G66570.1	39	1	3	0.00355407	497.583	1490.74	1490.73	0.07	0.0001	34	27	K.KFCFEPTSFTVK.A	[134-145]
	Medium	Unambiguous	[K].NTAASVGEITLK.[IV]		2	AT3G50820.1; AT5G66570.1	27	0	2	0.0365111	602.334	1203.66	1203.66	0.79	0.00095	33	26	K.NTAASVGEITLK.I	[276-287]
	High	Unambiguous	[R].GGSTGYDNAVALPAGGR.[G]		2	AT3G50820.1; AT5G66570.1	60	0	2	3.44081e-05	781.88	1562.75	1562.76	-0.81	-0.00127	34	27	R.GGSTGYDNAVALPAGGR.G	[247-263]
	Medium	Unambiguous	[R].GSSFLDPK.[G]		2	AT3G50820.1; AT5G66570.1	30	0	2	0.0173252	425.718	850.429	850.431	-1.07	-0.00091	32	25	R.GSSFLDPK.G	[237-244]
	High	Unambiguous	[K].NTAASVGEITLK.[IV]		2	AT3G50820.1; AT5G66570.1	59	0	2	2.28295e-05	602.332	1203.66	1203.66	-0.33	-0.0004	33	26	K.NTAASVGEITLK.I	[276-287]
	High	Unambiguous	[K].TYmEVKGTGTANQcPTIDGGSETFSFK.[A]	M3(Oxidation); C14(Carbamidomethyl)	1	AT3G50820.1	86	1	3	1.70682e-07	981.441	2942.31	2942.32	-1.24	-0.00366	37	30	K.TYMEVKGTGTANQCPTIDGGSETFSFK.A	[100-126]
	High	Unambiguous	[R].GGSTGYDNAVALPAGGR.[G]		2	AT3G50820.1; AT5G66570.1	48	0	2	0.000404513	781.882	1562.76	1562.76	0.36	0.00056	34	27	R.GGSTGYDNAVALPAGGR.G	[247-263]
	High	Unambiguous	[K].ENVKNTAASVGEITLKITK.[S]		1	AT3G50820.1	92	2	3	3.2912e-09	672.718	2016.14	2016.13	0.77	0.00156	27	20	K.ENVKNTAASVGEITLKITK.S	[272-290]
	High	Unambiguous	[R].GSSFLDPK.[G]		2	AT3G50820.1; AT5G66570.1	32	0	2	0.0116666	425.719	850.431	850.431	0.05	4e-05	32	26	R.GSSFLDPK.G	[237-244]
	High	Unambiguous	[K].NTAASVGEITLK.[IV]		2	AT3G50820.1; AT5G66570.1	63	0	2	9.19527e-06	602.332	1203.66	1203.66	-0.28	-0.00033	33	26	K.NTAASVGEITLK.I	[276-287]
	High	Unambiguous	[K].IQGVWYGQIE.[-]		1	AT3G50820.1	39	0	2	0.00320987	596.804	1192.6	1192.6	0.14	0.00016	33	26	K.IQGVWYGQIE.-	[322-331]
	High	Unambiguous	[R].GDEEELSKENVKNTAASVGEITLK.[I]		1	AT3G50820.1	70	2	4	2.89421e-06	641.079	2561.29	2561.29	-0.12	-0.0003	35	28	R.GDEEELSKENVKNTAASVGEITLK.I	[264-287]
	High	Unambiguous	[R].GDEEELSKENVKNTAASVGEITLK.[I]		1	AT3G50820.1	95	2	3	9.65668e-09	854.434	2561.29	2561.29	-0.74	-0.00189	35	28	R.GDEEELSKENVKNTAASVGEITLK.I	[264-287]
	High	Unambiguous	[K].KFcFEPTSFTVKADSVSK.[N]	C3(Carbamidomethyl)	2	AT3G50820.1; AT5G66570.1	118	2	2	5.25613e-11	1039.52	2078.04	2078.03	2.26	0.00469	35	28	K.KFCFEPTSFTVKADSVSK.N	[134-151]
	High	Unambiguous	[K].GTGTANQcPTIDGGSETFSFK.[A]	C8(Carbamidomethyl)	1	AT3G50820.1	91	0	2	3.84575e-08	1087.99	2174.97	2174.97	0.39	0.00084	36	29	K.GTGTANQCPTIDGGSETFSFK.A	[106-126]
	Medium	Unambiguous	[K].GTGTANQcPTIDGGSETFSFK.[A]	C8(Carbamidomethyl)	1	AT3G50820.1	34	0	3	0.0174175	725.661	2174.97	2174.97	0.23	0.0005	36	29	K.GTGTANQCPTIDGGSETFSFK.A	[106-126]
	High	Unambiguous	[K].FLVPSYR.[G]		2	AT3G50820.1; AT5G66570.1	49	0	2	0.000197886	441.248	881.488	881.488	0.07	6e-05	32	25	K.FLVPSYR.G	[230-236]
	High	Unambiguous	[K].KFcFEPTSFTVKADSVSK.[N]	C3(Carbamidomethyl)	2	AT3G50820.1; AT5G66570.1	51	2	4	0.000274854	520.263	2078.03	2078.03	0.7	0.00146	35	28	K.KFCFEPTSFTVKADSVSK.N	[134-151]
	High	Unambiguous	[K].ENVKNTAASVGEITLKITK.[S]		1	AT3G50820.1	51	2	4	4.01233e-05	504.79	2016.14	2016.13	0.58	0.00116	27	20	K.ENVKNTAASVGEITLKITK.S	[272-290]
	High	Unambiguous	[K].FLVPSYR.[G]		2	AT3G50820.1; AT5G66570.1	45	0	2	0.000562497	441.249	881.49	881.488	1.14	0.00101	32	25	K.FLVPSYR.G	[230-236]
	High	Unambiguous	[K].KFcFEPTSFTVKADSVSK.[N]	C3(Carbamidomethyl)	2	AT3G50820.1; AT5G66570.1	92	2	3	2.05061e-08	693.347	2078.03	2078.03	0.16	0.00034	35	28	K.KFCFEPTSFTVKADSVSK.N	[134-151]
	High	Unambiguous	[K].NTAASVGEITLKITK.[S]		1	AT3G50820.1	65	1	3	2.18769e-06	515.966	1545.88	1545.88	-0.06	-9e-05	28	21	K.NTAASVGEITLKITK.S	[276-290]
	High	Unambiguous	[K].FLVPSYR.[G]		2	AT3G50820.1; AT5G66570.1	49	0	2	0.000160056	441.247	881.488	881.488	-0.21	-0.00018	31	24	K.FLVPSYR.G	[230-236]
	High	Unambiguous	[K].NTAASVGEITLKITK.[S]		1	AT3G50820.1	73	1	2	4.15969e-07	773.446	1545.88	1545.88	0.09	0.00014	28	21	K.NTAASVGEITLKITK.S	[276-290]
	High	Unambiguous	[K].YTGKKFcFEPTSFTVK.[A]	C7(Carbamidomethyl)	1	AT3G50820.1	43	2	3	0.00159713	647.327	1939.97	1939.96	0.48	0.00094	35	28	K.YTGKKFCFEPTSFTVK.A	[130-145]
	High	Unambiguous	[K].GTGTANQcPTIDGGSETFSFK.[A]	C8(Carbamidomethyl)	1	AT3G50820.1	82	0	2	2.43469e-07	1087.99	2174.97	2174.97	0	-1e-05	36	29	K.GTGTANQCPTIDGGSETFSFK.A	[106-126]
	High	Unambiguous	[K].GTGTANQcPTIDGGSETFSFK.[A]	C8(Carbamidomethyl)	1	AT3G50820.1	62	0	3	2.76653e-05	725.66	2174.96	2174.97	-0.16	-0.00036	36	29	K.GTGTANQCPTIDGGSETFSFK.A	[106-126]
	Medium	Unambiguous	[K].SKPETGEVIGVFESLQPSDTDLGAKVPKDVK.[I]		2	AT3G50820.1; AT5G66570.1	31	2	4	0.0157773	818.431	3270.7	3270.71	-0.51	-0.00166	32	25	K.SKPETGEVIGVFESLQPSDTDLGAKVPKDVK.I	[291-321]
	High	Unambiguous	[K].FcFEPTSFTVK.[A]	C2(Carbamidomethyl)	2	AT3G50820.1; AT5G66570.1	34	0	2	0.0111339	681.824	1362.64	1362.64	0.03	4e-05	34	27	K.FCFEPTSFTVK.A	[135-145]
	High	Unambiguous	[K].FLVPSYR.[G]		2	AT3G50820.1; AT5G66570.1	49	0	2	0.000154622	441.248	881.488	881.488	-0.14	-0.00012	31	24	K.FLVPSYR.G	[230-236]
	High	Unambiguous	[K].NTAASVGEITLK.[IV]		2	AT3G50820.1; AT5G66570.1	47	0	2	0.000430948	602.333	1203.66	1203.66	0.69	0.00083	33	26	K.NTAASVGEITLK.I	[276-287]
	High	Unambiguous	[R].GGSTGYDNAVALPAGGR.[G]		2	AT3G50820.1; AT5G66570.1	64	0	2	1.02892e-05	781.882	1562.76	1562.76	0.13	0.0002	34	27	R.GGSTGYDNAVALPAGGR.G	[247-263]
	High	Unambiguous	[K].GTGTANQcPTIDGGSETFSFK.[A]	C8(Carbamidomethyl)	1	AT3G50820.1	79	0	2	5.04015e-07	1087.99	2174.97	2174.97	0	-1e-05	36	29	K.GTGTANQCPTIDGGSETFSFK.A	[106-126]
	Medium	Unambiguous	[K].RLTYDEIQSK.[T]		2	AT3G50820.1; AT5G66570.1	32	1	2	0.0165626	626.831	1252.66	1252.65	0.9	0.00113	34	27	K.RLTYDEIQSK.T	[90-99]
	High	Unambiguous	[R].VPFLFTVK.[Q]		2	AT3G50820.1; AT5G66570.1	51	0	2	5.32526e-05	475.789	950.571	950.571	0.2	0.00019	27	21	R.VPFLFTVK.Q	[208-215]
	Medium	Unambiguous	[K].KFcFEPTSFTVK.[A]	C3(Carbamidomethyl)	2	AT3G50820.1; AT5G66570.1	28	1	2	0.0453202	745.87	1490.73	1490.73	-0.46	-0.00068	34	27	K.KFCFEPTSFTVK.A	[134-145]
	Medium	Unambiguous	[K].KFcFEPTSFTVK.[A]	C3(Carbamidomethyl)	2	AT3G50820.1; AT5G66570.1	30	1	3	0.0275148	497.583	1490.73	1490.73	-0.16	-0.00024	34	27	K.KFCFEPTSFTVK.A	[134-145]
	High	Unambiguous	[K].SKPETGEVIGVFESLQPSDTDLGAK.[V]		2	AT3G50820.1; AT5G66570.1	70	0	3	4.06078e-06	868.772	2604.3	2604.3	-0.16	-0.00042	35	28	K.SKPETGEVIGVFESLQPSDTDLGAK.V	[291-315]
	High	Unambiguous	[K].FcFEPTSFTVK.[A]	C2(Carbamidomethyl)	2	AT3G50820.1; AT5G66570.1	36	0	2	0.00733487	681.823	1362.64	1362.64	-0.33	-0.00044	34	27	K.FCFEPTSFTVK.A	[135-145]
	High	Unambiguous	[K].NTAASVGEITLK.[IV]		2	AT3G50820.1; AT5G66570.1	62	0	2	1.38492e-05	602.333	1203.66	1203.66	0.74	0.00089	33	26	K.NTAASVGEITLK.I	[276-287]
	High	Unambiguous	[K].FLVPSYR.[G]		2	AT3G50820.1; AT5G66570.1	43	0	2	0.000838329	441.248	881.488	881.488	0.17	0.00015	32	25	K.FLVPSYR.G	[230-236]
	High	Unambiguous	[R].GGSTGYDNAVALPAGGR.[G]		2	AT3G50820.1; AT5G66570.1	41	0	2	0.00226893	781.881	1562.75	1562.76	-0.62	-0.00096	34	27	R.GGSTGYDNAVALPAGGR.G	[247-263]
	High	Unambiguous	[K].RLTYDEIQSK.[T]		2	AT3G50820.1; AT5G66570.1	45	1	2	0.000944158	626.831	1252.65	1252.65	0.27	0.00033	34	27	K.RLTYDEIQSK.T	[90-99]
	Medium	Unambiguous	[K].FKEEDGIDYAAVTVQLPGGER.[V]		1	AT3G50820.1	30	1	3	0.0443288	765.382	2294.13	2294.13	0.1	0.00022	36	29	K.FKEEDGIDYAAVTVQLPGGER.V	[187-207]
	High	Unambiguous	[R].VPFLFTVK.[Q]		2	AT3G50820.1; AT5G66570.1	48	0	2	0.000111774	475.789	950.571	950.571	0.26	0.00025	27	21	R.VPFLFTVK.Q	[208-215]
	High	Unambiguous	[K].SKPETGEVIGVFESLQPSDTDLGAK.[V]		2	AT3G50820.1; AT5G66570.1	66	0	3	9.52281e-06	868.773	2604.3	2604.3	0.07	0.00019	35	28	K.SKPETGEVIGVFESLQPSDTDLGAK.V	[291-315]
	High	Unambiguous	[R].VPFLFTVK.[Q]		2	AT3G50820.1; AT5G66570.1	56	0	2	1.49397e-05	475.79	950.572	950.571	0.71	0.00067	27	21	R.VPFLFTVK.Q	[208-215]
	High	Unambiguous	[K].SKPETGEVIGVFESLQPSDTDLGAK.[V]		2	AT3G50820.1; AT5G66570.1	49	0	3	0.000447877	868.774	2604.31	2604.3	0.61	0.00159	35	28	K.SKPETGEVIGVFESLQPSDTDLGAK.V	[291-315]
	High	Unambiguous	[K].SKPETGEVIGVFESLQPSDTDLGAK.[V]		2	AT3G50820.1; AT5G66570.1	60	0	3	3.56477e-05	868.773	2604.31	2604.3	0.19	0.00049	35	28	K.SKPETGEVIGVFESLQPSDTDLGAK.V	[291-315]
	Medium	Unambiguous	[K].IQGVWYGQIE.[-]		1	AT3G50820.1	33	0	2	0.0140209	596.803	1192.6	1192.6	-0.02	-2e-05	34	27	K.IQGVWYGQIE.-	[322-331]
	High	Unambiguous	[K].FcFEPTSFTVK.[A]	C2(Carbamidomethyl)	2	AT3G50820.1; AT5G66570.1	50	0	2	0.000317063	681.823	1362.64	1362.64	-0.15	-0.0002	34	27	K.FCFEPTSFTVK.A	[135-145]
	High	Unambiguous	[K].FLVPSYR.[G]		2	AT3G50820.1; AT5G66570.1	43	0	2	0.000912881	441.248	881.489	881.488	0.31	0.00027	32	25	K.FLVPSYR.G	[230-236]
	High	Unambiguous	[K].NTAASVGEITLK.[IV]		2	AT3G50820.1; AT5G66570.1	49	0	2	0.00023287	602.335	1203.66	1203.66	1.7	0.00205	33	26	K.NTAASVGEITLK.I	[276-287]
	High	Unambiguous	[R].GGSTGYDNAVALPAGGR.[G]		2	AT3G50820.1; AT5G66570.1	69	0	2	3.72239e-06	781.881	1562.75	1562.76	-0.62	-0.00096	34	27	R.GGSTGYDNAVALPAGGR.G	[247-263]
	High	Unambiguous	[R].VPFLFTVK.[Q]		2	AT3G50820.1; AT5G66570.1	41	0	2	0.000471347	475.79	950.572	950.571	0.42	0.0004	27	21	R.VPFLFTVK.Q	[208-215]
	High	Unambiguous	[K].GTGTANQcPTIDGGSETFSFK.[A]	C8(Carbamidomethyl)	1	AT3G50820.1	52	0	2	0.000276368	1087.99	2174.97	2174.97	0.11	0.00023	36	29	K.GTGTANQCPTIDGGSETFSFK.A	[106-126]
	High	Unambiguous	[K].SKPETGEVIGVFESLQPSDTDLGAK.[V]		2	AT3G50820.1; AT5G66570.1	58	0	3	6.64434e-05	868.773	2604.3	2604.3	-0.07	-0.00018	35	28	K.SKPETGEVIGVFESLQPSDTDLGAK.V	[291-315]
	Medium	Unambiguous	[K].FcFEPTSFTVK.[A]	C2(Carbamidomethyl)	2	AT3G50820.1; AT5G66570.1	28	0	2	0.0463603	681.823	1362.64	1362.64	-0.24	-0.00032	34	27	K.FCFEPTSFTVK.A	[135-145]
	High	Unambiguous	[K].NTAASVGEITLK.[IV]		2	AT3G50820.1; AT5G66570.1	45	0	2	0.000680949	602.335	1203.66	1203.66	1.95	0.00235	33	26	K.NTAASVGEITLK.I	[276-287]
	High	Unambiguous	[R].VPFLFTVK.[Q]		2	AT3G50820.1; AT5G66570.1	41	0	2	0.000472433	475.789	950.571	950.571	0.26	0.00025	27	21	R.VPFLFTVK.Q	[208-215]
	High	Unambiguous	[K].KFcFEPTSFTVK.[A]	C3(Carbamidomethyl)	2	AT3G50820.1; AT5G66570.1	42	1	3	0.00209897	497.583	1490.74	1490.73	0.13	0.00019	34	27	K.KFCFEPTSFTVK.A	[134-145]
	High	Selected	[R].LTYTLDEIEGPFEVGSDGSVKFKEEDGIDYAAVTVQLPGGER.[V]		1	AT3G50820.1	39	2	3	0.00456924	1511.06	4531.16	4531.2	-2.87	-0.01299	36	29	R.LTYTLDEIEGPFEVGSDGSVKFKEEDGIDYAAVTVQLPGGER.V	[166-207]
	Medium	Unambiguous	[K].IQGVWYGQIE.[-]		1	AT3G50820.1	28	0	2	0.0375395	596.804	1192.6	1192.6	0.14	0.00016	33	26	K.IQGVWYGQIE.-	[322-331]
	High	Unambiguous	[K].FLVPSYR.[G]		2	AT3G50820.1; AT5G66570.1	35	0	2	0.00461606	441.247	881.488	881.488	-0.21	-0.00018	31	24	K.FLVPSYR.G	[230-236]
	High	Unambiguous	[K].NTAASVGEITLK.[IV]		2	AT3G50820.1; AT5G66570.1	63	0	2	9.8544e-06	602.333	1203.66	1203.66	0.43	0.00052	33	26	K.NTAASVGEITLK.I	[276-287]
	High	Unambiguous	[R].GGSTGYDNAVALPAGGR.[G]		2	AT3G50820.1; AT5G66570.1	65	0	2	8.63142e-06	781.881	1562.76	1562.76	-0.03	-5e-05	34	27	R.GGSTGYDNAVALPAGGR.G	[247-263]
	High	Unambiguous	[K].GTGTANQcPTIDGGSETFSFK.[A]	C8(Carbamidomethyl)	1	AT3G50820.1	46	0	2	0.00114415	1087.99	2174.97	2174.97	0.44	0.00097	36	29	K.GTGTANQCPTIDGGSETFSFK.A	[106-126]
	High	Unambiguous	[K].FLVPSYR.[G]		2	AT3G50820.1; AT5G66570.1	49	0	2	0.000208168	441.248	881.488	881.488	0.04	4e-05	32	25	K.FLVPSYR.G	[230-236]
	High	Unambiguous	[R].LTYTLDEIEGPFEVGSDGSVK.[F]		1	AT3G50820.1	64	0	3	1.88142e-05	752.702	2256.09	2256.09	-0.2	-0.00046	36	29	R.LTYTLDEIEGPFEVGSDGSVK.F	[166-186]
	High	Unambiguous	[K].KFcFEPTSFTVK.[A]	C3(Carbamidomethyl)	2	AT3G50820.1; AT5G66570.1	36	1	3	0.00779089	497.583	1490.74	1490.73	0.05	7e-05	34	27	K.KFCFEPTSFTVK.A	[134-145]
	High	Unambiguous	[K].FLVPSYR.[G]		2	AT3G50820.1; AT5G66570.1	49	0	2	0.00019459	441.248	881.49	881.488	0.93	0.00082	32	25	K.FLVPSYR.G	[230-236]
	High	Unambiguous	[K].FcFEPTSFTVK.[A]	C2(Carbamidomethyl)	2	AT3G50820.1; AT5G66570.1	52	0	2	0.000181642	681.824	1362.64	1362.64	0.66	0.0009	34	27	K.FCFEPTSFTVK.A	[135-145]
	High	Unambiguous	[K].SKPETGEVIGVFESLQPSDTDLGAKVPK.[D]		2	AT3G50820.1; AT5G66570.1	63	1	3	9.66798e-06	976.846	2928.52	2928.52	0.45	0.00132	33	26	K.SKPETGEVIGVFESLQPSDTDLGAKVPK.D	[291-318]
	High	Unambiguous	[R].VPFLFTVKQLEASGKPESFSGK.[F]		1	AT3G50820.1	54	1	4	4.41726e-05	599.828	2396.29	2396.29	0.23	0.00055	30	23	R.VPFLFTVKQLEASGKPESFSGK.F	[208-229]
	High	Unambiguous	[K].SKPETGEVIGVFESLQPSDTDLGAK.[V]		2	AT3G50820.1; AT5G66570.1	67	0	3	7.45522e-06	868.772	2604.3	2604.3	-0.42	-0.0011	35	28	K.SKPETGEVIGVFESLQPSDTDLGAK.V	[291-315]
	Medium	Unambiguous	[K].SKPETGEVIGVFESLQPSDTDLGAKVPKDVK.[I]		2	AT3G50820.1; AT5G66570.1	30	2	5	0.0170231	654.948	3270.71	3270.71	0.16	0.00053	32	25	K.SKPETGEVIGVFESLQPSDTDLGAKVPKDVK.I	[291-321]
	Medium	Unambiguous	[K].NTAASVGEITLK.[IV]		2	AT3G50820.1; AT5G66570.1	27	0	2	0.0416515	602.333	1203.66	1203.66	0.53	0.00064	33	26	K.NTAASVGEITLK.I	[276-287]
	High	Unambiguous	[K].FLVPSYR.[G]		2	AT3G50820.1; AT5G66570.1	49	0	2	0.000204369	441.248	881.488	881.488	0.24	0.00021	32	25	K.FLVPSYR.G	[230-236]
	High	Unambiguous	[K].FcFEPTSFTVK.[A]	C2(Carbamidomethyl)	2	AT3G50820.1; AT5G66570.1	45	0	2	0.00089748	681.824	1362.64	1362.64	0.44	0.00059	34	27	K.FCFEPTSFTVK.A	[135-145]
	High	Unambiguous	[R].VPFLFTVK.[Q]		2	AT3G50820.1; AT5G66570.1	45	0	2	0.000203864	475.789	950.571	950.571	0.1	9e-05	27	21	R.VPFLFTVK.Q	[208-215]
	Medium	Unambiguous	[K].KFcFEPTSFTVK.[A]	C3(Carbamidomethyl)	2	AT3G50820.1; AT5G66570.1	31	1	3	0.0227765	497.583	1490.73	1490.73	-0.12	-0.00018	34	27	K.KFCFEPTSFTVK.A	[134-145]
	High	Unambiguous	[K].NTAASVGEITLK.[IV]		2	AT3G50820.1; AT5G66570.1	45	0	2	0.000718837	602.333	1203.66	1203.66	0.64	0.00076	33	26	K.NTAASVGEITLK.I	[276-287]
	High	Unambiguous	[K].FLVPSYR.[G]		2	AT3G50820.1; AT5G66570.1	49	0	2	0.00019205	441.248	881.488	881.488	0.14	0.00012	32	25	K.FLVPSYR.G	[230-236]
	High	Unambiguous	[K].FcFEPTSFTVK.[A]	C2(Carbamidomethyl)	2	AT3G50820.1; AT5G66570.1	44	0	2	0.00113801	681.823	1362.64	1362.64	-0.19	-0.00026	34	27	K.FCFEPTSFTVK.A	[135-145]
	High	Unambiguous	[K].SKPETGEVIGVFESLQPSDTDLGAK.[V]		2	AT3G50820.1; AT5G66570.1	54	0	3	0.000150705	868.773	2604.3	2604.3	0.05	0.00013	35	28	K.SKPETGEVIGVFESLQPSDTDLGAK.V	[291-315]
	High	Unambiguous	[R].LTYTLDEIEGPFEVGSDGSVK.[F]		1	AT3G50820.1	93	0	2	1.97914e-08	1128.55	2256.09	2256.09	0.23	0.00051	36	29	R.LTYTLDEIEGPFEVGSDGSVK.F	[166-186]
	High	Unambiguous	[K].FLVPSYR.[G]		2	AT3G50820.1; AT5G66570.1	46	0	2	0.000311366	441.247	881.487	881.488	-0.52	-0.00046	31	24	K.FLVPSYR.G	[230-236]
	High	Unambiguous	[K].SKPETGEVIGVFESLQPSDTDLGAK.[V]		2	AT3G50820.1; AT5G66570.1	68	0	3	5.57559e-06	868.773	2604.3	2604.3	-0.12	-0.0003	35	28	K.SKPETGEVIGVFESLQPSDTDLGAK.V	[291-315]
	High	Unambiguous	[K].FcFEPTSFTVK.[A]	C2(Carbamidomethyl)	2	AT3G50820.1; AT5G66570.1	40	0	2	0.00254694	681.823	1362.64	1362.64	-0.41	-0.00057	34	27	K.FCFEPTSFTVK.A	[135-145]
	Medium	Unambiguous	[K].IQGVWYGQIE.[-]		1	AT3G50820.1	30	0	2	0.0251314	596.804	1192.6	1192.6	0.03	4e-05	33	26	K.IQGVWYGQIE.-	[322-331]
	High	Unambiguous	[K].SKPETGEVIGVFESLQPSDTDLGAK.[V]		2	AT3G50820.1; AT5G66570.1	106	0	2	9.75642e-10	1302.66	2604.3	2604.3	-0.17	-0.00045	35	28	K.SKPETGEVIGVFESLQPSDTDLGAK.V	[291-315]
	High	Unambiguous	[K].SKPETGEVIGVFESLQPSDTDLGAK.[V]		2	AT3G50820.1; AT5G66570.1	56	0	4	9.55458e-05	651.831	2604.3	2604.3	-0.03	-8e-05	35	28	K.SKPETGEVIGVFESLQPSDTDLGAK.V	[291-315]
	High	Unambiguous	[K].SKPETGEVIGVFESLQPSDTDLGAK.[V]		2	AT3G50820.1; AT5G66570.1	43	0	3	0.00192732	868.775	2604.31	2604.3	0.8	0.00208	35	28	K.SKPETGEVIGVFESLQPSDTDLGAK.V	[291-315]
	High	Unambiguous	[K].FLVPSYR.[G]		2	AT3G50820.1; AT5G66570.1	49	0	2	0.000199122	441.248	881.489	881.488	0.83	0.00073	32	25	K.FLVPSYR.G	[230-236]
	High	Unambiguous	[K].SKPETGEVIGVFESLQPSDTDLGAK.[V]		2	AT3G50820.1; AT5G66570.1	67	0	3	8.26097e-06	868.773	2604.31	2604.3	0.19	0.00049	35	28	K.SKPETGEVIGVFESLQPSDTDLGAK.V	[291-315]
	High	Unambiguous	[K].FcFEPTSFTVK.[A]	C2(Carbamidomethyl)	2	AT3G50820.1; AT5G66570.1	46	0	2	0.000695653	681.823	1362.64	1362.64	-0.33	-0.00044	34	27	K.FCFEPTSFTVK.A	[135-145]
	High	Unambiguous	[K].NTAASVGEITLK.[IV]		2	AT3G50820.1; AT5G66570.1	45	0	2	0.000673954	602.333	1203.66	1203.66	0.43	0.00052	33	26	K.NTAASVGEITLK.I	[276-287]
	Medium	Unambiguous	[K].RLTYDEIQSK.[T]		2	AT3G50820.1; AT5G66570.1	32	1	3	0.0179611	418.222	1252.65	1252.65	-0.11	-0.00014	34	27	K.RLTYDEIQSK.T	[90-99]
	High	Unambiguous	[K].RLTYDEIQSK.[T]		2	AT3G50820.1; AT5G66570.1	51	1	2	0.000243245	626.831	1252.65	1252.65	0.27	0.00033	34	27	K.RLTYDEIQSK.T	[90-99]
	Medium	Unambiguous	[K].TYmEVK.[G]	M3(Oxidation)	2	AT3G50820.1; AT5G66570.1	28	0	2	0.0126501	393.689	786.37	786.37	-0.19	-0.00015	28	21	K.TYMEVK.G	[100-105]
	Medium	Unambiguous	[K].TYmEVK.[G]	M3(Oxidation)	2	AT3G50820.1; AT5G66570.1	28	0	2	0.0127672	393.688	786.369	786.37	-0.46	-0.00036	28	21	K.TYMEVK.G	[100-105]
	Medium	Unambiguous	[K].TYmEVK.[G]	M3(Oxidation)	2	AT3G50820.1; AT5G66570.1	25	0	2	0.0295553	393.689	786.371	786.37	0.2	0.00016	29	22	K.TYMEVK.G	[100-105]
	High	Unambiguous	[R].GDEEELSKENVK.[N]		1	AT3G50820.1	37	1	3	0.00520641	459.556	1376.65	1376.65	0.16	0.00022	34	27	R.GDEEELSKENVK.N	[264-275]
	High	Unambiguous	[R].GDEEELSKENVK.[N]		1	AT3G50820.1	73	1	2	1.15791e-06	688.83	1376.65	1376.65	-0.13	-0.00018	33	27	R.GDEEELSKENVK.N	[264-275]
	High	Unambiguous	[K].QLEASGKPESFSGK.[F]		1	AT3G50820.1	44	0	3	0.00100936	488.916	1464.73	1464.73	-0.05	-8e-05	34	27	K.QLEASGKPESFSGK.F	[216-229]
	High	Unambiguous	[K].QLEASGKPESFSGK.[F]		1	AT3G50820.1	75	0	2	8.69487e-07	732.87	1464.73	1464.73	-0.27	-0.0004	34	27	K.QLEASGKPESFSGK.F	[216-229]
	Medium	Unambiguous	[K].TYmEVK.[G]	M3(Oxidation)	2	AT3G50820.1; AT5G66570.1	28	0	2	0.0160559	393.689	786.37	786.37	0.04	3e-05	29	22	K.TYMEVK.G	[100-105]
	High	Unambiguous	[K].NAPPDFQNTK.[L]		1	AT3G50820.1	38	0	2	0.00305186	566.276	1131.54	1131.54	0.42	0.00048	33	26	K.NAPPDFQNTK.L	[152-161]
	High	Unambiguous	[K].QLEASGKPESFSGK.[F]		1	AT3G50820.1	42	0	3	0.00190619	488.916	1464.73	1464.73	0.3	0.00044	34	27	K.QLEASGKPESFSGK.F	[216-229]
	Medium	Unambiguous	[K].NAPPDFQNTK.[L]		1	AT3G50820.1	30	0	2	0.0208379	566.275	1131.54	1131.54	-0.39	-0.00044	32	25	K.NAPPDFQNTK.L	[152-161]
	High	Unambiguous	[K].QLEASGKPESFSGK.[F]		1	AT3G50820.1	79	0	2	3.33027e-07	732.87	1464.73	1464.73	-0.15	-0.00021	34	27	K.QLEASGKPESFSGK.F	[216-229]
	Medium	Unambiguous	[K].TYmEVK.[G]	M3(Oxidation)	2	AT3G50820.1; AT5G66570.1	28	0	2	0.016187	393.689	786.371	786.37	0.63	0.00049	30	23	K.TYMEVK.G	[100-105]
	High	Unambiguous	[K].QLEASGKPESFSGK.[F]		1	AT3G50820.1	49	0	3	0.000304706	488.916	1464.73	1464.73	0.28	0.00041	34	27	K.QLEASGKPESFSGK.F	[216-229]
	High	Unambiguous	[K].RLTYDEIQSK.[T]		2	AT3G50820.1; AT5G66570.1	50	1	2	0.000249333	626.831	1252.65	1252.65	0.7	0.00088	34	27	K.RLTYDEIQSK.T	[90-99]
	High	Unambiguous	[K].QLEASGKPESFSGK.[F]		1	AT3G50820.1	47	0	3	0.000522254	488.916	1464.73	1464.73	0.28	0.00041	34	27	K.QLEASGKPESFSGK.F	[216-229]
	High	Unambiguous	[K].RLTYDEIQSK.[T]		2	AT3G50820.1; AT5G66570.1	36	1	3	0.00724362	418.222	1252.65	1252.65	-0.53	-0.00066	34	27	K.RLTYDEIQSK.T	[90-99]
	High	Unambiguous	[K].NAPPDFQNTK.[L]		1	AT3G50820.1	37	0	2	0.00409793	566.276	1131.54	1131.54	0.42	0.00048	33	26	K.NAPPDFQNTK.L	[152-161]
	High	Unambiguous	[R].GDEEELSKENVK.[N]		1	AT3G50820.1	74	1	2	9.11041e-07	688.83	1376.65	1376.65	-0.18	-0.00024	34	27	R.GDEEELSKENVK.N	[264-275]
	Medium	Unambiguous	[K].TYmEVK.[G]	M3(Oxidation)	2	AT3G50820.1; AT5G66570.1	28	0	2	0.0166969	393.689	786.37	786.37	0.12	0.0001	29	22	K.TYMEVK.G	[100-105]
	Medium	Unambiguous	[K].TYmEVK.[G]	M3(Oxidation)	2	AT3G50820.1; AT5G66570.1	28	0	2	0.0158915	393.689	786.371	786.37	0.63	0.00049	30	23	K.TYMEVK.G	[100-105]
	High	Unambiguous	[R].GDEEELSK.[E]		1	AT3G50820.1	40	0	2	0.00167124	453.706	906.405	906.405	0.2	0.00018	32	25	R.GDEEELSK.E	[264-271]
	High	Unambiguous	[K].ADSVSK.[N]		2	AT3G50820.1; AT5G66570.1	33	0	2	0.00497421	303.658	606.309	606.309	-0.22	-0.00013	30	23	K.ADSVSK.N	[146-151]
	High	Unambiguous	[K].ADSVSK.[N]		2	AT3G50820.1; AT5G66570.1	34	0	2	0.0045053	303.658	606.309	606.309	-0.07	-4e-05	30	23	K.ADSVSK.N	[146-151]
	High	Unambiguous	[K].ADSVSK.[N]		2	AT3G50820.1; AT5G66570.1	34	0	2	0.00384347	303.658	606.309	606.309	-0.07	-4e-05	30	23	K.ADSVSK.N	[146-151]
	High	Unambiguous	[K].ADSVSK.[N]		2	AT3G50820.1; AT5G66570.1	36	0	2	0.00265903	303.658	606.309	606.309	-0.12	-7e-05	30	23	K.ADSVSK.N	[146-151]
	Medium	Unambiguous	[K].ADSVSK.[N]		2	AT3G50820.1; AT5G66570.1	23	0	2	0.0506668	303.658	606.309	606.309	-0.07	-4e-05	30	23	K.ADSVSK.N	[146-151]
	High	Unambiguous	[R].GDEEELSKENVK.[N]		1	AT3G50820.1	34	1	3	0.0105533	459.556	1376.65	1376.65	0.03	4e-05	33	26	R.GDEEELSKENVK.N	[264-275]
	Medium	Unambiguous	[K].TYmEVK.[G]	M3(Oxidation)	2	AT3G50820.1; AT5G66570.1	24	0	2	0.0295185	393.689	786.37	786.37	-0.15	-0.00012	28	21	K.TYMEVK.G	[100-105]
	High	Unambiguous	[K].QLEASGKPESFSGK.[F]		1	AT3G50820.1	41	0	3	0.00205945	488.917	1464.74	1464.73	0.49	0.00072	34	27	K.QLEASGKPESFSGK.F	[216-229]
	Medium	Unambiguous	[K].TYmEVK.[G]	M3(Oxidation)	2	AT3G50820.1; AT5G66570.1	28	0	2	0.0165778	393.689	786.371	786.37	0.32	0.00025	29	22	K.TYMEVK.G	[100-105]
	High	Unambiguous	[R].GDEEELSK.[E]		1	AT3G50820.1	45	0	2	0.0004962	453.707	906.407	906.405	0.87	0.00079	31	24	R.GDEEELSK.E	[264-271]
	Medium	Unambiguous	[R].VPFLFTVK.[Q]		2	AT3G50820.1; AT5G66570.1	27	0	2	0.0145627	475.79	950.573	950.571	0.97	0.00092	28	21	R.VPFLFTVK.Q	[208-215]
	High	Unambiguous	[R].GGSTGYDNAVALPAGGR.[G]		2	AT3G50820.1; AT5G66570.1	92	0	2	1.90078e-08	781.882	1562.76	1562.76	0.4	0.00062	34	27	R.GGSTGYDNAVALPAGGR.G	[247-263]
	High	Unambiguous	[R].GGSTGYDNAVALPAGGR.[G]		2	AT3G50820.1; AT5G66570.1	44	0	3	0.00107741	521.591	1562.76	1562.76	0.61	0.00096	34	27	R.GGSTGYDNAVALPAGGR.G	[247-263]
	High	Unambiguous	[K].NAPPDFQNTKLMTR.[L]		1	AT3G50820.1	56	1	3	6.51928e-05	544.944	1632.82	1632.82	0.23	0.00037	33	26	K.NAPPDFQNTKLMTR.L	[152-165]
	High	Unambiguous	[R].GGSTGYDNAVALPAGGRGDEEELSK.[E]		1	AT3G50820.1	42	1	3	0.00323301	817.386	2450.14	2450.14	-0.07	-0.00017	36	29	R.GGSTGYDNAVALPAGGRGDEEELSK.E	[247-271]
	High	Unambiguous	[R].GSSFLDPK.[G]		2	AT3G50820.1; AT5G66570.1	43	0	2	0.000990497	425.719	850.43	850.431	-0.06	-5e-05	32	25	R.GSSFLDPK.G	[237-244]
	High	Unambiguous	[K].GRGGSTGYDNAVALPAGGRGDEEELSK.[E]		1	AT3G50820.1	39	2	3	0.00589981	888.428	2663.27	2663.27	0.55	0.00145	36	30	K.GRGGSTGYDNAVALPAGGRGDEEELSK.E	[245-271]
	High	Unambiguous	[R].GGSTGYDNAVALPAGGR.[G]		2	AT3G50820.1; AT5G66570.1	76	0	2	6.36031e-07	781.882	1562.76	1562.76	0.09	0.00013	34	27	R.GGSTGYDNAVALPAGGR.G	[247-263]
	High	Unambiguous	[K].RLTYDEIQSKTYmEVK.[G]	M13(Oxidation)	2	AT3G50820.1; AT5G66570.1	65	2	3	1.12076e-05	674.008	2020.01	2020.01	0.67	0.00135	35	28	K.RLTYDEIQSKTYMEVK.G	[90-105]
	High	Unambiguous	[R].LTYDEIQSK.[T]		2	AT3G50820.1; AT5G66570.1	39	0	2	0.0033133	548.776	1096.55	1096.55	-2.96	-0.00325	34	27	R.LTYDEIQSK.T	[91-99]
	High	Unambiguous	[K].ADSVSKNAPPDFQNTKLMTR.[L]		1	AT3G50820.1	47	2	4	0.000745929	555.782	2220.11	2220.11	-0.16	-0.00035	35	28	K.ADSVSKNAPPDFQNTKLMTR.L	[146-165]
	High	Unambiguous	[K].NTAASVGEITLK.[IV]		2	AT3G50820.1; AT5G66570.1	52	0	3	0.000126808	401.891	1203.66	1203.66	0.16	0.00019	33	26	K.NTAASVGEITLK.I	[276-287]
	High	Unambiguous	[R].GSSFLDPK.[G]		2	AT3G50820.1; AT5G66570.1	43	0	2	0.000967009	425.719	850.431	850.431	0.19	0.00016	32	25	R.GSSFLDPK.G	[237-244]
	Medium	Unambiguous	[K].GRGGSTGYDNAVALPAGGRGDEEELSK.[E]		1	AT3G50820.1	34	2	4	0.0197986	666.572	2663.27	2663.27	-0.05	-0.00013	37	30	K.GRGGSTGYDNAVALPAGGRGDEEELSK.E	[245-271]
	High	Unambiguous	[K].NTAASVGEITLK.[IV]		2	AT3G50820.1; AT5G66570.1	70	0	2	1.84769e-06	602.333	1203.66	1203.66	0.38	0.00046	33	26	K.NTAASVGEITLK.I	[276-287]
	High	Unambiguous	[K].GTGTANQcPTIDGGSETFSFKAGK.[Y]	C8(Carbamidomethyl)	1	AT3G50820.1	99	1	3	6.30786e-09	811.044	2431.12	2431.12	-0.27	-0.00065	36	29	K.GTGTANQCPTIDGGSETFSFKAGK.Y	[106-129]
	High	Unambiguous	[R].GSSFLDPK.[G]		2	AT3G50820.1; AT5G66570.1	62	0	2	1.22179e-05	425.719	850.43	850.431	-0.35	-0.0003	32	25	R.GSSFLDPK.G	[237-244]
	High	Unambiguous	[R].GGSTGYDNAVALPAGGRGDEEELSK.[E]		1	AT3G50820.1	85	1	2	1.43503e-07	1225.58	2450.14	2450.14	0.07	0.00018	36	29	R.GGSTGYDNAVALPAGGRGDEEELSK.E	[247-271]
	High	Unambiguous	[K].GTGTANQcPTIDGGSETFSFKAGKYTGK.[K]	C8(Carbamidomethyl)	1	AT3G50820.1	57	2	4	0.000120815	720.843	2880.35	2880.35	0.12	0.00036	37	30	K.GTGTANQCPTIDGGSETFSFKAGKYTGK.K	[106-133]
	High	Unambiguous	[R].GGSTGYDNAVALPAGGR.[G]		2	AT3G50820.1; AT5G66570.1	73	0	2	1.33319e-06	781.883	1562.76	1562.76	0.67	0.00105	34	27	R.GGSTGYDNAVALPAGGR.G	[247-263]
	High	Unambiguous	[R].GSSFLDPK.[G]		2	AT3G50820.1; AT5G66570.1	34	0	2	0.00780604	425.719	850.431	850.431	0.55	0.00047	32	25	R.GSSFLDPK.G	[237-244]
	High	Unambiguous	[K].RLTYDEIQSKTYMEVK.[G]		2	AT3G50820.1; AT5G66570.1	41	2	3	0.00234079	668.676	2004.01	2004.01	0.33	0.00065	34	27	K.RLTYDEIQSKTYMEVK.G	[90-105]
	High	Unambiguous	[R].GGSTGYDNAVALPAGGR.[G]		2	AT3G50820.1; AT5G66570.1	82	0	2	1.82316e-07	781.882	1562.76	1562.76	0.2	0.00032	34	27	R.GGSTGYDNAVALPAGGR.G	[247-263]
	Medium	Unambiguous	[K].RLTYDEIQSK.[T]		2	AT3G50820.1; AT5G66570.1	33	1	2	0.0149519	626.83	1252.65	1252.65	-0.03	-3e-05	34	27	K.RLTYDEIQSK.T	[90-99]
	Medium	Unambiguous	[K].RLTYDEIQSK.[T]		2	AT3G50820.1; AT5G66570.1	31	1	3	0.0239164	418.223	1252.65	1252.65	-0.01	-2e-05	34	27	K.RLTYDEIQSK.T	[90-99]
	High	Unambiguous	[K].NAPPDFQNTK.[L]		1	AT3G50820.1	39	0	2	0.00283097	566.276	1131.54	1131.54	0.75	0.00085	33	26	K.NAPPDFQNTK.L	[152-161]
	High	Unambiguous	[K].ADSVSKNAPPDFQNTKLmTR.[L]	M18(Oxidation)	1	AT3G50820.1	38	2	4	0.00596698	559.782	2236.11	2236.1	0.49	0.00111	35	28	K.ADSVSKNAPPDFQNTKLMTR.L	[146-165]
	High	Unambiguous	[K].NAPPDFQNTK.[L]		1	AT3G50820.1	36	0	2	0.00559179	566.276	1131.54	1131.54	0.85	0.00097	33	26	K.NAPPDFQNTK.L	[152-161]
	Medium	Unambiguous	[K].TYmEVK.[G]	M3(Oxidation)	2	AT3G50820.1; AT5G66570.1	25	0	2	0.0294993	393.689	786.372	786.37	0.94	0.00074	29	22	K.TYMEVK.G	[100-105]
	High	Unambiguous	[K].NAPPDFQNTK.[L]		1	AT3G50820.1	36	0	2	0.00559179	566.276	1131.54	1131.54	0.85	0.00097	33	26	K.NAPPDFQNTK.L	[152-161]
	Medium	Unambiguous	[K].TYMEVK.[G]		2	AT3G50820.1; AT5G66570.1	27	0	2	0.0397881	385.692	770.376	770.375	0.51	0.00039	32	25	K.TYMEVK.G	[100-105]
	High	Unambiguous	[K].RLTYDEIQSK.[T]		2	AT3G50820.1; AT5G66570.1	35	1	3	0.00933351	418.223	1252.65	1252.65	0.23	0.00029	34	27	K.RLTYDEIQSK.T	[90-99]
	High	Unambiguous	[R].LTYDEIQSK.[T]		2	AT3G50820.1; AT5G66570.1	34	0	2	0.00899801	548.78	1096.55	1096.55	0.65	0.00072	33	26	R.LTYDEIQSK.T	[91-99]
	High	Unambiguous	[R].GSSFLDPKGR.[G]		2	AT3G50820.1; AT5G66570.1	39	1	2	0.00271818	532.281	1063.56	1063.55	1.01	0.00107	33	26	R.GSSFLDPKGR.G	[237-246]
	High	Unambiguous	[K].GRGGSTGYDNAVALPAGGR.[G]		2	AT3G50820.1; AT5G66570.1	46	1	3	0.000918066	592.631	1775.88	1775.88	-0.13	-0.00023	35	28	K.GRGGSTGYDNAVALPAGGR.G	[245-263]
	High	Unambiguous	[K].GRGGSTGYDNAVALPAGGR.[G]		2	AT3G50820.1; AT5G66570.1	108	1	2	5.88144e-10	888.443	1775.88	1775.88	0	0	35	28	K.GRGGSTGYDNAVALPAGGR.G	[245-263]
	High	Unambiguous	[R].LTYDEIQSK.[T]		2	AT3G50820.1; AT5G66570.1	52	0	2	0.000152226	548.78	1096.55	1096.55	0.43	0.00047	33	26	R.LTYDEIQSK.T	[91-99]
	High	Unambiguous	[R].GSSFLDPKGR.[G]		2	AT3G50820.1; AT5G66570.1	36	1	3	0.00560652	355.189	1063.55	1063.55	-0.06	-6e-05	33	26	R.GSSFLDPKGR.G	[237-246]
	High	Unambiguous	[K].NAPPDFQNTKLmTR.[L]	M12(Oxidation)	1	AT3G50820.1	38	1	3	0.00446335	550.275	1648.81	1648.81	0.05	9e-05	34	27	K.NAPPDFQNTKLMTR.L	[152-165]
	High	Unambiguous	[K].NAPPDFQNTKLmTR.[L]	M12(Oxidation)	1	AT3G50820.1	47	1	2	0.00060177	824.91	1648.81	1648.81	0.34	0.00057	34	27	K.NAPPDFQNTKLMTR.L	[152-165]
	Medium	Unambiguous	[K].GRGGSTGYDNAVALPAGGR.[G]		2	AT3G50820.1; AT5G66570.1	31	1	3	0.0255285	592.631	1775.88	1775.88	-0.06	-0.0001	35	28	K.GRGGSTGYDNAVALPAGGR.G	[245-263]
	High	Unambiguous	[K].RLTYDEIQSK.[T]		2	AT3G50820.1; AT5G66570.1	50	1	2	0.000257451	626.83	1252.65	1252.65	-0.12	-0.00016	34	27	K.RLTYDEIQSK.T	[90-99]
	High	Unambiguous	[R].LTYDEIQSK.[T]		2	AT3G50820.1; AT5G66570.1	40	0	2	0.00202854	548.78	1096.55	1096.55	0.49	0.00053	33	26	R.LTYDEIQSK.T	[91-99]
	Medium	Unambiguous	[R].GSSFLDPKGR.[G]		2	AT3G50820.1; AT5G66570.1	31	1	3	0.0177532	355.189	1063.55	1063.55	-0.23	-0.00025	33	26	R.GSSFLDPKGR.G	[237-246]
AT4G04640.1	ATPase, F1 complex, gamma subunit protein	52	23	92	23	1	373	40.9	8	3821
	Confidence	PSM Ambiguity	Annotated Sequence	Modifications	# Proteins	Protein Accessions	Ions Score	# Missed Cleavages	Charge	Expectation Value	m/z [Da]	MH+ [Da]	Theo. MH+ [Da]	DeltaM [ppm]	Deltam/z [Da]	Identity Strict	Identity Relaxed	Sequences in Protein	Positions in Protein	PSM Modification Positions in Protein
	High	Unambiguous	[R].ALQESLASELAAR.[M]		1	AT4G04640.1	77	0	2	3.58124e-07	679.868	1358.73	1358.73	0.15	0.00021	32	25	R.ALQESLASELAAR.M	[316-328]
	High	Unambiguous	[R].GLcGGFNNFIIKK.[A]	C3(Carbamidomethyl)	1	AT4G04640.1	58	1	2	3.01134e-05	734.393	1467.78	1467.78	0.19	0.00028	32	25	R.GLCGGFNNFIIKK.A	[137-149]
	High	Unambiguous	[K].GLGLEYTVISVGKK.[G]		1	AT4G04640.1	69	1	3	6.77885e-07	488.621	1463.85	1463.85	0.46	0.00067	27	20	K.GLGLEYTVISVGKK.G	[159-172]
	High	Unambiguous	[K].GLGLEYTVISVGKK.[G]		1	AT4G04640.1	71	1	2	4.25751e-07	732.428	1463.85	1463.85	0.52	0.00075	27	20	K.GLGLEYTVISVGKK.G	[159-172]
	High	Unambiguous	[R].GLcGGFNNFIIKK.[A]	C3(Carbamidomethyl)	1	AT4G04640.1	63	1	3	1.17302e-05	489.93	1467.78	1467.78	-0.2	-0.00029	33	26	R.GLCGGFNNFIIKK.A	[137-149]
	High	Unambiguous	[R].RPYIPVDKYLEAGTLPTAK.[E]		1	AT4G04640.1	85	1	2	2.95208e-08	1066.59	2132.18	2132.18	0.42	0.00089	29	22	R.RPYIPVDKYLEAGTLPTAK.E	[180-198]
	High	Unambiguous	[R].RPYIPVDKYLEAGTLPTAK.[E]		1	AT4G04640.1	64	1	4	3.36886e-06	533.799	2132.18	2132.18	0.02	4e-05	29	22	R.RPYIPVDKYLEAGTLPTAK.E	[180-198]
	High	Unambiguous	[R].ALQESLASELAAR.[M]		1	AT4G04640.1	56	0	2	5.50496e-05	679.867	1358.73	1358.73	-0.07	-0.0001	33	26	R.ALQESLASELAAR.M	[316-328]
	High	Unambiguous	[K].SEPVIHTLLPLSPK.[G]		1	AT4G04640.1	57	0	3	1.75142e-05	510.968	1530.89	1530.89	0.23	0.00035	29	22	K.SEPVIHTLLPLSPK.G	[232-245]
	High	Unambiguous	[K].SEPVIHTLLPLSPK.[G]		1	AT4G04640.1	90	0	2	1.05129e-08	765.948	1530.89	1530.89	-0.21	-0.00033	29	22	K.SEPVIHTLLPLSPK.G	[232-245]
	High	Unambiguous	[R].ALQESLASELAAR.[M]		1	AT4G04640.1	78	0	2	3.62616e-07	679.867	1358.73	1358.73	-0.34	-0.00047	33	26	R.ALQESLASELAAR.M	[316-328]
	High	Unambiguous	[K].GEIcDINGTcVDAAEDEFFR.[L]	C4(Carbamidomethyl); C10(Carbamidomethyl)	1	AT4G04640.1	84	0	2	1.40853e-07	1159.49	2317.97	2317.97	-0.1	-0.00023	35	28	K.GEICDINGTCVDAAEDEFFR.L	[246-265]
	High	Unambiguous	[K].VALVVVTGDR.[G]		1	AT4G04640.1	58	0	2	1.62626e-05	514.808	1028.61	1028.61	-0.1	-0.0001	30	23	K.VALVVVTGDR.G	[127-136]
	High	Unambiguous	[K].VALVVVTGDR.[G]		1	AT4G04640.1	58	0	2	2.40043e-05	514.81	1028.61	1028.61	1.38	0.00142	31	24	K.VALVVVTGDR.G	[127-136]
	Medium	Unambiguous	[K].FVSLVK.[S]		2	AT1G15700.1; AT4G04640.1	22	0	2	0.0166785	346.72	692.434	692.434	-0.31	-0.00022	24	17	K.FVSLVK.S	[226-231]
	High	Unambiguous	[K].VALVVVTGDR.[G]		1	AT4G04640.1	70	0	2	9.93549e-07	514.808	1028.61	1028.61	-0.46	-0.00047	30	23	K.VALVVVTGDR.G	[127-136]
	High	Unambiguous	[K].GNSYFLR.[R]		1	AT4G04640.1	43	0	2	0.00052872	428.72	856.432	856.431	0.44	0.00038	29	22	K.GNSYFLR.R	[173-179]
	High	Unambiguous	[R].RPYIPVDKYLEAGTLPTAK.[E]		1	AT4G04640.1	48	1	3	0.000146941	711.397	2132.18	2132.18	0.07	0.00014	29	22	R.RPYIPVDKYLEAGTLPTAK.E	[180-198]
	High	Unambiguous	[R].ALQESLASELAAR.[M]		1	AT4G04640.1	70	0	2	1.77595e-06	679.868	1358.73	1358.73	0.38	0.00051	32	25	R.ALQESLASELAAR.M	[316-328]
	High	Unambiguous	[K].SEPVIHTLLPLSPK.[G]		1	AT4G04640.1	38	0	3	0.00115305	510.969	1530.89	1530.89	0.53	0.00081	28	21	K.SEPVIHTLLPLSPK.G	[232-245]
	High	Unambiguous	[R].GLcGGFNNFIIK.[K]	C3(Carbamidomethyl)	1	AT4G04640.1	65	0	2	8.39204e-06	670.345	1339.68	1339.68	-0.25	-0.00033	34	27	R.GLCGGFNNFIIK.K	[137-148]
	High	Unambiguous	[R].GLcGGFNNFIIK.[K]	C3(Carbamidomethyl)	1	AT4G04640.1	56	0	2	7.59134e-05	670.345	1339.68	1339.68	-0.02	-3e-05	34	27	R.GLCGGFNNFIIK.K	[137-148]
	High	Unambiguous	[K].SEPVIHTLLPLSPK.[G]		1	AT4G04640.1	33	0	3	0.00430178	510.967	1530.89	1530.89	-0.41	-0.00063	29	22	K.SEPVIHTLLPLSPK.G	[232-245]
	High	Unambiguous	[K].GLGLEYTVISVGK.[K]		1	AT4G04640.1	42	0	2	0.000728859	668.381	1335.75	1335.75	0.84	0.00112	30	23	K.GLGLEYTVISVGK.K	[159-171]
	High	Unambiguous	[R].GLcGGFNNFIIK.[K]	C3(Carbamidomethyl)	1	AT4G04640.1	39	0	2	0.0038796	670.345	1339.68	1339.68	-0.07	-9e-05	34	27	R.GLCGGFNNFIIK.K	[137-148]
	High	Unambiguous	[K].GEIcDINGTcVDAAEDEFFR.[L]	C4(Carbamidomethyl); C10(Carbamidomethyl)	1	AT4G04640.1	133	0	2	1.77129e-12	1159.49	2317.97	2317.97	-0.2	-0.00047	35	28	K.GEICDINGTCVDAAEDEFFR.L	[246-265]
	High	Unambiguous	[K].GLGLEYTVISVGK.[K]		1	AT4G04640.1	56	0	2	3.76894e-05	668.379	1335.75	1335.75	-0.17	-0.00023	31	24	K.GLGLEYTVISVGK.K	[159-171]
	High	Unambiguous	[K].GEIcDINGTcVDAAEDEFFR.[L]	C4(Carbamidomethyl); C10(Carbamidomethyl)	1	AT4G04640.1	77	0	3	6.89433e-07	773.328	2317.97	2317.97	-0.1	-0.00024	35	28	K.GEICDINGTCVDAAEDEFFR.L	[246-265]
	High	Unambiguous	[K].GLGLEYTVISVGK.[K]		1	AT4G04640.1	56	0	2	3.69164e-05	668.379	1335.75	1335.75	-0.17	-0.00023	31	24	K.GLGLEYTVISVGK.K	[159-171]
	High	Unambiguous	[K].SEPVIHTLLPLSPK.[G]		1	AT4G04640.1	67	0	2	1.65669e-06	765.948	1530.89	1530.89	-0.37	-0.00057	29	22	K.SEPVIHTLLPLSPK.G	[232-245]
	High	Unambiguous	[K].SEPVIHTLLPLSPK.[G]		1	AT4G04640.1	43	0	3	0.000346616	510.969	1530.89	1530.89	0.43	0.00065	28	21	K.SEPVIHTLLPLSPK.G	[232-245]
	High	Unambiguous	[K].SEPVIHTLLPLSPK.[G]		1	AT4G04640.1	50	0	3	8.83573e-05	510.968	1530.89	1530.89	0.15	0.00023	29	22	K.SEPVIHTLLPLSPK.G	[232-245]
	High	Unambiguous	[R].GLcGGFNNFIIK.[K]	C3(Carbamidomethyl)	1	AT4G04640.1	48	0	2	0.000467608	670.345	1339.68	1339.68	0.12	0.00016	34	27	R.GLCGGFNNFIIK.K	[137-148]
	High	Unambiguous	[R].GLcGGFNNFIIK.[K]	C3(Carbamidomethyl)	1	AT4G04640.1	84	0	2	1.25276e-07	670.344	1339.68	1339.68	-0.43	-0.00058	34	27	R.GLCGGFNNFIIK.K	[137-148]
	Medium	Unambiguous	[K].SEPVIHTLLPLSPK.[G]		1	AT4G04640.1	29	0	3	0.0124235	510.968	1530.89	1530.89	0.13	0.0002	29	22	K.SEPVIHTLLPLSPK.G	[232-245]
	High	Unambiguous	[K].GNSYFLR.[R]		1	AT4G04640.1	39	0	2	0.00114931	428.72	856.432	856.431	0.76	0.00065	29	22	K.GNSYFLR.R	[173-179]
	High	Unambiguous	[R].MSAmSSASDNASDLK.[K]	M4(Oxidation)	1	AT4G04640.1	108	0	2	4.06271e-10	765.824	1530.64	1530.64	0.04	6e-05	33	26	R.MSAMSSASDNASDLK.K	[329-343]
	High	Unambiguous	[R].MSAMSSASDNASDLKK.[S]		1	AT4G04640.1	93	1	3	1.78727e-08	548.252	1642.74	1642.74	0.01	1e-05	35	28	R.MSAMSSASDNASDLKK.S	[329-344]
	High	Unambiguous	[R].mSAMSSASDNASDLKK.[S]	M1(Oxidation)	1	AT4G04640.1	82	1	3	2.23639e-07	553.584	1658.74	1658.74	0.21	0.00034	35	28	R.MSAMSSASDNASDLKK.S	[329-344]
	High	Unambiguous	[R].mSAmSSASDNASDLKK.[S]	M1(Oxidation); M4(Oxidation)	1	AT4G04640.1	90	1	3	2.85501e-08	558.915	1674.73	1674.73	-0.04	-6e-05	34	27	R.MSAMSSASDNASDLKK.S	[329-344]
	High	Unambiguous	[R].mSAMSSASDNASDLKK.[S]	M1(Oxidation)	1	AT4G04640.1	117	1	2	6.6871e-11	829.872	1658.74	1658.74	-0.07	-0.00012	34	27	R.MSAMSSASDNASDLKK.S	[329-344]
	High	Unambiguous	[R].MSAMSSASDNASDLKK.[S]		1	AT4G04640.1	90	1	2	3.30144e-08	821.874	1642.74	1642.74	0.12	0.0002	35	28	R.MSAMSSASDNASDLKK.S	[329-344]
	High	Unambiguous	[R].MSAMSSASDNASDLKK.[S]		1	AT4G04640.1	58	1	3	6.15811e-05	548.254	1642.75	1642.74	1.49	0.00245	35	28	R.MSAMSSASDNASDLKK.S	[329-344]
	High	Unambiguous	[R].mSAMSSASDNASDLKK.[S]	M1(Oxidation)	1	AT4G04640.1	85	1	3	9.70249e-08	553.584	1658.74	1658.74	0.1	0.00016	35	28	R.MSAMSSASDNASDLKK.S	[329-344]
	High	Unambiguous	[R].MSAMSSASDNASDLKK.[S]		1	AT4G04640.1	79	1	3	4.31964e-07	548.25	1642.74	1642.74	-1.07	-0.00176	35	28	R.MSAMSSASDNASDLKK.S	[329-344]
	High	Unambiguous	[R].mSAmSSASDNASDLKK.[S]	M1(Oxidation); M4(Oxidation)	1	AT4G04640.1	125	1	2	1.00823e-11	837.869	1674.73	1674.73	-0.2	-0.00033	34	27	R.MSAMSSASDNASDLKK.S	[329-344]
	Medium	Unambiguous	[R].DRIDSVK.[N]		1	AT4G04640.1	28	1	2	0.044062	416.73	832.452	832.452	-0.25	-0.00021	34	27	R.DRIDSVK.N	[58-64]
	High	Unambiguous	[R].mSAmSSASDNASDLKK.[S]	M1(Oxidation); M4(Oxidation)	1	AT4G04640.1	103	1	3	1.4375e-09	558.915	1674.73	1674.73	-0.04	-6e-05	34	27	R.MSAMSSASDNASDLKK.S	[329-344]
	Medium	Unambiguous	[K].ITEAmK.[L]	M5(Oxidation)	1	AT4G04640.1	26	0	2	0.0386845	354.683	708.359	708.36	-0.25	-0.00018	31	24	K.ITEAMK.L	[69-74]
	High	Unambiguous	[R].mSAmSSASDNASDLKK.[S]	M1(Oxidation); M4(Oxidation)	1	AT4G04640.1	118	1	2	4.79587e-11	837.868	1674.73	1674.73	-0.41	-0.00069	34	27	R.MSAMSSASDNASDLKK.S	[329-344]
	High	Unambiguous	[R].mSAmSSASDNASDLKK.[S]	M1(Oxidation); M4(Oxidation)	1	AT4G04640.1	82	1	3	1.83066e-07	558.915	1674.73	1674.73	-0.04	-6e-05	34	27	R.MSAMSSASDNASDLKK.S	[329-344]
	Medium	Unambiguous	[K].ITEAmK.[L]	M5(Oxidation)	1	AT4G04640.1	29	0	2	0.0169771	354.683	708.359	708.36	-0.16	-0.00012	31	24	K.ITEAMK.L	[69-74]
	Medium	Unambiguous	[K].ITEAmK.[L]	M5(Oxidation)	1	AT4G04640.1	26	0	2	0.0395242	354.684	708.36	708.36	0.35	0.00025	31	24	K.ITEAMK.L	[69-74]
	High	Unambiguous	[R].mSAmSSASDNASDLKK.[S]	M1(Oxidation); M4(Oxidation)	1	AT4G04640.1	112	1	3	1.64965e-10	558.915	1674.73	1674.73	-0.07	-0.00012	34	27	R.MSAMSSASDNASDLKK.S	[329-344]
	Medium	Unambiguous	[K].ITEAmK.[L]	M5(Oxidation)	1	AT4G04640.1	30	0	2	0.0162381	354.683	708.359	708.36	-0.38	-0.00027	31	24	K.ITEAMK.L	[69-74]
	High	Unambiguous	[K].ITEAmK.[L]	M5(Oxidation)	1	AT4G04640.1	32	0	2	0.0103006	354.683	708.359	708.36	-0.21	-0.00015	31	24	K.ITEAMK.L	[69-74]
	High	Unambiguous	[K].ITEAmK.[L]	M5(Oxidation)	1	AT4G04640.1	33	0	2	0.00817592	354.683	708.359	708.36	-0.38	-0.00027	31	24	K.ITEAMK.L	[69-74]
	Medium	Unambiguous	[K].ITEAmK.[L]	M5(Oxidation)	1	AT4G04640.1	29	0	2	0.0165906	354.683	708.359	708.36	-0.16	-0.00012	31	24	K.ITEAMK.L	[69-74]
	High	Unambiguous	[R].mSAmSSASDNASDLKK.[S]	M1(Oxidation); M4(Oxidation)	1	AT4G04640.1	64	1	3	1.12674e-05	558.915	1674.73	1674.73	-0.29	-0.00049	34	27	R.MSAMSSASDNASDLKK.S	[329-344]
	High	Unambiguous	[K].NTQKITEAmK.[L]	M9(Oxidation)	1	AT4G04640.1	62	1	2	1.60014e-05	590.306	1179.6	1179.6	0.26	0.00031	34	27	K.NTQKITEAMK.L	[65-74]
	High	Unambiguous	[K].ITEAMK.[L]		1	AT4G04640.1	43	0	2	0.000690825	346.686	692.364	692.365	-0.36	-0.00025	31	24	K.ITEAMK.L	[69-74]
	High	Unambiguous	[R].mSAmSSASDNASDLK.[K]	M1(Oxidation); M4(Oxidation)	1	AT4G04640.1	112	0	2	1.23885e-10	773.82	1546.63	1546.64	-0.81	-0.00125	33	26	R.MSAMSSASDNASDLK.K	[329-343]
	High	Unambiguous	[R].MSAmSSASDNASDLKK.[S]	M4(Oxidation)	1	AT4G04640.1	86	1	3	8.80138e-08	553.584	1658.74	1658.74	0.13	0.00022	35	28	R.MSAMSSASDNASDLKK.S	[329-344]
	High	Unambiguous	[R].mSAMSSASDNASDLKK.[S]	M1(Oxidation)	1	AT4G04640.1	86	1	3	8.80138e-08	553.584	1658.74	1658.74	0.13	0.00022	35	28	R.MSAMSSASDNASDLKK.S	[329-344]
	High	Unambiguous	[R].MSAmSSASDNASDLKK.[S]	M4(Oxidation)	1	AT4G04640.1	98	1	3	4.79604e-09	553.584	1658.74	1658.74	0.1	0.00016	35	28	R.MSAMSSASDNASDLKK.S	[329-344]
	High	Unambiguous	[R].MSAmSSASDNASDLKK.[S]	M4(Oxidation)	1	AT4G04640.1	99	1	3	4.38591e-09	553.583	1658.74	1658.74	-0.16	-0.00027	35	28	R.MSAMSSASDNASDLKK.S	[329-344]
	High	Unambiguous	[R].mSAMSSASDNASDLKK.[S]	M1(Oxidation)	1	AT4G04640.1	99	1	3	4.38591e-09	553.583	1658.74	1658.74	-0.16	-0.00027	35	28	R.MSAMSSASDNASDLKK.S	[329-344]
	High	Unambiguous	[R].mSAmSSASDNASDLKK.[S]	M1(Oxidation); M4(Oxidation)	1	AT4G04640.1	67	1	3	5.73314e-06	558.915	1674.73	1674.73	-0.07	-0.00012	34	27	R.MSAMSSASDNASDLKK.S	[329-344]
	High	Unambiguous	[K].ITEAMK.[L]		1	AT4G04640.1	43	0	2	0.000517647	346.686	692.365	692.365	-0.09	-6e-05	30	23	K.ITEAMK.L	[69-74]
	High	Unambiguous	[R].MSAmSSASDNASDLKK.[S]	M4(Oxidation)	1	AT4G04640.1	98	1	2	4.92612e-09	829.872	1658.74	1658.74	0.07	0.00012	35	28	R.MSAMSSASDNASDLKK.S	[329-344]
	High	Unambiguous	[R].mSAMSSASDNASDLKK.[S]	M1(Oxidation)	1	AT4G04640.1	98	1	3	4.79604e-09	553.584	1658.74	1658.74	0.1	0.00016	35	28	R.MSAMSSASDNASDLKK.S	[329-344]
	High	Unambiguous	[K].KVALVVVTGDR.[G]		1	AT4G04640.1	40	1	3	0.000823866	386.24	1156.71	1156.7	0.09	0.0001	29	22	K.KVALVVVTGDR.G	[126-136]
	High	Unambiguous	[K].KVALVVVTGDR.[G]		1	AT4G04640.1	65	1	2	2.18939e-06	578.857	1156.71	1156.7	0.5	0.00057	28	21	K.KVALVVVTGDR.G	[126-136]
	Medium	Unambiguous	[K].SLSMVYNR.[K]		1	AT4G04640.1	28	0	2	0.0403144	485.245	969.482	969.482	0.12	0.00012	34	27	K.SLSMVYNR.K	[345-352]
	Medium	Unambiguous	[K].KGNSYFLR.[R]		1	AT4G04640.1	28	1	2	0.0147719	492.767	984.527	984.526	0.57	0.00056	29	22	K.KGNSYFLR.R	[172-179]
	High	Unambiguous	[K].KGNSYFLR.[R]		1	AT4G04640.1	45	1	2	0.000309333	492.767	984.526	984.526	0.05	5e-05	30	23	K.KGNSYFLR.R	[172-179]
	Medium	Unambiguous	[K].KGNSYFLR.[R]		1	AT4G04640.1	27	1	3	0.0205195	328.847	984.526	984.526	-0.04	-4e-05	30	23	K.KGNSYFLR.R	[172-179]
	High	Unambiguous	[K].FVSLVK.[S]		2	AT1G15700.1; AT4G04640.1	34	0	2	0.00117803	346.721	692.435	692.434	0.3	0.00021	24	17	K.FVSLVK.S	[226-231]
	High	Unambiguous	[K].YLEAGTLPTAK.[E]		1	AT4G04640.1	63	0	2	8.42198e-06	582.32	1163.63	1163.63	0.94	0.0011	32	25	K.YLEAGTLPTAK.E	[188-198]
	Medium	Unambiguous	[K].SLSMVYNR.[K]		1	AT4G04640.1	28	0	2	0.0394876	485.245	969.483	969.482	0.31	0.0003	34	27	K.SLSMVYNR.K	[345-352]
	High	Unambiguous	[K].YLEAGTLPTAK.[E]		1	AT4G04640.1	49	0	2	0.000241803	582.319	1163.63	1163.63	0.21	0.00024	32	25	K.YLEAGTLPTAK.E	[188-198]
	High	Unambiguous	[K].YLEAGTLPTAK.[E]		1	AT4G04640.1	62	0	2	1.1843e-05	582.319	1163.63	1163.63	0.16	0.00018	32	25	K.YLEAGTLPTAK.E	[188-198]
	High	Unambiguous	[R].mSAMSSASDNASDLK.[K]	M1(Oxidation)	1	AT4G04640.1	104	0	2	8.74306e-10	765.827	1530.65	1530.64	2.11	0.00323	33	26	R.MSAMSSASDNASDLK.K	[329-343]
	Medium	Unambiguous	[K].SLSMVYNRK.[R]		1	AT4G04640.1	26	1	2	0.0401686	549.294	1097.58	1097.58	1.28	0.00141	32	25	K.SLSMVYNRK.R	[345-353]
	High	Unambiguous	[K].SLSmVYNR.[K]	M4(Oxidation)	1	AT4G04640.1	35	0	2	0.00676642	493.242	985.477	985.477	-0.02	-2e-05	33	26	K.SLSMVYNR.K	[345-352]
	High	Unambiguous	[K].SLSmVYNR.[K]	M4(Oxidation)	1	AT4G04640.1	41	0	2	0.00171946	493.243	985.479	985.477	1	0.00099	33	26	K.SLSMVYNR.K	[345-352]
	High	Unambiguous	[R].RPYIPVDK.[Y]		1	AT4G04640.1	35	0	2	0.00710389	494.286	987.564	987.562	0.89	0.00088	33	26	R.RPYIPVDK.Y	[180-187]
	Medium	Unambiguous	[R].RPYIPVDK.[Y]		1	AT4G04640.1	29	0	3	0.0233289	329.859	987.563	987.562	0.22	0.00022	32	25	R.RPYIPVDK.Y	[180-187]
	Medium	Unambiguous	[K].SLSmVYNR.[K]	M4(Oxidation)	1	AT4G04640.1	30	0	2	0.0229276	493.243	985.478	985.477	0.35	0.00034	33	26	K.SLSMVYNR.K	[345-352]
	High	Unambiguous	[R].MSAMSSASDNASDLK.[K]		1	AT4G04640.1	95	0	2	9.19925e-09	757.827	1514.65	1514.65	-0.11	-0.00017	34	27	R.MSAMSSASDNASDLK.K	[329-343]
	Medium	Unambiguous	[K].SLSmVYNR.[K]	M4(Oxidation)	1	AT4G04640.1	29	0	2	0.0242143	493.241	985.475	985.477	-1.11	-0.00109	32	25	K.SLSMVYNR.K	[345-352]
	High	Unambiguous	[R].TPTADFSPILQFEQDPVQILDALLPLYLNSQILR.[A]		1	AT4G04640.1	72	0	3	5.41746e-07	1290.37	3869.09	3869.07	1.13	0.00438	29	22	R.TPTADFSPILQFEQDPVQILDALLPLYLNSQILR.A	[282-315]
AT5G66190.1	ferredoxin-NADP(+)-oxidoreductase 1	68	31	69	25	1	360	40.3	8.13	2189
	Confidence	PSM Ambiguity	Annotated Sequence	Modifications	# Proteins	Protein Accessions	Ions Score	# Missed Cleavages	Charge	Expectation Value	m/z [Da]	MH+ [Da]	Theo. MH+ [Da]	DeltaM [ppm]	Deltam/z [Da]	Identity Strict	Identity Relaxed	Sequences in Protein	Positions in Protein	PSM Modification Positions in Protein
	Medium	Unambiguous	[K].DGIDWLEYKK.[Q]		2	AT5G66190.1; AT5G66190.2	35	1	3	0.0103842	422.883	1266.64	1266.64	-0.2	-0.00025	35	28	K.DGIDWLEYKK.Q	[338-347]
	High	Unambiguous	[K].DNTFVYmcGLK.[G]	M7(Oxidation); C8(Carbamidomethyl)	5	AT5G66190.1; AT5G66190.2; AT1G20020.3; AT1G20020.1; AT1G20020.2	47	0	2	0.000486373	682.306	1363.6	1363.6	0.94	0.00129	34	27	K.DNTFVYMCGLK.G	[311-321]
	High	Unambiguous	[K].GVcSNFLcDLKPGDEAK.[I]	C3(Carbamidomethyl); C8(Carbamidomethyl)	2	AT5G66190.1; AT5G66190.2	52	0	3	0.000243725	637.297	1909.88	1909.88	-0.32	-0.00061	36	29	K.GVCSNFLCDLKPGDEAK.I	[176-192]
	High	Unambiguous	[K].GVcSNFLcDLKPGDEAK.[I]	C3(Carbamidomethyl); C8(Carbamidomethyl)	2	AT5G66190.1; AT5G66190.2	82	0	2	2.96462e-07	955.442	1909.88	1909.88	-0.2	-0.00039	36	29	K.GVCSNFLCDLKPGDEAK.I	[176-192]
	High	Unambiguous	[K].DGIDWLEYKK.[Q]		2	AT5G66190.1; AT5G66190.2	47	1	2	0.000628492	633.822	1266.64	1266.64	0.26	0.00033	34	27	K.DGIDWLEYKK.Q	[338-347]
	High	Unambiguous	[K].DNTFVYMcGLK.[G]	C8(Carbamidomethyl)	5	AT5G66190.1; AT5G66190.2; AT1G20020.3; AT1G20020.1; AT1G20020.2	49	0	2	0.000364624	674.307	1347.61	1347.61	-0.02	-3e-05	34	27	K.DNTFVYMCGLK.G	[311-321]
	High	Unambiguous	[K].DGIDWLEYKK.[Q]		2	AT5G66190.1; AT5G66190.2	41	1	2	0.00226671	633.823	1266.64	1266.64	0.5	0.00063	34	27	K.DGIDWLEYKK.Q	[338-347]
	High	Unambiguous	[K].DGIDWLEYKK.[Q]		2	AT5G66190.1; AT5G66190.2	35	1	3	0.010872	422.883	1266.63	1266.64	-0.61	-0.00077	34	27	K.DGIDWLEYKK.Q	[338-347]
	High	Unambiguous	[R].LYSIASSAIGDFGDSK.[T]		2	AT5G66190.1; AT5G66190.2	89	0	2	3.97329e-08	815.902	1630.8	1630.8	0.09	0.00015	35	28	R.LYSIASSAIGDFGDSK.T	[140-155]
	High	Unambiguous	[K].DNTFVYmcGLK.[G]	M7(Oxidation); C8(Carbamidomethyl)	5	AT5G66190.1; AT5G66190.2; AT1G20020.3; AT1G20020.1; AT1G20020.2	51	0	2	0.000217855	682.304	1363.6	1363.6	-0.71	-0.00097	34	27	K.DNTFVYMCGLK.G	[311-321]
	High	Unambiguous	[R].LYSIASSAIGDFGDSK.[T]		2	AT5G66190.1; AT5G66190.2	80	0	2	2.93649e-07	815.902	1630.8	1630.8	0.24	0.00039	35	28	R.LYSIASSAIGDFGDSK.T	[140-155]
	High	Unambiguous	[K].GIDDImVSLAAK.[D]	M6(Oxidation)	2	AT5G66190.1; AT5G66190.2	77	0	2	4.9535e-07	624.829	1248.65	1248.65	0.2	0.00026	33	26	K.GIDDIMVSLAAK.D	[326-337]
	High	Unambiguous	[K].RSEQWNVEVY.[-]		2	AT5G66190.1; AT5G66190.2	44	1	2	0.000901525	655.312	1309.62	1309.62	-0.06	-7e-05	34	27	K.RSEQWNVEVY.-	[351-360]
	High	Unambiguous	[R].EGQSIGVIPEGIDK.[N]		2	AT5G66190.1; AT5G66190.2	51	0	2	0.000152482	721.381	1441.76	1441.75	0.78	0.00112	33	26	R.EGQSIGVIPEGIDK.N	[118-131]
	High	Unambiguous	[K].KDNTFVYMcGLK.[G]	C9(Carbamidomethyl)	5	AT5G66190.1; AT5G66190.2; AT1G20020.3; AT1G20020.1; AT1G20020.2	39	1	3	0.00417296	492.572	1475.7	1475.7	0	1e-05	35	28	K.KDNTFVYMCGLK.G	[310-321]
	High	Unambiguous	[K].KDNTFVYMcGLK.[G]	C9(Carbamidomethyl)	5	AT5G66190.1; AT5G66190.2; AT1G20020.3; AT1G20020.1; AT1G20020.2	91	1	2	2.87108e-08	738.355	1475.7	1475.7	0.23	0.00034	35	28	K.KDNTFVYMCGLK.G	[310-321]
	High	Unambiguous	[R].EGQSIGVIPEGIDK.[N]		2	AT5G66190.1; AT5G66190.2	44	0	2	0.000948739	721.378	1441.75	1441.75	-1.72	-0.00248	33	26	R.EGQSIGVIPEGIDK.N	[118-131]
	High	Unambiguous	[R].mAEYAEELWELLKK.[D]	M1(Oxidation)	2	AT5G66190.1; AT5G66190.2	55	1	3	0.000105926	590.299	1768.88	1768.88	0.05	8e-05	35	28	R.MAEYAEELWELLKK.D	[297-310]
	High	Unambiguous	[R].mAEYAEELWELLKK.[D]	M1(Oxidation)	2	AT5G66190.1; AT5G66190.2	82	1	2	2.13496e-07	884.945	1768.88	1768.88	-0.03	-5e-05	35	28	R.MAEYAEELWELLKK.D	[297-310]
	High	Unambiguous	[R].LYSIASSAIGDFGDSK.[T]		2	AT5G66190.1; AT5G66190.2	67	0	2	5.97793e-06	815.903	1630.8	1630.8	0.91	0.00149	35	28	R.LYSIASSAIGDFGDSK.T	[140-155]
	High	Unambiguous	[K].DPNATIIMLGTGTGIAPFR.[S]		2	AT5G66190.1; AT5G66190.2	95	0	2	8.70309e-09	973.014	1945.02	1945.02	0.06	0.00013	33	27	K.DPNATIIMLGTGTGIAPFR.S	[206-224]
	High	Unambiguous	[K].DPNATIIMLGTGTGIAPFR.[S]		2	AT5G66190.1; AT5G66190.2	71	0	3	1.98918e-06	649.012	1945.02	1945.02	0.09	0.00018	33	27	K.DPNATIIMLGTGTGIAPFR.S	[206-224]
	High	Selected	[K].DPNATIImLGTGTGIAPFR.[S]	M8(Oxidation)	2	AT5G66190.1; AT5G66190.2	85	0	2	7.06505e-08	981.012	1961.02	1961.02	-0.04	-8e-05	33	26	K.DPNATIIMLGTGTGIAPFR.S	[206-224]
	High	Unambiguous	[R].mAEYAEELWELLK.[K]	M1(Oxidation)	2	AT5G66190.1; AT5G66190.2	71	0	2	3.27817e-06	820.897	1640.79	1640.79	-0.26	-0.00042	35	28	R.MAEYAEELWELLK.K	[297-309]
	High	Unambiguous	[R].MAEYAEELWELLK.[K]		2	AT5G66190.1; AT5G66190.2	50	0	2	0.000321199	812.9	1624.79	1624.79	0.17	0.00027	35	28	R.MAEYAEELWELLK.K	[297-309]
	High	Unambiguous	[R].MAEYAEELWELLKK.[D]		2	AT5G66190.1; AT5G66190.2	47	1	3	0.000663674	584.967	1752.89	1752.89	0	-1e-05	35	28	R.MAEYAEELWELLKK.D	[297-310]
	High	Unambiguous	[R].LYSIASSAIGDFGDSK.[T]		2	AT5G66190.1; AT5G66190.2	81	0	3	2.70236e-07	544.27	1630.8	1630.8	-0.12	-0.00019	35	28	R.LYSIASSAIGDFGDSK.T	[140-155]
	High	Unambiguous	[R].SEQWNVEVY.[-]		2	AT5G66190.1; AT5G66190.2	38	0	2	0.00323185	577.262	1153.52	1153.52	0	0	33	26	R.SEQWNVEVY.-	[352-360]
	High	Unambiguous	[R].LYSIASSAIGDFGDSK.[T]		2	AT5G66190.1; AT5G66190.2	74	0	2	1.18073e-06	815.902	1630.8	1630.8	0.17	0.00027	35	28	R.LYSIASSAIGDFGDSK.T	[140-155]
	High	Unambiguous	[K].GIDDIMVSLAAK.[D]		2	AT5G66190.1; AT5G66190.2	69	0	2	2.86713e-06	616.832	1232.66	1232.66	0.32	0.0004	33	26	K.GIDDIMVSLAAK.D	[326-337]
	High	Unambiguous	[K].DGIDWLEYK.[K]		2	AT5G66190.1; AT5G66190.2	49	0	2	0.000299238	569.775	1138.54	1138.54	0.23	0.00026	33	26	K.DGIDWLEYK.K	[338-346]
	High	Unambiguous	[K].DPNATIImLGTGTGIAPFR.[S]	M8(Oxidation)	2	AT5G66190.1; AT5G66190.2	106	0	2	6.3363e-10	981.012	1961.02	1961.02	0.05	0.0001	33	26	K.DPNATIIMLGTGTGIAPFR.S	[206-224]
	High	Unambiguous	[K].DPNATIImLGTGTGIAPFR.[S]	M8(Oxidation)	2	AT5G66190.1; AT5G66190.2	73	0	3	1.08388e-06	654.344	1961.02	1961.02	0.14	0.00027	33	26	K.DPNATIIMLGTGTGIAPFR.S	[206-224]
	High	Unambiguous	[K].DGIDWLEYK.[K]		2	AT5G66190.1; AT5G66190.2	47	0	2	0.000457795	569.774	1138.54	1138.54	-0.79	-0.0009	33	26	K.DGIDWLEYK.K	[338-346]
	Medium	Unambiguous	[K].ITGDDAPGETWHIVFTTEGEVPYR.[E]		1	AT5G66190.1	36	0	3	0.012246	897.431	2690.28	2690.27	0.81	0.00218	37	30	K.ITGDDAPGETWHIVFTTEGEVPYR.E	[94-117]
	Medium	Unambiguous	[K].mYIQTR.[M]	M1(Oxidation)	5	AT5G66190.1; AT5G66190.2; AT1G20020.3; AT1G20020.1; AT1G20020.2	30	0	2	0.0173859	414.208	827.408	827.408	-0.07	-6e-05	32	25	K.MYIQTR.M	[291-296]
	High	Unambiguous	[K].KQEEGIVVNK.[F]		1	AT5G66190.1	37	1	3	0.00316838	381.884	1143.64	1143.64	-0.16	-0.00018	31	24	K.KQEEGIVVNK.F	[68-77]
	Medium	Unambiguous	[K].mYIQTR.[M]	M1(Oxidation)	5	AT5G66190.1; AT5G66190.2; AT1G20020.3; AT1G20020.1; AT1G20020.2	32	0	2	0.0123367	414.207	827.408	827.408	-0.18	-0.00015	32	25	K.MYIQTR.M	[291-296]
	Medium	Unambiguous	[K].mYIQTR.[M]	M1(Oxidation)	5	AT5G66190.1; AT5G66190.2; AT1G20020.3; AT1G20020.1; AT1G20020.2	30	0	2	0.0170222	414.207	827.408	827.408	-0.29	-0.00024	32	25	K.MYIQTR.M	[291-296]
	High	Unambiguous	[K].KQEEGIVVNK.[F]		1	AT5G66190.1	62	1	2	1.02763e-05	572.322	1143.64	1143.64	-0.13	-0.00015	31	24	K.KQEEGIVVNK.F	[68-77]
	Medium	Unambiguous	[K].mYIQTR.[M]	M1(Oxidation)	5	AT5G66190.1; AT5G66190.2; AT1G20020.3; AT1G20020.1; AT1G20020.2	25	0	2	0.0510632	414.207	827.407	827.408	-0.81	-0.00067	32	25	K.MYIQTR.M	[291-296]
	High	Unambiguous	[K].TVSLcVKR.[L]	C5(Carbamidomethyl)	2	AT5G66190.1; AT5G66190.2	45	1	2	0.000488863	481.777	962.547	962.545	1.1	0.00106	32	25	K.TVSLCVKR.L	[156-163]
	Medium	Unambiguous	[K].EMLmPK.[D]	M4(Oxidation)	5	AT5G66190.1; AT5G66190.2; AT1G20020.3; AT1G20020.1; AT1G20020.2	28	0	2	0.0234586	382.688	764.368	764.368	0.15	0.00011	31	24	K.EMLMPK.D	[200-205]
	High	Unambiguous	[K].EMLmPK.[D]	M4(Oxidation)	5	AT5G66190.1; AT5G66190.2; AT1G20020.3; AT1G20020.1; AT1G20020.2	35	0	2	0.0053434	382.688	764.368	764.368	-0.01	-1e-05	32	25	K.EMLMPK.D	[200-205]
	Medium	Unambiguous	[K].mYIQTR.[M]	M1(Oxidation)	5	AT5G66190.1; AT5G66190.2; AT1G20020.3; AT1G20020.1; AT1G20020.2	30	0	2	0.0166766	414.207	827.406	827.408	-0.92	-0.00076	32	25	K.MYIQTR.M	[291-296]
	High	Unambiguous	[K].mKEKNPDNFR.[L]	M1(Oxidation)	2	AT5G66190.1; AT5G66190.2	41	2	3	0.00223439	432.212	1294.62	1294.62	-0.05	-7e-05	34	27	K.MKEKNPDNFR.L	[265-274]
	Medium	Unambiguous	[R].EQTNEKGEK.[M]		2	AT5G66190.1; AT5G66190.2	34	1	2	0.0102594	531.757	1062.51	1062.51	0.04	4e-05	34	27	R.EQTNEKGEK.M	[282-290]
	High	Unambiguous	[K].MKEKNPDNFR.[L]		2	AT5G66190.1; AT5G66190.2	50	2	3	0.000270128	426.88	1278.63	1278.63	-0.15	-0.00019	34	27	K.MKEKNPDNFR.L	[265-274]
	Medium	Unambiguous	[K].NPDNFR.[L]		2	AT5G66190.1; AT5G66190.2	29	0	2	0.0121322	381.68	762.353	762.353	-0.22	-0.00017	30	23	K.NPDNFR.L	[269-274]
	High	Unambiguous	[K].ITGPVGK.[E]		2	AT5G66190.1; AT5G66190.2	35	0	2	0.00228592	336.208	671.408	671.409	-0.48	-0.00032	28	21	K.ITGPVGK.E	[193-199]
	Medium	Unambiguous	[K].mYIQTR.[M]	M1(Oxidation)	5	AT5G66190.1; AT5G66190.2; AT1G20020.3; AT1G20020.1; AT1G20020.2	32	0	2	0.0116015	414.208	827.409	827.408	0.48	0.0004	32	25	K.MYIQTR.M	[291-296]
	High	Unambiguous	[K].ITGPVGK.[E]		2	AT5G66190.1; AT5G66190.2	41	0	2	0.000657751	336.208	671.408	671.409	-0.16	-0.00011	28	21	K.ITGPVGK.E	[193-199]
	High	Unambiguous	[K].EKNPDNFR.[L]		2	AT5G66190.1; AT5G66190.2	40	1	3	0.00208654	340.502	1019.49	1019.49	0	0	33	26	K.EKNPDNFR.L	[267-274]
	High	Unambiguous	[K].EKNPDNFR.[L]		2	AT5G66190.1; AT5G66190.2	33	1	2	0.00995275	510.249	1019.49	1019.49	-0.16	-0.00016	32	26	K.EKNPDNFR.L	[267-274]
	High	Unambiguous	[K].ESKKQEEGIVVNK.[F]		1	AT5G66190.1	34	2	3	0.00756487	496.607	1487.81	1487.81	0.11	0.00016	32	25	K.ESKKQEEGIVVNK.F	[65-77]
	High	Unambiguous	[K].TVSLcVKR.[L]	C5(Carbamidomethyl)	2	AT5G66190.1; AT5G66190.2	37	1	3	0.00351136	321.52	962.547	962.545	0.53	0.00051	32	25	K.TVSLCVKR.L	[156-163]
	High	Unambiguous	[K].KDNTFVYmcGLK.[G]	M8(Oxidation); C9(Carbamidomethyl)	5	AT5G66190.1; AT5G66190.2; AT1G20020.3; AT1G20020.1; AT1G20020.2	45	1	3	0.00109402	497.905	1491.7	1491.7	0.43	0.00064	35	28	K.KDNTFVYMCGLK.G	[310-321]
	High	Unambiguous	[K].KDNTFVYmcGLK.[G]	M8(Oxidation); C9(Carbamidomethyl)	5	AT5G66190.1; AT5G66190.2; AT1G20020.3; AT1G20020.1; AT1G20020.2	64	1	2	1.25611e-05	746.353	1491.7	1491.7	0.7	0.00105	35	28	K.KDNTFVYMCGLK.G	[310-321]
	High	Unambiguous	[R].LVYTNDGGEIVK.[G]		2	AT5G66190.1; AT5G66190.2	46	0	2	0.000616322	654.347	1307.69	1307.68	0.78	0.00102	33	26	R.LVYTNDGGEIVK.G	[164-175]
	High	Unambiguous	[R].LVYTNDGGEIVK.[G]		2	AT5G66190.1; AT5G66190.2	73	0	2	1.29997e-06	654.347	1307.69	1307.68	1.16	0.00151	34	27	R.LVYTNDGGEIVK.G	[164-175]
	Medium	Selected	[K].TVSLcVK.[R]	C5(Carbamidomethyl)	2	AT5G66190.1; AT5G66190.2	29	0	2	0.0306628	403.726	806.444	806.444	-0.06	-5e-05	33	26	K.TVSLCVK.R	[156-162]
	High	Unambiguous	[K].mFFEEHEDYK.[F]	M1(Oxidation)	2	AT5G66190.1; AT5G66190.2	36	0	3	0.00436686	464.193	1390.57	1390.56	0.85	0.00118	32	25	K.MFFEEHEDYK.F	[230-239]
	High	Unambiguous	[R].LDFAVSR.[E]		2	AT5G66190.1; AT5G66190.2	36	0	2	0.00461313	404.221	807.435	807.436	-0.36	-0.00029	32	25	R.LDFAVSR.E	[275-281]
	High	Unambiguous	[RK].cLLNTK.[I]	C1(Carbamidomethyl)	4	AT5G66190.1; AT1G20020.3; AT1G20020.1; AT1G20020.2	35	0	2	0.0072226	374.705	748.404	748.402	0.91	0.00068	33	26	R.CLLNTK.I	[88-93]
	High	Unambiguous	[K].EmLMPK.[D]	M2(Oxidation)	5	AT5G66190.1; AT5G66190.2; AT1G20020.3; AT1G20020.1; AT1G20020.2	40	0	2	0.00110247	382.688	764.37	764.368	0.95	0.00072	30	23	K.EMLMPK.D	[200-205]
	Medium	Unambiguous	[K].KQEEGIVVNKFKPK.[N]		1	AT5G66190.1	25	2	4	0.0182607	411.744	1643.95	1643.95	0.83	0.00137	27	20	K.KQEEGIVVNKFKPK.N	[68-81]
	High	Unambiguous	[K].RLVYTNDGGEIVK.[G]		2	AT5G66190.1; AT5G66190.2	47	1	3	0.000461433	488.601	1463.79	1463.79	0.75	0.0011	33	26	K.RLVYTNDGGEIVK.G	[163-175]
	High	Unambiguous	[K].RLVYTNDGGEIVK.[G]		2	AT5G66190.1; AT5G66190.2	59	1	2	2.8604e-05	732.399	1463.79	1463.79	1.56	0.00229	33	26	K.RLVYTNDGGEIVK.G	[163-175]
	Medium	Selected	[K].TVSLcVK.[R]	C5(Carbamidomethyl)	2	AT5G66190.1; AT5G66190.2	29	0	2	0.0191566	403.725	806.444	806.444	-0.25	-0.0002	31	24	K.TVSLCVK.R	[156-162]
AT1G20020.1	ferredoxin-NADP(+)-oxidoreductase 2	59	27	64	21	1	369	41.1	8.31	1977
	Confidence	PSM Ambiguity	Annotated Sequence	Modifications	# Proteins	Protein Accessions	Ions Score	# Missed Cleavages	Charge	Expectation Value	m/z [Da]	MH+ [Da]	Theo. MH+ [Da]	DeltaM [ppm]	Deltam/z [Da]	Identity Strict	Identity Relaxed	Sequences in Protein	Positions in Protein	PSM Modification Positions in Protein
	High	Unambiguous	[R].EQANDKGEK.[M]		3	AT1G20020.3; AT1G20020.1; AT1G20020.2	45	1	2	0.000825871	509.744	1018.48	1018.48	0.41	0.00042	33	26	R.EQANDKGEK.M	[291-299]
	High	Unambiguous	[K].DNTFVYmcGLK.[G]	M7(Oxidation); C8(Carbamidomethyl)	5	AT5G66190.1; AT5G66190.2; AT1G20020.3; AT1G20020.1; AT1G20020.2	47	0	2	0.000486373	682.306	1363.6	1363.6	0.94	0.00129	34	27	K.DNTFVYMCGLK.G	[320-330]
	High	Unambiguous	[K].ITADDAPGETWHmVFSHQGEIPYR.[E]	M13(Oxidation)	2	AT1G20020.1; AT1G20020.2	37	0	4	0.0109364	694.072	2773.26	2773.27	-0.29	-0.0008	37	30	K.ITADDAPGETWHMVFSHQGEIPYR.E	[103-126]
	High	Unambiguous	[K].ITADDAPGETWHmVFSHQGEIPYR.[E]	M13(Oxidation)	2	AT1G20020.1; AT1G20020.2	63	0	3	2.7978e-05	925.093	2773.26	2773.27	-0.4	-0.00112	37	30	K.ITADDAPGETWHMVFSHQGEIPYR.E	[103-126]
	Medium	Unambiguous	[K].ITADDAPGETWHMVFSHQGEIPYR.[E]		2	AT1G20020.1; AT1G20020.2	32	0	4	0.0339436	690.073	2757.27	2757.27	-0.17	-0.00048	37	30	K.ITADDAPGETWHMVFSHQGEIPYR.E	[103-126]
	High	Unambiguous	[K].ITADDAPGETWHMVFSHQGEIPYR.[E]		2	AT1G20020.1; AT1G20020.2	52	0	3	0.000315062	919.758	2757.26	2757.27	-1.43	-0.00395	37	30	K.ITADDAPGETWHMVFSHQGEIPYR.E	[103-126]
	High	Unambiguous	[K].DNTFVYMcGLK.[G]	C8(Carbamidomethyl)	5	AT5G66190.1; AT5G66190.2; AT1G20020.3; AT1G20020.1; AT1G20020.2	49	0	2	0.000364624	674.307	1347.61	1347.61	-0.02	-3e-05	34	27	K.DNTFVYMCGLK.G	[320-330]
	High	Unambiguous	[K].KAEQWNVEVY.[-]		3	AT1G20020.3; AT1G20020.1; AT1G20020.2	54	1	2	0.000100447	633.312	1265.62	1265.62	0.02	3e-05	33	26	K.KAEQWNVEVY.-	[360-369]
	High	Unambiguous	[K].DNTFVYmcGLK.[G]	M7(Oxidation); C8(Carbamidomethyl)	5	AT5G66190.1; AT5G66190.2; AT1G20020.3; AT1G20020.1; AT1G20020.2	51	0	2	0.000217855	682.304	1363.6	1363.6	-0.71	-0.00097	34	27	K.DNTFVYMCGLK.G	[320-330]
	High	Unambiguous	[K].KDNTFVYMcGLK.[G]	C9(Carbamidomethyl)	5	AT5G66190.1; AT5G66190.2; AT1G20020.3; AT1G20020.1; AT1G20020.2	39	1	3	0.00417296	492.572	1475.7	1475.7	0	1e-05	35	28	K.KDNTFVYMCGLK.G	[319-330]
	High	Unambiguous	[K].KDNTFVYMcGLK.[G]	C9(Carbamidomethyl)	5	AT5G66190.1; AT5G66190.2; AT1G20020.3; AT1G20020.1; AT1G20020.2	91	1	2	2.87108e-08	738.355	1475.7	1475.7	0.23	0.00034	35	28	K.KDNTFVYMCGLK.G	[319-330]
	High	Unambiguous	[K].GVcSNFLcDLAPGSDVK.[L]	C3(Carbamidomethyl); C8(Carbamidomethyl)	3	AT1G20020.3; AT1G20020.1; AT1G20020.2	63	0	2	1.82044e-05	919.925	1838.84	1838.84	0.49	0.0009	35	28	K.GVCSNFLCDLAPGSDVK.L	[185-201]
	High	Rejected	[K].DPNATVImLATGTGIAPFR.[S]	M8(Oxidation)	3	AT1G20020.3; AT1G20020.1; AT1G20020.2	85	0	2	6.8567e-08	981.012	1961.02	1961.02	-0.04	-8e-05	33	26	K.DPNATVIMLATGTGIAPFR.S	[215-233]
	High	Unambiguous	[K].DPNATVImLATGTGIAPFR.[S]	M8(Oxidation)	3	AT1G20020.3; AT1G20020.1; AT1G20020.2	93	0	2	1.03012e-08	981.012	1961.02	1961.02	0.12	0.00023	33	26	K.DPNATVIMLATGTGIAPFR.S	[215-233]
	High	Unambiguous	[K].DPNATVImLATGTGIAPFR.[S]	M8(Oxidation)	3	AT1G20020.3; AT1G20020.1; AT1G20020.2	77	0	3	4.73381e-07	654.343	1961.02	1961.02	-0.05	-0.0001	33	26	K.DPNATVIMLATGTGIAPFR.S	[215-233]
	High	Unambiguous	[R].mAQYAAELWELLKK.[D]	M1(Oxidation)	3	AT1G20020.3; AT1G20020.1; AT1G20020.2	63	1	3	1.17958e-05	570.636	1709.89	1709.89	0.02	4e-05	33	26	R.MAQYAAELWELLKK.D	[306-319]
	High	Unambiguous	[R].mAQYAAELWELLKK.[D]	M1(Oxidation)	3	AT1G20020.3; AT1G20020.1; AT1G20020.2	76	1	2	5.33227e-07	855.451	1709.89	1709.89	0.22	0.00037	33	26	R.MAQYAAELWELLKK.D	[306-319]
	High	Unambiguous	[R].MAQYAAELWELLKK.[D]		3	AT1G20020.3; AT1G20020.1; AT1G20020.2	51	1	3	0.000152172	565.304	1693.9	1693.9	0.04	7e-05	33	26	R.MAQYAAELWELLKK.D	[306-319]
	High	Unambiguous	[R].mAQYAAELWELLK.[K]	M1(Oxidation)	3	AT1G20020.3; AT1G20020.1; AT1G20020.2	64	0	2	1.21933e-05	791.403	1581.8	1581.8	0.12	0.00018	34	27	R.MAQYAAELWELLK.K	[306-318]
	High	Unambiguous	[R].MAQYAAELWELLK.[K]		3	AT1G20020.3; AT1G20020.1; AT1G20020.2	64	0	2	1.02025e-05	783.406	1565.8	1565.8	0.25	0.00039	34	27	R.MAQYAAELWELLK.K	[306-318]
	High	Unambiguous	[K].DPNATVImLATGTGIAPFR.[S]	M8(Oxidation)	3	AT1G20020.3; AT1G20020.1; AT1G20020.2	78	0	2	3.51121e-07	981.013	1961.02	1961.02	0.71	0.00139	33	26	K.DPNATVIMLATGTGIAPFR.S	[215-233]
	High	Unambiguous	[K].DPNATVIMLATGTGIAPFR.[S]		3	AT1G20020.3; AT1G20020.1; AT1G20020.2	100	0	2	2.30501e-09	973.015	1945.02	1945.02	0.16	0.00031	33	27	K.DPNATVIMLATGTGIAPFR.S	[215-233]
	High	Unambiguous	[K].DPNATVIMLATGTGIAPFR.[S]		3	AT1G20020.3; AT1G20020.1; AT1G20020.2	76	0	3	6.28133e-07	649.012	1945.02	1945.02	0.16	0.0003	33	26	K.DPNATVIMLATGTGIAPFR.S	[215-233]
	High	Unambiguous	[K].GVcSNFLcDLAPGSDVK.[L]	C3(Carbamidomethyl); C8(Carbamidomethyl)	3	AT1G20020.3; AT1G20020.1; AT1G20020.2	47	0	3	0.000864806	613.618	1838.84	1838.84	-0.22	-0.0004	36	29	K.GVCSNFLCDLAPGSDVK.L	[185-201]
	High	Unambiguous	[K].GVcSNFLcDLAPGSDVK.[L]	C3(Carbamidomethyl); C8(Carbamidomethyl)	3	AT1G20020.3; AT1G20020.1; AT1G20020.2	68	0	2	6.6057e-06	919.924	1838.84	1838.84	-0.31	-0.00057	36	29	K.GVCSNFLCDLAPGSDVK.L	[185-201]
	Medium	Unambiguous	[K].AEQWNVEVY.[-]		3	AT1G20020.3; AT1G20020.1; AT1G20020.2	32	0	2	0.0114581	569.264	1137.52	1137.52	-0.3	-0.00034	33	26	K.AEQWNVEVY.-	[361-369]
	High	Unambiguous	[K].GVcSNFLcDLAPGSDVK.[L]	C3(Carbamidomethyl); C8(Carbamidomethyl)	3	AT1G20020.3; AT1G20020.1; AT1G20020.2	45	0	2	0.00128571	919.923	1838.84	1838.84	-0.51	-0.00093	36	29	K.GVCSNFLCDLAPGSDVK.L	[185-201]
	Medium	Unambiguous	[K].mYIQTR.[M]	M1(Oxidation)	5	AT5G66190.1; AT5G66190.2; AT1G20020.3; AT1G20020.1; AT1G20020.2	30	0	2	0.0173859	414.208	827.408	827.408	-0.07	-6e-05	32	25	K.MYIQTR.M	[300-305]
	High	Unambiguous	[K].APENFR.[V]		3	AT1G20020.3; AT1G20020.1; AT1G20020.2	33	0	2	0.00723864	367.185	733.363	733.363	-0.07	-5e-05	31	24	K.APENFR.V	[278-283]
	Medium	Unambiguous	[K].mYIQTR.[M]	M1(Oxidation)	5	AT5G66190.1; AT5G66190.2; AT1G20020.3; AT1G20020.1; AT1G20020.2	32	0	2	0.0123367	414.207	827.408	827.408	-0.18	-0.00015	32	25	K.MYIQTR.M	[300-305]
	High	Unambiguous	[K].KNEEGVIVNR.[Y]		3	AT1G20020.3; AT1G20020.1; AT1G20020.2	69	1	2	2.46589e-06	579.317	1157.63	1157.63	-0.08	-9e-05	32	25	K.KNEEGVIVNR.Y	[77-86]
	High	Unambiguous	[K].KNEEGVIVNR.[Y]		3	AT1G20020.3; AT1G20020.1; AT1G20020.2	43	1	3	0.000759364	386.547	1157.63	1157.63	-0.12	-0.00014	31	24	K.KNEEGVIVNR.Y	[77-86]
	Medium	Unambiguous	[K].mYIQTR.[M]	M1(Oxidation)	5	AT5G66190.1; AT5G66190.2; AT1G20020.3; AT1G20020.1; AT1G20020.2	30	0	2	0.0170222	414.207	827.408	827.408	-0.29	-0.00024	32	25	K.MYIQTR.M	[300-305]
	Medium	Unambiguous	[K].APENFR.[V]		3	AT1G20020.3; AT1G20020.1; AT1G20020.2	26	0	2	0.0383189	367.185	733.362	733.363	-0.28	-0.00021	31	24	K.APENFR.V	[278-283]
	Medium	Unambiguous	[K].mFFEKHDDYK.[F]	M1(Oxidation)	3	AT1G20020.3; AT1G20020.1; AT1G20020.2	27	1	3	0.0521809	459.206	1375.6	1375.6	0.96	0.00133	34	27	K.MFFEKHDDYK.F	[239-248]
	Medium	Unambiguous	[K].mYIQTR.[M]	M1(Oxidation)	5	AT5G66190.1; AT5G66190.2; AT1G20020.3; AT1G20020.1; AT1G20020.2	25	0	2	0.0510632	414.207	827.407	827.408	-0.81	-0.00067	32	25	K.MYIQTR.M	[300-305]
	Medium	Unambiguous	[K].EMLmPK.[D]	M4(Oxidation)	5	AT5G66190.1; AT5G66190.2; AT1G20020.3; AT1G20020.1; AT1G20020.2	28	0	2	0.0234586	382.688	764.368	764.368	0.15	0.00011	31	24	K.EMLMPK.D	[209-214]
	High	Unambiguous	[K].EMLmPK.[D]	M4(Oxidation)	5	AT5G66190.1; AT5G66190.2; AT1G20020.3; AT1G20020.1; AT1G20020.2	35	0	2	0.0053434	382.688	764.368	764.368	-0.01	-1e-05	32	25	K.EMLMPK.D	[209-214]
	High	Unambiguous	[K].AQITTETDTPTPAK.[K]		3	AT1G20020.3; AT1G20020.1; AT1G20020.2	92	0	2	1.93036e-08	737.376	1473.74	1473.74	0.48	0.00071	34	27	K.AQITTETDTPTPAK.K	[56-69]
	Medium	Unambiguous	[K].mYIQTR.[M]	M1(Oxidation)	5	AT5G66190.1; AT5G66190.2; AT1G20020.3; AT1G20020.1; AT1G20020.2	30	0	2	0.0166766	414.207	827.406	827.408	-0.92	-0.00076	32	25	K.MYIQTR.M	[300-305]
	High	Unambiguous	[K].RLVYTNDQGETVK.[G]		3	AT1G20020.3; AT1G20020.1; AT1G20020.2	54	1	3	0.000112947	508.267	1522.79	1522.79	0.28	0.00042	34	27	K.RLVYTNDQGETVK.G	[172-184]
	High	Unambiguous	[K].RLVYTNDQGETVK.[G]		3	AT1G20020.3; AT1G20020.1; AT1G20020.2	65	1	2	1.10311e-05	761.897	1522.79	1522.79	0.26	0.0004	34	27	K.RLVYTNDQGETVK.G	[172-184]
	High	Unambiguous	[K].NEEGVIVNR.[Y]		3	AT1G20020.3; AT1G20020.1; AT1G20020.2	57	0	2	3.7587e-05	515.271	1029.53	1029.53	1.21	0.00124	32	25	K.NEEGVIVNR.Y	[78-86]
	High	Unambiguous	[K].LTGPVGK.[E]		3	AT1G20020.3; AT1G20020.1; AT1G20020.2	41	0	2	0.000657751	336.208	671.408	671.409	-0.16	-0.00011	28	21	K.LTGPVGK.E	[202-208]
	Medium	Unambiguous	[R].YRPKEPYTGK.[C]		3	AT1G20020.3; AT1G20020.1; AT1G20020.2	30	1	3	0.0227413	413.556	1238.65	1238.65	-0.1	-0.00012	33	26	R.YRPKEPYTGK.C	[87-96]
	High	Unambiguous	[K].EPYTGK.[C]		3	AT1G20020.3; AT1G20020.1; AT1G20020.2	34	0	2	0.0060237	347.674	694.34	694.341	-0.14	-0.0001	31	24	K.EPYTGK.C	[91-96]
	High	Unambiguous	[K].EPYTGK.[C]		3	AT1G20020.3; AT1G20020.1; AT1G20020.2	34	0	2	0.00613568	347.674	694.34	694.341	-0.14	-0.0001	31	24	K.EPYTGK.C	[91-96]
	High	Unambiguous	[K].VSKKNEEGVIVNR.[Y]		3	AT1G20020.3; AT1G20020.1; AT1G20020.2	71	2	3	1.18288e-06	491.28	1471.82	1471.82	0.43	0.00063	31	24	K.VSKKNEEGVIVNR.Y	[74-86]
	High	Unambiguous	[K].AKAPENFR.[V]		3	AT1G20020.3; AT1G20020.1; AT1G20020.2	33	1	2	0.00984343	466.751	932.495	932.495	0.24	0.00022	33	26	K.AKAPENFR.V	[276-283]
	High	Unambiguous	[K].LTGPVGK.[E]		3	AT1G20020.3; AT1G20020.1; AT1G20020.2	35	0	2	0.00228592	336.208	671.408	671.409	-0.48	-0.00032	28	21	K.LTGPVGK.E	[202-208]
	High	Unambiguous	[K].AKAPENFR.[V]		3	AT1G20020.3; AT1G20020.1; AT1G20020.2	38	1	3	0.00308601	311.503	932.494	932.495	-0.28	-0.00026	33	26	K.AKAPENFR.V	[276-283]
	Medium	Unambiguous	[K].mYIQTR.[M]	M1(Oxidation)	5	AT5G66190.1; AT5G66190.2; AT1G20020.3; AT1G20020.1; AT1G20020.2	32	0	2	0.0116015	414.208	827.409	827.408	0.48	0.0004	32	25	K.MYIQTR.M	[300-305]
	High	Unambiguous	[R].YRPKEPYTGK.[C]		3	AT1G20020.3; AT1G20020.1; AT1G20020.2	38	1	2	0.00382662	619.83	1238.65	1238.65	-0.02	-2e-05	33	26	R.YRPKEPYTGK.C	[87-96]
	High	Unambiguous	[K].AKAPENFR.[V]		3	AT1G20020.3; AT1G20020.1; AT1G20020.2	36	1	3	0.00509798	311.503	932.494	932.495	-0.28	-0.00026	33	26	K.AKAPENFR.V	[276-283]
	High	Unambiguous	[R].EGQSVGVIADGIDK.[N]		3	AT1G20020.3; AT1G20020.1; AT1G20020.2	65	0	2	8.2204e-06	694.356	1387.71	1387.71	-0.31	-0.00043	34	27	R.EGQSVGVIADGIDK.N	[127-140]
	High	Unambiguous	[K].KDNTFVYmcGLK.[G]	M8(Oxidation); C9(Carbamidomethyl)	5	AT5G66190.1; AT5G66190.2; AT1G20020.3; AT1G20020.1; AT1G20020.2	45	1	3	0.00109402	497.905	1491.7	1491.7	0.43	0.00064	35	28	K.KDNTFVYMCGLK.G	[319-330]
	High	Unambiguous	[K].KDNTFVYmcGLK.[G]	M8(Oxidation); C9(Carbamidomethyl)	5	AT5G66190.1; AT5G66190.2; AT1G20020.3; AT1G20020.1; AT1G20020.2	64	1	2	1.25611e-05	746.353	1491.7	1491.7	0.7	0.00105	35	28	K.KDNTFVYMCGLK.G	[319-330]
	High	Unambiguous	[R].EGQSVGVIADGIDK.[N]		3	AT1G20020.3; AT1G20020.1; AT1G20020.2	56	0	2	6.51811e-05	694.355	1387.7	1387.71	-1.23	-0.00171	34	27	R.EGQSVGVIADGIDK.N	[127-140]
	High	Unambiguous	[RK].cLLNTK.[I]	C1(Carbamidomethyl)	4	AT5G66190.1; AT1G20020.3; AT1G20020.1; AT1G20020.2	35	0	2	0.0072226	374.705	748.404	748.402	0.91	0.00068	33	26	K.CLLNTK.I	[97-102]
	High	Unambiguous	[R].VDYAISR.[E]		3	AT1G20020.3; AT1G20020.1; AT1G20020.2	32	0	2	0.00980701	412.219	823.43	823.431	-0.23	-0.00019	31	24	R.VDYAISR.E	[284-290]
	High	Unambiguous	[K].EmLMPK.[D]	M2(Oxidation)	5	AT5G66190.1; AT5G66190.2; AT1G20020.3; AT1G20020.1; AT1G20020.2	40	0	2	0.00110247	382.688	764.37	764.368	0.95	0.00072	30	23	K.EMLMPK.D	[209-214]
	High	Unambiguous	[K].AQITTETDTPTPAK.[K]		3	AT1G20020.3; AT1G20020.1; AT1G20020.2	39	0	2	0.00390625	737.378	1473.75	1473.74	1.63	0.0024	34	27	K.AQITTETDTPTPAK.K	[56-69]
	High	Unambiguous	[R].LVYTNDQGETVK.[G]		3	AT1G20020.3; AT1G20020.1; AT1G20020.2	67	0	2	6.30739e-06	683.847	1366.69	1366.68	0.35	0.00048	34	27	R.LVYTNDQGETVK.G	[173-184]
	Medium	Unambiguous	[K].MFFEKHDDYK.[F]		3	AT1G20020.3; AT1G20020.1; AT1G20020.2	31	1	3	0.0192618	453.873	1359.61	1359.6	0.31	0.00042	33	26	K.MFFEKHDDYK.F	[239-248]
AT4G35250.1	NAD(P)-binding Rossmann-fold superfamily protein	41	17	28	17	1	395	43.7	8.43	893
	Confidence	PSM Ambiguity	Annotated Sequence	Modifications	# Proteins	Protein Accessions	Ions Score	# Missed Cleavages	Charge	Expectation Value	m/z [Da]	MH+ [Da]	Theo. MH+ [Da]	DeltaM [ppm]	Deltam/z [Da]	Identity Strict	Identity Relaxed	Sequences in Protein	Positions in Protein	PSM Modification Positions in Protein
	High	Unambiguous	[R].LAGQDANVTTVPVSVLR.[V]		1	AT4G35250.1	45	0	3	0.00028184	580.659	1739.96	1739.97	-0.29	-0.0005	29	22	R.LAGQDANVTTVPVSVLR.V	[298-314]
	High	Unambiguous	[R].LAGQDANVTTVPVSVLR.[V]		1	AT4G35250.1	64	0	2	3.82681e-06	870.485	1739.96	1739.97	-0.81	-0.00141	30	23	R.LAGQDANVTTVPVSVLR.V	[298-314]
	High	Unambiguous	[R].FFQWTNDVADR.[L]		1	AT4G35250.1	57	0	2	5.59686e-05	699.825	1398.64	1398.64	-0.16	-0.00023	34	27	R.FFQWTNDVADR.L	[322-332]
	High	Unambiguous	[R].AWTTQEVITLcER.[L]	C11(Carbamidomethyl)	1	AT4G35250.1	79	0	2	3.69378e-07	803.898	1606.79	1606.79	0.03	5e-05	35	28	R.AWTTQEVITLCER.L	[285-297]
	Medium	Unambiguous	[R].AWTTQEVITLcER.[L]	C11(Carbamidomethyl)	1	AT4G35250.1	34	0	3	0.0136841	536.268	1606.79	1606.79	-0.21	-0.00033	35	28	R.AWTTQEVITLCER.L	[285-297]
	High	Unambiguous	[K].FLQESGLNHITIR.[L]		1	AT4G35250.1	53	0	3	7.06054e-05	509.948	1527.83	1527.83	0.54	0.00082	31	24	K.FLQESGLNHITIR.L	[209-221]
	High	Unambiguous	[K].FLQESGLNHITIR.[L]		1	AT4G35250.1	76	0	2	3.40281e-07	764.419	1527.83	1527.83	0.88	0.00134	31	24	K.FLQESGLNHITIR.L	[209-221]
	High	Unambiguous	[K].LLTFAGPR.[A]		1	AT4G35250.1	44	0	2	0.000609293	437.761	874.514	874.515	-0.24	-0.00021	32	25	K.LLTFAGPR.A	[277-284]
	High	Unambiguous	[K].LLTFAGPR.[A]		1	AT4G35250.1	38	0	2	0.00297577	437.762	874.516	874.515	0.8	0.0007	32	25	K.LLTFAGPR.A	[277-284]
	High	Unambiguous	[R].LTLIALR.[N]		1	AT4G35250.1	41	0	2	0.000169115	400.273	799.539	799.54	-0.52	-0.00041	23	16	R.LTLIALR.N	[263-269]
	High	Unambiguous	[K].YLQDYFSNILK.[K]		1	AT4G35250.1	60	0	2	2.51661e-05	702.364	1403.72	1403.72	0.16	0.00023	33	26	K.YLQDYFSNILK.K	[369-379]
	High	Unambiguous	[R].LcGFmQGLIGQYAVPILEEK.[S]	C2(Carbamidomethyl); M5(Oxidation)	1	AT4G35250.1	91	0	2	2.44256e-08	1141.58	2282.16	2282.16	0.03	6e-05	34	27	R.LCGFMQGLIGQYAVPILEEK.S	[222-241]
	Medium	Unambiguous	[R].LcGFmQGLIGQYAVPILEEK.[S]	C2(Carbamidomethyl); M5(Oxidation)	1	AT4G35250.1	28	0	3	0.0437395	761.391	2282.16	2282.16	0.44	0.00101	34	27	R.LCGFMQGLIGQYAVPILEEK.S	[222-241]
	High	Unambiguous	[K].YLQDYFSNILKK.[L]		1	AT4G35250.1	40	1	3	0.00247966	511.277	1531.82	1531.82	0.07	0.00011	33	26	K.YLQDYFSNILKK.L	[369-380]
	High	Unambiguous	[K].YLQDYFSNILKK.[L]		1	AT4G35250.1	38	1	2	0.0036342	766.412	1531.82	1531.82	0.59	0.0009	33	26	K.YLQDYFSNILKK.L	[369-380]
	High	Unambiguous	[K].SVWGTDAPTR.[V]		1	AT4G35250.1	46	0	2	0.000592177	545.272	1089.54	1089.53	2.37	0.00259	33	26	K.SVWGTDAPTR.V	[242-251]
	High	Unambiguous	[K].DmVTLEK.[Y]	M2(Oxidation)	1	AT4G35250.1	40	0	2	0.00105701	426.212	851.417	851.418	-0.57	-0.00049	30	23	K.DMVTLEK.Y	[362-368]
	Medium	Unambiguous	[K].AmGIQK.[Y]	M2(Oxidation)	1	AT4G35250.1	28	0	2	0.0315828	332.178	663.349	663.349	-0.1	-7e-05	32	25	K.AMGIQK.Y	[177-182]
	Medium	Unambiguous	[K].AmGIQK.[Y]	M2(Oxidation)	1	AT4G35250.1	31	0	2	0.0150817	332.178	663.349	663.349	-0.01	0	32	25	K.AMGIQK.Y	[177-182]
	High	Unambiguous	[K].DMVTLEK.[Y]		1	AT4G35250.1	34	0	2	0.0050003	418.215	835.422	835.423	-0.3	-0.00025	30	23	K.DMVTLEK.Y	[362-368]
	High	Unambiguous	[K].SVWGTDAPTR.[V]		1	AT4G35250.1	48	0	2	0.000361641	545.27	1089.53	1089.53	0.41	0.00045	33	26	K.SVWGTDAPTR.V	[242-251]
	High	Unambiguous	[K].YVFYSIHNcDK.[H]	C9(Carbamidomethyl)	1	AT4G35250.1	36	0	3	0.00692865	482.555	1445.65	1445.65	-0.66	-0.00095	34	27	K.YVFYSIHNCDK.H	[183-193]
	High	Unambiguous	[R].VAYMDTQDIAR.[L]		1	AT4G35250.1	57	0	2	5.20659e-05	641.808	1282.61	1282.61	-0.22	-0.00028	34	27	R.VAYMDTQDIAR.L	[252-262]
	High	Unambiguous	[R].VAYmDTQDIAR.[L]	M4(Oxidation)	1	AT4G35250.1	72	0	2	1.72647e-06	649.807	1298.61	1298.6	0.62	0.0008	34	27	R.VAYMDTQDIAR.L	[252-262]
	High	Unambiguous	[R].RALDEGYDVR.[C]		1	AT4G35250.1	58	1	3	3.62362e-05	398.535	1193.59	1193.59	-0.08	-9e-05	33	26	R.RALDEGYDVR.C	[98-107]
	High	Unambiguous	[R].RALDEGYDVR.[C]		1	AT4G35250.1	57	1	2	4.41486e-05	597.299	1193.59	1193.59	-0.18	-0.00021	33	26	R.RALDEGYDVR.C	[98-107]
	Medium	Unambiguous	[K].TVDWEGK.[V]		1	AT4G35250.1	28	0	2	0.0233948	417.703	834.399	834.399	-0.07	-6e-05	32	25	K.TVDWEGK.V	[162-168]
	High	Unambiguous	[R].ALDEGYDVR.[C]		1	AT4G35250.1	66	0	2	4.36562e-06	519.249	1037.49	1037.49	0.4	0.00042	32	25	R.ALDEGYDVR.C	[99-107]
sp		28	17	21	16	1	593	59.5	5.21	871
	Confidence	PSM Ambiguity	Annotated Sequence	Modifications	# Proteins	Protein Accessions	Ions Score	# Missed Cleavages	Charge	Expectation Value	m/z [Da]	MH+ [Da]	Theo. MH+ [Da]	DeltaM [ppm]	Deltam/z [Da]	Identity Strict	Identity Relaxed	Sequences in Protein	Positions in Protein	PSM Modification Positions in Protein
	High	Unambiguous	[R].AETEcQNTEYQQLLDIK.[I]	C5(Carbamidomethyl)	1	sp	110	0	2	3.88858e-10	1041.99	2082.97	2082.96	0.25	0.00052	35	28	R.AETECQNTEYQQLLDIK.I	[423-439]
	High	Unambiguous	[K].QSLEASLAETEGR.[Y]		1	sp	99	0	2	3.65917e-09	695.844	1390.68	1390.68	-0.36	-0.0005	34	27	K.QSLEASLAETEGR.Y	[387-399]
	High	Unambiguous	[K].DAEAWFNEK.[S]		1	sp	38	0	2	0.00299414	555.249	1109.49	1109.49	0.32	0.00036	32	25	K.DAEAWFNEK.S	[335-343]
	High	Unambiguous	[K].GSLGGGFSSGGFSGGSFSR.[G]		1	sp	106	0	2	9.68633e-10	854.389	1707.77	1707.77	-0.32	-0.00055	35	28	K.GSLGGGFSSGGFSGGSFSR.G	[41-59]
	High	Unambiguous	[K].ELTTEIDNNIEQISSYK.[S]		1	sp	66	0	2	8.31332e-06	998.99	1996.97	1996.97	0.68	0.00136	35	28	K.ELTTEIDNNIEQISSYK.S	[346-362]
	High	Unambiguous	[R].SQYEQLAEQNRK.[D]		1	sp	38	1	3	0.00479334	498.584	1493.74	1493.73	0.39	0.00058	34	27	R.SQYEQLAEQNRK.D	[323-334]
	High	Unambiguous	[R].SQYEQLAEQNRK.[D]		1	sp	65	1	2	1.03859e-05	747.373	1493.74	1493.73	1.35	0.00202	34	27	R.SQYEQLAEQNRK.D	[323-334]
	High	Unambiguous	[K].NHEEEmKDLR.[N]	M6(Oxidation)	1	sp	45	1	3	0.000841287	439.535	1316.59	1316.59	-0.19	-0.00025	34	27	K.NHEEEMKDLR.N	[286-295]
	High	Unambiguous	[K].NHEEEmKDLR.[N]	M6(Oxidation)	1	sp	37	1	2	0.0061341	658.798	1316.59	1316.59	-0.53	-0.0007	34	27	K.NHEEEMKDLR.N	[286-295]
	High	Unambiguous	[K].NHEEEMKDLR.[N]		1	sp	34	1	3	0.0118839	434.204	1300.6	1300.6	0.37	0.00048	34	27	K.NHEEEMKDLR.N	[286-295]
	High	Unambiguous	[K].VTmQNLNDR.[L]	M3(Oxidation)	1	sp	77	0	2	3.94891e-07	553.767	1106.53	1106.53	0.02	2e-05	32	25	K.VTMQNLNDR.L	[148-156]
	High	Unambiguous	[R].ALEESNYELEGK.[I]		1	sp	85	0	2	8.49418e-08	691.327	1381.65	1381.65	-0.41	-0.00057	34	27	R.ALEESNYELEGK.I	[166-177]
	High	Unambiguous	[R].LASYLDKVR.[A]		1	sp	39	1	3	0.000841844	355.542	1064.61	1064.61	0.06	6e-05	28	21	R.LASYLDKVR.A	[157-165]
	High	Unambiguous	[K].IRLENEIQTYR.[S]		1	sp	37	1	3	0.00446001	478.929	1434.77	1434.77	0.8	0.00115	33	26	K.IRLENEIQTYR.S	[440-450]
	High	Unambiguous	[R].LKYENEVALR.[Q]		1	sp	58	1	2	2.73828e-05	617.843	1234.68	1234.68	-0.05	-7e-05	32	25	R.LKYENEVALR.Q	[236-245]
	High	Unambiguous	[R].SLLEGEGSSGGGGR.[G]		1	sp	55	0	2	0.000102541	631.802	1262.6	1262.6	-0.06	-8e-05	34	27	R.SLLEGEGSSGGGGR.G	[451-464]
	High	Unambiguous	[K].VTMQNLNDR.[L]		1	sp	52	0	2	0.000128572	545.77	1090.53	1090.53	1.21	0.00132	33	26	K.VTMQNLNDR.L	[148-156]
	High	Unambiguous	[R].LENEIQTYR.[S]		1	sp	69	0	2	2.89321e-06	583.295	1165.58	1165.58	-0.79	-0.00092	33	26	R.LENEIQTYR.S	[442-450]
	High	Unambiguous	[K].IKEWYEK.[H]		1	sp	40	1	2	0.0021159	498.262	995.517	995.52	-1.57	-0.00157	33	26	K.IKEWYEK.H	[178-184]
	High	Unambiguous	[K].YENEVALR.[Q]		1	sp	44	0	2	0.000873831	497.253	993.499	993.5	-0.28	-0.00027	33	26	K.YENEVALR.Q	[238-245]
	High	Unambiguous	[R].LASYLDK.[V]		2	sp; sp	39	0	2	0.00185825	405.224	809.44	809.44	0.08	7e-05	31	24	R.LASYLDK.V	[157-163]
ATCG00480.1	ATP synthase subunit beta	48	18	19	18	1	498	53.9	5.5	784
	Confidence	PSM Ambiguity	Annotated Sequence	Modifications	# Proteins	Protein Accessions	Ions Score	# Missed Cleavages	Charge	Expectation Value	m/z [Da]	MH+ [Da]	Theo. MH+ [Da]	DeltaM [ppm]	Deltam/z [Da]	Identity Strict	Identity Relaxed	Sequences in Protein	Positions in Protein	PSM Modification Positions in Protein
	High	Unambiguous	[K].SAPAFIELDTK.[L]		1	ATCG00480.1	46	0	2	0.000662082	596.317	1191.63	1191.63	0.7	0.00083	33	26	K.SAPAFIELDTK.L	[135-145]
	High	Unambiguous	[R].GmDVVDmGNPLSVPVGGATLGR.[I]	M2(Oxidation); M7(Oxidation)	1	ATCG00480.1	48	0	2	0.000687872	1087.53	2174.06	2174.06	0.2	0.00044	35	28	R.GMDVVDMGNPLSVPVGGATLGR.I	[88-109]
	High	Unambiguous	[K].GIYPAVDPLDSTSTmLQPR.[I]	M15(Oxidation)	1	ATCG00480.1	70	0	2	4.0584e-06	1039.02	2077.03	2077.03	0.2	0.00042	35	28	K.GIYPAVDPLDSTSTMLQPR.I	[360-378]
	High	Unambiguous	[K].IGLFGGAGVGK.[T]		4	AT5G08680.1; AT5G08690.1; ATCG00480.1; AT5G08670.1	40	0	2	0.00147	488.285	975.563	975.562	0.37	0.00036	31	24	K.IGLFGGAGVGK.T	[168-178]
	High	Unambiguous	[K].mPNIYNALVVK.[G]	M1(Oxidation)	1	ATCG00480.1	83	0	2	8.77219e-08	639.35	1277.69	1277.69	-0.16	-0.0002	32	25	K.MPNIYNALVVK.G	[40-50]
	Medium	Unambiguous	[K].VALVYGQMNEPPGAR.[M]		1	ATCG00480.1	30	0	2	0.0302531	801.413	1601.82	1601.81	2.41	0.00386	34	27	K.VALVYGQMNEPPGAR.M	[232-246]
	High	Unambiguous	[R].MPSAVGYQPTLSTEmGTLQER.[I]	M15(Oxidation)	1	ATCG00480.1	53	0	2	0.000221937	1156.55	2312.09	2312.09	-0.49	-0.00113	36	29	R.MPSAVGYQPTLSTEMGTLQER.I	[292-312]
	High	Unambiguous	[K].VVDLLAPYRR.[G]		1	ATCG00480.1	32	1	3	0.0077828	401.24	1201.71	1201.71	0.09	0.00011	30	23	K.VVDLLAPYRR.G	[155-164]
	High	Unambiguous	[K].TVLImELINNIAK.[A]	M5(Oxidation)	1	ATCG00480.1	66	0	2	2.01596e-06	744.429	1487.85	1487.85	-0.05	-8e-05	29	22	K.TVLIMELINNIAK.A	[179-191]
	High	Unambiguous	[R].IAQIIGPVLDVAFPPGK.[M]		1	ATCG00480.1	33	0	3	0.00164494	579.01	1735.01	1735.02	-0.24	-0.00042	25	18	R.IAQIIGPVLDVAFPPGK.M	[23-39]
	High	Unambiguous	[R].VGLTALTMAEYFR.[D]		1	ATCG00480.1	76	0	2	5.89258e-07	736.384	1471.76	1471.76	-0.03	-4e-05	33	26	R.VGLTALTMAEYFR.D	[249-261]
	High	Unambiguous	[R].FVQAGSEVSALLGR.[M]		1	ATCG00480.1	61	0	2	1.82286e-05	717.39	1433.77	1433.77	-0.47	-0.00067	33	26	R.FVQAGSEVSALLGR.M	[278-291]
	High	Unambiguous	[K].LSIFETGIK.[V]		1	ATCG00480.1	52	0	2	4.2664e-05	504.292	1007.58	1007.58	0.1	0.0001	28	21	K.LSIFETGIK.V	[146-154]
	High	Unambiguous	[K].VVDLLAPYR.[R]		1	ATCG00480.1	53	0	2	6.2466e-05	523.306	1045.6	1045.6	-0.06	-6e-05	30	23	K.VVDLLAPYR.R	[155-163]
	High	Unambiguous	[R].IFNVLGEPVDNLGPVDTR.[T]		1	ATCG00480.1	105	0	2	8.30805e-10	978.015	1955.02	1955.02	-0.32	-0.00062	33	26	R.IFNVLGEPVDNLGPVDTR.T	[110-127]
	High	Unambiguous	[K].MPNIYNALVVK.[G]		1	ATCG00480.1	61	0	2	1.3933e-05	631.353	1261.7	1261.7	0.58	0.00074	32	25	K.MPNIYNALVVK.G	[40-50]
	Medium	Unambiguous	[K].ATNLEmESK.[L]	M6(Oxidation)	1	ATCG00480.1	31	0	2	0.0150535	519.742	1038.48	1038.48	0.13	0.00013	32	25	K.ATNLEMESK.L	[487-495]
	High	Unambiguous	[K].ESGVINEQNLAESK.[V]		1	ATCG00480.1	80	0	2	2.67235e-07	759.376	1517.74	1517.74	0.16	0.00024	34	27	K.ESGVINEQNLAESK.V	[218-231]
	High	Unambiguous	[R].TNPTTSNPEVSIR.[E]		1	ATCG00480.1	67	0	2	5.98642e-06	708.36	1415.71	1415.71	-0.15	-0.00021	34	27	R.TNPTTSNPEVSIR.E	[3-15]
sp		25	15	16	14	1	643	65.8	8.12	698
	Confidence	PSM Ambiguity	Annotated Sequence	Modifications	# Proteins	Protein Accessions	Ions Score	# Missed Cleavages	Charge	Expectation Value	m/z [Da]	MH+ [Da]	Theo. MH+ [Da]	DeltaM [ppm]	Deltam/z [Da]	Identity Strict	Identity Relaxed	Sequences in Protein	Positions in Protein	PSM Modification Positions in Protein
	High	Unambiguous	[R].SLDLDSIIAEVK.[A]		1	sp	75	0	2	6.92124e-07	651.861	1302.72	1302.72	-0.04	-5e-05	33	26	R.SLDLDSIIAEVK.A	[343-354]
	High	Unambiguous	[K].SLNNQFASFIDK.[V]		1	sp	65	0	2	1.02616e-05	692.349	1383.69	1383.69	0.06	9e-05	34	27	K.SLNNQFASFIDK.V	[185-196]
	High	Unambiguous	[K].SLNNQFASFIDKVR.[F]		1	sp	69	1	3	3.37034e-06	546.959	1638.86	1638.86	0.26	0.00043	33	27	K.SLNNQFASFIDKVR.F	[185-198]
	High	Unambiguous	[R].GGGGGGYGSGGSSYGSGGGSYGSGGGGGGGR.[G]		1	sp	121	0	2	2.46921e-11	1192.48	2383.95	2383.95	0.28	0.00066	35	28	R.GGGGGGYGSGGSSYGSGGGSYGSGGGGGGGR.G	[518-548]
	High	Unambiguous	[K].SKAEAESLYQSK.[Y]		1	sp	66	1	2	7.46008e-06	670.838	1340.67	1340.67	-0.23	-0.0003	35	28	K.SKAEAESLYQSK.Y	[364-375]
	High	Unambiguous	[RK].LDSELK.[LN]		4	AT5G15200.2; AT5G27740.1; AT5G15200.1; sp	35	0	2	0.0075069	352.694	704.382	704.383	-0.61	-0.00043	34	27	R.LDSELK.N	[251-256]
	High	Unambiguous	[R].SEIDNVKK.[Q]		1	sp	36	1	2	0.00598832	466.756	932.505	932.505	0.01	1e-05	33	26	R.SEIDNVKK.Q	[409-416]
	Medium	Unambiguous	[K].DVDGAYmTK.[V]	M7(Oxidation)	1	sp	29	0	2	0.0190058	508.224	1015.44	1015.44	0.19	0.00019	32	25	K.DVDGAYMTK.V	[289-297]
	High	Unambiguous	[R].NKYEDEINKR.[T]		1	sp	52	2	3	0.000183386	436.89	1308.65	1308.65	0.18	0.00023	34	27	R.NKYEDEINKR.T	[267-276]
	High	Unambiguous	[K].YEDEINKR.[T]		2	sp; sp	52	1	2	0.000143034	533.761	1066.51	1066.52	-1.07	-0.00114	33	26	K.YEDEINKR.T	[269-276]
	High	Unambiguous	[K].YEDEINKR.[T]		2	sp; sp	36	1	3	0.00557768	356.176	1066.51	1066.52	-0.66	-0.0007	33	26	K.YEDEINKR.T	[269-276]
	High	Unambiguous	[K].SISISVAR.[G]		1	sp	33	0	2	0.00843657	416.748	832.49	832.489	0.62	0.00052	32	25	K.SISISVAR.G	[74-81]
	High	Unambiguous	[R].TNAENEFVTIKK.[D]		1	sp	71	1	3	1.85316e-06	465.249	1393.73	1393.73	0.19	0.00027	33	26	R.TNAENEFVTIKK.D	[277-288]
	High	Unambiguous	[K].YEELQITAGR.[H]		1	sp	63	0	2	1.29528e-05	590.302	1179.6	1179.6	-1.31	-0.00155	34	27	K.YEELQITAGR.H	[376-385]
	High	Unambiguous	[R].FSScGGGGGSFGAGGGFGSR.[S]	C4(Carbamidomethyl)	1	sp	144	0	2	1.23099e-13	883.372	1765.74	1765.73	0.71	0.00126	34	27	R.FSSCGGGGGSFGAGGGFGSR.S	[45-64]
	Medium	Unambiguous	[K].NMQDmVEDYR.[N]	M5(Oxidation)	1	sp	30	0	2	0.016834	658.766	1316.52	1316.52	-0.08	-0.00011	32	25	K.NMQDMVEDYR.N	[257-266]
sp		25	14	16	13	1	645	65.8	8	636
	Confidence	PSM Ambiguity	Annotated Sequence	Modifications	# Proteins	Protein Accessions	Ions Score	# Missed Cleavages	Charge	Expectation Value	m/z [Da]	MH+ [Da]	Theo. MH+ [Da]	DeltaM [ppm]	Deltam/z [Da]	Identity Strict	Identity Relaxed	Sequences in Protein	Positions in Protein	PSM Modification Positions in Protein
	High	Unambiguous	[K].FASFIDK.[V]		2	sp; sp	32	0	2	0.00733686	414.218	827.429	827.43	-0.51	-0.00042	31	24	K.FASFIDK.V	[195-201]
	High	Unambiguous	[K].VDLLNQEIEFLK.[V]		1	sp	92	0	2	1.11497e-08	730.904	1460.8	1460.8	0.07	0.0001	32	25	K.VDLLNQEIEFLK.V	[309-320]
	High	Unambiguous	[R].NLDLDSIIAEVK.[A]		1	sp	54	0	2	7.56733e-05	665.366	1329.73	1329.73	-0.24	-0.00032	32	26	R.NLDLDSIIAEVK.A	[348-359]
	Medium	Unambiguous	[R].LQGEIAHVK.[K]		1	sp	26	0	2	0.0173909	497.788	994.569	994.568	0.32	0.00032	28	21	R.LQGEIAHVK.K	[412-420]
	High	Unambiguous	[R].LQGEIAHVK.[K]		1	sp	34	0	3	0.00332891	332.194	994.567	994.568	-0.28	-0.00028	28	21	R.LQGEIAHVK.K	[412-420]
	High	Unambiguous	[R].SKEEAEALYHSK.[Y]		1	sp	58	1	3	4.21489e-05	464.565	1391.68	1391.68	-0.06	-8e-05	34	27	R.SKEEAEALYHSK.Y	[369-380]
	High	Unambiguous	[R].GGSSSGGGYGSGGGGSSSVK.[G]		1	sp	107	0	2	5.32431e-10	794.845	1588.68	1588.68	-0.3	-0.00048	34	27	R.GGSSSGGGYGSGGGGSSSVK.G	[610-629]
	High	Unambiguous	[K].KYEDEINKR.[T]		1	sp	49	2	3	0.000292549	398.875	1194.61	1194.61	-0.63	-0.00075	33	26	K.KYEDEINKR.T	[273-281]
	High	Unambiguous	[K].GGSISGGGYGSGGGK.[H]		1	sp	52	0	2	0.000157309	599.279	1197.55	1197.55	0.42	0.0005	34	27	K.GGSISGGGYGSGGGK.H	[587-601]
	High	Unambiguous	[K].YEDEINKR.[T]		2	sp; sp	52	1	2	0.000143034	533.761	1066.51	1066.52	-1.07	-0.00114	33	26	K.YEDEINKR.T	[274-281]
	High	Unambiguous	[K].YEDEINKR.[T]		2	sp; sp	36	1	3	0.00557768	356.176	1066.51	1066.52	-0.66	-0.0007	33	26	K.YEDEINKR.T	[274-281]
	High	Unambiguous	[R].GSSSGGGYSSGSSSYGSGGR.[Q]		1	sp	133	0	2	1.23532e-12	870.856	1740.7	1740.71	-0.16	-0.00029	34	27	R.GSSSGGGYSSGSSSYGSGGR.Q	[531-550]
	High	Unambiguous	[R].STSSFScLSR.[H]	C7(Carbamidomethyl)	1	sp	41	0	2	0.00200137	566.258	1131.51	1131.51	-0.36	-0.00041	33	26	R.STSSFSCLSR.H	[36-45]
	High	Unambiguous	[R].YLDGLTAER.[T]		1	sp	51	0	2	0.000164163	519.267	1037.53	1037.53	-0.07	-8e-05	33	26	R.YLDGLTAER.T	[245-253]
	High	Unambiguous	[R].HGGGGGGFGGGGFGSR.[S]		1	sp	38	0	3	0.00430921	440.866	1320.58	1320.58	0.36	0.00048	34	27	R.HGGGGGGFGGGGFGSR.S	[46-61]
	High	Unambiguous	[K].AQYEEIAQR.[S]		1	sp	45	0	2	0.00059604	554.277	1107.55	1107.54	1.81	0.002	33	26	K.AQYEEIAQR.S	[360-368]
AT4G25080.1	magnesium-protoporphyrin IX methyltransferase	33	13	15	13	1	312	33.8	7.87	620
	Confidence	PSM Ambiguity	Annotated Sequence	Modifications	# Proteins	Protein Accessions	Ions Score	# Missed Cleavages	Charge	Expectation Value	m/z [Da]	MH+ [Da]	Theo. MH+ [Da]	DeltaM [ppm]	Deltam/z [Da]	Identity Strict	Identity Relaxed	Sequences in Protein	Positions in Protein	PSM Modification Positions in Protein
	High	Unambiguous	[K].TFYYDILKR.[I]		2	AT4G25080.1; AT4G25080.4	45	1	2	0.000717095	609.829	1218.65	1218.65	-0.03	-4e-05	33	26	K.TFYYDILKR.I	[250-258]
	High	Unambiguous	[R].VILSFAPK.[T]		2	AT4G25080.1; AT4G25080.4	39	0	2	0.000765282	437.773	874.539	874.54	-0.25	-0.00022	28	21	R.VILSFAPK.T	[242-249]
	High	Unambiguous	[K].TFYYDILKR.[I]		2	AT4G25080.1; AT4G25080.4	49	1	3	0.000317006	406.888	1218.65	1218.65	-0.35	-0.00043	33	26	K.TFYYDILKR.I	[250-258]
	High	Unambiguous	[R].GLTTTQFYFSR.[L]		2	AT4G25080.1; AT4G25080.4	70	0	2	3.19982e-06	660.833	1320.66	1320.66	0.27	0.00035	34	27	R.GLTTTQFYFSR.L	[295-305]
	High	Unambiguous	[K].ADGmIAHLASLAEK.[R]	M4(Oxidation)	2	AT4G25080.1; AT4G25080.4	62	0	3	1.90353e-05	481.582	1442.73	1442.73	0.36	0.00052	34	27	K.ADGMIAHLASLAEK.R	[227-240]
	Medium	Unambiguous	[K].TFYYDILK.[R]		2	AT4G25080.1; AT4G25080.4	27	0	2	0.0480868	531.78	1062.55	1062.55	0.84	0.0009	33	26	K.TFYYDILK.R	[250-257]
	High	Unambiguous	[K].TVENTMLMLTEDR.[S]		2	AT4G25080.1; AT4G25080.4	80	0	2	2.88264e-07	776.87	1552.73	1552.73	-0.75	-0.00116	35	28	K.TVENTMLMLTEDR.S	[129-141]
	High	Unambiguous	[R].KLQAEEVGGGDKEVVR.[E]		2	AT4G25080.1; AT4G25080.4	78	2	3	2.51173e-07	571.976	1713.91	1713.91	-0.05	-8e-05	32	25	R.KLQAEEVGGGDKEVVR.E	[79-94]
	High	Unambiguous	[R].KIYGETDEVNR.[V]		2	AT4G25080.1; AT4G25080.4	57	1	3	5.53078e-05	441.89	1323.65	1323.65	0.14	0.00019	34	27	R.KIYGETDEVNR.V	[107-117]
	High	Unambiguous	[K].IYGETDEVNR.[V]		2	AT4G25080.1; AT4G25080.4	59	0	2	2.32611e-05	598.282	1195.56	1195.56	-0.64	-0.00077	33	26	K.IYGETDEVNR.V	[108-117]
	High	Unambiguous	[K].LQAEEVGGGDKEVVR.[E]		2	AT4G25080.1; AT4G25080.4	69	1	3	3.22062e-06	529.278	1585.82	1585.82	0.31	0.00049	33	26	K.LQAEEVGGGDKEVVR.E	[80-94]
	High	Unambiguous	[R].AYLHSEADVER.[A]		2	AT4G25080.1; AT4G25080.4	54	0	3	0.000100546	430.542	1289.61	1289.61	-0.28	-0.00036	34	27	R.AYLHSEADVER.A	[272-282]
	Medium	Unambiguous	[K].AQLPSENLPK.[F]		2	AT4G25080.1; AT4G25080.4	29	0	2	0.0145787	548.803	1096.6	1096.6	-0.02	-2e-05	30	23	K.AQLPSENLPK.F	[188-197]
	High	Unambiguous	[K].TVENTmLmLTEDR.[S]	M6(Oxidation); M8(Oxidation)	2	AT4G25080.1; AT4G25080.4	74	0	2	1.25758e-06	792.867	1584.73	1584.72	0.55	0.00087	35	28	K.TVENTMLMLTEDR.S	[129-141]
	High	Unambiguous	[K].ADGmIAHLASLAEKR.[V]	M4(Oxidation)	2	AT4G25080.1; AT4G25080.4	55	1	3	7.1686e-05	533.616	1598.83	1598.83	0.03	5e-05	33	26	K.ADGMIAHLASLAEKR.V	[227-241]
AT4G27440.1	protochlorophyllide oxidoreductase B	24	11	15	8	1	401	43.3	9.16	571
	Confidence	PSM Ambiguity	Annotated Sequence	Modifications	# Proteins	Protein Accessions	Ions Score	# Missed Cleavages	Charge	Expectation Value	m/z [Da]	MH+ [Da]	Theo. MH+ [Da]	DeltaM [ppm]	Deltam/z [Da]	Identity Strict	Identity Relaxed	Sequences in Protein	Positions in Protein	PSM Modification Positions in Protein
	High	Unambiguous	[K].DSYTVmHLDLASLDSVR.[Q]	M6(Oxidation)	3	AT5G54190.1; AT5G54190.2; AT4G27440.1	96	0	3	1.04701e-08	646.648	1937.93	1937.93	0.28	0.00054	35	28	K.DSYTVMHLDLASLDSVR.Q	[138-154]
	High	Unambiguous	[K].GNVVVTGASSGLGLATAK.[A]		2	AT5G54190.1; AT4G27440.1	91	0	2	1.1537e-08	801.446	1601.89	1601.89	-0.17	-0.00027	31	24	K.GNVVVTGASSGLGLATAK.A	[89-106]
	High	Unambiguous	[K].GNVVVTGASSGLGLATAK.[A]		2	AT5G54190.1; AT4G27440.1	78	0	3	2.14648e-07	534.634	1601.89	1601.89	0.19	0.00031	31	24	K.GNVVVTGASSGLGLATAK.A	[89-106]
	High	Unambiguous	[R].LLLDDLKK.[S]		3	AT1G03630.1; AT1G03630.2; AT4G27440.1	39	1	3	0.000692357	319.87	957.597	957.598	-0.48	-0.00046	27	20	R.LLLDDLKK.S	[208-215]
	High	Unambiguous	[R].LLLDDLKK.[S]		3	AT1G03630.1; AT1G03630.2; AT4G27440.1	39	1	2	0.000586532	479.303	957.599	957.598	0.4	0.00039	27	20	R.LLLDDLKK.S	[208-215]
	High	Unambiguous	[R].EHIPLFR.[LTA]		5	AT1G03630.1; AT5G54190.1; AT5G54190.2; AT1G03630.2; AT4G27440.1	39	0	2	0.00152022	456.259	911.51	911.51	0.06	6e-05	30	23	R.EHIPLFR.A	[318-324]
	Medium	Unambiguous	[R].EHIPLFR.[LTA]		5	AT1G03630.1; AT5G54190.1; AT5G54190.2; AT1G03630.2; AT4G27440.1	29	0	3	0.0150281	304.508	911.51	911.51	-0.09	-8e-05	30	23	R.EHIPLFR.A	[318-324]
	High	Unambiguous	[K].GYVSETESGKR.[L]		1	AT4G27440.1	42	1	3	0.00159199	404.867	1212.59	1212.59	0.09	0.0001	33	26	K.GYVSETESGKR.L	[337-347]
	High	Unambiguous	[K].GYVSETESGKR.[L]		1	AT4G27440.1	64	1	2	9.89296e-06	606.796	1212.58	1212.59	-0.66	-0.0008	33	26	K.GYVSETESGKR.L	[337-347]
	High	Unambiguous	[K].GYVSETESGK.[R]		1	AT4G27440.1	39	0	2	0.00264455	528.745	1056.48	1056.48	-0.69	-0.00073	33	26	K.GYVSETESGK.R	[337-346]
	High	Unambiguous	[R].LAQVVSDPSLTK.[S]		1	AT4G27440.1	69	0	2	1.78474e-06	629.356	1257.71	1257.7	0.09	0.00012	31	24	R.LAQVVSDPSLTK.S	[348-359]
	Medium	Unambiguous	[R].QFVDNFR.[R]		3	AT5G54190.1; AT5G54190.2; AT4G27440.1	29	0	2	0.0332496	463.23	925.453	925.453	0.25	0.00023	34	27	R.QFVDNFR.R	[155-161]
	High	Unambiguous	[R].KGNVVVTGASSGLGLATAK.[A]		2	AT5G54190.1; AT4G27440.1	94	1	3	2.997e-09	577.332	1729.98	1729.98	0.1	0.00017	29	22	R.KGNVVVTGASSGLGLATAK.A	[88-106]
	High	Unambiguous	[K].ANLGDLR.[G]		5	AT1G03630.1; AT5G54190.1; AT5G54190.2; AT1G03630.2; AT4G27440.1	43	0	2	0.000488997	379.711	758.415	758.416	-0.45	-0.00034	30	23	K.ANLGDLR.G	[244-250]
	High	Unambiguous	[R].KVWEISEK.[L]		1	AT4G27440.1	51	1	2	0.000140941	509.782	1018.56	1018.56	0.23	0.00023	32	25	R.KVWEISEK.L	[389-396]
sp		35	6	12	6	1	231	24.4	7.18	514
	Confidence	PSM Ambiguity	Annotated Sequence	Modifications	# Proteins	Protein Accessions	Ions Score	# Missed Cleavages	Charge	Expectation Value	m/z [Da]	MH+ [Da]	Theo. MH+ [Da]	DeltaM [ppm]	Deltam/z [Da]	Identity Strict	Identity Relaxed	Sequences in Protein	Positions in Protein	PSM Modification Positions in Protein
	High	Unambiguous	[R].LGEHNIDVLEGNEQFINAAK.[I]		1	sp	70	0	3	2.78395e-06	737.707	2211.11	2211.1	0.29	0.00065	34	27	R.LGEHNIDVLEGNEQFINAAK.I	[58-77]
	High	Unambiguous	[R].LGEHNIDVLEGNEQFINAAK.[I]		1	sp	94	0	2	1.20623e-08	1106.06	2211.11	2211.1	0.72	0.00159	34	27	R.LGEHNIDVLEGNEQFINAAK.I	[58-77]
	High	Unambiguous	[K].IITHPNFNGNTLDNDImLIK.[L]	M17(Oxidation)	1	sp	46	0	3	0.000786861	767.062	2299.17	2299.18	-0.31	-0.00072	34	27	K.IITHPNFNGNTLDNDIMLIK.L	[78-97]
	High	Unambiguous	[K].IITHPNFNGNTLDNDImLIK.[L]	M17(Oxidation)	1	sp	40	0	3	0.00262183	767.065	2299.18	2299.18	0.56	0.0013	34	27	K.IITHPNFNGNTLDNDIMLIK.L	[78-97]
	High	Unambiguous	[K].SSGSSYPSLLQcLK.[A]	C12(Carbamidomethyl)	1	sp	75	0	2	1.0315e-06	763.879	1526.75	1526.75	-0.33	-0.00051	35	28	K.SSGSSYPSLLQCLK.A	[134-147]
	High	Unambiguous	[K].IITHPNFNGNTLDNDIMLIK.[L]		1	sp	68	0	3	4.27344e-06	761.731	2283.18	2283.18	-0.35	-0.0008	34	27	K.IITHPNFNGNTLDNDIMLIK.L	[78-97]
	High	Unambiguous	[K].APVLSDSScK.[S]	C9(Carbamidomethyl)	1	sp	70	0	2	1.8208e-06	532.258	1063.51	1063.51	-0.06	-6e-05	32	25	K.APVLSDSSCK.S	[148-157]
	High	Unambiguous	[R].VATVSLPR.[S]		1	sp	52	0	2	4.64763e-05	421.759	842.51	842.509	0.26	0.00022	28	21	R.VATVSLPR.S	[108-115]
	High	Unambiguous	[R].VATVSLPR.[S]		1	sp	46	0	2	0.000183329	421.758	842.509	842.509	-0.21	-0.00017	28	21	R.VATVSLPR.S	[108-115]
	High	Unambiguous	[R].VATVSLPR.[S]		1	sp	50	0	2	6.95395e-05	421.758	842.51	842.509	0.08	7e-05	28	21	R.VATVSLPR.S	[108-115]
	High	Unambiguous	[R].VATVSLPR.[S]		1	sp	50	0	2	8.33863e-05	421.757	842.507	842.509	-1.18	-0.001	28	21	R.VATVSLPR.S	[108-115]
	High	Unambiguous	[K].LSSPATLNSR.[V]		1	sp	53	0	2	9.39205e-05	523.287	1045.57	1045.56	1.17	0.00122	32	25	K.LSSPATLNSR.V	[98-107]
AT5G03880.1	Thioredoxin family protein	41	11	15	11	1	339	37	8.88	501
	Confidence	PSM Ambiguity	Annotated Sequence	Modifications	# Proteins	Protein Accessions	Ions Score	# Missed Cleavages	Charge	Expectation Value	m/z [Da]	MH+ [Da]	Theo. MH+ [Da]	DeltaM [ppm]	Deltam/z [Da]	Identity Strict	Identity Relaxed	Sequences in Protein	Positions in Protein	PSM Modification Positions in Protein
	Medium	Unambiguous	[K].VGPRPEKPIEIYEFEGcPFcR.[K]	C17(Carbamidomethyl); C20(Carbamidomethyl)	1	AT5G03880.1	34	0	4	0.0191364	645.815	2580.24	2580.24	-0.04	-0.0001	36	29	K.VGPRPEKPIEIYEFEGCPFCR.K	[135-155]
	High	Unambiguous	[K].VGPRPEKPIEIYEFEGcPFcR.[K]	C17(Carbamidomethyl); C20(Carbamidomethyl)	1	AT5G03880.1	50	0	3	0.00051956	860.75	2580.23	2580.24	-0.41	-0.00107	36	29	K.VGPRPEKPIEIYEFEGCPFCR.K	[135-155]
	High	Unambiguous	[K].TSDDTGAVVVFTAPPGFKPPEPK.[R]		1	AT5G03880.1	47	0	3	0.000704987	786.404	2357.2	2357.2	-0.54	-0.00128	35	28	K.TSDDTGAVVVFTAPPGFKPPEPK.R	[51-73]
	High	Unambiguous	[K].TSDDTGAVVVFTAPPGFKPPEPK.[R]		1	AT5G03880.1	47	0	3	0.000583931	786.405	2357.2	2357.2	-0.28	-0.00067	34	27	K.TSDDTGAVVVFTAPPGFKPPEPK.R	[51-73]
	High	Unambiguous	[K].LPPKPLEFWAYEGSPFcK.[L]	C17(Carbamidomethyl)	1	AT5G03880.1	43	0	3	0.0019466	722.695	2166.07	2166.07	-0.42	-0.00092	35	28	K.LPPKPLEFWAYEGSPFCK.L	[257-274]
	High	Unambiguous	[R].EVLVELELPHIQR.[S]		1	AT5G03880.1	62	0	3	7.76074e-06	525.635	1574.89	1574.89	0.05	8e-05	31	24	R.EVLVELELPHIQR.S	[278-290]
	High	Unambiguous	[R].FGTGVFVSGYSASFVSK.[E]		1	AT5G03880.1	72	0	2	2.25262e-06	870.435	1739.86	1739.86	-0.1	-0.00017	35	28	R.FGTGVFVSGYSASFVSK.E	[96-112]
	High	Unambiguous	[K].ASSSEPSESVSVSTK.[T]		1	AT5G03880.1	88	0	2	4.57921e-08	741.351	1481.7	1481.7	-0.33	-0.00048	35	28	K.ASSSEPSESVSVSTK.T	[36-50]
	High	Unambiguous	[K].RQVLLEK.[A]		1	AT5G03880.1	37	1	2	0.0018496	443.28	885.552	885.552	0.13	0.00012	29	22	K.RQVLLEK.A	[299-305]
	High	Unambiguous	[K].GNLYTPAK.[L]		1	AT5G03880.1	44	0	2	0.000604911	432.235	863.463	863.462	0.5	0.00043	31	24	K.GNLYTPAK.L	[249-256]
	High	Unambiguous	[K].ASSSEPSESVSVSTK.[T]		1	AT5G03880.1	71	0	2	2.58283e-06	741.353	1481.7	1481.7	0.83	0.00122	35	28	K.ASSSEPSESVSVSTK.T	[36-50]
	High	Unambiguous	[K].EEIPADQYALR.[L]		1	AT5G03880.1	64	0	2	1.26498e-05	652.827	1304.65	1304.65	-0.23	-0.0003	34	27	K.EEIPADQYALR.L	[113-123]
	High	Unambiguous	[R].QVLLEK.[A]		1	AT5G03880.1	32	0	2	0.00956749	365.229	729.451	729.451	0.48	0.00035	32	25	R.QVLLEK.A	[300-305]
	Medium	Unambiguous	[K].GNLYTPAK.[L]		1	AT5G03880.1	30	0	2	0.016095	432.235	863.463	863.462	0.78	0.00067	31	24	K.GNLYTPAK.L	[249-256]
	High	Unambiguous	[R].LGGITVK.[E]		1	AT5G03880.1	41	0	2	0.00166936	344.223	687.439	687.44	-0.37	-0.00026	33	26	R.LGGITVK.E	[124-130]
AT2G34460.1	NAD(P)-binding Rossmann-fold superfamily protein	31	10	12	10	1	280	30.5	8.97	457
	Confidence	PSM Ambiguity	Annotated Sequence	Modifications	# Proteins	Protein Accessions	Ions Score	# Missed Cleavages	Charge	Expectation Value	m/z [Da]	MH+ [Da]	Theo. MH+ [Da]	DeltaM [ppm]	Deltam/z [Da]	Identity Strict	Identity Relaxed	Sequences in Protein	Positions in Protein	PSM Modification Positions in Protein
	High	Unambiguous	[K].VDNFGTVNLVDAcR.[K]	C13(Carbamidomethyl)	1	AT2G34460.1	97	0	2	5.67559e-09	790.379	1579.75	1579.75	-0.84	-0.00133	34	27	K.VDNFGTVNLVDACR.K	[136-149]
	High	Unambiguous	[K].TSFKDDPSLQIVR.[A]		1	AT2G34460.1	47	1	2	0.00057264	753.401	1505.8	1505.8	-0.08	-0.00013	34	27	K.TSFKDDPSLQIVR.A	[85-97]
	High	Unambiguous	[K].TSFKDDPSLQIVR.[A]		1	AT2G34460.1	58	1	3	3.77405e-05	502.603	1505.8	1505.8	-0.03	-4e-05	34	27	K.TSFKDDPSLQIVR.A	[85-97]
	High	Unambiguous	[K].SGINYTIVRPGGLK.[N]		1	AT2G34460.1	39	0	3	0.0012933	492.283	1474.84	1474.84	-0.4	-0.00059	30	23	K.SGINYTIVRPGGLK.N	[200-213]
	High	Unambiguous	[K].DLFASVK.[G]		1	AT2G34460.1	35	0	2	0.00315071	390.219	779.43	779.43	0.36	0.00028	30	23	K.DLFASVK.G	[272-278]
	High	Unambiguous	[K].KVFVAGATGQTGK.[R]		1	AT2G34460.1	35	1	3	0.00568585	421.907	1263.71	1263.71	0.03	3e-05	32	25	K.KVFVAGATGQTGK.R	[48-60]
	High	Unambiguous	[K].VFVAGATGQTGKR.[I]		1	AT2G34460.1	58	1	3	2.80264e-05	431.242	1291.71	1291.71	-0.11	-0.00014	32	25	K.VFVAGATGQTGKR.I	[49-61]
	High	Unambiguous	[K].VFVAGATGQTGKR.[I]		1	AT2G34460.1	43	1	2	0.000906916	646.359	1291.71	1291.71	-0.33	-0.00042	32	25	K.VFVAGATGQTGKR.I	[49-61]
	High	Unambiguous	[R].ADVTEGPDK.[L]		1	AT2G34460.1	54	0	2	7.23469e-05	466.223	931.438	931.437	0.54	0.00051	32	25	R.ADVTEGPDK.L	[98-106]
	High	Unambiguous	[K].KVFVAGATGQTGKR.[I]		1	AT2G34460.1	75	2	3	3.08319e-07	473.941	1419.81	1419.81	0.34	0.00048	30	23	K.KVFVAGATGQTGKR.I	[48-61]
	High	Unambiguous	[R].IVEQLLSR.[G]		1	AT2G34460.1	54	0	2	3.88494e-05	479.29	957.573	957.573	0.12	0.00011	30	23	R.IVEQLLSR.G	[62-69]
	High	Unambiguous	[K].VVEIVAR.[A]		1	AT2G34460.1	47	0	2	0.000171643	393.248	785.488	785.488	-0.12	-9e-05	28	21	K.VVEIVAR.A	[256-262]
AT5G48790.1	Domain of unknown function (DUF1995)	34	12	17	12	1	316	35.8	8	408
	Confidence	PSM Ambiguity	Annotated Sequence	Modifications	# Proteins	Protein Accessions	Ions Score	# Missed Cleavages	Charge	Expectation Value	m/z [Da]	MH+ [Da]	Theo. MH+ [Da]	DeltaM [ppm]	Deltam/z [Da]	Identity Strict	Identity Relaxed	Sequences in Protein	Positions in Protein	PSM Modification Positions in Protein
	High	Unambiguous	[R].KLIIFNGELDR.[I]		1	AT5G48790.1	47	1	2	0.000174238	659.38	1317.75	1317.75	-0.19	-0.00026	29	22	R.KLIIFNGELDR.I	[223-233]
	High	Unambiguous	[K].METVYYIHNFK.[G]		1	AT5G48790.1	40	0	3	0.00268936	482.236	1444.69	1444.69	0.17	0.00025	34	27	K.METVYYIHNFK.G	[258-268]
	High	Unambiguous	[R].DYVELINQAK.[E]		1	AT5G48790.1	34	0	2	0.00873305	596.814	1192.62	1192.62	0.34	0.0004	33	26	R.DYVELINQAK.E	[70-79]
	High	Unambiguous	[R].cYPGPWQVLR.[R]	C1(Carbamidomethyl)	1	AT5G48790.1	41	0	2	0.0019192	638.319	1275.63	1275.63	-0.04	-6e-05	34	27	R.CYPGPWQVLR.R	[278-287]
	Medium	Unambiguous	[K].EVALDILASA.[-]		1	AT5G48790.1	26	0	2	0.0369247	501.279	1001.55	1001.55	0.1	0.0001	31	24	K.EVALDILASA.-	[307-316]
	High	Unambiguous	[R].cYPGPWQVLR.[R]	C1(Carbamidomethyl)	1	AT5G48790.1	37	0	2	0.00439201	638.319	1275.63	1275.63	-0.19	-0.00024	33	26	R.CYPGPWQVLR.R	[278-287]
	High	Unambiguous	[R].LLAPEK.[A]		1	AT5G48790.1	32	0	2	0.00317665	335.71	670.413	670.413	-0.2	-0.00013	26	20	R.LLAPEK.A	[129-134]
	High	Unambiguous	[R].SGYYPK.[F]		1	AT5G48790.1	35	0	2	0.00238609	357.676	714.346	714.346	-0.15	-0.00011	29	22	R.SGYYPK.F	[236-241]
	High	Unambiguous	[K].EAVEmALKDEK.[Q]	M5(Oxidation)	1	AT5G48790.1	48	1	3	0.000429933	426.88	1278.63	1278.62	0.46	0.00059	34	27	K.EAVEMALKDEK.Q	[80-90]
	High	Unambiguous	[K].EAVEmALKDEK.[Q]	M5(Oxidation)	1	AT5G48790.1	62	1	2	1.40407e-05	639.818	1278.63	1278.62	1.32	0.00169	33	26	K.EAVEMALKDEK.Q	[80-90]
	High	Unambiguous	[K].LAALTK.[T]		1	AT5G48790.1	37	0	2	0.00457315	308.705	616.403	616.403	-0.16	-0.0001	33	26	K.LAALTK.T	[247-252]
	High	Unambiguous	[K].EAVVNTDRK.[L]		1	AT5G48790.1	63	1	2	8.18079e-06	516.278	1031.55	1031.55	0.37	0.00038	32	25	K.EAVVNTDRK.L	[215-223]
	Medium	Unambiguous	[K].EAVVNTDRK.[L]		1	AT5G48790.1	28	1	3	0.0300214	344.521	1031.55	1031.55	-0.07	-7e-05	32	25	K.EAVVNTDRK.L	[215-223]
	High	Unambiguous	[K].GGVLFR.[C]		1	AT5G48790.1	39	0	2	0.00117428	324.695	648.383	648.383	0.4	0.00026	29	22	K.GGVLFR.C	[272-277]
	High	Unambiguous	[K].YIcVHQQESMPSLK.[E]	C3(Carbamidomethyl)	1	AT5G48790.1	36	0	3	0.00860635	573.946	1719.82	1719.82	0.62	0.00107	35	28	K.YICVHQQESMPSLK.E	[293-306]
	High	Unambiguous	[K].EAVEMALKDEK.[Q]		1	AT5G48790.1	73	1	2	1.61787e-06	631.818	1262.63	1262.63	-0.14	-0.00018	34	27	K.EAVEMALKDEK.Q	[80-90]
	High	Unambiguous	[K].EAVEMALKDEK.[Q]		1	AT5G48790.1	51	1	3	0.000270495	421.548	1262.63	1262.63	0.21	0.00026	34	27	K.EAVEMALKDEK.Q	[80-90]
ATCG00120.1	ATP synthase subunit alpha	23	10	10	10	1	507	55.3	5.25	338
	Confidence	PSM Ambiguity	Annotated Sequence	Modifications	# Proteins	Protein Accessions	Ions Score	# Missed Cleavages	Charge	Expectation Value	m/z [Da]	MH+ [Da]	Theo. MH+ [Da]	DeltaM [ppm]	Deltam/z [Da]	Identity Strict	Identity Relaxed	Sequences in Protein	Positions in Protein	PSM Modification Positions in Protein
	High	Unambiguous	[K].IAQIPVSEAYLGR.[V]		1	ATCG00120.1	54	0	2	6.2433e-05	708.9	1416.79	1416.78	2.56	0.00363	32	25	K.IAQIPVSEAYLGR.V	[95-107]
	High	Unambiguous	[K].ASSVAQVVTSLQER.[G]		1	ATCG00120.1	81	0	2	1.71185e-07	737.896	1474.78	1474.79	-0.52	-0.00076	32	25	K.ASSVAQVVTSLQER.G	[203-216]
	High	Unambiguous	[R].QMSLLLR.[R]		3	ATMG01190.1; AT2G07698.1; ATCG00120.1	37	0	2	0.00379908	430.755	860.502	860.502	0.08	7e-05	32	25	R.QMSLLLR.R	[273-279]
	High	Unambiguous	[R].EQHTLIIYDDLSK.[Q]		1	ATCG00120.1	45	0	3	0.000793049	525.608	1574.81	1574.81	0.43	0.00067	34	27	R.EQHTLIIYDDLSK.Q	[254-266]
	Medium	Unambiguous	[R].LIESPAPGIISR.[R]		1	ATCG00120.1	24	0	2	0.0238822	626.865	1252.72	1252.73	-1.01	-0.00126	28	21	R.LIESPAPGIISR.R	[129-140]
	High	Unambiguous	[R].VINALANPIDGR.[G]		1	ATCG00120.1	59	0	2	1.28541e-05	626.855	1252.7	1252.7	0.99	0.00124	29	22	R.VINALANPIDGR.G	[108-119]
	High	Unambiguous	[R].EAYPGDVFYLHSR.[L]		1	ATCG00120.1	49	0	3	0.000411335	518.585	1553.74	1553.74	0.27	0.00043	35	28	R.EAYPGDVFYLHSR.L	[285-297]
	High	Unambiguous	[R].ADEISNIIR.[E]		1	ATCG00120.1	59	0	2	2.05736e-05	515.781	1030.56	1030.55	1.14	0.00118	32	25	R.ADEISNIIR.E	[6-14]
	High	Unambiguous	[R].EVTIVNTGTVLQVGDGIAR.[I]		1	ATCG00120.1	72	0	2	7.72331e-07	971.534	1942.06	1942.06	-0.16	-0.00032	31	24	R.EVTIVNTGTVLQVGDGIAR.I	[23-41]
	Medium	Unambiguous	[R].IEQYNR.[E]		1	ATCG00120.1	31	0	2	0.0176062	411.709	822.411	822.41	0.08	6e-05	32	25	R.IEQYNR.E	[17-22]
AT3G43540.1	Protein of unknown function (DUF1350)	20	7	7	7	1	373	41	6.92	285
	Confidence	PSM Ambiguity	Annotated Sequence	Modifications	# Proteins	Protein Accessions	Ions Score	# Missed Cleavages	Charge	Expectation Value	m/z [Da]	MH+ [Da]	Theo. MH+ [Da]	DeltaM [ppm]	Deltam/z [Da]	Identity Strict	Identity Relaxed	Sequences in Protein	Positions in Protein	PSM Modification Positions in Protein
	High	Unambiguous	[R].LDScLVIPPPPK.[F]	C4(Carbamidomethyl)	1	AT3G43540.1	88	0	2	2.6041e-08	668.371	1335.73	1335.73	-0.01	-1e-05	31	24	R.LDSCLVIPPPPK.F	[47-58]
	High	Unambiguous	[K].VNAIISFNNK.[S]		2	AT3G43540.2; AT3G43540.1	48	0	2	0.00025911	560.312	1119.62	1119.62	0.53	0.00059	32	25	K.VNAIISFNNK.S	[171-180]
	High	Unambiguous	[K].LLLDTAGTTILNNDQEALK.[S]		2	AT3G43540.2; AT3G43540.1	90	0	2	1.66668e-08	1022.05	2043.09	2043.1	-0.62	-0.00127	32	25	K.LLLDTAGTTILNNDQEALK.S	[222-240]
	High	Unambiguous	[R].TIVDWFR.[R]		2	AT3G43540.2; AT3G43540.1	41	0	2	0.00158357	468.751	936.494	936.494	0.25	0.00024	32	25	R.TIVDWFR.R	[363-369]
	High	Unambiguous	[R].NASGDVLK.[L]		2	AT3G43540.2; AT3G43540.1	33	0	2	0.00977993	402.216	803.426	803.426	-0.11	-9e-05	33	26	R.NASGDVLK.L	[214-221]
	High	Unambiguous	[R].IESIGGTLEK.[V]		2	AT3G43540.2; AT3G43540.1	70	0	2	2.09983e-06	523.791	1046.57	1046.57	0.93	0.00097	33	26	R.IESIGGTLEK.V	[307-316]
	Medium	Unambiguous	[K].TIPLSETR.[V]		2	AT3G43540.2; AT3G43540.1	28	0	2	0.0250207	458.758	916.51	916.51	-0.14	-0.00013	32	25	K.TIPLSETR.V	[351-358]
AT1G73060.1	Low PSII Accumulation 3	13	4	4	4	1	358	40	5.22	201
	Confidence	PSM Ambiguity	Annotated Sequence	Modifications	# Proteins	Protein Accessions	Ions Score	# Missed Cleavages	Charge	Expectation Value	m/z [Da]	MH+ [Da]	Theo. MH+ [Da]	DeltaM [ppm]	Deltam/z [Da]	Identity Strict	Identity Relaxed	Sequences in Protein	Positions in Protein	PSM Modification Positions in Protein
	High	Unambiguous	[R].ELSFIEK.[F]		1	AT1G73060.1	40	0	2	0.00110047	433.238	865.468	865.467	1.08	0.00094	30	23	R.ELSFIEK.F	[202-208]
	High	Unambiguous	[R].ADLGLLGFPPK.[D]		1	AT1G73060.1	83	0	2	5.14549e-08	564.326	1127.64	1127.65	-0.7	-0.00079	30	23	R.ADLGLLGFPPK.D	[231-241]
	High	Unambiguous	[K].QTDGSFAcVAESPTR.[F]	C8(Carbamidomethyl)	1	AT1G73060.1	91	0	2	2.76819e-08	813.366	1625.72	1625.72	0.77	0.00125	35	28	K.QTDGSFACVAESPTR.F	[293-307]
	High	Unambiguous	[R].AcIVFPDKPEKR.[R]	C2(Carbamidomethyl)	1	AT1G73060.1	47	1	3	0.00049691	487.262	1459.77	1459.77	-0.04	-5e-05	33	26	R.ACIVFPDKPEKR.R	[121-132]
AT5G17670.1	alpha/beta-Hydrolases superfamily protein	22	6	6	6	1	309	33.4	5.87	181
	Confidence	PSM Ambiguity	Annotated Sequence	Modifications	# Proteins	Protein Accessions	Ions Score	# Missed Cleavages	Charge	Expectation Value	m/z [Da]	MH+ [Da]	Theo. MH+ [Da]	DeltaM [ppm]	Deltam/z [Da]	Identity Strict	Identity Relaxed	Sequences in Protein	Positions in Protein	PSM Modification Positions in Protein
	High	Unambiguous	[K].YRPAVILPGLGNNTGDYK.[K]		1	AT5G17670.1	42	0	3	0.00129197	650.014	1948.03	1948.03	-0.29	-0.00056	33	26	K.YRPAVILPGLGNNTGDYK.K	[32-49]
	High	Unambiguous	[R].GLLYYVEENcAK.[A]	C10(Carbamidomethyl)	1	AT5G17670.1	49	0	2	0.000375779	729.852	1458.7	1458.69	1.15	0.00168	34	27	R.GLLYYVEENCAK.A	[168-179]
	High	Unambiguous	[R].NAAGLVDPAYWR.[G]		1	AT5G17670.1	57	0	2	5.71981e-05	666.839	1332.67	1332.67	0.17	0.00023	34	27	R.NAAGLVDPAYWR.G	[75-86]
	Medium	Unambiguous	[R].FVGQGYK.[Q]		1	AT5G17670.1	26	0	2	0.0421112	399.711	798.414	798.414	-0.22	-0.00018	32	25	R.FVGQGYK.Q	[241-247]
	High	Unambiguous	[K].AVYTPELK.[Y]		1	AT5G17670.1	36	0	2	0.00350333	460.758	920.51	920.509	0.51	0.00047	31	24	K.AVYTPELK.Y	[180-187]
	High	Unambiguous	[R].GLPGVIDQTR.[G]		1	AT5G17670.1	47	0	2	0.000161071	528.296	1055.58	1055.58	0.18	0.00019	29	22	R.GLPGVIDQTR.G	[158-167]
AT4G13010.1	Oxidoreductase, zinc-binding dehydrogenase family protein	11	4	4	4	1	329	34.4	8.95	175
	Confidence	PSM Ambiguity	Annotated Sequence	Modifications	# Proteins	Protein Accessions	Ions Score	# Missed Cleavages	Charge	Expectation Value	m/z [Da]	MH+ [Da]	Theo. MH+ [Da]	DeltaM [ppm]	Deltam/z [Da]	Identity Strict	Identity Relaxed	Sequences in Protein	Positions in Protein	PSM Modification Positions in Protein
	High	Unambiguous	[K].LEATSLNPVDWK.[I]		1	AT4G13010.1	87	0	2	4.3579e-08	686.858	1372.71	1372.71	-0.74	-0.00102	33	26	K.LEATSLNPVDWK.I	[40-51]
	High	Unambiguous	[K].QLVPLLLIPK.[A]		1	AT4G13010.1	47	0	2	3.81944e-06	567.387	1133.77	1133.77	0.17	0.0002	13	13	K.QLVPLLLIPK.A	[271-280]
	High	Unambiguous	[K].KQLVPLLLIPK.[A]		1	AT4G13010.1	47	1	2	3.80189e-06	631.434	1261.86	1261.86	-0.03	-4e-05	13	13	K.KQLVPLLLIPK.A	[270-280]
	High	Unambiguous	[K].LANAHVTATcGAR.[N]	C10(Carbamidomethyl)	1	AT4G13010.1	42	0	3	0.00193466	447.895	1341.67	1341.67	-0.04	-5e-05	34	27	K.LANAHVTATCGAR.N	[178-190]
ATCG00540.1	photosynthetic electron transfer A	20	6	6	6	1	320	35.3	8.29	169
	Confidence	PSM Ambiguity	Annotated Sequence	Modifications	# Proteins	Protein Accessions	Ions Score	# Missed Cleavages	Charge	Expectation Value	m/z [Da]	MH+ [Da]	Theo. MH+ [Da]	DeltaM [ppm]	Deltam/z [Da]	Identity Strict	Identity Relaxed	Sequences in Protein	Positions in Protein	PSM Modification Positions in Protein
	High	Unambiguous	[K].NILVIGPVPGQK.[Y]		1	ATCG00540.1	39	0	2	0.000347412	617.878	1234.75	1234.75	-1.25	-0.00154	24	17	K.NILVIGPVPGQK.Y	[146-157]
	High	Unambiguous	[R].EVIDIIPR.[G]		1	ATCG00540.1	43	0	2	0.000173165	477.785	954.563	954.562	0.65	0.00062	25	18	R.EVIDIIPR.G	[237-244]
	High	Unambiguous	[K].YSEITFPILAPDPATNK.[D]		1	ATCG00540.1	56	0	2	6.60147e-05	938.99	1876.97	1876.97	1.09	0.00204	34	27	K.YSEITFPILAPDPATNK.D	[158-174]
	High	Unambiguous	[R].GQIYPDGSK.[S]		1	ATCG00540.1	37	0	2	0.00442776	482.74	964.473	964.473	-0.03	-3e-05	33	26	R.GQIYPDGSK.S	[192-200]
	High	Unambiguous	[K].YPIYVGGNR.[G]		1	ATCG00540.1	45	0	2	0.000890582	519.772	1038.54	1038.54	0.45	0.00047	33	27	K.YPIYVGGNR.G	[181-189]
	Medium	Unambiguous	[K].IPYDmQLK.[Q]	M5(Oxidation)	1	ATCG00540.1	28	0	2	0.0404499	512.262	1023.52	1023.52	-0.27	-0.00028	33	26	K.IPYDMQLK.Q	[86-93]
AT1G52760.1	lysophospholipase 2	16	4	4	4	1	332	37	6.55	167
	Confidence	PSM Ambiguity	Annotated Sequence	Modifications	# Proteins	Protein Accessions	Ions Score	# Missed Cleavages	Charge	Expectation Value	m/z [Da]	MH+ [Da]	Theo. MH+ [Da]	DeltaM [ppm]	Deltam/z [Da]	Identity Strict	Identity Relaxed	Sequences in Protein	Positions in Protein	PSM Modification Positions in Protein
	High	Unambiguous	[K].VTIPVFTAHGTADGVTcPTSSK.[L]	C17(Carbamidomethyl)	1	AT1G52760.1	60	0	3	3.7697e-05	749.375	2246.11	2246.11	-0.04	-8e-05	35	28	K.VTIPVFTAHGTADGVTCPTSSK.L	[256-277]
	High	Unambiguous	[K].LFTQSFLPLDGEIK.[G]		1	AT1G52760.1	56	0	2	5.29363e-05	804.437	1607.87	1607.87	-0.6	-0.00096	32	25	K.LFTQSFLPLDGEIK.G	[51-64]
	High	Unambiguous	[K].VAATSLAFFK.[H]		1	AT1G52760.1	55	0	2	3.38532e-05	527.8	1054.59	1054.59	-0.16	-0.00017	30	23	K.VAATSLAFFK.H	[119-128]
	High	Unambiguous	[K].IIASNPQR.[Y]		1	AT1G52760.1	47	0	2	0.000139087	449.759	898.51	898.51	-0.24	-0.00022	28	21	K.IIASNPQR.Y	[222-229]
sp		6	3	3	2	1	623	62.1	5.3	164
	Confidence	PSM Ambiguity	Annotated Sequence	Modifications	# Proteins	Protein Accessions	Ions Score	# Missed Cleavages	Charge	Expectation Value	m/z [Da]	MH+ [Da]	Theo. MH+ [Da]	DeltaM [ppm]	Deltam/z [Da]	Identity Strict	Identity Relaxed	Sequences in Protein	Positions in Protein	PSM Modification Positions in Protein
	High	Unambiguous	[K].TLLDIDNTR.[M]		1	sp	49	0	2	0.000262895	530.785	1060.56	1060.56	0.16	0.00017	33	26	K.TLLDIDNTR.M	[225-233]
	High	Unambiguous	[R].GGSGGSYGGGGSGGGYGGGSGSR.[G]		1	sp	116	0	2	6.02978e-11	896.367	1791.73	1791.73	-0.2	-0.00036	34	27	R.GGSGGSYGGGGSGGGYGGGSGSR.G	[491-513]
	High	Unambiguous	[R].LASYLDK.[V]		2	sp; sp	39	0	2	0.00185825	405.224	809.44	809.44	0.08	7e-05	31	24	R.LASYLDK.V	[164-170]
AT1G65260.1	plastid transcriptionally active 4	10	3	3	3	1	330	36.4	9.11	163
	Confidence	PSM Ambiguity	Annotated Sequence	Modifications	# Proteins	Protein Accessions	Ions Score	# Missed Cleavages	Charge	Expectation Value	m/z [Da]	MH+ [Da]	Theo. MH+ [Da]	DeltaM [ppm]	Deltam/z [Da]	Identity Strict	Identity Relaxed	Sequences in Protein	Positions in Protein	PSM Modification Positions in Protein
	High	Unambiguous	[K].SYANALISSFEDPEK.[I]		1	AT1G65260.1	93	0	2	1.56393e-08	835.897	1670.79	1670.79	-0.98	-0.00164	35	28	K.SYANALISSFEDPEK.I	[84-98]
	High	Unambiguous	[K].GVVDNLVSNTR.[L]		1	AT1G65260.1	65	0	2	6.70355e-06	587.315	1173.62	1173.62	-0.2	-0.00024	33	26	K.GVVDNLVSNTR.L	[184-194]
	High	Unambiguous	[R].AQLALAK.[G]		1	AT1G65260.1	45	0	2	0.000335325	357.73	714.452	714.451	0.69	0.00049	30	23	R.AQLALAK.G	[146-152]
AT5G38520.2	alpha/beta-Hydrolases superfamily protein	11	4	5	4	1	374	41	7.81	155
	Confidence	PSM Ambiguity	Annotated Sequence	Modifications	# Proteins	Protein Accessions	Ions Score	# Missed Cleavages	Charge	Expectation Value	m/z [Da]	MH+ [Da]	Theo. MH+ [Da]	DeltaM [ppm]	Deltam/z [Da]	Identity Strict	Identity Relaxed	Sequences in Protein	Positions in Protein	PSM Modification Positions in Protein
	High	Unambiguous	[K].GLVLLNcAGGMNNK.[A]	C7(Carbamidomethyl)	2	AT5G38520.1; AT5G38520.2	50	0	2	0.000270287	730.87	1460.73	1460.73	-0.98	-0.00142	34	27	K.GLVLLNCAGGMNNK.A	[197-210]
	High	Unambiguous	[R].GIASALFNR.[V]		2	AT5G38520.1; AT5G38520.2	52	0	2	0.000124327	474.767	948.526	948.526	-0.11	-0.00011	32	25	R.GIASALFNR.V	[236-244]
	High	Unambiguous	[K].NILTNVYGNK.[D]		2	AT5G38520.1; AT5G38520.2	50	0	2	0.000208173	568.309	1135.61	1135.61	-0.14	-0.00016	33	26	K.NILTNVYGNK.D	[253-262]
	High	Unambiguous	[K].GLVLLNcAGGmNNK.[A]	C7(Carbamidomethyl); M11(Oxidation)	2	AT5G38520.1; AT5G38520.2	48	0	2	0.000434384	738.869	1476.73	1476.73	0.39	0.00057	34	27	K.GLVLLNCAGGMNNK.A	[197-210]
	Medium	Unambiguous	[R].NINALSK.[N]		2	AT5G38520.1; AT5G38520.2	29	0	2	0.0269952	380.221	759.436	759.436	-0.22	-0.00017	33	26	R.NINALSK.N	[109-115]
AT1G67280.1	Glyoxalase/Bleomycin resistance protein/Dioxygenase superfamily protein	13	4	4	4	1	350	39.1	7.37	150
	Confidence	PSM Ambiguity	Annotated Sequence	Modifications	# Proteins	Protein Accessions	Ions Score	# Missed Cleavages	Charge	Expectation Value	m/z [Da]	MH+ [Da]	Theo. MH+ [Da]	DeltaM [ppm]	Deltam/z [Da]	Identity Strict	Identity Relaxed	Sequences in Protein	Positions in Protein	PSM Modification Positions in Protein
	High	Unambiguous	[R].GPTPEPLcQVMLR.[V]	C8(Carbamidomethyl)	2	AT1G67280.2; AT1G67280.1	44	0	2	0.00112367	749.381	1497.75	1497.76	-0.22	-0.00033	34	27	R.GPTPEPLCQVMLR.V	[213-225]
	Medium	Unambiguous	[K].ITAcLDPDGWK.[S]	C4(Carbamidomethyl)	2	AT1G67280.2; AT1G67280.1	28	0	2	0.0451786	638.306	1275.6	1275.6	0.15	0.00019	34	27	K.ITACLDPDGWK.S	[326-336]
	High	Unambiguous	[K].AFGMELLR.[T]		2	AT1G67280.2; AT1G67280.1	40	0	2	0.00171858	468.752	936.497	936.497	-0.31	-0.00029	32	25	K.AFGMELLR.T	[239-246]
	High	Unambiguous	[K].AAQATTQDDLLTWVK.[N]		1	AT1G67280.1	88	0	2	3.83055e-08	830.931	1660.85	1660.85	0.18	0.00029	34	27	K.AAQATTQDDLLTWVK.N	[69-83]
AT4G18370.1	DEGP protease 5	13	3	3	3	1	323	34.9	5.31	128
	Confidence	PSM Ambiguity	Annotated Sequence	Modifications	# Proteins	Protein Accessions	Ions Score	# Missed Cleavages	Charge	Expectation Value	m/z [Da]	MH+ [Da]	Theo. MH+ [Da]	DeltaM [ppm]	Deltam/z [Da]	Identity Strict	Identity Relaxed	Sequences in Protein	Positions in Protein	PSM Modification Positions in Protein
	High	Unambiguous	[R].ELNPVVLGTSNDLR.[V]		1	AT4G18370.1	57	0	2	3.73516e-05	763.911	1526.82	1526.82	-0.56	-0.00085	32	25	R.ELNPVVLGTSNDLR.V	[200-213]
	High	Unambiguous	[R].TVPYLIVYGTAYR.[D]		1	AT4G18370.1	44	0	2	0.000741776	758.414	1515.82	1515.82	0.17	0.00025	32	25	R.TVPYLIVYGTAYR.D	[308-320]
	High	Unambiguous	[K].TSPSVVYIEAIELPK.[T]		1	AT4G18370.1	59	0	2	2.0143e-05	823.456	1645.91	1645.9	0.15	0.00024	31	24	K.TSPSVVYIEAIELPK.T	[98-112]
AT1G03630.1	protochlorophyllide oxidoreductase C	8	4	6	1	1	401	43.9	9.11	126
	Confidence	PSM Ambiguity	Annotated Sequence	Modifications	# Proteins	Protein Accessions	Ions Score	# Missed Cleavages	Charge	Expectation Value	m/z [Da]	MH+ [Da]	Theo. MH+ [Da]	DeltaM [ppm]	Deltam/z [Da]	Identity Strict	Identity Relaxed	Sequences in Protein	Positions in Protein	PSM Modification Positions in Protein
	High	Unambiguous	[R].LLLDDLKK.[S]		3	AT1G03630.1; AT1G03630.2; AT4G27440.1	39	1	3	0.000692357	319.87	957.597	957.598	-0.48	-0.00046	27	20	R.LLLDDLKK.S	[209-216]
	High	Unambiguous	[R].LLLDDLKK.[S]		3	AT1G03630.1; AT1G03630.2; AT4G27440.1	39	1	2	0.000586532	479.303	957.599	957.598	0.4	0.00039	27	20	R.LLLDDLKK.S	[209-216]
	High	Unambiguous	[R].EHIPLFR.[LTA]		5	AT1G03630.1; AT5G54190.1; AT5G54190.2; AT1G03630.2; AT4G27440.1	39	0	2	0.00152022	456.259	911.51	911.51	0.06	6e-05	30	23	R.EHIPLFR.L	[318-324]
	Medium	Unambiguous	[R].EHIPLFR.[LTA]		5	AT1G03630.1; AT5G54190.1; AT5G54190.2; AT1G03630.2; AT4G27440.1	29	0	3	0.0150281	304.508	911.51	911.51	-0.09	-8e-05	30	23	R.EHIPLFR.L	[318-324]
	High	Unambiguous	[K].GYVSEEEAGKR.[L]		2	AT1G03630.1; AT1G03630.2	41	1	2	0.00172469	612.796	1224.59	1224.59	0.05	6e-05	33	26	K.GYVSEEEAGKR.L	[337-347]
	High	Unambiguous	[K].ANLGDLR.[G]		5	AT1G03630.1; AT5G54190.1; AT5G54190.2; AT1G03630.2; AT4G27440.1	43	0	2	0.000488997	379.711	758.415	758.416	-0.45	-0.00034	30	23	K.ANLGDLR.G	[245-251]
AT1G64970.1	gamma-tocopherol methyltransferase	9	3	3	3	1	348	38.1	7.17	102
	Confidence	PSM Ambiguity	Annotated Sequence	Modifications	# Proteins	Protein Accessions	Ions Score	# Missed Cleavages	Charge	Expectation Value	m/z [Da]	MH+ [Da]	Theo. MH+ [Da]	DeltaM [ppm]	Deltam/z [Da]	Identity Strict	Identity Relaxed	Sequences in Protein	Positions in Protein	PSM Modification Positions in Protein
	High	Unambiguous	[K].GLVSLLR.[S]		1	AT1G64970.1	36	0	2	0.00268966	379.25	757.492	757.493	-0.54	-0.00041	30	23	K.GLVSLLR.S	[307-313]
	High	Unambiguous	[R].FAGVTDEEEEKK.[I]		1	AT1G64970.1	46	1	3	0.000813368	461.222	1381.65	1381.65	0.47	0.00065	34	27	R.FAGVTDEEEEKK.I	[115-126]
	High	Unambiguous	[K].VVDVGcGIGGSSR.[Y]	C6(Carbamidomethyl)	1	AT1G64970.1	56	0	2	6.26533e-05	631.81	1262.61	1262.62	-1.16	-0.00146	34	27	K.VVDVGCGIGGSSR.Y	[130-142]
AT2G21330.1	fructose-bisphosphate aldolase 1	5	2	2	2	1	399	42.9	6.58	89
	Confidence	PSM Ambiguity	Annotated Sequence	Modifications	# Proteins	Protein Accessions	Ions Score	# Missed Cleavages	Charge	Expectation Value	m/z [Da]	MH+ [Da]	Theo. MH+ [Da]	DeltaM [ppm]	Deltam/z [Da]	Identity Strict	Identity Relaxed	Sequences in Protein	Positions in Protein	PSM Modification Positions in Protein
	High	Unambiguous	[R].TAAYYQQGAR.[F]		5	AT2G21330.2; AT4G38970.1; AT2G21330.1; AT2G21330.3; AT4G38970.2	50	0	2	0.000211832	564.776	1128.55	1128.54	1.09	0.00123	33	26	R.TAAYYQQGAR.F	[174-183]
	High	Unambiguous	[K].YTGEGESEEAK.[E]		3	AT4G38970.1; AT2G21330.1; AT2G21330.3	55	0	2	4.81129e-05	600.257	1199.51	1199.51	0.01	1e-05	31	24	K.YTGEGESEEAK.E	[379-389]
AT5G53580.1	NAD(P)-linked oxidoreductase superfamily protein	9	3	3	3	1	365	40.6	9.22	85
	Confidence	PSM Ambiguity	Annotated Sequence	Modifications	# Proteins	Protein Accessions	Ions Score	# Missed Cleavages	Charge	Expectation Value	m/z [Da]	MH+ [Da]	Theo. MH+ [Da]	DeltaM [ppm]	Deltam/z [Da]	Identity Strict	Identity Relaxed	Sequences in Protein	Positions in Protein	PSM Modification Positions in Protein
	High	Unambiguous	[K].SmIQNIFQTR.[-]	M2(Oxidation)	1	AT5G53580.1	35	0	2	0.00960736	627.318	1253.63	1253.63	-0.59	-0.00074	34	27	K.SMIQNIFQTR.-	[356-365]
	High	Unambiguous	[K].GTVPIPGIK.[S]		1	AT5G53580.1	32	0	2	0.000987379	441.275	881.544	881.545	-1.05	-0.00093	22	15	K.GTVPIPGIK.S	[314-322]
	High	Unambiguous	[R].LISYSPLGLGMLTGK.[Y]		1	AT5G53580.1	48	0	2	0.00022312	775.437	1549.87	1549.87	0.49	0.00077	31	24	R.LISYSPLGLGMLTGK.Y	[248-262]
AT1G78140.1	S-adenosyl-L-methionine-dependent methyltransferases superfamily protein	6	2	2	2	1	355	39.4	8.79	83
	Confidence	PSM Ambiguity	Annotated Sequence	Modifications	# Proteins	Protein Accessions	Ions Score	# Missed Cleavages	Charge	Expectation Value	m/z [Da]	MH+ [Da]	Theo. MH+ [Da]	DeltaM [ppm]	Deltam/z [Da]	Identity Strict	Identity Relaxed	Sequences in Protein	Positions in Protein	PSM Modification Positions in Protein
	High	Unambiguous	[R].QNFIWGGFPGPEK.[E]		1	AT1G78140.1	40	0	2	0.00271998	738.867	1476.73	1476.73	0.15	0.00022	34	27	R.QNFIWGGFPGPEK.E	[157-169]
	High	Unambiguous	[R].TPLVSFLYER.[G]		1	AT1G78140.1	58	0	2	2.56486e-05	612.835	1224.66	1224.66	0.44	0.00054	32	25	R.TPLVSFLYER.G	[144-153]
AT5G64040.2	photosystem I reaction center subunit PSI-N, chloroplast, putative / PSI-N, putative (PSAN)	11	2	2	2	1	181	19.3	9.32	81
	Confidence	PSM Ambiguity	Annotated Sequence	Modifications	# Proteins	Protein Accessions	Ions Score	# Missed Cleavages	Charge	Expectation Value	m/z [Da]	MH+ [Da]	Theo. MH+ [Da]	DeltaM [ppm]	Deltam/z [Da]	Identity Strict	Identity Relaxed	Sequences in Protein	Positions in Protein	PSM Modification Positions in Protein
	High	Unambiguous	[R].AFTVQFGScK.[F]	C9(Carbamidomethyl)	2	AT5G64040.1; AT5G64040.2	34	0	2	0.0105275	572.778	1144.55	1144.55	1.02	0.00117	34	27	R.AFTVQFGSCK.F	[118-127]
	High	Unambiguous	[R].LATSGANFAR.[A]		2	AT5G64040.1; AT5G64040.2	64	0	2	7.84271e-06	504.267	1007.53	1007.53	0.38	0.00038	32	25	R.LATSGANFAR.A	[108-117]
AT3G46780.1	plastid transcriptionally active 16	2	1	1	1	1	510	54.3	8.91	79
	Confidence	PSM Ambiguity	Annotated Sequence	Modifications	# Proteins	Protein Accessions	Ions Score	# Missed Cleavages	Charge	Expectation Value	m/z [Da]	MH+ [Da]	Theo. MH+ [Da]	DeltaM [ppm]	Deltam/z [Da]	Identity Strict	Identity Relaxed	Sequences in Protein	Positions in Protein	PSM Modification Positions in Protein
	High	Unambiguous	[K].VAQTDVAYTLIK.[T]		1	AT3G46780.1	79	0	2	1.86332e-07	661.37	1321.73	1321.74	-1.13	-0.0015	31	24	K.VAQTDVAYTLIK.T	[249-260]
AT4G36530.2	alpha/beta-Hydrolases superfamily protein	4	2	2	2	1	378	41.9	7.77	65
	Confidence	PSM Ambiguity	Annotated Sequence	Modifications	# Proteins	Protein Accessions	Ions Score	# Missed Cleavages	Charge	Expectation Value	m/z [Da]	MH+ [Da]	Theo. MH+ [Da]	DeltaM [ppm]	Deltam/z [Da]	Identity Strict	Identity Relaxed	Sequences in Protein	Positions in Protein	PSM Modification Positions in Protein
	High	Unambiguous	[R].YNIPELAK.[K]		2	AT4G36530.1; AT4G36530.2	33	0	2	0.00942481	474.263	947.519	947.52	-0.27	-0.00025	32	25	R.YNIPELAK.K	[117-124]
	High	Unambiguous	[R].YTLDSVLSK.[M]		2	AT4G36530.1; AT4G36530.2	47	0	2	0.000278112	513.28	1025.55	1025.55	0.52	0.00053	31	24	R.YTLDSVLSK.M	[296-304]
AT2G35490.1	Plastid-lipid associated protein PAP / fibrillin family protein	3	1	1	1	1	376	40.5	4.55	57
	Confidence	PSM Ambiguity	Annotated Sequence	Modifications	# Proteins	Protein Accessions	Ions Score	# Missed Cleavages	Charge	Expectation Value	m/z [Da]	MH+ [Da]	Theo. MH+ [Da]	DeltaM [ppm]	Deltam/z [Da]	Identity Strict	Identity Relaxed	Sequences in Protein	Positions in Protein	PSM Modification Positions in Protein
	High	Unambiguous	[R].GDGGLFVLAR.[E]		1	AT2G35490.1	57	0	2	4.37743e-05	502.78	1004.55	1004.55	0.03	3e-05	33	26	R.GDGGLFVLAR.E	[359-368]
AT1G29920.1	chlorophyll A/B-binding protein 2	3	1	1	1	1	267	28.2	5.43	47
	Confidence	PSM Ambiguity	Annotated Sequence	Modifications	# Proteins	Protein Accessions	Ions Score	# Missed Cleavages	Charge	Expectation Value	m/z [Da]	MH+ [Da]	Theo. MH+ [Da]	DeltaM [ppm]	Deltam/z [Da]	Identity Strict	Identity Relaxed	Sequences in Protein	Positions in Protein	PSM Modification Positions in Protein
	High	Unambiguous	[K].FGEAVWFK.[A]		7	AT2G34430.1; AT2G34420.1; AT2G05100.1; AT2G05070.1; AT1G29920.1; AT3G27690.1; AT1G29930.1	47	0	2	0.000424798	492.253	983.499	983.499	0.12	0.00012	33	26	K.FGEAVWFK.A	[126-133]
AT1G68410.1	Protein phosphatase 2C family protein	1	1	1	1	1	436	47	8.25	38
	Confidence	PSM Ambiguity	Annotated Sequence	Modifications	# Proteins	Protein Accessions	Ions Score	# Missed Cleavages	Charge	Expectation Value	m/z [Da]	MH+ [Da]	Theo. MH+ [Da]	DeltaM [ppm]	Deltam/z [Da]	Identity Strict	Identity Relaxed	Sequences in Protein	Positions in Protein	PSM Modification Positions in Protein
	High	Unambiguous	[R].cILDTK.[G]	C1(Carbamidomethyl)	1	AT1G68410.1	38	0	2	0.00276384	375.197	749.386	749.386	-0.19	-0.00015	32	25	R.CILDTK.G	[160-165]
AT2G21520.2	Sec14p-like phosphatidylinositol transfer family protein	1	1	1	1	1	637	72.1	8.62	37
	Confidence	PSM Ambiguity	Annotated Sequence	Modifications	# Proteins	Protein Accessions	Ions Score	# Missed Cleavages	Charge	Expectation Value	m/z [Da]	MH+ [Da]	Theo. MH+ [Da]	DeltaM [ppm]	Deltam/z [Da]	Identity Strict	Identity Relaxed	Sequences in Protein	Positions in Protein	PSM Modification Positions in Protein
	High	Unambiguous	[K].SFLDPK.[T]		13	AT4G34580.1; AT4G39170.2; AT2G21540.3; AT2G21540.1; AT4G39180.1; AT2G18180.1; AT4G36490.1; AT2G21520.1; AT1G19650.2; AT4G39180.2; AT2G21520.2; AT4G39170.1; AT1G19650.1	37	0	2	0.00390326	353.692	706.377	706.377	0.16	0.00011	33	26	K.SFLDPK.T	[288-293]
AT1G09970.2	Leucine-rich receptor-like protein kinase family protein	1	1	1	1	1	977	107.4	5.91	35
	Confidence	PSM Ambiguity	Annotated Sequence	Modifications	# Proteins	Protein Accessions	Ions Score	# Missed Cleavages	Charge	Expectation Value	m/z [Da]	MH+ [Da]	Theo. MH+ [Da]	DeltaM [ppm]	Deltam/z [Da]	Identity Strict	Identity Relaxed	Sequences in Protein	Positions in Protein	PSM Modification Positions in Protein
	High	Unambiguous	[K].SKESVmEIVDK.[K]	M6(Oxidation)	2	AT1G09970.1; AT1G09970.2	35	1	2	0.0104544	640.828	1280.65	1280.64	3.22	0.00412	34	27	K.SKESVMEIVDK.K	[904-914]
ATCG00170.1	DNA-directed RNA polymerase family protein	1	1	1	1	1	1376	156.3	9.36	25
	Confidence	PSM Ambiguity	Annotated Sequence	Modifications	# Proteins	Protein Accessions	Ions Score	# Missed Cleavages	Charge	Expectation Value	m/z [Da]	MH+ [Da]	Theo. MH+ [Da]	DeltaM [ppm]	Deltam/z [Da]	Identity Strict	Identity Relaxed	Sequences in Protein	Positions in Protein	PSM Modification Positions in Protein
	Medium	Unambiguous	[R].NQDLGIGLVNR.[L]		1	ATCG00170.1	25	0	3	0.045865	400.223	1198.65	1198.65	-0.02	-3e-05	31	24	R.NQDLGIGLVNR.L	[266-276]
AT1G06840.1	Leucine-rich repeat protein kinase family protein	1	1	1	1	1	953	105.6	6.86	17
	Confidence	PSM Ambiguity	Annotated Sequence	Modifications	# Proteins	Protein Accessions	Ions Score	# Missed Cleavages	Charge	Expectation Value	m/z [Da]	MH+ [Da]	Theo. MH+ [Da]	DeltaM [ppm]	Deltam/z [Da]	Identity Strict	Identity Relaxed	Sequences in Protein	Positions in Protein	PSM Modification Positions in Protein
	Medium	Unambiguous	[RK].ISGPLPK.[SC]		1	AT1G06840.1	17	0	2	0.0175082	356.224	711.44	711.44	-0.15	-0.0001	19	13	R.ISGPLPK.S	[167-173]
AT3G15120.1	P-loop containing nucleoside triphosphate hydrolases superfamily protein	0	1	1	1	1	1954	214.5	5.54	0
	Confidence	PSM Ambiguity	Annotated Sequence	Modifications	# Proteins	Protein Accessions	Ions Score	# Missed Cleavages	Charge	Expectation Value	m/z [Da]	MH+ [Da]	Theo. MH+ [Da]	DeltaM [ppm]	Deltam/z [Da]	Identity Strict	Identity Relaxed	Sequences in Protein	Positions in Protein	PSM Modification Positions in Protein
	Medium	Unambiguous	[K].KPVDVK.[E]		1	AT3G15120.1	20	0	2	0.0531328	343.216	685.425	685.424	0.31	0.00021	27	20	K.KPVDVK.E	[169-174]
